# Supplementary material for: Atomistic simulations of the Escherichia coli ribosome provide selection criteria for translationally active substrates
Source: Nat Chem. 2023 Jun 12;15(7):913–21. doi: 10.1038/s41557-023-01226-w (PMC10322701; doi:10.1038/s41557-023-01226-w)
Supplement: Supplementary file 3 — CIF file for 8EMM. [file 41557_2023_1226_MOESM3_ESM.cif]

data_8EMM

loop_
_pdbx_vrpt_database.id
_pdbx_vrpt_database.code
PDB   8EMM       
EMDB  EMD-28254  
#
_pdbx_vrpt_exptl.ordinal  1
_pdbx_vrpt_exptl.method   "electron microscopy"
#
_pdbx_vrpt_summary.entry_id                    8EMM
_pdbx_vrpt_summary.PDB_deposition_date         2022-09-28
_pdbx_vrpt_summary.RNA_suiteness               0.56
_pdbx_vrpt_summary.EMDB_deposition_date        2022-09-28
_pdbx_vrpt_summary.report_creation_date        2023-02-09:18:07
_pdbx_vrpt_summary.attempted_validation_steps  visualanalysis,molprobity,validation-pack,mogul,buster-report,percentiles,writexml,writecif,writepdf
_pdbx_vrpt_summary.ligands_for_buster_report   Y
#
loop_
_pdbx_vrpt_entity.id
_pdbx_vrpt_entity.type
_pdbx_vrpt_entity.description
 1  polymer      "23S rRNA"  
 2  polymer      "5S rRNA"  
 3  polymer      "50S ribosomal protein L2"  
 4  polymer      "50S ribosomal protein L3"  
 5  polymer      "50S ribosomal protein L4"  
 6  polymer      "50S ribosomal protein L5"  
 7  polymer      "50S ribosomal protein L6"  
 8  polymer      "50S ribosomal protein L9"  
 9  polymer      "50S ribosomal protein L13"  
10  polymer      "50S ribosomal protein L14"  
11  polymer      "50S ribosomal protein L15"  
12  polymer      "50S ribosomal protein L16"  
13  polymer      "50S ribosomal protein L17"  
14  polymer      "50S ribosomal protein L18"  
15  polymer      "50S ribosomal protein L19"  
16  polymer      "50S ribosomal protein L20"  
17  polymer      "Ribosomal protein L21"  
18  polymer      "50S ribosomal protein L22"  
19  polymer      "50S ribosomal protein L23"  
20  polymer      "50S ribosomal protein L24"  
21  polymer      "50S ribosomal protein L25"  
22  polymer      "50S ribosomal protein L27"  
23  polymer      "50S ribosomal protein L28"  
24  polymer      "50S ribosomal protein L29"  
25  polymer      "50S ribosomal protein L30"  
26  polymer      "50S ribosomal protein L32"  
27  polymer      "50S ribosomal protein L33"  
28  polymer      "50S ribosomal protein L34"  
29  polymer      "50S ribosomal protein L35"  
30  polymer      "50S ribosomal protein L36"  
31  polymer      "50S ribosomal protein L31"  
32  polymer      Met-NH-tRNA  
33  polymer      "16S rRNA"  
34  polymer      "30S ribosomal protein S2"  
35  polymer      "30S ribosomal protein S3"  
36  polymer      "30S ribosomal protein S4"  
37  polymer      "30S ribosomal protein S5"  
38  polymer      "30S ribosomal protein S6"  
39  polymer      "30S ribosomal protein S7"  
40  polymer      "30S ribosomal protein S8"  
41  polymer      "30S ribosomal protein S9"  
42  polymer      "30S ribosomal protein S10"  
43  polymer      "30S ribosomal protein S11"  
44  polymer      "30S ribosomal protein S12"  
45  polymer      "30S ribosomal protein S13"  
46  polymer      "30S ribosomal protein S14"  
47  polymer      "30S ribosomal protein S15"  
48  polymer      "30S ribosomal protein S16"  
49  polymer      "30S ribosomal protein S17"  
50  polymer      "30S ribosomal protein S18"  
51  polymer      "30S ribosomal protein S19"  
52  polymer      "30S ribosomal protein S20"  
53  polymer      "30S ribosomal protein S21"  
54  polymer      mRNA  
55  non-polymer  "MAGNESIUM ION"  
56  non-polymer  SPERMIDINE  
57  non-polymer  SPERMINE  
58  non-polymer  "POTASSIUM ION"  
59  non-polymer  "ZINC ION"  
60  non-polymer  METHIONINE  
61  non-polymer  PAROMOMYCIN  
62  water        water  
#
loop_
_pdbx_vrpt_asym.label_asym_id
_pdbx_vrpt_asym.entity_id
A    1  
B    2  
C    3  
D    4  
E    5  
F    6  
G    7  
H    8  
I    9  
J   10  
K   11  
L   12  
M   13  
N   14  
O   15  
P   16  
Q   17  
R   18  
S   19  
T   20  
U   21  
V   22  
W   23  
X   24  
Y   25  
Z   26  
AA  27  
BA  28  
CA  29  
DA  30  
EA  31  
FA  32  
GA  32  
HA  33  
IA  34  
JA  35  
KA  36  
LA  37  
MA  38  
NA  39  
OA  40  
PA  41  
QA  42  
RA  43  
SA  44  
TA  45  
UA  46  
VA  47  
WA  48  
XA  49  
YA  50  
ZA  51  
AB  52  
BB  53  
CB  54  
DB  55  
EB  55  
FB  55  
GB  55  
HB  55  
IB  55  
JB  55  
KB  55  
LB  55  
MB  55  
NB  55  
OB  55  
PB  55  
QB  55  
RB  55  
SB  55  
TB  55  
UB  55  
VB  55  
WB  55  
XB  55  
YB  55  
ZB  55  
AC  55  
BC  55  
CC  55  
DC  55  
EC  55  
FC  55  
GC  55  
HC  55  
IC  55  
JC  55  
KC  55  
LC  55  
MC  55  
NC  55  
OC  55  
PC  55  
QC  55  
RC  55  
SC  55  
TC  55  
UC  55  
VC  55  
WC  55  
XC  55  
YC  55  
ZC  55  
AD  55  
BD  55  
CD  55  
DD  55  
ED  55  
FD  55  
GD  55  
HD  55  
ID  55  
JD  55  
KD  55  
LD  55  
MD  55  
ND  55  
OD  55  
PD  55  
QD  55  
RD  55  
SD  55  
TD  55  
UD  55  
VD  55  
WD  55  
XD  55  
YD  55  
ZD  55  
AE  55  
BE  55  
CE  55  
DE  55  
EE  55  
FE  55  
GE  55  
HE  55  
IE  55  
JE  55  
KE  55  
LE  55  
ME  55  
NE  55  
OE  55  
PE  55  
QE  55  
RE  55  
SE  55  
TE  55  
UE  55  
VE  55  
WE  55  
XE  55  
YE  55  
ZE  55  
AF  55  
BF  55  
CF  55  
DF  55  
EF  55  
FF  55  
GF  55  
HF  55  
IF  55  
JF  55  
KF  55  
LF  55  
MF  55  
NF  55  
OF  55  
PF  55  
QF  55  
RF  55  
SF  55  
TF  55  
UF  55  
VF  55  
WF  55  
XF  55  
YF  55  
ZF  55  
AG  55  
BG  55  
CG  55  
DG  55  
EG  55  
FG  55  
GG  55  
HG  55  
IG  55  
JG  55  
KG  55  
LG  55  
MG  55  
NG  55  
OG  55  
PG  55  
QG  55  
RG  55  
SG  55  
TG  55  
UG  55  
VG  55  
WG  55  
XG  55  
YG  55  
ZG  55  
AH  55  
BH  55  
CH  55  
DH  55  
EH  55  
FH  55  
GH  55  
HH  55  
IH  55  
JH  55  
KH  55  
LH  55  
MH  55  
NH  55  
OH  55  
PH  55  
QH  55  
RH  55  
SH  55  
TH  55  
UH  55  
VH  55  
WH  55  
XH  55  
YH  55  
ZH  55  
AI  55  
BI  55  
CI  55  
DI  55  
EI  55  
FI  55  
GI  55  
HI  55  
II  55  
JI  55  
KI  55  
LI  55  
MI  55  
NI  55  
OI  55  
PI  55  
QI  55  
RI  55  
SI  55  
TI  55  
UI  55  
VI  55  
WI  55  
XI  55  
YI  55  
ZI  56  
AJ  56  
BJ  56  
CJ  56  
DJ  56  
EJ  56  
FJ  56  
GJ  56  
HJ  56  
IJ  56  
JJ  56  
KJ  56  
LJ  56  
MJ  56  
NJ  57  
OJ  56  
PJ  56  
QJ  58  
RJ  58  
SJ  58  
TJ  58  
UJ  58  
VJ  58  
WJ  58  
XJ  58  
YJ  58  
ZJ  55  
AK  55  
BK  55  
CK  55  
DK  55  
EK  55  
FK  55  
GK  55  
HK  55  
IK  55  
JK  55  
KK  55  
LK  55  
MK  55  
NK  55  
OK  55  
PK  55  
QK  55  
RK  55  
SK  58  
TK  55  
UK  55  
VK  55  
WK  55  
XK  59  
YK  59  
ZK  60  
AL  60  
BL  55  
CL  61  
DL  55  
EL  55  
FL  55  
GL  55  
HL  55  
IL  55  
JL  55  
KL  55  
LL  55  
ML  55  
NL  55  
OL  55  
PL  55  
QL  55  
RL  55  
SL  55  
TL  55  
UL  55  
VL  55  
WL  55  
XL  55  
YL  55  
ZL  55  
AM  55  
BM  55  
CM  55  
DM  55  
EM  55  
FM  55  
GM  55  
HM  55  
IM  55  
JM  55  
KM  55  
LM  55  
MM  55  
NM  55  
OM  55  
PM  55  
QM  55  
RM  55  
SM  55  
TM  55  
UM  55  
VM  55  
WM  55  
XM  55  
YM  55  
ZM  55  
AN  55  
BN  55  
CN  55  
DN  55  
EN  55  
FN  55  
GN  55  
HN  55  
IN  55  
JN  55  
KN  55  
LN  55  
MN  55  
NN  55  
ON  55  
PN  55  
QN  55  
RN  55  
SN  55  
TN  55  
UN  55  
VN  55  
WN  55  
XN  55  
YN  55  
ZN  55  
AO  55  
BO  55  
CO  55  
DO  55  
EO  55  
FO  55  
GO  55  
HO  55  
IO  55  
JO  55  
KO  55  
LO  55  
MO  55  
NO  55  
OO  55  
PO  55  
QO  56  
RO  55  
SO  55  
TO  62  
UO  62  
VO  62  
WO  62  
XO  62  
YO  62  
ZO  62  
AP  62  
BP  62  
CP  62  
DP  62  
EP  62  
FP  62  
GP  62  
HP  62  
IP  62  
JP  62  
KP  62  
LP  62  
MP  62  
NP  62  
OP  62  
PP  62  
QP  62  
RP  62  
SP  62  
TP  62  
UP  62  
VP  62  
#
loop_
_pdbx_vrpt_percentile_list.id
_pdbx_vrpt_percentile_list.range
_pdbx_vrpt_percentile_list.exp_method
1  all  pdb  
2  all  "electron microscopy"  
#
loop_
_pdbx_vrpt_percentile_type.id
_pdbx_vrpt_percentile_type.type
1  Ramachandran_outlier_percent  
2  rotamer_outliers_percent      
3  RNAsuiteness_percent          
#
loop_
_pdbx_vrpt_percentile_conditions.id
_pdbx_vrpt_percentile_conditions.percentile_list_id
_pdbx_vrpt_percentile_conditions.type_id
_pdbx_vrpt_percentile_conditions.rank
_pdbx_vrpt_percentile_conditions.number_entries_total
_pdbx_vrpt_percentile_conditions.res_high
_pdbx_vrpt_percentile_conditions.res_low
1  1  1  54.40  154571  ?     ?     
2  2  1  70.02    4023  ?     ?     
3  1  2  49.95  154315  ?     ?     
4  2  2  31.42    3826  ?     ?     
5  1  3  63.77    4643  ?     ?     
6  2  3  85.10     859  ?     ?     
#
loop_
_pdbx_vrpt_percentile_entity_view.ordinal
_pdbx_vrpt_percentile_entity_view.conditions_id
_pdbx_vrpt_percentile_entity_view.type_id
_pdbx_vrpt_percentile_entity_view.label_asym_id
_pdbx_vrpt_percentile_entity_view.PDB_model_num
_pdbx_vrpt_percentile_entity_view.entity_id
_pdbx_vrpt_percentile_entity_view.auth_asym_id
_pdbx_vrpt_percentile_entity_view.rank
  1  1  1  C   1   3  c  100.00  
  2  2  1  C   1   3  c  100.00  
  3  3  2  C   1   3  c   88.33  
  4  4  2  C   1   3  c   92.23  
  5  1  1  D   1   4  d   28.63  
  6  2  1  D   1   4  d   25.66  
  7  3  2  D   1   4  d   58.54  
  8  4  2  D   1   4  d   64.55  
  9  1  1  E   1   5  e  100.00  
 10  2  1  E   1   5  e  100.00  
 11  3  2  E   1   5  e   71.01  
 12  4  2  E   1   5  e   77.43  
 13  1  1  F   1   6  f  100.00  
 14  2  1  F   1   6  f  100.00  
 15  3  2  F   1   6  f  100.00  
 16  4  2  F   1   6  f  100.00  
 17  1  1  G   1   7  g   24.89  
 18  2  1  G   1   7  g   21.02  
 19  3  2  G   1   7  g   64.57  
 20  4  2  G   1   7  g   70.75  
 21  1  1  H   1   8  h  100.00  
 22  2  1  H   1   8  h  100.00  
 23  3  2  H   1   8  h   39.70  
 24  4  2  H   1   8  h   42.69  
 25  1  1  I   1   9  i  100.00  
 26  2  1  I   1   9  i  100.00  
 27  3  2  I   1   9  i   78.50  
 28  4  2  I   1   9  i   83.71  
 29  1  1  J   1  10  j  100.00  
 30  2  1  J   1  10  j  100.00  
 31  3  2  J   1  10  j  100.00  
 32  4  2  J   1  10  j  100.00  
 33  1  1  K   1  11  k   21.91  
 34  2  1  K   1  11  k   17.64  
 35  3  2  K   1  11  k   75.87  
 36  4  2  K   1  11  k   81.66  
 37  1  1  L   1  12  l  100.00  
 38  2  1  L   1  12  l  100.00  
 39  3  2  L   1  12  l  100.00  
 40  4  2  L   1  12  l  100.00  
 41  1  1  M   1  13  m  100.00  
 42  2  1  M   1  13  m  100.00  
 43  3  2  M   1  13  m   75.87  
 44  4  2  M   1  13  m   81.66  
 45  1  1  N   1  14  n  100.00  
 46  2  1  N   1  14  n  100.00  
 47  3  2  N   1  14  n  100.00  
 48  4  2  N   1  14  n  100.00  
 49  1  1  O   1  15  o  100.00  
 50  2  1  O   1  15  o  100.00  
 51  3  2  O   1  15  o   75.87  
 52  4  2  O   1  15  o   81.66  
 53  1  1  P   1  16  p  100.00  
 54  2  1  P   1  16  p  100.00  
 55  3  2  P   1  16  p   73.39  
 56  4  2  P   1  16  p   79.50  
 57  1  1  Q   1  17  q  100.00  
 58  2  1  Q   1  17  q  100.00  
 59  3  2  Q   1  17  q  100.00  
 60  4  2  Q   1  17  q  100.00  
 61  1  1  R   1  18  r  100.00  
 62  2  1  R   1  18  r  100.00  
 63  3  2  R   1  18  r  100.00  
 64  4  2  R   1  18  r  100.00  
 65  1  1  S   1  19  s  100.00  
 66  2  1  S   1  19  s  100.00  
 67  3  2  S   1  19  s  100.00  
 68  4  2  S   1  19  s  100.00  
 69  1  1  T   1  20  t   15.42  
 70  2  1  T   1  20  t   10.54  
 71  3  2  T   1  20  t   48.54  
 72  4  2  T   1  20  t   53.03  
 73  1  1  U   1  21  u  100.00  
 74  2  1  U   1  21  u  100.00  
 75  3  2  U   1  21  u  100.00  
 76  4  2  U   1  21  u  100.00  
 77  1  1  V   1  22  v  100.00  
 78  2  1  V   1  22  v  100.00  
 79  3  2  V   1  22  v  100.00  
 80  4  2  V   1  22  v  100.00  
 81  1  1  W   1  23  w  100.00  
 82  2  1  W   1  23  w  100.00  
 83  3  2  W   1  23  w   64.57  
 84  4  2  W   1  23  w   70.75  
 85  1  1  X   1  24  x  100.00  
 86  2  1  X   1  24  x  100.00  
 87  3  2  X   1  24  x  100.00  
 88  4  2  X   1  24  x  100.00  
 89  1  1  Y   1  25  y  100.00  
 90  2  1  Y   1  25  y  100.00  
 91  3  2  Y   1  25  y  100.00  
 92  4  2  Y   1  25  y  100.00  
 93  1  1  Z   1  26  z  100.00  
 94  2  1  Z   1  26  z  100.00  
 95  3  2  Z   1  26  z  100.00  
 96  4  2  Z   1  26  z  100.00  
 97  1  1  AA  1  27  0  100.00  
 98  2  1  AA  1  27  0  100.00  
 99  3  2  AA  1  27  0  100.00  
100  4  2  AA  1  27  0  100.00  
101  1  1  BA  1  28  1  100.00  
102  2  1  BA  1  28  1  100.00  
103  3  2  BA  1  28  1   45.72  
104  4  2  BA  1  28  1   50.12  
105  1  1  CA  1  29  2  100.00  
106  2  1  CA  1  29  2  100.00  
107  3  2  CA  1  29  2   31.98  
108  4  2  CA  1  29  2   32.99  
109  1  1  DA  1  30  3  100.00  
110  2  1  DA  1  30  3  100.00  
111  3  2  DA  1  30  3   41.97  
112  4  2  DA  1  30  3   45.50  
113  1  1  EA  1  31  4  100.00  
114  2  1  EA  1  31  4  100.00  
115  3  2  EA  1  31  4   21.29  
116  4  2  EA  1  31  4   18.86  
117  1  1  IA  1  34  B  100.00  
118  2  1  IA  1  34  B  100.00  
119  3  2  IA  1  34  B   21.86  
120  4  2  IA  1  34  B   19.56  
121  1  1  JA  1  35  C  100.00  
122  2  1  JA  1  35  C  100.00  
123  3  2  JA  1  35  C   30.34  
124  4  2  JA  1  35  C   30.75  
125  1  1  KA  1  36  D  100.00  
126  2  1  KA  1  36  D  100.00  
127  3  2  KA  1  36  D   30.34  
128  4  2  KA  1  36  D   30.75  
129  1  1  LA  1  37  E  100.00  
130  2  1  LA  1  37  E  100.00  
131  3  2  LA  1  37  E   47.07  
132  4  2  LA  1  37  E   51.59  
133  1  1  MA  1  38  F  100.00  
134  2  1  MA  1  38  F  100.00  
135  3  2  MA  1  38  F   37.58  
136  4  2  MA  1  38  F   40.05  
137  1  1  NA  1  39  G  100.00  
138  2  1  NA  1  39  G  100.00  
139  3  2  NA  1  39  G   14.45  
140  4  2  NA  1  39  G   11.42  
141  1  1  OA  1  40  H  100.00  
142  2  1  OA  1  40  H  100.00  
143  3  2  OA  1  40  H   75.87  
144  4  2  OA  1  40  H   81.66  
145  1  1  PA  1  41  I  100.00  
146  2  1  PA  1  41  I  100.00  
147  3  2  PA  1  41  I   15.93  
148  4  2  PA  1  41  I   13.24  
149  1  1  QA  1  42  J   15.42  
150  2  1  QA  1  42  J   10.54  
151  3  2  QA  1  42  J   50.02  
152  4  2  QA  1  42  J   54.67  
153  1  1  RA  1  43  K  100.00  
154  2  1  RA  1  43  K  100.00  
155  3  2  RA  1  43  K   51.52  
156  4  2  RA  1  43  K   56.59  
157  1  1  SA  1  44  L  100.00  
158  2  1  SA  1  44  L  100.00  
159  3  2  SA  1  44  L   54.80  
160  4  2  SA  1  44  L   60.50  
161  1  1  TA  1  45  M  100.00  
162  2  1  TA  1  45  M  100.00  
163  3  2  TA  1  45  M   21.86  
164  4  2  TA  1  45  M   19.56  
165  1  1  UA  1  46  N  100.00  
166  2  1  UA  1  46  N  100.00  
167  3  2  UA  1  46  N   25.39  
168  4  2  UA  1  46  N   24.08  
169  1  1  VA  1  47  O  100.00  
170  2  1  VA  1  47  O  100.00  
171  3  2  VA  1  47  O   11.98  
172  4  2  VA  1  47  O    8.80  
173  1  1  WA  1  48  P  100.00  
174  2  1  WA  1  48  P  100.00  
175  3  2  WA  1  48  P   26.74  
176  4  2  WA  1  48  P   25.76  
177  1  1  XA  1  49  Q  100.00  
178  2  1  XA  1  49  Q  100.00  
179  3  2  XA  1  49  Q   11.16  
180  4  2  XA  1  49  Q    7.79  
181  1  1  YA  1  50  R  100.00  
182  2  1  YA  1  50  R  100.00  
183  3  2  YA  1  50  R   22.41  
184  4  2  YA  1  50  R   20.43  
185  1  1  ZA  1  51  S  100.00  
186  2  1  ZA  1  51  S  100.00  
187  3  2  ZA  1  51  S   10.89  
188  4  2  ZA  1  51  S    7.49  
189  1  1  AB  1  52  T  100.00  
190  2  1  AB  1  52  T  100.00  
191  3  2  AB  1  52  T   39.70  
192  4  2  AB  1  52  T   42.69  
193  1  1  BB  1  53  U  100.00  
194  2  1  BB  1  53  U  100.00  
195  3  2  BB  1  53  U   24.16  
196  4  2  BB  1  53  U   22.56  
#
loop_
_pdbx_vrpt_summary_entity_geometry.ordinal
_pdbx_vrpt_summary_entity_geometry.PDB_model_num
_pdbx_vrpt_summary_entity_geometry.entity_id
_pdbx_vrpt_summary_entity_geometry.label_asym_id
_pdbx_vrpt_summary_entity_geometry.auth_asym_id
_pdbx_vrpt_summary_entity_geometry.angles_RMSZ
_pdbx_vrpt_summary_entity_geometry.bonds_RMSZ
_pdbx_vrpt_summary_entity_geometry.num_bonds_RMSZ
_pdbx_vrpt_summary_entity_geometry.num_angles_RMSZ
 1  1   1  A   a  1.25  1.19  65651  102413  
 2  1   2  B   b  1.09  0.89   2850    4444  
 3  1   3  C   c  0.67  0.54   2121    2852  
 4  1   4  D   d  0.63  0.56   1576    2119  
 5  1   5  E   e  0.63  0.47   1571    2113  
 6  1   6  F   f  0.61  0.38   1434    1926  
 7  1   7  G   g  0.65  0.40   1343    1816  
 8  1   8  H   h  0.69  0.38    306     413  
 9  1   9  I   i  0.58  0.53   1152    1551  
10  1  10  J   j  0.71  0.54    955    1279  
11  1  11  K   k  0.66  0.49   1062    1413  
12  1  12  L   l  0.68  0.53   1073    1433  
13  1  13  M   m  0.69  0.53    958    1281  
14  1  14  N   n  0.62  0.48    902    1209  
15  1  15  O   o  0.60  0.51    929    1242  
16  1  16  P   p  0.66  0.55    960    1278  
17  1  17  Q   q  0.64  0.50    829    1107  
18  1  18  R   r  0.58  0.47    864    1156  
19  1  19  S   s  0.61  0.44    744     994  
20  1  20  T   t  0.66  0.45    787    1051  
21  1  21  U   u  0.59  0.49    766    1025  
22  1  22  V   v  0.64  0.51    636     841  
23  1  23  W   w  0.63  0.47    635     848  
24  1  24  X   x  0.53  0.37    502     667  
25  1  25  Y   y  0.62  0.42    453     605  
26  1  26  Z   z  0.82  0.52    450     599  
27  1  27  AA  0  0.65  0.52    424     565  
28  1  28  BA  1  0.65  0.49    380     498  
29  1  29  CA  2  0.63  0.52    513     676  
30  1  30  DA  3  0.59  0.53    303     397  
31  1  31  EA  4  0.59  0.41    488     649  
32  1  32  FA  Y  0.98  0.51   1788    2786  
33  1  32  GA  Z  1.06  0.61   1788    2786  
34  1  33  HA  A  0.87  0.61  36236   56520  
35  1  34  IA  B  0.58  0.32   1784    2403  
36  1  35  JA  C  0.57  0.33   1651    2225  
37  1  36  KA  D  0.58  0.32   1665    2227  
38  1  37  LA  E  0.58  0.35   1165    1568  
39  1  38  MA  F  0.58  0.36    858    1160  
40  1  39  NA  G  0.58  0.32   1219    1635  
41  1  40  OA  H  0.59  0.36    989    1326  
42  1  41  PA  I  0.61  0.35   1034    1375  
43  1  42  QA  J  0.64  0.37    796    1077  
44  1  43  RA  K  0.58  0.33    884    1191  
45  1  44  SA  L  0.64  0.36    960    1286  
46  1  45  TA  M  0.62  0.34    900    1204  
47  1  46  UA  N  0.59  0.34    817    1088  
48  1  47  VA  O  0.58  0.32    722     964  
49  1  48  WA  P  0.61  0.33    653     877  
50  1  49  XA  Q  0.61  0.36    650     871  
51  1  50  YA  R  0.60  0.39    553     742  
52  1  51  ZA  S  0.57  0.34    685     922  
53  1  52  AB  T  0.52  0.32    676     895  
54  1  53  BB  U  0.62  0.31    597     792  
55  1  54  CB  X  0.75  0.46    361     560  
#
loop_
_pdbx_vrpt_summary_entity_fit_to_map.ordinal
_pdbx_vrpt_summary_entity_fit_to_map.PDB_model_num
_pdbx_vrpt_summary_entity_fit_to_map.entity_id
_pdbx_vrpt_summary_entity_fit_to_map.label_asym_id
_pdbx_vrpt_summary_entity_fit_to_map.auth_asym_id
_pdbx_vrpt_summary_entity_fit_to_map.average_residue_inclusion
_pdbx_vrpt_summary_entity_fit_to_map.Q_score
 1  1   1  A   a  0.9144  0.709  
 2  1   2  B   b  0.8275  0.647  
 3  1   3  C   c  0.9351  0.741  
 4  1   4  D   d  0.8949  0.734  
 5  1   5  E   e  0.7820  0.689  
 6  1   6  F   f  0.4495  0.534  
 7  1   7  G   g  0.4036  0.525  
 8  1   8  H   h  0.4140  0.547  
 9  1   9  I   i  0.9099  0.729  
10  1  10  J   j  0.9046  0.715  
11  1  11  K   k  0.8657  0.710  
12  1  12  L   l  0.9003  0.725  
13  1  13  M   m  0.9586  0.753  
14  1  14  N   n  0.7071  0.636  
15  1  15  O   o  0.8672  0.707  
16  1  16  P   p  0.9308  0.751  
17  1  17  Q   q  0.7943  0.691  
18  1  18  R   r  0.8923  0.732  
19  1  19  S   s  0.7881  0.676  
20  1  20  T   t  0.6502  0.627  
21  1  21  U   u  0.7255  0.656  
22  1  22  V   v  0.8678  0.726  
23  1  23  W   w  0.8791  0.717  
24  1  24  X   x  0.6032  0.609  
25  1  25  Y   y  0.8432  0.706  
26  1  26  Z   z  0.8572  0.716  
27  1  27  AA  0  0.7583  0.684  
28  1  28  BA  1  0.9653  0.761  
29  1  29  CA  2  0.9693  0.763  
30  1  30  DA  3  0.8930  0.706  
31  1  31  EA  4  0.4208  0.488  
32  1  32  FA  Y  0.4757  0.522  
33  1  32  GA  Z  0.6869  0.588  
34  1  33  HA  A  0.7912  0.654  
35  1  34  IA  B  0.1619  0.571  
36  1  35  JA  C  0.5712  0.659  
37  1  36  KA  D  0.3061  0.624  
38  1  37  LA  E  0.6624  0.681  
39  1  38  MA  F  0.4698  0.625  
40  1  39  NA  G  0.3900  0.611  
41  1  40  OA  H  0.6750  0.690  
42  1  41  PA  I  0.5445  0.647  
43  1  42  QA  J  0.3765  0.594  
44  1  43  RA  K  0.6036  0.665  
45  1  44  SA  L  0.6966  0.701  
46  1  45  TA  M  0.7918  0.619  
47  1  46  UA  N  0.7224  0.656  
48  1  47  VA  O  0.7516  0.661  
49  1  48  WA  P  0.5555  0.650  
50  1  49  XA  Q  0.4123  0.630  
51  1  50  YA  R  0.5748  0.670  
52  1  51  ZA  S  0.6961  0.632  
53  1  52  AB  T  0.5005  0.637  
54  1  53  BB  U  0.2877  0.595  
55  1  54  CB  X  0.8724  0.577  
#
_pdbx_vrpt_summary_geometry.ordinal                        1
_pdbx_vrpt_summary_geometry.percent_ramachandran_outliers  0.09
_pdbx_vrpt_summary_geometry.percent_rotamer_outliers       2.51
_pdbx_vrpt_summary_geometry.num_H_reduce                   95575
_pdbx_vrpt_summary_geometry.num_bonds_RMSZ                 153048
_pdbx_vrpt_summary_geometry.bonds_RMSZ                     0.88
_pdbx_vrpt_summary_geometry.num_angles_RMSZ                228940
_pdbx_vrpt_summary_geometry.angles_RMSZ                    1.02
#
_pdbx_vrpt_summary_em.exp_method                 "electron microscopy"
_pdbx_vrpt_summary_em.ordinal                    1
_pdbx_vrpt_summary_em.contour_level_primary_map  0.0151
_pdbx_vrpt_summary_em.atom_inclusion_all_atoms   0.8034
_pdbx_vrpt_summary_em.atom_inclusion_backbone    0.7792
_pdbx_vrpt_summary_em.EMDB_resolution            2.1
_pdbx_vrpt_summary_em.Q_score                    0.678
#
loop_
_pdbx_vrpt_model_instance.id
_pdbx_vrpt_model_instance.PDB_model_num
_pdbx_vrpt_model_instance.entity_id
_pdbx_vrpt_model_instance.label_asym_id
_pdbx_vrpt_model_instance.label_seq_id
_pdbx_vrpt_model_instance.label_comp_id
_pdbx_vrpt_model_instance.auth_asym_id
_pdbx_vrpt_model_instance.auth_seq_id
_pdbx_vrpt_model_instance.label_alt_id
_pdbx_vrpt_model_instance.PDB_ins_code
_pdbx_vrpt_model_instance.count_bond_outliers
_pdbx_vrpt_model_instance.count_angle_outliers
_pdbx_vrpt_model_instance.count_plane_outliers
_pdbx_vrpt_model_instance.count_mogul_bond_outliers
_pdbx_vrpt_model_instance.count_mogul_angle_outliers
_pdbx_vrpt_model_instance.count_mogul_torsion_outliers
    1  1   1  A      1  G    a     1  .  ?        ?     ?     ?     ?     ?     ?  
    2  1   1  A      2  G    a     2  .  ?        ?     ?     ?     ?     ?     ?  
    3  1   1  A      3  U    a     3  .  ?        ?     ?     ?     ?     ?     ?  
    4  1   1  A      4  U    a     4  .  ?        ?     ?     ?     ?     ?     ?  
    5  1   1  A      5  A    a     5  .  ?        ?     ?     ?     ?     ?     ?  
    6  1   1  A      6  A    a     6  .  ?        ?     ?     ?     ?     ?     ?  
    7  1   1  A      7  G    a     7  .  ?        ?     ?     ?     ?     ?     ?  
    8  1   1  A      8  C    a     8  .  ?        ?     ?     ?     ?     ?     ?  
    9  1   1  A      9  G    a     9  .  ?        ?     ?     ?     ?     ?     ?  
   10  1   1  A     10  A    a    10  .  ?        ?     ?     ?     ?     ?     ?  
   11  1   1  A     11  C    a    11  .  ?        ?     ?     ?     ?     ?     ?  
   12  1   1  A     12  U    a    12  .  ?        ?     6     ?     ?     ?     ?  
   13  1   1  A     13  A    a    13  .  ?        ?     ?     ?     ?     ?     ?  
   14  1   1  A     14  A    a    14  .  ?        ?     ?     ?     ?     ?     ?  
   15  1   1  A     15  G    a    15  .  ?        ?     ?     ?     ?     ?     ?  
   16  1   1  A     16  C    a    16  .  ?        ?     3     ?     ?     ?     ?  
   17  1   1  A     17  G    a    17  .  ?        ?     ?     ?     ?     ?     ?  
   18  1   1  A     18  U    a    18  .  ?        ?     ?     ?     ?     ?     ?  
   19  1   1  A     19  A    a    19  .  ?        ?     ?     ?     ?     ?     ?  
   20  1   1  A     20  C    a    20  .  ?        ?     ?     ?     ?     ?     ?  
   21  1   1  A     21  A    a    21  .  ?        ?     ?     ?     ?     ?     ?  
   22  1   1  A     22  C    a    22  .  ?        ?     ?     ?     ?     ?     ?  
   23  1   1  A     23  G    a    23  .  ?        ?     ?     ?     ?     ?     ?  
   24  1   1  A     24  G    a    24  .  ?        ?     ?     ?     ?     ?     ?  
   25  1   1  A     25  U    a    25  .  ?        ?     ?     ?     ?     ?     ?  
   26  1   1  A     26  G    a    26  .  ?        ?     ?     ?     ?     ?     ?  
   27  1   1  A     27  G    a    27  .  ?        ?     1     ?     ?     ?     ?  
   28  1   1  A     28  A    a    28  .  ?        ?     ?     ?     ?     ?     ?  
   29  1   1  A     29  U    a    29  .  ?        ?     ?     ?     ?     ?     ?  
   30  1   1  A     30  G    a    30  .  ?        ?     ?     ?     ?     ?     ?  
   31  1   1  A     31  C    a    31  .  ?        ?     1     ?     ?     ?     ?  
   32  1   1  A     32  C    a    32  .  ?        ?     ?     ?     ?     ?     ?  
   33  1   1  A     33  C    a    33  .  ?        ?     ?     ?     ?     ?     ?  
   34  1   1  A     34  U    a    34  .  ?        ?     ?     ?     ?     ?     ?  
   35  1   1  A     35  G    a    35  .  ?        ?     ?     ?     ?     ?     ?  
   36  1   1  A     36  G    a    36  .  ?        ?     ?     ?     ?     ?     ?  
   37  1   1  A     37  C    a    37  .  ?        ?     ?     ?     ?     ?     ?  
   38  1   1  A     38  A    a    38  .  ?        ?     ?     ?     ?     ?     ?  
   39  1   1  A     39  G    a    39  .  ?        ?     ?     ?     ?     ?     ?  
   40  1   1  A     40  U    a    40  .  ?        ?     ?     ?     ?     ?     ?  
   41  1   1  A     41  C    a    41  .  ?        ?     ?     ?     ?     ?     ?  
   42  1   1  A     42  A    a    42  .  ?        ?     ?     ?     ?     ?     ?  
   43  1   1  A     43  G    a    43  .  ?        ?     ?     ?     ?     ?     ?  
   44  1   1  A     44  A    a    44  .  ?        ?     ?     ?     ?     ?     ?  
   45  1   1  A     45  G    a    45  .  ?        ?     ?     ?     ?     ?     ?  
   46  1   1  A     46  G    a    46  .  ?        ?     ?     ?     ?     ?     ?  
   47  1   1  A     47  C    a    47  .  ?        ?     ?     ?     ?     ?     ?  
   48  1   1  A     48  G    a    48  .  ?        ?     ?     ?     ?     ?     ?  
   49  1   1  A     49  A    a    49  .  ?        ?     ?     ?     ?     ?     ?  
   50  1   1  A     50  U    a    50  .  ?        ?     ?     ?     ?     ?     ?  
   51  1   1  A     51  G    a    51  .  ?        ?     ?     ?     ?     ?     ?  
   52  1   1  A     52  A    a    52  .  ?        ?     ?     ?     ?     ?     ?  
   53  1   1  A     53  A    a    53  .  ?        ?     ?     ?     ?     ?     ?  
   54  1   1  A     54  G    a    54  .  ?        ?     ?     ?     ?     ?     ?  
   55  1   1  A     55  G    a    55  .  ?        ?     ?     ?     ?     ?     ?  
   56  1   1  A     56  A    a    56  .  ?        ?     ?     ?     ?     ?     ?  
   57  1   1  A     57  C    a    57  .  ?        ?     ?     ?     ?     ?     ?  
   58  1   1  A     58  G    a    58  .  ?        ?     ?     ?     ?     ?     ?  
   59  1   1  A     59  U    a    59  .  ?        ?     ?     ?     ?     ?     ?  
   60  1   1  A     60  G    a    60  .  ?        ?     ?     ?     ?     ?     ?  
   61  1   1  A     61  C    a    61  .  ?        ?     ?     ?     ?     ?     ?  
   62  1   1  A     62  U    a    62  .  ?        ?     ?     ?     ?     ?     ?  
   63  1   1  A     63  A    a    63  .  ?        ?     ?     ?     ?     ?     ?  
   64  1   1  A     64  A    a    64  .  ?        ?     ?     ?     ?     ?     ?  
   65  1   1  A     65  U    a    65  .  ?        ?     ?     ?     ?     ?     ?  
   66  1   1  A     66  C    a    66  .  ?        ?     ?     ?     ?     ?     ?  
   67  1   1  A     67  U    a    67  .  ?        ?     ?     ?     ?     ?     ?  
   68  1   1  A     68  G    a    68  .  ?        ?     ?     ?     ?     ?     ?  
   69  1   1  A     69  C    a    69  .  ?        ?     ?     ?     ?     ?     ?  
   70  1   1  A     70  G    a    70  .  ?        ?     ?     ?     ?     ?     ?  
   71  1   1  A     71  A    a    71  .  ?        ?     ?     ?     ?     ?     ?  
   72  1   1  A     72  U    a    72  .  ?        ?     ?     ?     ?     ?     ?  
   73  1   1  A     73  A    a    73  .  ?        ?     ?     ?     ?     ?     ?  
   74  1   1  A     74  A    a    74  .  ?        ?     ?     ?     ?     ?     ?  
   75  1   1  A     75  G    a    75  .  ?        ?     ?     ?     ?     ?     ?  
   76  1   1  A     76  C    a    76  .  ?        ?     2     ?     ?     ?     ?  
   77  1   1  A     77  G    a    77  .  ?        ?     ?     ?     ?     ?     ?  
   78  1   1  A     78  U    a    78  .  ?        ?     ?     ?     ?     ?     ?  
   79  1   1  A     79  C    a    79  .  ?        ?     ?     ?     ?     ?     ?  
   80  1   1  A     80  G    a    80  .  ?        ?     ?     ?     ?     ?     ?  
   81  1   1  A     81  G    a    81  .  ?        ?     ?     ?     ?     ?     ?  
   82  1   1  A     82  U    a    82  .  ?        ?     ?     ?     ?     ?     ?  
   83  1   1  A     83  A    a    83  .  ?        ?     ?     ?     ?     ?     ?  
   84  1   1  A     84  A    a    84  .  ?        ?     ?     ?     ?     ?     ?  
   85  1   1  A     85  G    a    85  .  ?        ?     ?     ?     ?     ?     ?  
   86  1   1  A     86  G    a    86  .  ?        ?     ?     ?     ?     ?     ?  
   87  1   1  A     87  U    a    87  .  ?        ?     ?     ?     ?     ?     ?  
   88  1   1  A     88  G    a    88  .  ?        ?     ?     ?     ?     ?     ?  
   89  1   1  A     89  A    a    89  .  ?        ?     ?     ?     ?     ?     ?  
   90  1   1  A     90  U    a    90  .  ?        ?     ?     ?     ?     ?     ?  
   91  1   1  A     91  A    a    91  .  ?        ?     ?     ?     ?     ?     ?  
   92  1   1  A     92  U    a    92  .  ?        ?     ?     ?     ?     ?     ?  
   93  1   1  A     93  G    a    93  .  ?        ?     ?     ?     ?     ?     ?  
   94  1   1  A     94  A    a    94  .  ?        ?     ?     ?     ?     ?     ?  
   95  1   1  A     95  A    a    95  .  ?        ?     ?     ?     ?     ?     ?  
   96  1   1  A     96  C    a    96  .  ?        ?     1     ?     ?     ?     ?  
   97  1   1  A     97  C    a    97  .  ?        ?     ?     ?     ?     ?     ?  
   98  1   1  A     98  G    a    98  .  ?        ?     ?     ?     ?     ?     ?  
   99  1   1  A     99  U    a    99  .  ?        ?     ?     ?     ?     ?     ?  
  100  1   1  A    100  U    a   100  .  ?        ?     ?     ?     ?     ?     ?  
  101  1   1  A    101  A    a   101  .  ?        ?     ?     ?     ?     ?     ?  
  102  1   1  A    102  U    a   102  .  ?        ?     ?     ?     ?     ?     ?  
  103  1   1  A    103  A    a   103  .  ?        ?     ?     ?     ?     ?     ?  
  104  1   1  A    104  A    a   104  .  ?        ?     ?     ?     ?     ?     ?  
  105  1   1  A    105  C    a   105  .  ?        ?     ?     ?     ?     ?     ?  
  106  1   1  A    106  C    a   106  .  ?        ?     ?     ?     ?     ?     ?  
  107  1   1  A    107  G    a   107  .  ?        ?     ?     ?     ?     ?     ?  
  108  1   1  A    108  G    a   108  .  ?        ?     ?     ?     ?     ?     ?  
  109  1   1  A    109  C    a   109  .  ?        ?     ?     ?     ?     ?     ?  
  110  1   1  A    110  G    a   110  .  ?        ?     ?     ?     ?     ?     ?  
  111  1   1  A    111  A    a   111  .  ?        ?     ?     ?     ?     ?     ?  
  112  1   1  A    112  U    a   112  .  ?        ?     ?     ?     ?     ?     ?  
  113  1   1  A    113  U    a   113  .  ?        ?     ?     ?     ?     ?     ?  
  114  1   1  A    114  U    a   114  .  ?        ?     ?     ?     ?     ?     ?  
  115  1   1  A    115  C    a   115  .  ?        ?     1     ?     ?     ?     ?  
  116  1   1  A    116  C    a   116  .  ?        ?     2     ?     ?     ?     ?  
  117  1   1  A    117  G    a   117  .  ?        ?     ?     ?     ?     ?     ?  
  118  1   1  A    118  A    a   118  .  ?        ?     ?     ?     ?     ?     ?  
  119  1   1  A    119  A    a   119  .  ?        ?     ?     ?     ?     ?     ?  
  120  1   1  A    120  U    a   120  .  ?        ?     ?     ?     ?     ?     ?  
  121  1   1  A    121  G    a   121  .  ?        ?     ?     ?     ?     ?     ?  
  122  1   1  A    122  G    a   122  .  ?        ?     1     ?     ?     ?     ?  
  123  1   1  A    123  G    a   123  .  ?        ?     ?     ?     ?     ?     ?  
  124  1   1  A    124  G    a   124  .  ?        ?     ?     ?     ?     ?     ?  
  125  1   1  A    125  A    a   125  .  ?        ?     ?     ?     ?     ?     ?  
  126  1   1  A    126  A    a   126  .  ?        ?     ?     ?     ?     ?     ?  
  127  1   1  A    127  A    a   127  .  ?        ?     ?     ?     ?     ?     ?  
  128  1   1  A    128  C    a   128  .  ?        ?     ?     ?     ?     ?     ?  
  129  1   1  A    129  C    a   129  .  ?        ?     ?     ?     ?     ?     ?  
  130  1   1  A    130  C    a   130  .  ?        ?     1     ?     ?     ?     ?  
  131  1   1  A    131  A    a   131  .  ?        ?     ?     ?     ?     ?     ?  
  132  1   1  A    132  G    a   132  .  ?        ?     ?     ?     ?     ?     ?  
  133  1   1  A    133  U    a   133  .  ?        ?     ?     ?     ?     ?     ?  
  134  1   1  A    134  G    a   134  .  ?        ?     ?     ?     ?     ?     ?  
  135  1   1  A    135  U    a   135  .  ?        ?     ?     ?     ?     ?     ?  
  136  1   1  A    136  G    a   136  .  ?        ?     ?     ?     ?     ?     ?  
  137  1   1  A    137  U    a   137  .  ?        ?     ?     ?     ?     ?     ?  
  138  1   1  A    138  U    a   138  .  ?        ?     ?     ?     ?     ?     ?  
  139  1   1  A    139  U    a   139  .  ?        ?     ?     ?     ?     ?     ?  
  140  1   1  A    140  C    a   140  .  ?        ?     ?     ?     ?     ?     ?  
  141  1   1  A    141  G    a   141  .  ?        ?     ?     ?     ?     ?     ?  
  142  1   1  A    142  A    a   142  .  ?        ?     ?     ?     ?     ?     ?  
  143  1   1  A    143  C    a   143  .  ?        ?     ?     ?     ?     ?     ?  
  144  1   1  A    144  A    a   144  .  ?        ?     ?     ?     ?     ?     ?  
  145  1   1  A    145  C    a   145  .  ?        ?     1     ?     ?     ?     ?  
  146  1   1  A    146  A    a   146  .  ?        ?     ?     ?     ?     ?     ?  
  147  1   1  A    147  C    a   147  .  ?        ?     ?     ?     ?     ?     ?  
  148  1   1  A    148  U    a   148  .  ?        ?     ?     ?     ?     ?     ?  
  149  1   1  A    149  A    a   149  .  ?        ?     ?     ?     ?     ?     ?  
  150  1   1  A    150  U    a   150  .  ?        ?     ?     ?     ?     ?     ?  
  151  1   1  A    151  C    a   151  .  ?        ?     ?     ?     ?     ?     ?  
  152  1   1  A    152  A    a   152  .  ?        ?     ?     ?     ?     ?     ?  
  153  1   1  A    153  U    a   153  .  ?        ?     ?     ?     ?     ?     ?  
  154  1   1  A    154  U    a   154  .  ?        ?     ?     ?     ?     ?     ?  
  155  1   1  A    155  A    a   155  .  ?        ?     ?     ?     ?     ?     ?  
  156  1   1  A    156  A    a   156  .  ?        ?     ?     ?     ?     ?     ?  
  157  1   1  A    157  C    a   157  .  ?        ?     ?     ?     ?     ?     ?  
  158  1   1  A    158  U    a   158  .  ?        ?     ?     ?     ?     ?     ?  
  159  1   1  A    159  G    a   159  .  ?        ?     ?     ?     ?     ?     ?  
  160  1   1  A    160  A    a   160  .  ?        ?     ?     ?     ?     ?     ?  
  161  1   1  A    161  A    a   161  .  ?        ?     ?     ?     ?     ?     ?  
  162  1   1  A    162  U    a   162  .  ?        ?     ?     ?     ?     ?     ?  
  163  1   1  A    163  C    a   163  .  ?        ?     ?     ?     ?     ?     ?  
  164  1   1  A    164  C    a   164  .  ?        ?     ?     ?     ?     ?     ?  
  165  1   1  A    165  A    a   165  .  ?        ?     ?     ?     ?     ?     ?  
  166  1   1  A    166  U    a   166  .  ?        ?     ?     ?     ?     ?     ?  
  167  1   1  A    167  A    a   167  .  ?        ?     ?     ?     ?     ?     ?  
  168  1   1  A    168  G    a   168  .  ?        ?     ?     ?     ?     ?     ?  
  169  1   1  A    169  G    a   169  .  ?        ?     ?     ?     ?     ?     ?  
  170  1   1  A    170  U    a   170  .  ?        ?     ?     ?     ?     ?     ?  
  171  1   1  A    171  U    a   171  .  ?        ?     ?     ?     ?     ?     ?  
  172  1   1  A    172  A    a   172  .  ?        ?     ?     ?     ?     ?     ?  
  173  1   1  A    173  A    a   173  .  ?        ?     ?     ?     ?     ?     ?  
  174  1   1  A    174  U    a   174  .  ?        ?     ?     ?     ?     ?     ?  
  175  1   1  A    175  G    a   175  .  ?        ?     ?     ?     ?     ?     ?  
  176  1   1  A    176  A    a   176  .  ?        ?     ?     ?     ?     ?     ?  
  177  1   1  A    177  G    a   177  .  ?        ?     1     ?     ?     ?     ?  
  178  1   1  A    178  G    a   178  .  ?        ?     ?     ?     ?     ?     ?  
  179  1   1  A    179  C    a   179  .  ?        ?     2     ?     ?     ?     ?  
  180  1   1  A    180  G    a   180  .  ?        ?     ?     ?     ?     ?     ?  
  181  1   1  A    181  A    a   181  .  ?        ?     ?     ?     ?     ?     ?  
  182  1   1  A    182  A    a   182  .  ?        ?     ?     ?     ?     ?     ?  
  183  1   1  A    183  C    a   183  .  ?        ?     ?     ?     ?     ?     ?  
  184  1   1  A    184  C    a   184  .  ?        ?     ?     ?     ?     ?     ?  
  185  1   1  A    185  G    a   185  .  ?        ?     ?     ?     ?     ?     ?  
  186  1   1  A    186  G    a   186  .  ?        ?     1     ?     ?     ?     ?  
  187  1   1  A    187  G    a   187  .  ?        ?     ?     ?     ?     ?     ?  
  188  1   1  A    188  G    a   188  .  ?        ?     ?     ?     ?     ?     ?  
  189  1   1  A    189  G    a   189  .  ?        ?     ?     ?     ?     ?     ?  
  190  1   1  A    190  A    a   190  .  ?        ?     ?     ?     ?     ?     ?  
  191  1   1  A    191  A    a   191  .  ?        ?     ?     ?     ?     ?     ?  
  192  1   1  A    192  C    a   192  .  ?        ?     1     ?     ?     ?     ?  
  193  1   1  A    193  U    a   193  .  ?        ?     1     ?     ?     ?     ?  
  194  1   1  A    194  G    a   194  .  ?        ?     ?     ?     ?     ?     ?  
  195  1   1  A    195  A    a   195  .  ?        ?     ?     ?     ?     ?     ?  
  196  1   1  A    196  A    a   196  .  ?        ?     ?     ?     ?     ?     ?  
  197  1   1  A    197  A    a   197  .  ?        ?     ?     ?     ?     ?     ?  
  198  1   1  A    198  C    a   198  .  ?        ?     2     ?     ?     ?     ?  
  199  1   1  A    199  A    a   199  .  ?        ?     ?     ?     ?     ?     ?  
  200  1   1  A    200  U    a   200  .  ?        ?     ?     ?     ?     ?     ?  
  201  1   1  A    201  C    a   201  .  ?        ?     1     ?     ?     ?     ?  
  202  1   1  A    202  U    a   202  .  ?        ?     ?     ?     ?     ?     ?  
  203  1   1  A    203  A    a   203  .  ?        ?     ?     ?     ?     ?     ?  
  204  1   1  A    204  A    a   204  .  ?        ?     ?     ?     ?     ?     ?  
  205  1   1  A    205  G    a   205  .  ?        ?     ?     ?     ?     ?     ?  
  206  1   1  A    206  U    a   206  .  ?        ?     ?     ?     ?     ?     ?  
  207  1   1  A    207  A    a   207  .  ?        ?     ?     ?     ?     ?     ?  
  208  1   1  A    208  C    a   208  .  ?        ?     1     ?     ?     ?     ?  
  209  1   1  A    209  C    a   209  .  ?        ?     1     ?     ?     ?     ?  
  210  1   1  A    210  C    a   210  .  ?        ?     ?     ?     ?     ?     ?  
  211  1   1  A    211  C    a   211  .  ?        ?     ?     ?     ?     ?     ?  
  212  1   1  A    212  G    a   212  .  ?        ?     ?     ?     ?     ?     ?  
  213  1   1  A    213  A    a   213  .  ?        ?     ?     ?     ?     ?     ?  
  214  1   1  A    214  G    a   214  .  ?        ?     ?     ?     ?     ?     ?  
  215  1   1  A    215  G    a   215  .  ?        ?     ?     ?     ?     ?     ?  
  216  1   1  A    216  A    a   216  .  ?        ?     ?     ?     ?     ?     ?  
  217  1   1  A    217  A    a   217  .  ?        ?     ?     ?     ?     ?     ?  
  218  1   1  A    218  A    a   218  .  ?        ?     ?     ?     ?     ?     ?  
  219  1   1  A    219  A    a   219  .  ?        ?     ?     ?     ?     ?     ?  
  220  1   1  A    220  G    a   220  .  ?        ?     ?     ?     ?     ?     ?  
  221  1   1  A    221  A    a   221  .  ?        ?     ?     ?     ?     ?     ?  
  222  1   1  A    222  A    a   222  .  ?        ?     ?     ?     ?     ?     ?  
  223  1   1  A    223  A    a   223  .  ?        ?     ?     ?     ?     ?     ?  
  224  1   1  A    224  U    a   224  .  ?        ?     ?     ?     ?     ?     ?  
  225  1   1  A    225  C    a   225  .  ?        ?     3     ?     ?     ?     ?  
  226  1   1  A    226  A    a   226  .  ?        ?     ?     ?     ?     ?     ?  
  227  1   1  A    227  A    a   227  .  ?        ?     ?     ?     ?     ?     ?  
  228  1   1  A    228  C    a   228  .  ?        ?     ?     ?     ?     ?     ?  
  229  1   1  A    229  C    a   229  .  ?        ?     ?     ?     ?     ?     ?  
  230  1   1  A    230  G    a   230  .  ?        ?     ?     ?     ?     ?     ?  
  231  1   1  A    231  A    a   231  .  ?        ?     ?     ?     ?     ?     ?  
  232  1   1  A    232  G    a   232  .  ?        ?     ?     ?     ?     ?     ?  
  233  1   1  A    233  A    a   233  .  ?        ?     ?     ?     ?     ?     ?  
  234  1   1  A    234  U    a   234  .  ?        ?     2     ?     ?     ?     ?  
  235  1   1  A    235  U    a   235  .  ?        ?     ?     ?     ?     ?     ?  
  236  1   1  A    236  C    a   236  .  ?        ?     ?     ?     ?     ?     ?  
  237  1   1  A    237  C    a   237  .  ?        ?     ?     ?     ?     ?     ?  
  238  1   1  A    238  C    a   238  .  ?        ?     ?     ?     ?     ?     ?  
  239  1   1  A    239  C    a   239  .  ?        ?     2     ?     ?     ?     ?  
  240  1   1  A    240  C    a   240  .  ?        ?     ?     ?     ?     ?     ?  
  241  1   1  A    241  A    a   241  .  ?        ?     ?     ?     ?     ?     ?  
  242  1   1  A    242  G    a   242  .  ?        ?     ?     ?     ?     ?     ?  
  243  1   1  A    243  U    a   243  .  ?        ?     ?     ?     ?     ?     ?  
  244  1   1  A    244  A    a   244  .  ?        ?     ?     ?     ?     ?     ?  
  245  1   1  A    245  G    a   245  .  ?        ?     ?     ?     ?     ?     ?  
  246  1   1  A    246  C    a   246  .  ?        ?     ?     ?     ?     ?     ?  
  247  1   1  A    247  G    a   247  .  ?        ?     ?     ?     ?     ?     ?  
  248  1   1  A    248  G    a   248  .  ?        ?     ?     ?     ?     ?     ?  
  249  1   1  A    249  C    a   249  .  ?        ?     ?     ?     ?     ?     ?  
  250  1   1  A    250  G    a   250  .  ?        ?     ?     ?     ?     ?     ?  
  251  1   1  A    251  A    a   251  .  ?        ?     ?     ?     ?     ?     ?  
  252  1   1  A    252  G    a   252  .  ?        ?     ?     ?     ?     ?     ?  
  253  1   1  A    253  C    a   253  .  ?        ?     ?     ?     ?     ?     ?  
  254  1   1  A    254  G    a   254  .  ?        ?     ?     ?     ?     ?     ?  
  255  1   1  A    255  A    a   255  .  ?        ?     ?     ?     ?     ?     ?  
  256  1   1  A    256  A    a   256  .  ?        ?     ?     ?     ?     ?     ?  
  257  1   1  A    257  C    a   257  .  ?        ?     ?     ?     ?     ?     ?  
  258  1   1  A    258  G    a   258  .  ?        ?     ?     ?     ?     ?     ?  
  259  1   1  A    259  G    a   259  .  ?        ?     1     ?     ?     ?     ?  
  260  1   1  A    260  G    a   260  .  ?        ?     ?     ?     ?     ?     ?  
  261  1   1  A    261  G    a   261  .  ?        ?     ?     ?     ?     ?     ?  
  262  1   1  A    262  A    a   262  .  ?        ?     ?     ?     ?     ?     ?  
  263  1   1  A    263  G    a   263  .  ?        ?     ?     ?     ?     ?     ?  
  264  1   1  A    264  C    a   264  .  ?        ?     2     ?     ?     ?     ?  
  265  1   1  A    265  A    a   265  .  ?        ?     ?     ?     ?     ?     ?  
  266  1   1  A    266  G    a   266  .  ?        ?     ?     ?     ?     ?     ?  
  267  1   1  A    267  C    a   267  .  ?        ?     ?     ?     ?     ?     ?  
  268  1   1  A    268  C    a   268  .  ?        ?     1     ?     ?     ?     ?  
  269  1   1  A    269  C    a   269  .  ?        ?     2     ?     ?     ?     ?  
  270  1   1  A    270  A    a   270  .  ?        ?     ?     ?     ?     ?     ?  
  271  1   1  A    271  G    a   271  .  ?        ?     ?     ?     ?     ?     ?  
  272  1   1  A    272  A    a   272  .  ?        ?     ?     ?     ?     ?     ?  
  273  1   1  A    273  G    a   273  .  ?        ?     ?     ?     ?     ?     ?  
  274  1   1  A    274  C    a   274  .  ?        ?     ?     ?     ?     ?     ?  
  275  1   1  A    275  C    a   275  .  ?        ?     ?     ?     ?     ?     ?  
  276  1   1  A    276  U    a   276  .  ?        ?     ?     ?     ?     ?     ?  
  277  1   1  A    277  G    a   277  .  ?        ?     ?     ?     ?     ?     ?  
  278  1   1  A    278  A    a   278  .  ?        ?     ?     ?     ?     ?     ?  
  279  1   1  A    279  A    a   279  .  ?        ?     ?     ?     ?     ?     ?  
  280  1   1  A    280  U    a   280  .  ?        ?     ?     ?     ?     ?     ?  
  281  1   1  A    281  C    a   281  .  ?        ?     ?     ?     ?     ?     ?  
  282  1   1  A    282  A    a   282  .  ?        ?     ?     ?     ?     ?     ?  
  283  1   1  A    283  G    a   283  .  ?        ?     ?     ?     ?     ?     ?  
  284  1   1  A    284  U    a   284  .  ?        ?     ?     ?     ?     ?     ?  
  285  1   1  A    285  G    a   285  .  ?        ?     ?     ?     ?     ?     ?  
  286  1   1  A    286  U    a   286  .  ?        ?     ?     ?     ?     ?     ?  
  287  1   1  A    287  G    a   287  .  ?        ?     ?     ?     ?     ?     ?  
  288  1   1  A    288  U    a   288  .  ?        ?     ?     ?     ?     ?     ?  
  289  1   1  A    289  G    a   289  .  ?        ?     ?     ?     ?     ?     ?  
  290  1   1  A    290  U    a   290  .  ?        ?     ?     ?     ?     ?     ?  
  291  1   1  A    291  G    a   291  .  ?        ?     ?     ?     ?     ?     ?  
  292  1   1  A    292  U    a   292  .  ?        ?     ?     ?     ?     ?     ?  
  293  1   1  A    293  U    a   293  .  ?        ?     ?     ?     ?     ?     ?  
  294  1   1  A    294  A    a   294  .  ?        ?     ?     ?     ?     ?     ?  
  295  1   1  A    295  G    a   295  .  ?        ?     ?     ?     ?     ?     ?  
  296  1   1  A    296  U    a   296  .  ?        ?     ?     ?     ?     ?     ?  
  297  1   1  A    297  G    a   297  .  ?        ?     ?     ?     ?     ?     ?  
  298  1   1  A    298  G    a   298  .  ?        ?     ?     ?     ?     ?     ?  
  299  1   1  A    299  A    a   299  .  ?        ?     ?     ?     ?     ?     ?  
  300  1   1  A    300  A    a   300  .  ?        ?     ?     ?     ?     ?     ?  
  301  1   1  A    301  G    a   301  .  ?        ?     ?     ?     ?     ?     ?  
  302  1   1  A    302  C    a   302  .  ?        ?     ?     ?     ?     ?     ?  
  303  1   1  A    303  G    a   303  .  ?        ?     ?     ?     ?     ?     ?  
  304  1   1  A    304  U    a   304  .  ?        ?     ?     ?     ?     ?     ?  
  305  1   1  A    305  C    a   305  .  ?        ?     ?     ?     ?     ?     ?  
  306  1   1  A    306  U    a   306  .  ?        ?     ?     ?     ?     ?     ?  
  307  1   1  A    307  G    a   307  .  ?        ?     ?     ?     ?     ?     ?  
  308  1   1  A    308  G    a   308  .  ?        ?     ?     ?     ?     ?     ?  
  309  1   1  A    309  A    a   309  .  ?        ?     ?     ?     ?     ?     ?  
  310  1   1  A    310  A    a   310  .  ?        ?     ?     ?     ?     ?     ?  
  311  1   1  A    311  A    a   311  .  ?        ?     ?     ?     ?     ?     ?  
  312  1   1  A    312  G    a   312  .  ?        ?     ?     ?     ?     ?     ?  
  313  1   1  A    313  G    a   313  .  ?        ?     ?     ?     ?     ?     ?  
  314  1   1  A    314  C    a   314  .  ?        ?     ?     ?     ?     ?     ?  
  315  1   1  A    315  G    a   315  .  ?        ?     ?     ?     ?     ?     ?  
  316  1   1  A    316  C    a   316  .  ?        ?     ?     ?     ?     ?     ?  
  317  1   1  A    317  G    a   317  .  ?        ?     ?     ?     ?     ?     ?  
  318  1   1  A    318  C    a   318  .  ?        ?     2     ?     ?     ?     ?  
  319  1   1  A    319  G    a   319  .  ?        ?     ?     ?     ?     ?     ?  
  320  1   1  A    320  A    a   320  .  ?        ?     ?     ?     ?     ?     ?  
  321  1   1  A    321  U    a   321  .  ?        ?     ?     ?     ?     ?     ?  
  322  1   1  A    322  A    a   322  .  ?        ?     ?     ?     ?     ?     ?  
  323  1   1  A    323  C    a   323  .  ?        ?     1     ?     ?     ?     ?  
  324  1   1  A    324  A    a   324  .  ?        ?     ?     ?     ?     ?     ?  
  325  1   1  A    325  G    a   325  .  ?        ?     ?     ?     ?     ?     ?  
  326  1   1  A    326  G    a   326  .  ?        ?     ?     ?     ?     ?     ?  
  327  1   1  A    327  G    a   327  .  ?        ?     ?     ?     ?     ?     ?  
  328  1   1  A    328  U    a   328  .  ?        ?     1     ?     ?     ?     ?  
  329  1   1  A    329  G    a   329  .  ?        ?     ?     ?     ?     ?     ?  
  330  1   1  A    330  A    a   330  .  ?        ?     ?     ?     ?     ?     ?  
  331  1   1  A    331  C    a   331  .  ?        ?     ?     ?     ?     ?     ?  
  332  1   1  A    332  A    a   332  .  ?        ?     ?     ?     ?     ?     ?  
  333  1   1  A    333  G    a   333  .  ?        ?     ?     ?     ?     ?     ?  
  334  1   1  A    334  C    a   334  .  ?        ?     ?     ?     ?     ?     ?  
  335  1   1  A    335  C    a   335  .  ?        ?     ?     ?     ?     ?     ?  
  336  1   1  A    336  C    a   336  .  ?        ?     ?     ?     ?     ?     ?  
  337  1   1  A    337  C    a   337  .  ?        ?     1     ?     ?     ?     ?  
  338  1   1  A    338  G    a   338  .  ?        ?     ?     ?     ?     ?     ?  
  339  1   1  A    339  U    a   339  .  ?        ?     ?     ?     ?     ?     ?  
  340  1   1  A    340  A    a   340  .  ?        ?     ?     ?     ?     ?     ?  
  341  1   1  A    341  C    a   341  .  ?        ?     ?     ?     ?     ?     ?  
  342  1   1  A    342  A    a   342  .  ?        ?     ?     ?     ?     ?     ?  
  343  1   1  A    343  C    a   343  .  ?        ?     2     ?     ?     ?     ?  
  344  1   1  A    344  A    a   344  .  ?        ?     ?     ?     ?     ?     ?  
  345  1   1  A    345  A    a   345  .  ?        ?     ?     ?     ?     ?     ?  
  346  1   1  A    346  A    a   346  .  ?        ?     ?     ?     ?     ?     ?  
  347  1   1  A    347  A    a   347  .  ?        ?     ?     ?     ?     ?     ?  
  348  1   1  A    348  A    a   348  .  ?        ?     ?     ?     ?     ?     ?  
  349  1   1  A    349  U    a   349  .  ?        ?     ?     ?     ?     ?     ?  
  350  1   1  A    350  G    a   350  .  ?        ?     ?     ?     ?     ?     ?  
  351  1   1  A    351  C    a   351  .  ?        ?     2     ?     ?     ?     ?  
  352  1   1  A    352  A    a   352  .  ?        ?     ?     ?     ?     ?     ?  
  353  1   1  A    353  C    a   353  .  ?        ?     1     ?     ?     ?     ?  
  354  1   1  A    354  A    a   354  .  ?        ?     ?     ?     ?     ?     ?  
  355  1   1  A    355  U    a   355  .  ?        ?     ?     ?     ?     ?     ?  
  356  1   1  A    356  G    a   356  .  ?        ?     ?     ?     ?     ?     ?  
  357  1   1  A    357  C    a   357  .  ?        ?     ?     ?     ?     ?     ?  
  358  1   1  A    358  U    a   358  .  ?        ?     ?     ?     ?     ?     ?  
  359  1   1  A    359  G    a   359  .  ?        ?     ?     ?     ?     ?     ?  
  360  1   1  A    360  U    a   360  .  ?        ?     ?     ?     ?     ?     ?  
  361  1   1  A    361  G    a   361  .  ?        ?     ?     ?     ?     ?     ?  
  362  1   1  A    362  A    a   362  .  ?        ?     ?     ?     ?     ?     ?  
  363  1   1  A    363  G    a   363  .  ?        ?     ?     ?     ?     ?     ?  
  364  1   1  A    364  C    a   364  .  ?        ?     ?     ?     ?     ?     ?  
  365  1   1  A    365  U    a   365  .  ?        ?     ?     ?     ?     ?     ?  
  366  1   1  A    366  C    a   366  .  ?        ?     ?     ?     ?     ?     ?  
  367  1   1  A    367  G    a   367  .  ?        ?     ?     ?     ?     ?     ?  
  368  1   1  A    368  A    a   368  .  ?        ?     ?     ?     ?     ?     ?  
  369  1   1  A    369  U    a   369  .  ?        ?     ?     ?     ?     ?     ?  
  370  1   1  A    370  G    a   370  .  ?        ?     1     ?     ?     ?     ?  
  371  1   1  A    371  A    a   371  .  ?        ?     ?     ?     ?     ?     ?  
  372  1   1  A    372  G    a   372  .  ?        ?     ?     ?     ?     ?     ?  
  373  1   1  A    373  U    a   373  .  ?        ?     ?     ?     ?     ?     ?  
  374  1   1  A    374  A    a   374  .  ?        ?     ?     ?     ?     ?     ?  
  375  1   1  A    375  G    a   375  .  ?        ?     ?     ?     ?     ?     ?  
  376  1   1  A    376  G    a   376  .  ?        ?     ?     ?     ?     ?     ?  
  377  1   1  A    377  G    a   377  .  ?        ?     ?     ?     ?     ?     ?  
  378  1   1  A    378  C    a   378  .  ?        ?     1     ?     ?     ?     ?  
  379  1   1  A    379  G    a   379  .  ?        ?     ?     ?     ?     ?     ?  
  380  1   1  A    380  G    a   380  .  ?        ?     ?     ?     ?     ?     ?  
  381  1   1  A    381  G    a   381  .  ?        ?     ?     ?     ?     ?     ?  
  382  1   1  A    382  A    a   382  .  ?        ?     ?     ?     ?     ?     ?  
  383  1   1  A    383  C    a   383  .  ?        ?     1     ?     ?     ?     ?  
  384  1   1  A    384  A    a   384  .  ?        ?     ?     ?     ?     ?     ?  
  385  1   1  A    385  C    a   385  .  ?        ?     ?     ?     ?     ?     ?  
  386  1   1  A    386  G    a   386  .  ?        ?     ?     ?     ?     ?     ?  
  387  1   1  A    387  U    a   387  .  ?        ?     ?     ?     ?     ?     ?  
  388  1   1  A    388  G    a   388  .  ?        ?     ?     ?     ?     ?     ?  
  389  1   1  A    389  G    a   389  .  ?        ?     ?     ?     ?     ?     ?  
  390  1   1  A    390  U    a   390  .  ?        ?     ?     ?     ?     ?     ?  
  391  1   1  A    391  A    a   391  .  ?        ?     ?     ?     ?     ?     ?  
  392  1   1  A    392  U    a   392  .  ?        ?     1     ?     ?     ?     ?  
  393  1   1  A    393  C    a   393  .  ?        ?     2     ?     ?     ?     ?  
  394  1   1  A    394  C    a   394  .  ?        ?     ?     ?     ?     ?     ?  
  395  1   1  A    395  U    a   395  .  ?        ?     1     ?     ?     ?     ?  
  396  1   1  A    396  G    a   396  .  ?        ?     ?     ?     ?     ?     ?  
  397  1   1  A    397  U    a   397  .  ?        ?     ?     ?     ?     ?     ?  
  398  1   1  A    398  C    a   398  .  ?        ?     ?     ?     ?     ?     ?  
  399  1   1  A    399  U    a   399  .  ?        ?     ?     ?     ?     ?     ?  
  400  1   1  A    400  G    a   400  .  ?        ?     ?     ?     ?     ?     ?  
  401  1   1  A    401  A    a   401  .  ?        ?     ?     ?     ?     ?     ?  
  402  1   1  A    402  A    a   402  .  ?        ?     ?     ?     ?     ?     ?  
  403  1   1  A    403  U    a   403  .  ?        ?     ?     ?     ?     ?     ?  
  404  1   1  A    404  A    a   404  .  ?        ?     2     ?     ?     ?     ?  
  405  1   1  A    405  U    a   405  .  ?        ?     ?     ?     ?     ?     ?  
  406  1   1  A    406  G    a   406  .  ?        ?     ?     ?     ?     ?     ?  
  407  1   1  A    407  G    a   407  .  ?        ?     1     ?     ?     ?     ?  
  408  1   1  A    408  G    a   408  .  ?        ?     ?     ?     ?     ?     ?  
  409  1   1  A    409  G    a   409  .  ?        ?     ?     ?     ?     ?     ?  
  410  1   1  A    410  G    a   410  .  ?        ?     ?     ?     ?     ?     ?  
  411  1   1  A    411  G    a   411  .  ?        ?     ?     ?     ?     ?     ?  
  412  1   1  A    412  A    a   412  .  ?        ?     ?     ?     ?     ?     ?  
  413  1   1  A    413  C    a   413  .  ?        ?     ?     ?     ?     ?     ?  
  414  1   1  A    414  C    a   414  .  ?        ?     ?     ?     ?     ?     ?  
  415  1   1  A    415  A    a   415  .  ?        ?     ?     ?     ?     ?     ?  
  416  1   1  A    416  U    a   416  .  ?        ?     ?     ?     ?     ?     ?  
  417  1   1  A    417  C    a   417  .  ?        ?     4     ?     ?     ?     ?  
  418  1   1  A    418  C    a   418  .  ?        ?     2     ?     ?     ?     ?  
  419  1   1  A    419  U    a   419  .  ?        ?     ?     ?     ?     ?     ?  
  420  1   1  A    420  C    a   420  .  ?        ?     1     ?     ?     ?     ?  
  421  1   1  A    421  C    a   421  .  ?        ?     ?     ?     ?     ?     ?  
  422  1   1  A    422  A    a   422  .  ?        ?     ?     ?     ?     ?     ?  
  423  1   1  A    423  A    a   423  .  ?        ?     ?     ?     ?     ?     ?  
  424  1   1  A    424  G    a   424  .  ?        ?     ?     ?     ?     ?     ?  
  425  1   1  A    425  G    a   425  .  ?        ?     ?     ?     ?     ?     ?  
  426  1   1  A    426  C    a   426  .  ?        ?     ?     ?     ?     ?     ?  
  427  1   1  A    427  U    a   427  .  ?        ?     ?     ?     ?     ?     ?  
  428  1   1  A    428  A    a   428  .  ?        ?     ?     ?     ?     ?     ?  
  429  1   1  A    429  A    a   429  .  ?        ?     ?     ?     ?     ?     ?  
  430  1   1  A    430  A    a   430  .  ?        ?     ?     ?     ?     ?     ?  
  431  1   1  A    431  U    a   431  .  ?        ?     ?     ?     ?     ?     ?  
  432  1   1  A    432  A    a   432  .  ?        ?     ?     ?     ?     ?     ?  
  433  1   1  A    433  C    a   433  .  ?        ?     ?     ?     ?     ?     ?  
  434  1   1  A    434  U    a   434  .  ?        ?     ?     ?     ?     ?     ?  
  435  1   1  A    435  C    a   435  .  ?        ?     ?     ?     ?     ?     ?  
  436  1   1  A    436  C    a   436  .  ?        ?     ?     ?     ?     ?     ?  
  437  1   1  A    437  U    a   437  .  ?        ?     ?     ?     ?     ?     ?  
  438  1   1  A    438  G    a   438  .  ?        ?     ?     ?     ?     ?     ?  
  439  1   1  A    439  A    a   439  .  ?        ?     ?     ?     ?     ?     ?  
  440  1   1  A    440  C    a   440  .  ?        ?     ?     ?     ?     ?     ?  
  441  1   1  A    441  U    a   441  .  ?        ?     ?     ?     ?     ?     ?  
  442  1   1  A    442  G    a   442  .  ?        ?     ?     ?     ?     ?     ?  
  443  1   1  A    443  A    a   443  .  ?        ?     ?     ?     ?     ?     ?  
  444  1   1  A    444  C    a   444  .  ?        ?     ?     ?     ?     ?     ?  
  445  1   1  A    445  C    a   445  .  ?        ?     ?     ?     ?     ?     ?  
  446  1   1  A    446  G    a   446  .  ?        ?     ?     ?     ?     ?     ?  
  447  1   1  A    447  A    a   447  .  ?        ?     ?     ?     ?     ?     ?  
  448  1   1  A    448  U    a   448  .  ?        ?     ?     ?     ?     ?     ?  
  449  1   1  A    449  A    a   449  .  ?        ?     ?     ?     ?     ?     ?  
  450  1   1  A    450  G    a   450  .  ?        ?     ?     ?     ?     ?     ?  
  451  1   1  A    451  U    a   451  .  ?        ?     2     ?     ?     ?     ?  
  452  1   1  A    452  G    a   452  .  ?        ?     ?     ?     ?     ?     ?  
  453  1   1  A    453  A    a   453  .  ?        ?     ?     ?     ?     ?     ?  
  454  1   1  A    454  A    a   454  .  ?        ?     ?     ?     ?     ?     ?  
  455  1   1  A    455  C    a   455  .  ?        ?     ?     ?     ?     ?     ?  
  456  1   1  A    456  C    a   456  .  ?        ?     ?     ?     ?     ?     ?  
  457  1   1  A    457  A    a   457  .  ?        ?     ?     ?     ?     ?     ?  
  458  1   1  A    458  G    a   458  .  ?        ?     ?     ?     ?     ?     ?  
  459  1   1  A    459  U    a   459  .  ?        ?     1     ?     ?     ?     ?  
  460  1   1  A    460  A    a   460  .  ?        ?     ?     ?     ?     ?     ?  
  461  1   1  A    461  C    a   461  .  ?        ?     ?     ?     ?     ?     ?  
  462  1   1  A    462  C    a   462  .  ?        ?     ?     ?     ?     ?     ?  
  463  1   1  A    463  G    a   463  .  ?        ?     ?     ?     ?     ?     ?  
  464  1   1  A    464  U    a   464  .  ?        ?     1     ?     ?     ?     ?  
  465  1   1  A    465  G    a   465  .  ?        ?     ?     ?     ?     ?     ?  
  466  1   1  A    466  A    a   466  .  ?        ?     ?     ?     ?     ?     ?  
  467  1   1  A    467  G    a   467  .  ?        ?     ?     ?     ?     ?     ?  
  468  1   1  A    468  G    a   468  .  ?        ?     ?     ?     ?     ?     ?  
  469  1   1  A    469  G    a   469  .  ?        ?     ?     ?     ?     ?     ?  
  470  1   1  A    470  A    a   470  .  ?        ?     ?     ?     ?     ?     ?  
  471  1   1  A    471  A    a   471  .  ?        ?     ?     ?     ?     ?     ?  
  472  1   1  A    472  A    a   472  .  ?        ?     ?     ?     ?     ?     ?  
  473  1   1  A    473  G    a   473  .  ?        ?     ?     ?     ?     ?     ?  
  474  1   1  A    474  G    a   474  .  ?        ?     ?     ?     ?     ?     ?  
  475  1   1  A    475  C    a   475  .  ?        ?     ?     ?     ?     ?     ?  
  476  1   1  A    476  G    a   476  .  ?        ?     ?     ?     ?     ?     ?  
  477  1   1  A    477  A    a   477  .  ?        ?     ?     ?     ?     ?     ?  
  478  1   1  A    478  A    a   478  .  ?        ?     ?     ?     ?     ?     ?  
  479  1   1  A    479  A    a   479  .  ?        ?     ?     ?     ?     ?     ?  
  480  1   1  A    480  A    a   480  .  ?        ?     ?     ?     ?     ?     ?  
  481  1   1  A    481  G    a   481  .  ?        ?     1     ?     ?     ?     ?  
  482  1   1  A    482  A    a   482  .  ?        ?     ?     ?     ?     ?     ?  
  483  1   1  A    483  A    a   483  .  ?        ?     ?     ?     ?     ?     ?  
  484  1   1  A    484  C    a   484  .  ?        ?     ?     ?     ?     ?     ?  
  485  1   1  A    485  C    a   485  .  ?        ?     ?     ?     ?     ?     ?  
  486  1   1  A    486  C    a   486  .  ?        ?     ?     ?     ?     ?     ?  
  487  1   1  A    487  C    a   487  .  ?        ?     ?     ?     ?     ?     ?  
  488  1   1  A    488  G    a   488  .  ?        ?     ?     ?     ?     ?     ?  
  489  1   1  A    489  G    a   489  .  ?        ?     ?     ?     ?     ?     ?  
  490  1   1  A    490  C    a   490  .  ?        ?     ?     ?     ?     ?     ?  
  491  1   1  A    491  G    a   491  .  ?        ?     ?     ?     ?     ?     ?  
  492  1   1  A    492  A    a   492  .  ?        ?     ?     ?     ?     ?     ?  
  493  1   1  A    493  G    a   493  .  ?        ?     ?     ?     ?     ?     ?  
  494  1   1  A    494  G    a   494  .  ?        ?     ?     ?     ?     ?     ?  
  495  1   1  A    495  G    a   495  .  ?        ?     ?     ?     ?     ?     ?  
  496  1   1  A    496  G    a   496  .  ?        ?     ?     ?     ?     ?     ?  
  497  1   1  A    497  A    a   497  .  ?        ?     ?     ?     ?     ?     ?  
  498  1   1  A    498  G    a   498  .  ?        ?     ?     ?     ?     ?     ?  
  499  1   1  A    499  U    a   499  .  ?        ?     ?     ?     ?     ?     ?  
  500  1   1  A    500  G    a   500  .  ?        ?     ?     ?     ?     ?     ?  
  501  1   1  A    501  A    a   501  .  ?        ?     ?     ?     ?     ?     ?  
  502  1   1  A    502  A    a   502  .  ?        ?     ?     ?     ?     ?     ?  
  503  1   1  A    503  A    a   503  .  ?        ?     ?     ?     ?     ?     ?  
  504  1   1  A    504  A    a   504  .  ?        ?     ?     ?     ?     ?     ?  
  505  1   1  A    505  A    a   505  .  ?        ?     ?     ?     ?     ?     ?  
  506  1   1  A    506  G    a   506  .  ?        ?     ?     ?     ?     ?     ?  
  507  1   1  A    507  A    a   507  .  ?        ?     ?     ?     ?     ?     ?  
  508  1   1  A    508  A    a   508  .  ?        ?     ?     ?     ?     ?     ?  
  509  1   1  A    509  C    a   509  .  ?        ?     ?     ?     ?     ?     ?  
  510  1   1  A    510  C    a   510  .  ?        ?     1     ?     ?     ?     ?  
  511  1   1  A    511  U    a   511  .  ?        ?     ?     ?     ?     ?     ?  
  512  1   1  A    512  G    a   512  .  ?        ?     2     ?     ?     ?     ?  
  513  1   1  A    513  A    a   513  .  ?        ?     ?     ?     ?     ?     ?  
  514  1   1  A    514  A    a   514  .  ?        ?     ?     ?     ?     ?     ?  
  515  1   1  A    515  A    a   515  .  ?        ?     ?     ?     ?     ?     ?  
  516  1   1  A    516  C    a   516  .  ?        ?     1     ?     ?     ?     ?  
  517  1   1  A    517  C    a   517  .  ?        ?     ?     ?     ?     ?     ?  
  518  1   1  A    518  G    a   518  .  ?        ?     ?     ?     ?     ?     ?  
  519  1   1  A    519  U    a   519  .  ?        ?     ?     ?     ?     ?     ?  
  520  1   1  A    520  G    a   520  .  ?        ?     ?     ?     ?     ?     ?  
  521  1   1  A    521  U    a   521  .  ?        ?     ?     ?     ?     ?     ?  
  522  1   1  A    522  A    a   522  .  ?        ?     ?     ?     ?     ?     ?  
  523  1   1  A    523  C    a   523  .  ?        ?     ?     ?     ?     ?     ?  
  524  1   1  A    524  G    a   524  .  ?        ?     ?     ?     ?     ?     ?  
  525  1   1  A    525  U    a   525  .  ?        ?     ?     ?     ?     ?     ?  
  526  1   1  A    526  A    a   526  .  ?        ?     ?     ?     ?     ?     ?  
  527  1   1  A    527  C    a   527  .  ?        ?     ?     ?     ?     ?     ?  
  528  1   1  A    528  A    a   528  .  ?        ?     ?     ?     ?     ?     ?  
  529  1   1  A    529  A    a   529  .  ?        ?     ?     ?     ?     ?     ?  
  530  1   1  A    530  G    a   530  .  ?        ?     ?     ?     ?     ?     ?  
  531  1   1  A    531  C    a   531  .  ?        ?     ?     ?     ?     ?     ?  
  532  1   1  A    532  A    a   532  .  ?        ?     ?     ?     ?     ?     ?  
  533  1   1  A    533  G    a   533  .  ?        ?     ?     ?     ?     ?     ?  
  534  1   1  A    534  U    a   534  .  ?        ?     ?     ?     ?     ?     ?  
  535  1   1  A    535  G    a   535  .  ?        ?     ?     ?     ?     ?     ?  
  536  1   1  A    536  G    a   536  .  ?        ?     ?     ?     ?     ?     ?  
  537  1   1  A    537  G    a   537  .  ?        ?     ?     ?     ?     ?     ?  
  538  1   1  A    538  A    a   538  .  ?        ?     ?     ?     ?     ?     ?  
  539  1   1  A    539  G    a   539  .  ?        ?     ?     ?     ?     ?     ?  
  540  1   1  A    540  C    a   540  .  ?        ?     1     ?     ?     ?     ?  
  541  1   1  A    541  A    a   541  .  ?        ?     ?     ?     ?     ?     ?  
  542  1   1  A    542  C    a   542  .  ?        ?     ?     ?     ?     ?     ?  
  543  1   1  A    543  G    a   543  .  ?        ?     ?     ?     ?     ?     ?  
  544  1   1  A    544  C    a   544  .  ?        ?     ?     ?     ?     ?     ?  
  545  1   1  A    545  U    a   545  .  ?        ?     ?     ?     ?     ?     ?  
  546  1   1  A    546  U    a   546  .  ?        ?     ?     ?     ?     ?     ?  
  547  1   1  A    547  A    a   547  .  ?        ?     ?     ?     ?     ?     ?  
  548  1   1  A    548  G    a   548  .  ?        ?     ?     ?     ?     ?     ?  
  549  1   1  A    549  G    a   549  .  ?        ?     ?     ?     ?     ?     ?  
  550  1   1  A    550  C    a   550  .  ?        ?     ?     ?     ?     ?     ?  
  551  1   1  A    551  G    a   551  .  ?        ?     ?     ?     ?     ?     ?  
  552  1   1  A    552  U    a   552  .  ?        ?     ?     ?     ?     ?     ?  
  553  1   1  A    553  G    a   553  .  ?        ?     ?     ?     ?     ?     ?  
  554  1   1  A    554  U    a   554  .  ?        ?     ?     ?     ?     ?     ?  
  555  1   1  A    555  G    a   555  .  ?        ?     1     ?     ?     ?     ?  
  556  1   1  A    556  A    a   556  .  ?        ?     ?     ?     ?     ?     ?  
  557  1   1  A    557  C    a   557  .  ?        ?     ?     ?     ?     ?     ?  
  558  1   1  A    558  U    a   558  .  ?        ?     ?     ?     ?     ?     ?  
  559  1   1  A    559  G    a   559  .  ?        ?     ?     ?     ?     ?     ?  
  560  1   1  A    560  C    a   560  .  ?        ?     ?     ?     ?     ?     ?  
  561  1   1  A    561  G    a   561  .  ?        ?     ?     ?     ?     ?     ?  
  562  1   1  A    562  U    a   562  .  ?        ?     ?     ?     ?     ?     ?  
  563  1   1  A    563  A    a   563  .  ?        ?     1     ?     ?     ?     ?  
  564  1   1  A    564  C    a   564  .  ?        ?     ?     ?     ?     ?     ?  
  565  1   1  A    565  C    a   565  .  ?        ?     ?     ?     ?     ?     ?  
  566  1   1  A    566  U    a   566  .  ?        ?     ?     ?     ?     ?     ?  
  567  1   1  A    567  U    a   567  .  ?        ?     ?     ?     ?     ?     ?  
  568  1   1  A    568  U    a   568  .  ?        ?     ?     ?     ?     ?     ?  
  569  1   1  A    569  U    a   569  .  ?        ?     ?     ?     ?     ?     ?  
  570  1   1  A    570  G    a   570  .  ?        ?     ?     ?     ?     ?     ?  
  571  1   1  A    571  U    a   571  .  ?        ?     ?     ?     ?     ?     ?  
  572  1   1  A    572  A    a   572  .  ?        ?     ?     ?     ?     ?     ?  
  573  1   1  A    573  U    a   573  .  ?        ?     ?     ?     ?     ?     ?  
  574  1   1  A    574  A    a   574  .  ?        ?     1     ?     ?     ?     ?  
  575  1   1  A    575  A    a   575  .  ?        ?     ?     ?     ?     ?     ?  
  576  1   1  A    576  U    a   576  .  ?        ?     ?     ?     ?     ?     ?  
  577  1   1  A    577  G    a   577  .  ?        ?     ?     ?     ?     ?     ?  
  578  1   1  A    578  G    a   578  .  ?        ?     ?     ?     ?     ?     ?  
  579  1   1  A    579  G    a   579  .  ?        ?     ?     ?     ?     ?     ?  
  580  1   1  A    580  U    a   580  .  ?        ?     ?     ?     ?     ?     ?  
  581  1   1  A    581  C    a   581  .  ?        ?     ?     ?     ?     ?     ?  
  582  1   1  A    582  A    a   582  .  ?        ?     ?     ?     ?     ?     ?  
  583  1   1  A    583  G    a   583  .  ?        ?     ?     ?     ?     ?     ?  
  584  1   1  A    584  C    a   584  .  ?        ?     ?     ?     ?     ?     ?  
  585  1   1  A    585  G    a   585  .  ?        ?     ?     ?     ?     ?     ?  
  586  1   1  A    586  A    a   586  .  ?        ?     ?     ?     ?     ?     ?  
  587  1   1  A    587  C    a   587  .  ?        ?     ?     ?     ?     ?     ?  
  588  1   1  A    588  U    a   588  .  ?        ?     ?     ?     ?     ?     ?  
  589  1   1  A    589  U    a   589  .  ?        ?     ?     ?     ?     ?     ?  
  590  1   1  A    590  A    a   590  .  ?        ?     ?     ?     ?     ?     ?  
  591  1   1  A    591  U    a   591  .  ?        ?     ?     ?     ?     ?     ?  
  592  1   1  A    592  A    a   592  .  ?        ?     ?     ?     ?     ?     ?  
  593  1   1  A    593  U    a   593  .  ?        ?     ?     ?     ?     ?     ?  
  594  1   1  A    594  U    a   594  .  ?        ?     ?     ?     ?     ?     ?  
  595  1   1  A    595  C    a   595  .  ?        ?     1     ?     ?     ?     ?  
  596  1   1  A    596  U    a   596  .  ?        ?     1     ?     ?     ?     ?  
  597  1   1  A    597  G    a   597  .  ?        ?     ?     ?     ?     ?     ?  
  598  1   1  A    598  U    a   598  .  ?        ?     ?     ?     ?     ?     ?  
  599  1   1  A    599  A    a   599  .  ?        ?     ?     ?     ?     ?     ?  
  600  1   1  A    600  G    a   600  .  ?        ?     ?     ?     ?     ?     ?  
  601  1   1  A    601  C    a   601  .  ?        ?     1     ?     ?     ?     ?  
  602  1   1  A    602  A    a   602  .  ?        ?     ?     ?     ?     ?     ?  
  603  1   1  A    603  A    a   603  .  ?        ?     ?     ?     ?     ?     ?  
  604  1   1  A    604  G    a   604  .  ?        ?     ?     ?     ?     ?     ?  
  605  1   1  A    605  G    a   605  .  ?        ?     ?     ?     ?     ?     ?  
  606  1   1  A    606  U    a   606  .  ?        ?     ?     ?     ?     ?     ?  
  607  1   1  A    607  U    a   607  .  ?        ?     ?     ?     ?     ?     ?  
  608  1   1  A    608  A    a   608  .  ?        ?     ?     ?     ?     ?     ?  
  609  1   1  A    609  A    a   609  .  ?        ?     ?     ?     ?     ?     ?  
  610  1   1  A    610  C    a   610  .  ?        ?     ?     ?     ?     ?     ?  
  611  1   1  A    611  C    a   611  .  ?        ?     ?     ?     ?     ?     ?  
  612  1   1  A    612  G    a   612  .  ?        ?     ?     ?     ?     ?     ?  
  613  1   1  A    613  A    a   613  .  ?        ?     ?     ?     ?     ?     ?  
  614  1   1  A    614  A    a   614  .  ?        ?     ?     ?     ?     ?     ?  
  615  1   1  A    615  U    a   615  .  ?        ?     ?     ?     ?     ?     ?  
  616  1   1  A    616  A    a   616  .  ?        ?     ?     ?     ?     ?     ?  
  617  1   1  A    617  G    a   617  .  ?        ?     ?     ?     ?     ?     ?  
  618  1   1  A    618  G    a   618  .  ?        ?     ?     ?     ?     ?     ?  
  619  1   1  A    619  G    a   619  .  ?        ?     ?     ?     ?     ?     ?  
  620  1   1  A    620  G    a   620  .  ?        ?     ?     ?     ?     ?     ?  
  621  1   1  A    621  A    a   621  .  ?        ?     ?     ?     ?     ?     ?  
  622  1   1  A    622  G    a   622  .  ?        ?     ?     ?     ?     ?     ?  
  623  1   1  A    623  C    a   623  .  ?        ?     ?     ?     ?     ?     ?  
  624  1   1  A    624  C    a   624  .  ?        ?     1     ?     ?     ?     ?  
  625  1   1  A    625  G    a   625  .  ?        ?     ?     ?     ?     ?     ?  
  626  1   1  A    626  A    a   626  .  ?        ?     ?     ?     ?     ?     ?  
  627  1   1  A    627  A    a   627  .  ?        ?     ?     ?     ?     ?     ?  
  628  1   1  A    628  G    a   628  .  ?        ?     ?     ?     ?     ?     ?  
  629  1   1  A    629  G    a   629  .  ?        ?     ?     ?     ?     ?     ?  
  630  1   1  A    630  G    a   630  .  ?        ?     ?     ?     ?     ?     ?  
  631  1   1  A    631  A    a   631  .  ?        ?     ?     ?     ?     ?     ?  
  632  1   1  A    632  A    a   632  .  ?        ?     ?     ?     ?     ?     ?  
  633  1   1  A    633  A    a   633  .  ?        ?     ?     ?     ?     ?     ?  
  634  1   1  A    634  C    a   634  .  ?        ?     4     ?     ?     ?     ?  
  635  1   1  A    635  C    a   635  .  ?        ?     3     ?     ?     ?     ?  
  636  1   1  A    636  G    a   636  .  ?        ?     ?     ?     ?     ?     ?  
  637  1   1  A    637  A    a   637  .  ?        ?     ?     ?     ?     ?     ?  
  638  1   1  A    638  G    a   638  .  ?        ?     ?     ?     ?     ?     ?  
  639  1   1  A    639  U    a   639  .  ?        ?     ?     ?     ?     ?     ?  
  640  1   1  A    640  C    a   640  .  ?        ?     1     ?     ?     ?     ?  
  641  1   1  A    641  U    a   641  .  ?        ?     ?     ?     ?     ?     ?  
  642  1   1  A    642  U    a   642  .  ?        ?     ?     ?     ?     ?     ?  
  643  1   1  A    643  A    a   643  .  ?        ?     ?     ?     ?     ?     ?  
  644  1   1  A    644  A    a   644  .  ?        ?     ?     ?     ?     ?     ?  
  645  1   1  A    645  C    a   645  .  ?        ?     1     ?     ?     ?     ?  
  646  1   1  A    646  U    a   646  .  ?        ?     1     ?     ?     ?     ?  
  647  1   1  A    647  G    a   647  .  ?        ?     ?     ?     ?     ?     ?  
  648  1   1  A    648  G    a   648  .  ?        ?     ?     ?     ?     ?     ?  
  649  1   1  A    649  G    a   649  .  ?        ?     ?     ?     ?     ?     ?  
  650  1   1  A    650  C    a   650  .  ?        ?     1     ?     ?     ?     ?  
  651  1   1  A    651  G    a   651  .  ?        ?     ?     ?     ?     ?     ?  
  652  1   1  A    652  U    a   652  .  ?        ?     ?     ?     ?     ?     ?  
  653  1   1  A    653  U    a   653  .  ?        ?     ?     ?     ?     ?     ?  
  654  1   1  A    654  A    a   654  .  ?        ?     ?     ?     ?     ?     ?  
  655  1   1  A    655  A    a   655  .  ?        ?     ?     ?     ?     ?     ?  
  656  1   1  A    656  G    a   656  .  ?        ?     ?     ?     ?     ?     ?  
  657  1   1  A    657  U    a   657  .  ?        ?     ?     ?     ?     ?     ?  
  658  1   1  A    658  U    a   658  .  ?        ?     ?     ?     ?     ?     ?  
  659  1   1  A    659  G    a   659  .  ?        ?     ?     ?     ?     ?     ?  
  660  1   1  A    660  C    a   660  .  ?        ?     1     ?     ?     ?     ?  
  661  1   1  A    661  A    a   661  .  ?        ?     ?     ?     ?     ?     ?  
  662  1   1  A    662  G    a   662  .  ?        ?     ?     ?     ?     ?     ?  
  663  1   1  A    663  G    a   663  .  ?        ?     ?     ?     ?     ?     ?  
  664  1   1  A    664  G    a   664  .  ?        ?     ?     ?     ?     ?     ?  
  665  1   1  A    665  U    a   665  .  ?        ?     ?     ?     ?     ?     ?  
  666  1   1  A    666  A    a   666  .  ?        ?     ?     ?     ?     ?     ?  
  667  1   1  A    667  U    a   667  .  ?        ?     ?     ?     ?     ?     ?  
  668  1   1  A    668  A    a   668  .  ?        ?     3     ?     ?     ?     ?  
  669  1   1  A    669  G    a   669  .  ?        ?     1     ?     ?     ?     ?  
  670  1   1  A    670  A    a   670  .  ?        ?     ?     ?     ?     ?     ?  
  671  1   1  A    671  C    a   671  .  ?        ?     3     ?     ?     ?     ?  
  672  1   1  A    672  C    a   672  .  ?        ?     2     ?     ?     ?     ?  
  673  1   1  A    673  C    a   673  .  ?        ?     ?     ?     ?     ?     ?  
  674  1   1  A    674  G    a   674  .  ?        ?     ?     ?     ?     ?     ?  
  675  1   1  A    675  A    a   675  .  ?        ?     ?     ?     ?     ?     ?  
  676  1   1  A    676  A    a   676  .  ?        ?     ?     ?     ?     ?     ?  
  677  1   1  A    677  A    a   677  .  ?        ?     ?     ?     ?     ?     ?  
  678  1   1  A    678  C    a   678  .  ?        ?     1     ?     ?     ?     ?  
  679  1   1  A    679  C    a   679  .  ?        ?     ?     ?     ?     ?     ?  
  680  1   1  A    680  C    a   680  .  ?        ?     ?     ?     ?     ?     ?  
  681  1   1  A    681  G    a   681  .  ?        ?     2     ?     ?     ?     ?  
  682  1   1  A    682  G    a   682  .  ?        ?     ?     ?     ?     ?     ?  
  683  1   1  A    683  U    a   683  .  ?        ?     ?     ?     ?     ?     ?  
  684  1   1  A    684  G    a   684  .  ?        ?     ?     ?     ?     ?     ?  
  685  1   1  A    685  A    a   685  .  ?        ?     ?     ?     ?     ?     ?  
  686  1   1  A    686  U    a   686  .  ?        ?     ?     ?     ?     ?     ?  
  687  1   1  A    687  C    a   687  .  ?        ?     1     ?     ?     ?     ?  
  688  1   1  A    688  U    a   688  .  ?        ?     ?     ?     ?     ?     ?  
  689  1   1  A    689  A    a   689  .  ?        ?     ?     ?     ?     ?     ?  
  690  1   1  A    690  G    a   690  .  ?        ?     ?     ?     ?     ?     ?  
  691  1   1  A    691  C    a   691  .  ?        ?     ?     ?     ?     ?     ?  
  692  1   1  A    692  C    a   692  .  ?        ?     2     ?     ?     ?     ?  
  693  1   1  A    693  A    a   693  .  ?        ?     ?     ?     ?     ?     ?  
  694  1   1  A    694  U    a   694  .  ?        ?     ?     ?     ?     ?     ?  
  695  1   1  A    695  G    a   695  .  ?        ?     ?     ?     ?     ?     ?  
  696  1   1  A    696  G    a   696  .  ?        ?     ?     ?     ?     ?     ?  
  697  1   1  A    697  G    a   697  .  ?        ?     ?     ?     ?     ?     ?  
  698  1   1  A    698  C    a   698  .  ?        ?     2     ?     ?     ?     ?  
  699  1   1  A    699  A    a   699  .  ?        ?     ?     ?     ?     ?     ?  
  700  1   1  A    700  G    a   700  .  ?        ?     ?     ?     ?     ?     ?  
  701  1   1  A    701  G    a   701  .  ?        ?     ?     ?     ?     ?     ?  
  702  1   1  A    702  U    a   702  .  ?        ?     1     ?     ?     ?     ?  
  703  1   1  A    703  U    a   703  .  ?        ?     ?     ?     ?     ?     ?  
  704  1   1  A    704  G    a   704  .  ?        ?     1     ?     ?     ?     ?  
  705  1   1  A    705  A    a   705  .  ?        ?     ?     ?     ?     ?     ?  
  706  1   1  A    706  A    a   706  .  ?        ?     ?     ?     ?     ?     ?  
  707  1   1  A    707  G    a   707  .  ?        ?     ?     ?     ?     ?     ?  
  708  1   1  A    708  G    a   708  .  ?        ?     ?     ?     ?     ?     ?  
  709  1   1  A    709  U    a   709  .  ?        ?     ?     ?     ?     ?     ?  
  710  1   1  A    710  U    a   710  .  ?        ?     ?     ?     ?     ?     ?  
  711  1   1  A    711  G    a   711  .  ?        ?     ?     ?     ?     ?     ?  
  712  1   1  A    712  G    a   712  .  ?        ?     ?     ?     ?     ?     ?  
  713  1   1  A    713  G    a   713  .  ?        ?     ?     ?     ?     ?     ?  
  714  1   1  A    714  U    a   714  .  ?        ?     ?     ?     ?     ?     ?  
  715  1   1  A    715  A    a   715  .  ?        ?     ?     ?     ?     ?     ?  
  716  1   1  A    716  A    a   716  .  ?        ?     ?     ?     ?     ?     ?  
  717  1   1  A    717  C    a   717  .  ?        ?     ?     ?     ?     ?     ?  
  718  1   1  A    718  A    a   718  .  ?        ?     ?     ?     ?     ?     ?  
  719  1   1  A    719  C    a   719  .  ?        ?     ?     ?     ?     ?     ?  
  720  1   1  A    720  U    a   720  .  ?        ?     ?     ?     ?     ?     ?  
  721  1   1  A    721  A    a   721  .  ?        ?     ?     ?     ?     ?     ?  
  722  1   1  A    722  A    a   722  .  ?        ?     ?     ?     ?     ?     ?  
  723  1   1  A    723  C    a   723  .  ?        ?     1     ?     ?     ?     ?  
  724  1   1  A    724  U    a   724  .  ?        ?     ?     ?     ?     ?     ?  
  725  1   1  A    725  G    a   725  .  ?        ?     ?     ?     ?     ?     ?  
  726  1   1  A    726  G    a   726  .  ?        ?     ?     ?     ?     ?     ?  
  727  1   1  A    727  A    a   727  .  ?        ?     ?     ?     ?     ?     ?  
  728  1   1  A    728  G    a   728  .  ?        ?     ?     ?     ?     ?     ?  
  729  1   1  A    729  G    a   729  .  ?        ?     ?     ?     ?     ?     ?  
  730  1   1  A    730  A    a   730  .  ?        ?     ?     ?     ?     ?     ?  
  731  1   1  A    731  C    a   731  .  ?        ?     2     ?     ?     ?     ?  
  732  1   1  A    732  C    a   732  .  ?        ?     1     ?     ?     ?     ?  
  733  1   1  A    733  G    a   733  .  ?        ?     ?     ?     ?     ?     ?  
  734  1   1  A    734  A    a   734  .  ?        ?     ?     ?     ?     ?     ?  
  735  1   1  A    735  A    a   735  .  ?        ?     ?     ?     ?     ?     ?  
  736  1   1  A    736  C    a   736  .  ?        ?     1     ?     ?     ?     ?  
  737  1   1  A    737  C    a   737  .  ?        ?     1     ?     ?     ?     ?  
  738  1   1  A    738  G    a   738  .  ?        ?     ?     ?     ?     ?     ?  
  739  1   1  A    739  A    a   739  .  ?        ?     ?     ?     ?     ?     ?  
  740  1   1  A    740  C    a   740  .  ?        ?     ?     ?     ?     ?     ?  
  741  1   1  A    741  U    a   741  .  ?        ?     ?     ?     ?     ?     ?  
  742  1   1  A    742  A    a   742  .  ?        ?     ?     ?     ?     ?     ?  
  743  1   1  A    743  A    a   743  .  ?        ?     ?     ?     ?     ?     ?  
  744  1   1  A    744  U    a   744  .  ?        ?     ?     ?     ?     ?     ?  
  745  1   1  A    745  1MG  a   745  .  ?        ?     ?     ?     ?     2     ?  
  746  1   1  A    746  PSU  a   746  .  ?        ?     ?     ?     5     5     3  
  747  1   1  A    747  5MU  a   747  .  ?        ?     ?     ?     5     9     ?  
  748  1   1  A    748  G    a   748  .  ?        ?     3     ?     ?     ?     ?  
  749  1   1  A    749  A    a   749  .  ?        ?     ?     ?     ?     ?     ?  
  750  1   1  A    750  A    a   750  .  ?        ?     ?     ?     ?     ?     ?  
  751  1   1  A    751  A    a   751  .  ?        ?     ?     ?     ?     ?     ?  
  752  1   1  A    752  A    a   752  .  ?        ?     ?     ?     ?     ?     ?  
  753  1   1  A    753  A    a   753  .  ?        ?     ?     ?     ?     ?     ?  
  754  1   1  A    754  U    a   754  .  ?        ?     ?     ?     ?     ?     ?  
  755  1   1  A    755  U    a   755  .  ?        ?     ?     ?     ?     ?     ?  
  756  1   1  A    756  A    a   756  .  ?        ?     ?     ?     ?     ?     ?  
  757  1   1  A    757  G    a   757  .  ?        ?     ?     ?     ?     ?     ?  
  758  1   1  A    758  C    a   758  .  ?        ?     2     ?     ?     ?     ?  
  759  1   1  A    759  G    a   759  .  ?        ?     ?     ?     ?     ?     ?  
  760  1   1  A    760  G    a   760  .  ?        ?     ?     ?     ?     ?     ?  
  761  1   1  A    761  A    a   761  .  ?        ?     ?     ?     ?     ?     ?  
  762  1   1  A    762  U    a   762  .  ?        ?     ?     ?     ?     ?     ?  
  763  1   1  A    763  G    a   763  .  ?        ?     ?     ?     ?     ?     ?  
  764  1   1  A    764  A    a   764  .  ?        ?     ?     ?     ?     ?     ?  
  765  1   1  A    765  C    a   765  .  ?        ?     ?     ?     ?     ?     ?  
  766  1   1  A    766  U    a   766  .  ?        ?     ?     ?     ?     ?     ?  
  767  1   1  A    767  U    a   767  .  ?        ?     ?     ?     ?     ?     ?  
  768  1   1  A    768  G    a   768  .  ?        ?     ?     ?     ?     ?     ?  
  769  1   1  A    769  U    a   769  .  ?        ?     1     ?     ?     ?     ?  
  770  1   1  A    770  G    a   770  .  ?        ?     ?     ?     ?     ?     ?  
  771  1   1  A    771  G    a   771  .  ?        ?     ?     ?     ?     ?     ?  
  772  1   1  A    772  C    a   772  .  ?        ?     ?     ?     ?     ?     ?  
  773  1   1  A    773  U    a   773  .  ?        ?     1     ?     ?     ?     ?  
  774  1   1  A    774  G    a   774  .  ?        ?     ?     ?     ?     ?     ?  
  775  1   1  A    775  G    a   775  .  ?        ?     ?     ?     ?     ?     ?  
  776  1   1  A    776  G    a   776  .  ?        ?     1     ?     ?     ?     ?  
  777  1   1  A    777  G    a   777  .  ?        ?     ?     ?     ?     ?     ?  
  778  1   1  A    778  G    a   778  .  ?        ?     ?     ?     ?     ?     ?  
  779  1   1  A    779  U    a   779  .  ?        ?     1     ?     ?     ?     ?  
  780  1   1  A    780  G    a   780  .  ?        ?     ?     ?     ?     ?     ?  
  781  1   1  A    781  A    a   781  .  ?        ?     ?     ?     ?     ?     ?  
  782  1   1  A    782  A    a   782  .  ?        ?     ?     ?     ?     ?     ?  
  783  1   1  A    783  A    a   783  .  ?        ?     3     ?     ?     ?     ?  
  784  1   1  A    784  G    a   784  .  ?        ?     2     ?     ?     ?     ?  
  785  1   1  A    785  G    a   785  .  ?        ?     ?     ?     ?     ?     ?  
  786  1   1  A    786  C    a   786  .  ?        ?     2     ?     ?     ?     ?  
  787  1   1  A    787  C    a   787  .  ?        ?     ?     ?     ?     ?     ?  
  788  1   1  A    788  A    a   788  .  ?        ?     ?     ?     ?     ?     ?  
  789  1   1  A    789  A    a   789  .  ?        ?     ?     ?     ?     ?     ?  
  790  1   1  A    790  U    a   790  .  ?        ?     ?     ?     ?     ?     ?  
  791  1   1  A    791  C    a   791  .  ?        ?     ?     ?     ?     ?     ?  
  792  1   1  A    792  A    a   792  .  ?        ?     ?     ?     ?     ?     ?  
  793  1   1  A    793  A    a   793  .  ?        ?     ?     ?     ?     ?     ?  
  794  1   1  A    794  A    a   794  .  ?        ?     ?     ?     ?     ?     ?  
  795  1   1  A    795  C    a   795  .  ?        ?     ?     ?     ?     ?     ?  
  796  1   1  A    796  C    a   796  .  ?        ?     1     ?     ?     ?     ?  
  797  1   1  A    797  G    a   797  .  ?        ?     ?     ?     ?     ?     ?  
  798  1   1  A    798  G    a   798  .  ?        ?     1     ?     ?     ?     ?  
  799  1   1  A    799  G    a   799  .  ?        ?     2     ?     ?     ?     ?  
  800  1   1  A    800  A    a   800  .  ?        ?     ?     ?     ?     ?     ?  
  801  1   1  A    801  G    a   801  .  ?        ?     ?     ?     ?     ?     ?  
  802  1   1  A    802  A    a   802  .  ?        ?     ?     ?     ?     ?     ?  
  803  1   1  A    803  U    a   803  .  ?        ?     ?     ?     ?     ?     ?  
  804  1   1  A    804  A    a   804  .  ?        ?     ?     ?     ?     ?     ?  
  805  1   1  A    805  G    a   805  .  ?        ?     ?     ?     ?     ?     ?  
  806  1   1  A    806  C    a   806  .  ?        ?     ?     ?     ?     ?     ?  
  807  1   1  A    807  U    a   807  .  ?        ?     ?     ?     ?     ?     ?  
  808  1   1  A    808  G    a   808  .  ?        ?     ?     ?     ?     ?     ?  
  809  1   1  A    809  G    a   809  .  ?        ?     ?     ?     ?     ?     ?  
  810  1   1  A    810  U    a   810  .  ?        ?     ?     ?     ?     ?     ?  
  811  1   1  A    811  U    a   811  .  ?        ?     3     ?     ?     ?     ?  
  812  1   1  A    812  C    a   812  .  ?        ?     ?     ?     ?     ?     ?  
  813  1   1  A    813  U    a   813  .  ?        ?     2     ?     ?     ?     ?  
  814  1   1  A    814  C    a   814  .  ?        ?     ?     ?     ?     ?     ?  
  815  1   1  A    815  C    a   815  .  ?        ?     2     ?     ?     ?     ?  
  816  1   1  A    816  C    a   816  .  ?        ?     2     ?     ?     ?     ?  
  817  1   1  A    817  C    a   817  .  ?        ?     1     ?     ?     ?     ?  
  818  1   1  A    818  G    a   818  .  ?        ?     ?     ?     ?     ?     ?  
  819  1   1  A    819  A    a   819  .  ?        ?     ?     ?     ?     ?     ?  
  820  1   1  A    820  A    a   820  .  ?        ?     ?     ?     ?     ?     ?  
  821  1   1  A    821  A    a   821  .  ?        ?     ?     ?     ?     ?     ?  
  822  1   1  A    822  G    a   822  .  ?        ?     ?     ?     ?     ?     ?  
  823  1   1  A    823  C    a   823  .  ?        ?     1     ?     ?     ?     ?  
  824  1   1  A    824  U    a   824  .  ?        ?     ?     ?     ?     ?     ?  
  825  1   1  A    825  A    a   825  .  ?        ?     ?     ?     ?     ?     ?  
  826  1   1  A    826  U    a   826  .  ?        ?     ?     ?     ?     ?     ?  
  827  1   1  A    827  U    a   827  .  ?        ?     ?     ?     ?     ?     ?  
  828  1   1  A    828  U    a   828  .  ?        ?     ?     ?     ?     ?     ?  
  829  1   1  A    829  A    a   829  .  ?        ?     ?     ?     ?     ?     ?  
  830  1   1  A    830  G    a   830  .  ?        ?     ?     ?     ?     ?     ?  
  831  1   1  A    831  G    a   831  .  ?        ?     ?     ?     ?     ?     ?  
  832  1   1  A    832  U    a   832  .  ?        ?     ?     ?     ?     ?     ?  
  833  1   1  A    833  A    a   833  .  ?        ?     1     ?     ?     ?     ?  
  834  1   1  A    834  G    a   834  .  ?        ?     ?     ?     ?     ?     ?  
  835  1   1  A    835  C    a   835  .  ?        ?     1     ?     ?     ?     ?  
  836  1   1  A    836  G    a   836  .  ?        ?     ?     ?     ?     ?     ?  
  837  1   1  A    837  C    a   837  .  ?        ?     ?     ?     ?     ?     ?  
  838  1   1  A    838  C    a   838  .  ?        ?     2     ?     ?     ?     ?  
  839  1   1  A    839  U    a   839  .  ?        ?     ?     ?     ?     ?     ?  
  840  1   1  A    840  C    a   840  .  ?        ?     ?     ?     ?     ?     ?  
  841  1   1  A    841  G    a   841  .  ?        ?     ?     ?     ?     ?     ?  
  842  1   1  A    842  U    a   842  .  ?        ?     ?     ?     ?     ?     ?  
  843  1   1  A    843  G    a   843  .  ?        ?     ?     ?     ?     ?     ?  
  844  1   1  A    844  A    a   844  .  ?        ?     ?     ?     ?     ?     ?  
  845  1   1  A    845  A    a   845  .  ?        ?     ?     ?     ?     ?     ?  
  846  1   1  A    846  U    a   846  .  ?        ?     ?     ?     ?     ?     ?  
  847  1   1  A    847  U    a   847  .  ?        ?     ?     ?     ?     ?     ?  
  848  1   1  A    848  C    a   848  .  ?        ?     ?     ?     ?     ?     ?  
  849  1   1  A    849  A    a   849  .  ?        ?     ?     ?     ?     ?     ?  
  850  1   1  A    850  U    a   850  .  ?        ?     ?     ?     ?     ?     ?  
  851  1   1  A    851  C    a   851  .  ?        ?     ?     ?     ?     ?     ?  
  852  1   1  A    852  U    a   852  .  ?        ?     ?     ?     ?     ?     ?  
  853  1   1  A    853  C    a   853  .  ?        ?     ?     ?     ?     ?     ?  
  854  1   1  A    854  C    a   854  .  ?        ?     ?     ?     ?     ?     ?  
  855  1   1  A    855  G    a   855  .  ?        ?     ?     ?     ?     ?     ?  
  856  1   1  A    856  G    a   856  .  ?        ?     ?     ?     ?     ?     ?  
  857  1   1  A    857  G    a   857  .  ?        ?     ?     ?     ?     ?     ?  
  858  1   1  A    858  G    a   858  .  ?        ?     ?     ?     ?     ?     ?  
  859  1   1  A    859  G    a   859  .  ?        ?     ?     ?     ?     ?     ?  
  860  1   1  A    860  U    a   860  .  ?        ?     ?     ?     ?     ?     ?  
  861  1   1  A    861  A    a   861  .  ?        ?     ?     ?     ?     ?     ?  
  862  1   1  A    862  G    a   862  .  ?        ?     ?     ?     ?     ?     ?  
  863  1   1  A    863  A    a   863  .  ?        ?     ?     ?     ?     ?     ?  
  864  1   1  A    864  G    a   864  .  ?        ?     ?     ?     ?     ?     ?  
  865  1   1  A    865  C    a   865  .  ?        ?     ?     ?     ?     ?     ?  
  866  1   1  A    866  A    a   866  .  ?        ?     ?     ?     ?     ?     ?  
  867  1   1  A    867  C    a   867  .  ?        ?     ?     ?     ?     ?     ?  
  868  1   1  A    868  U    a   868  .  ?        ?     ?     ?     ?     ?     ?  
  869  1   1  A    869  G    a   869  .  ?        ?     ?     ?     ?     ?     ?  
  870  1   1  A    870  U    a   870  .  ?        ?     ?     ?     ?     ?     ?  
  871  1   1  A    871  U    a   871  .  ?        ?     ?     ?     ?     ?     ?  
  872  1   1  A    872  U    a   872  .  ?        ?     ?     ?     ?     ?     ?  
  873  1   1  A    873  C    a   873  .  ?        ?     ?     ?     ?     ?     ?  
  874  1   1  A    874  G    a   874  .  ?        ?     ?     ?     ?     ?     ?  
  875  1   1  A    875  G    a   875  .  ?        ?     ?     ?     ?     ?     ?  
  876  1   1  A    876  C    a   876  .  ?        ?     ?     ?     ?     ?     ?  
  877  1   1  A    877  A    a   877  .  ?        ?     ?     ?     ?     ?     ?  
  878  1   1  A    878  A    a   878  .  ?        ?     ?     ?     ?     ?     ?  
  879  1   1  A    879  G    a   879  .  ?        ?     ?     ?     ?     ?     ?  
  880  1   1  A    880  G    a   880  .  ?        ?     ?     ?     ?     ?     ?  
  881  1   1  A    881  G    a   881  .  ?        ?     ?     ?     ?     ?     ?  
  882  1   1  A    882  G    a   882  .  ?        ?     ?     ?     ?     ?     ?  
  883  1   1  A    883  G    a   883  .  ?        ?     ?     ?     ?     ?     ?  
  884  1   1  A    884  U    a   884  .  ?        ?     ?     ?     ?     ?     ?  
  885  1   1  A    885  C    a   885  .  ?        ?     ?     ?     ?     ?     ?  
  886  1   1  A    886  A    a   886  .  ?        ?     ?     ?     ?     ?     ?  
  887  1   1  A    887  U    a   887  .  ?        ?     ?     ?     ?     ?     ?  
  888  1   1  A    888  C    a   888  .  ?        ?     ?     ?     ?     ?     ?  
  889  1   1  A    889  C    a   889  .  ?        ?     ?     ?     ?     ?     ?  
  890  1   1  A    890  C    a   890  .  ?        ?     ?     ?     ?     ?     ?  
  891  1   1  A    891  G    a   891  .  ?        ?     ?     ?     ?     ?     ?  
  892  1   1  A    892  A    a   892  .  ?        ?     ?     ?     ?     ?     ?  
  893  1   1  A    893  C    a   893  .  ?        ?     ?     ?     ?     ?     ?  
  894  1   1  A    894  U    a   894  .  ?        ?     ?     ?     ?     ?     ?  
  895  1   1  A    895  U    a   895  .  ?        ?     ?     ?     ?     ?     ?  
  896  1   1  A    896  A    a   896  .  ?        ?     1     ?     ?     ?     ?  
  897  1   1  A    897  C    a   897  .  ?        ?     ?     ?     ?     ?     ?  
  898  1   1  A    898  C    a   898  .  ?        ?     ?     ?     ?     ?     ?  
  899  1   1  A    899  A    a   899  .  ?        ?     ?     ?     ?     ?     ?  
  900  1   1  A    900  A    a   900  .  ?        ?     ?     ?     ?     ?     ?  
  901  1   1  A    901  C    a   901  .  ?        ?     ?     ?     ?     ?     ?  
  902  1   1  A    902  C    a   902  .  ?        ?     ?     ?     ?     ?     ?  
  903  1   1  A    903  C    a   903  .  ?        ?     ?     ?     ?     ?     ?  
  904  1   1  A    904  G    a   904  .  ?        ?     ?     ?     ?     ?     ?  
  905  1   1  A    905  A    a   905  .  ?        ?     ?     ?     ?     ?     ?  
  906  1   1  A    906  U    a   906  .  ?        ?     ?     ?     ?     ?     ?  
  907  1   1  A    907  G    a   907  .  ?        ?     ?     ?     ?     ?     ?  
  908  1   1  A    908  C    a   908  .  ?        ?     1     ?     ?     ?     ?  
  909  1   1  A    909  A    a   909  .  ?        ?     ?     ?     ?     ?     ?  
  910  1   1  A    910  A    a   910  .  ?        ?     ?     ?     ?     ?     ?  
  911  1   1  A    911  A    a   911  .  ?        ?     ?     ?     ?     ?     ?  
  912  1   1  A    912  C    a   912  .  ?        ?     ?     ?     ?     ?     ?  
  913  1   1  A    913  U    a   913  .  ?        ?     ?     ?     ?     ?     ?  
  914  1   1  A    914  G    a   914  .  ?        ?     ?     ?     ?     ?     ?  
  915  1   1  A    915  C    a   915  .  ?        ?     2     ?     ?     ?     ?  
  916  1   1  A    916  G    a   916  .  ?        ?     ?     ?     ?     ?     ?  
  917  1   1  A    917  A    a   917  .  ?        ?     ?     ?     ?     ?     ?  
  918  1   1  A    918  A    a   918  .  ?        ?     ?     ?     ?     ?     ?  
  919  1   1  A    919  U    a   919  .  ?        ?     ?     ?     ?     ?     ?  
  920  1   1  A    920  A    a   920  .  ?        ?     ?     ?     ?     ?     ?  
  921  1   1  A    921  C    a   921  .  ?        ?     ?     ?     ?     ?     ?  
  922  1   1  A    922  C    a   922  .  ?        ?     ?     ?     ?     ?     ?  
  923  1   1  A    923  G    a   923  .  ?        ?     ?     ?     ?     ?     ?  
  924  1   1  A    924  G    a   924  .  ?        ?     ?     ?     ?     ?     ?  
  925  1   1  A    925  A    a   925  .  ?        ?     ?     ?     ?     ?     ?  
  926  1   1  A    926  G    a   926  .  ?        ?     ?     ?     ?     ?     ?  
  927  1   1  A    927  A    a   927  .  ?        ?     ?     ?     ?     ?     ?  
  928  1   1  A    928  A    a   928  .  ?        ?     ?     ?     ?     ?     ?  
  929  1   1  A    929  U    a   929  .  ?        ?     ?     ?     ?     ?     ?  
  930  1   1  A    930  G    a   930  .  ?        ?     ?     ?     ?     ?     ?  
  931  1   1  A    931  U    a   931  .  ?        ?     ?     ?     ?     ?     ?  
  932  1   1  A    932  U    a   932  .  ?        ?     ?     ?     ?     ?     ?  
  933  1   1  A    933  A    a   933  .  ?        ?     ?     ?     ?     ?     ?  
  934  1   1  A    934  U    a   934  .  ?        ?     ?     ?     ?     ?     ?  
  935  1   1  A    935  C    a   935  .  ?        ?     ?     ?     ?     ?     ?  
  936  1   1  A    936  A    a   936  .  ?        ?     ?     ?     ?     ?     ?  
  937  1   1  A    937  C    a   937  .  ?        ?     1     ?     ?     ?     ?  
  938  1   1  A    938  G    a   938  .  ?        ?     ?     ?     ?     ?     ?  
  939  1   1  A    939  G    a   939  .  ?        ?     ?     ?     ?     ?     ?  
  940  1   1  A    940  G    a   940  .  ?        ?     ?     ?     ?     ?     ?  
  941  1   1  A    941  A    a   941  .  ?        ?     ?     ?     ?     ?     ?  
  942  1   1  A    942  G    a   942  .  ?        ?     ?     ?     ?     ?     ?  
  943  1   1  A    943  A    a   943  .  ?        ?     ?     ?     ?     ?     ?  
  944  1   1  A    944  C    a   944  .  ?        ?     ?     ?     ?     ?     ?  
  945  1   1  A    945  A    a   945  .  ?        ?     ?     ?     ?     ?     ?  
  946  1   1  A    946  C    a   946  .  ?        ?     5     ?     ?     ?     ?  
  947  1   1  A    947  A    a   947  .  ?        ?     ?     ?     ?     ?     ?  
  948  1   1  A    948  C    a   948  .  ?        ?     ?     ?     ?     ?     ?  
  949  1   1  A    949  G    a   949  .  ?        ?     ?     ?     ?     ?     ?  
  950  1   1  A    950  G    a   950  .  ?        ?     1     ?     ?     ?     ?  
  951  1   1  A    951  C    a   951  .  ?        ?     ?     ?     ?     ?     ?  
  952  1   1  A    952  G    a   952  .  ?        ?     ?     ?     ?     ?     ?  
  953  1   1  A    953  G    a   953  .  ?        ?     ?     ?     ?     ?     ?  
  954  1   1  A    954  G    a   954  .  ?        ?     ?     ?     ?     ?     ?  
  955  1   1  A    955  PSU  a   955  .  ?        ?     ?     ?     5     5     ?  
  956  1   1  A    956  G    a   956  .  ?        ?     ?     ?     ?     ?     ?  
  957  1   1  A    957  C    a   957  .  ?        ?     ?     ?     ?     ?     ?  
  958  1   1  A    958  U    a   958  .  ?        ?     ?     ?     ?     ?     ?  
  959  1   1  A    959  A    a   959  .  ?        ?     ?     ?     ?     ?     ?  
  960  1   1  A    960  A    a   960  .  ?        ?     ?     ?     ?     ?     ?  
  961  1   1  A    961  C    a   961  .  ?        ?     1     ?     ?     ?     ?  
  962  1   1  A    962  G    a   962  .  ?        ?     ?     ?     ?     ?     ?  
  963  1   1  A    963  U    a   963  .  ?        ?     ?     ?     ?     ?     ?  
  964  1   1  A    964  C    a   964  .  ?        ?     1     ?     ?     ?     ?  
  965  1   1  A    965  C    a   965  .  ?        ?     1     ?     ?     ?     ?  
  966  1   1  A    966  G    a   966  .  ?        ?     ?     ?     ?     ?     ?  
  967  1   1  A    967  U    a   967  .  ?        ?     ?     ?     ?     ?     ?  
  968  1   1  A    968  C    a   968  .  ?        ?     ?     ?     ?     ?     ?  
  969  1   1  A    969  G    a   969  .  ?        ?     ?     ?     ?     ?     ?  
  970  1   1  A    970  U    a   970  .  ?        ?     ?     ?     ?     ?     ?  
  971  1   1  A    971  G    a   971  .  ?        ?     1     ?     ?     ?     ?  
  972  1   1  A    972  A    a   972  .  ?        ?     ?     ?     ?     ?     ?  
  973  1   1  A    973  A    a   973  .  ?        ?     ?     ?     ?     ?     ?  
  974  1   1  A    974  G    a   974  .  ?        ?     ?     ?     ?     ?     ?  
  975  1   1  A    975  A    a   975  .  ?        ?     ?     ?     ?     ?     ?  
  976  1   1  A    976  G    a   976  .  ?        ?     ?     ?     ?     ?     ?  
  977  1   1  A    977  G    a   977  .  ?        ?     ?     ?     ?     ?     ?  
  978  1   1  A    978  G    a   978  .  ?        ?     ?     ?     ?     ?     ?  
  979  1   1  A    979  A    a   979  .  ?        ?     ?     ?     ?     ?     ?  
  980  1   1  A    980  A    a   980  .  ?        ?     ?     ?     ?     ?     ?  
  981  1   1  A    981  A    a   981  .  ?        ?     ?     ?     ?     ?     ?  
  982  1   1  A    982  C    a   982  .  ?        ?     ?     ?     ?     ?     ?  
  983  1   1  A    983  A    a   983  .  ?        ?     ?     ?     ?     ?     ?  
  984  1   1  A    984  A    a   984  .  ?        ?     3     ?     ?     ?     ?  
  985  1   1  A    985  C    a   985  .  ?        ?     1     ?     ?     ?     ?  
  986  1   1  A    986  C    a   986  .  ?        ?     2     ?     ?     ?     ?  
  987  1   1  A    987  C    a   987  .  ?        ?     1     ?     ?     ?     ?  
  988  1   1  A    988  A    a   988  .  ?        ?     ?     ?     ?     ?     ?  
  989  1   1  A    989  G    a   989  .  ?        ?     ?     ?     ?     ?     ?  
  990  1   1  A    990  A    a   990  .  ?        ?     ?     ?     ?     ?     ?  
  991  1   1  A    991  C    a   991  .  ?        ?     2     ?     ?     ?     ?  
  992  1   1  A    992  C    a   992  .  ?        ?     ?     ?     ?     ?     ?  
  993  1   1  A    993  G    a   993  .  ?        ?     ?     ?     ?     ?     ?  
  994  1   1  A    994  C    a   994  .  ?        ?     ?     ?     ?     ?     ?  
  995  1   1  A    995  C    a   995  .  ?        ?     ?     ?     ?     ?     ?  
  996  1   1  A    996  A    a   996  .  ?        ?     ?     ?     ?     ?     ?  
  997  1   1  A    997  G    a   997  .  ?        ?     1     ?     ?     ?     ?  
  998  1   1  A    998  C    a   998  .  ?        ?     ?     ?     ?     ?     ?  
  999  1   1  A    999  U    a   999  .  ?        ?     ?     ?     ?     ?     ?  
 1000  1   1  A   1000  A    a  1000  .  ?        ?     ?     ?     ?     ?     ?  
 1001  1   1  A   1001  A    a  1001  .  ?        ?     ?     ?     ?     ?     ?  
 1002  1   1  A   1002  G    a  1002  .  ?        ?     ?     ?     ?     ?     ?  
 1003  1   1  A   1003  G    a  1003  .  ?        ?     ?     ?     ?     ?     ?  
 1004  1   1  A   1004  U    a  1004  .  ?        ?     ?     ?     ?     ?     ?  
 1005  1   1  A   1005  C    a  1005  .  ?        ?     3     ?     ?     ?     ?  
 1006  1   1  A   1006  C    a  1006  .  ?        ?     ?     ?     ?     ?     ?  
 1007  1   1  A   1007  C    a  1007  .  ?        ?     ?     ?     ?     ?     ?  
 1008  1   1  A   1008  A    a  1008  .  ?        ?     ?     ?     ?     ?     ?  
 1009  1   1  A   1009  A    a  1009  .  ?        ?     ?     ?     ?     ?     ?  
 1010  1   1  A   1010  A    a  1010  .  ?        ?     ?     ?     ?     ?     ?  
 1011  1   1  A   1011  G    a  1011  .  ?        ?     ?     ?     ?     ?     ?  
 1012  1   1  A   1012  U    a  1012  .  ?        ?     ?     ?     ?     ?     ?  
 1013  1   1  A   1013  C    a  1013  .  ?        ?     ?     ?     ?     ?     ?  
 1014  1   1  A   1014  A    a  1014  .  ?        ?     ?     ?     ?     ?     ?  
 1015  1   1  A   1015  U    a  1015  .  ?        ?     ?     ?     ?     ?     ?  
 1016  1   1  A   1016  G    a  1016  .  ?        ?     ?     ?     ?     ?     ?  
 1017  1   1  A   1017  G    a  1017  .  ?        ?     ?     ?     ?     ?     ?  
 1018  1   1  A   1018  U    a  1018  .  ?        ?     ?     ?     ?     ?     ?  
 1019  1   1  A   1019  U    a  1019  .  ?        ?     ?     ?     ?     ?     ?  
 1020  1   1  A   1020  A    a  1020  .  ?        ?     ?     ?     ?     ?     ?  
 1021  1   1  A   1021  A    a  1021  .  ?        ?     1     ?     ?     ?     ?  
 1022  1   1  A   1022  G    a  1022  .  ?        ?     ?     ?     ?     ?     ?  
 1023  1   1  A   1023  U    a  1023  .  ?        ?     ?     ?     ?     ?     ?  
 1024  1   1  A   1024  G    a  1024  .  ?        ?     ?     ?     ?     ?     ?  
 1025  1   1  A   1025  G    a  1025  .  ?        ?     ?     ?     ?     ?     ?  
 1026  1   1  A   1026  G    a  1026  .  ?        ?     ?     ?     ?     ?     ?  
 1027  1   1  A   1027  A    a  1027  .  ?        ?     ?     ?     ?     ?     ?  
 1028  1   1  A   1028  A    a  1028  .  ?        ?     ?     ?     ?     ?     ?  
 1029  1   1  A   1029  A    a  1029  .  ?        ?     ?     ?     ?     ?     ?  
 1030  1   1  A   1030  C    a  1030  .  ?        ?     ?     ?     ?     ?     ?  
 1031  1   1  A   1031  G    a  1031  .  ?        ?     ?     ?     ?     ?     ?  
 1032  1   1  A   1032  A    a  1032  .  ?        ?     ?     ?     ?     ?     ?  
 1033  1   1  A   1033  U    a  1033  .  ?        ?     ?     ?     ?     ?     ?  
 1034  1   1  A   1034  G    a  1034  .  ?        ?     ?     ?     ?     ?     ?  
 1035  1   1  A   1035  U    a  1035  .  ?        ?     ?     ?     ?     ?     ?  
 1036  1   1  A   1036  G    a  1036  .  ?        ?     ?     ?     ?     ?     ?  
 1037  1   1  A   1037  G    a  1037  .  ?        ?     ?     ?     ?     ?     ?  
 1038  1   1  A   1038  G    a  1038  .  ?        ?     ?     ?     ?     ?     ?  
 1039  1   1  A   1039  A    a  1039  .  ?        ?     ?     ?     ?     ?     ?  
 1040  1   1  A   1040  A    a  1040  .  ?        ?     ?     ?     ?     ?     ?  
 1041  1   1  A   1041  G    a  1041  .  ?        ?     ?     ?     ?     ?     ?  
 1042  1   1  A   1042  G    a  1042  .  ?        ?     ?     ?     ?     ?     ?  
 1043  1   1  A   1043  C    a  1043  .  ?        ?     ?     ?     ?     ?     ?  
 1044  1   1  A   1044  C    a  1044  .  ?        ?     ?     ?     ?     ?     ?  
 1045  1   1  A   1045  C    a  1045  .  ?        ?     ?     ?     ?     ?     ?  
 1046  1   1  A   1046  A    a  1046  .  ?        ?     ?     ?     ?     ?     ?  
 1047  1   1  A   1047  G    a  1047  .  ?        ?     ?     ?     ?     ?     ?  
 1048  1   1  A   1048  A    a  1048  .  ?        ?     ?     ?     ?     ?     ?  
 1049  1   1  A   1049  C    a  1049  .  ?        ?     ?     ?     ?     ?     ?  
 1050  1   1  A   1050  A    a  1050  .  ?        ?     ?     ?     ?     ?     ?  
 1051  1   1  A   1051  G    a  1051  .  ?        ?     ?     ?     ?     ?     ?  
 1052  1   1  A   1052  C    a  1052  .  ?        ?     ?     ?     ?     ?     ?  
 1053  1   1  A   1107  G    a  1107  .  ?        ?     ?     ?     ?     ?     ?  
 1054  1   1  A   1108  U    a  1108  .  ?        ?     ?     ?     ?     ?     ?  
 1055  1   1  A   1109  C    a  1109  .  ?        ?     ?     ?     ?     ?     ?  
 1056  1   1  A   1110  G    a  1110  .  ?        ?     ?     ?     ?     ?     ?  
 1057  1   1  A   1111  A    a  1111  .  ?        ?     ?     ?     ?     ?     ?  
 1058  1   1  A   1112  G    a  1112  .  ?        ?     ?     ?     ?     ?     ?  
 1059  1   1  A   1113  U    a  1113  .  ?        ?     ?     ?     ?     ?     ?  
 1060  1   1  A   1114  C    a  1114  .  ?        ?     ?     ?     ?     ?     ?  
 1061  1   1  A   1115  G    a  1115  .  ?        ?     ?     ?     ?     ?     ?  
 1062  1   1  A   1116  G    a  1116  .  ?        ?     ?     ?     ?     ?     ?  
 1063  1   1  A   1117  C    a  1117  .  ?        ?     ?     ?     ?     ?     ?  
 1064  1   1  A   1118  C    a  1118  .  ?        ?     ?     ?     ?     ?     ?  
 1065  1   1  A   1119  U    a  1119  .  ?        ?     ?     ?     ?     ?     ?  
 1066  1   1  A   1120  G    a  1120  .  ?        ?     ?     ?     ?     ?     ?  
 1067  1   1  A   1121  C    a  1121  .  ?        ?     1     ?     ?     ?     ?  
 1068  1   1  A   1122  G    a  1122  .  ?        ?     1     ?     ?     ?     ?  
 1069  1   1  A   1123  C    a  1123  .  ?        ?     ?     ?     ?     ?     ?  
 1070  1   1  A   1124  G    a  1124  .  ?        ?     ?     ?     ?     ?     ?  
 1071  1   1  A   1125  G    a  1125  .  ?        ?     ?     ?     ?     ?     ?  
 1072  1   1  A   1126  A    a  1126  .  ?        ?     ?     ?     ?     ?     ?  
 1073  1   1  A   1127  A    a  1127  .  ?        ?     ?     ?     ?     ?     ?  
 1074  1   1  A   1128  G    a  1128  .  ?        ?     ?     ?     ?     ?     ?  
 1075  1   1  A   1129  A    a  1129  .  ?        ?     ?     ?     ?     ?     ?  
 1076  1   1  A   1130  U    a  1130  .  ?        ?     ?     ?     ?     ?     ?  
 1077  1   1  A   1131  G    a  1131  .  ?        ?     ?     ?     ?     ?     ?  
 1078  1   1  A   1132  U    a  1132  .  ?        ?     ?     ?     ?     ?     ?  
 1079  1   1  A   1133  A    a  1133  .  ?        ?     ?     ?     ?     ?     ?  
 1080  1   1  A   1134  A    a  1134  .  ?        ?     ?     ?     ?     ?     ?  
 1081  1   1  A   1135  C    a  1135  .  ?        ?     1     ?     ?     ?     ?  
 1082  1   1  A   1136  G    a  1136  .  ?        ?     ?     ?     ?     ?     ?  
 1083  1   1  A   1137  G    a  1137  .  ?        ?     ?     ?     ?     ?     ?  
 1084  1   1  A   1138  G    a  1138  .  ?        ?     ?     ?     ?     ?     ?  
 1085  1   1  A   1139  G    a  1139  .  ?        ?     ?     ?     ?     ?     ?  
 1086  1   1  A   1140  C    a  1140  .  ?        ?     ?     ?     ?     ?     ?  
 1087  1   1  A   1141  U    a  1141  .  ?        ?     ?     ?     ?     ?     ?  
 1088  1   1  A   1142  A    a  1142  .  ?        ?     ?     ?     ?     ?     ?  
 1089  1   1  A   1143  A    a  1143  .  ?        ?     ?     ?     ?     ?     ?  
 1090  1   1  A   1144  A    a  1144  .  ?        ?     ?     ?     ?     ?     ?  
 1091  1   1  A   1145  C    a  1145  .  ?        ?     ?     ?     ?     ?     ?  
 1092  1   1  A   1146  C    a  1146  .  ?        ?     ?     ?     ?     ?     ?  
 1093  1   1  A   1147  A    a  1147  .  ?        ?     ?     ?     ?     ?     ?  
 1094  1   1  A   1148  U    a  1148  .  ?        ?     ?     ?     ?     ?     ?  
 1095  1   1  A   1149  G    a  1149  .  ?        ?     ?     ?     ?     ?     ?  
 1096  1   1  A   1150  C    a  1150  .  ?        ?     ?     ?     ?     ?     ?  
 1097  1   1  A   1151  A    a  1151  .  ?        ?     ?     ?     ?     ?     ?  
 1098  1   1  A   1152  C    a  1152  .  ?        ?     1     ?     ?     ?     ?  
 1099  1   1  A   1153  C    a  1153  .  ?        ?     2     ?     ?     ?     ?  
 1100  1   1  A   1154  G    a  1154  .  ?        ?     ?     ?     ?     ?     ?  
 1101  1   1  A   1155  A    a  1155  .  ?        ?     ?     ?     ?     ?     ?  
 1102  1   1  A   1156  A    a  1156  .  ?        ?     ?     ?     ?     ?     ?  
 1103  1   1  A   1157  G    a  1157  .  ?        ?     1     ?     ?     ?     ?  
 1104  1   1  A   1158  C    a  1158  .  ?        ?     2     ?     ?     ?     ?  
 1105  1   1  A   1159  U    a  1159  .  ?        ?     1     ?     ?     ?     ?  
 1106  1   1  A   1160  G    a  1160  .  ?        ?     ?     ?     ?     ?     ?  
 1107  1   1  A   1161  C    a  1161  .  ?        ?     ?     ?     ?     ?     ?  
 1108  1   1  A   1162  G    a  1162  .  ?        ?     ?     ?     ?     ?     ?  
 1109  1   1  A   1163  G    a  1163  .  ?        ?     ?     ?     ?     ?     ?  
 1110  1   1  A   1164  C    a  1164  .  ?        ?     ?     ?     ?     ?     ?  
 1111  1   1  A   1165  A    a  1165  .  ?        ?     ?     ?     ?     ?     ?  
 1112  1   1  A   1166  G    a  1166  .  ?        ?     ?     ?     ?     ?     ?  
 1113  1   1  A   1167  C    a  1167  .  ?        ?     ?     ?     ?     ?     ?  
 1114  1   1  A   1168  G    a  1168  .  ?        ?     ?     ?     ?     ?     ?  
 1115  1   1  A   1169  A    a  1169  .  ?        ?     ?     ?     ?     ?     ?  
 1116  1   1  A   1170  C    a  1170  .  ?        ?     ?     ?     ?     ?     ?  
 1117  1   1  A   1171  G    a  1171  .  ?        ?     ?     ?     ?     ?     ?  
 1118  1   1  A   1172  C    a  1172  .  ?        ?     ?     ?     ?     ?     ?  
 1119  1   1  A   1177  G    a  1177  .  ?        ?     ?     ?     ?     ?     ?  
 1120  1   1  A   1178  C    a  1178  .  ?        ?     ?     ?     ?     ?     ?  
 1121  1   1  A   1179  G    a  1179  .  ?        ?     ?     ?     ?     ?     ?  
 1122  1   1  A   1180  U    a  1180  .  ?        ?     ?     ?     ?     ?     ?  
 1123  1   1  A   1181  U    a  1181  .  ?        ?     ?     ?     ?     ?     ?  
 1124  1   1  A   1182  G    a  1182  .  ?        ?     ?     ?     ?     ?     ?  
 1125  1   1  A   1183  U    a  1183  .  ?        ?     ?     ?     ?     ?     ?  
 1126  1   1  A   1184  U    a  1184  .  ?        ?     ?     ?     ?     ?     ?  
 1127  1   1  A   1185  G    a  1185  .  ?        ?     ?     ?     ?     ?     ?  
 1128  1   1  A   1186  G    a  1186  .  ?        ?     ?     ?     ?     ?     ?  
 1129  1   1  A   1187  G    a  1187  .  ?        ?     ?     ?     ?     ?     ?  
 1130  1   1  A   1188  U    a  1188  .  ?        ?     ?     ?     ?     ?     ?  
 1131  1   1  A   1189  A    a  1189  .  ?        ?     ?     ?     ?     ?     ?  
 1132  1   1  A   1190  G    a  1190  .  ?        ?     ?     ?     ?     ?     ?  
 1133  1   1  A   1191  G    a  1191  .  ?        ?     ?     ?     ?     ?     ?  
 1134  1   1  A   1192  G    a  1192  .  ?        ?     ?     ?     ?     ?     ?  
 1135  1   1  A   1193  G    a  1193  .  ?        ?     ?     ?     ?     ?     ?  
 1136  1   1  A   1194  A    a  1194  .  ?        ?     ?     ?     ?     ?     ?  
 1137  1   1  A   1195  G    a  1195  .  ?        ?     ?     ?     ?     ?     ?  
 1138  1   1  A   1196  C    a  1196  .  ?        ?     ?     ?     ?     ?     ?  
 1139  1   1  A   1197  G    a  1197  .  ?        ?     ?     ?     ?     ?     ?  
 1140  1   1  A   1198  U    a  1198  .  ?        ?     ?     ?     ?     ?     ?  
 1141  1   1  A   1199  U    a  1199  .  ?        ?     ?     ?     ?     ?     ?  
 1142  1   1  A   1200  C    a  1200  .  ?        ?     1     ?     ?     ?     ?  
 1143  1   1  A   1201  U    a  1201  .  ?        ?     ?     ?     ?     ?     ?  
 1144  1   1  A   1202  G    a  1202  .  ?        ?     ?     ?     ?     ?     ?  
 1145  1   1  A   1203  U    a  1203  .  ?        ?     ?     ?     ?     ?     ?  
 1146  1   1  A   1204  A    a  1204  .  ?        ?     ?     ?     ?     ?     ?  
 1147  1   1  A   1205  A    a  1205  .  ?        ?     ?     ?     ?     ?     ?  
 1148  1   1  A   1206  G    a  1206  .  ?        ?     ?     ?     ?     ?     ?  
 1149  1   1  A   1207  C    a  1207  .  ?        ?     ?     ?     ?     ?     ?  
 1150  1   1  A   1208  C    a  1208  .  ?        ?     ?     ?     ?     ?     ?  
 1151  1   1  A   1209  U    a  1209  .  ?        ?     ?     ?     ?     ?     ?  
 1152  1   1  A   1210  G    a  1210  .  ?        ?     ?     ?     ?     ?     ?  
 1153  1   1  A   1211  C    a  1211  .  ?        ?     ?     ?     ?     ?     ?  
 1154  1   1  A   1212  G    a  1212  .  ?        ?     ?     ?     ?     ?     ?  
 1155  1   1  A   1213  A    a  1213  .  ?        ?     ?     ?     ?     ?     ?  
 1156  1   1  A   1214  A    a  1214  .  ?        ?     ?     ?     ?     ?     ?  
 1157  1   1  A   1215  G    a  1215  .  ?        ?     ?     ?     ?     ?     ?  
 1158  1   1  A   1216  G    a  1216  .  ?        ?     ?     ?     ?     ?     ?  
 1159  1   1  A   1217  U    a  1217  .  ?        ?     ?     ?     ?     ?     ?  
 1160  1   1  A   1218  G    a  1218  .  ?        ?     ?     ?     ?     ?     ?  
 1161  1   1  A   1219  U    a  1219  .  ?        ?     ?     ?     ?     ?     ?  
 1162  1   1  A   1220  G    a  1220  .  ?        ?     ?     ?     ?     ?     ?  
 1163  1   1  A   1221  C    a  1221  .  ?        ?     ?     ?     ?     ?     ?  
 1164  1   1  A   1222  U    a  1222  .  ?        ?     ?     ?     ?     ?     ?  
 1165  1   1  A   1223  G    a  1223  .  ?        ?     ?     ?     ?     ?     ?  
 1166  1   1  A   1224  U    a  1224  .  ?        ?     ?     ?     ?     ?     ?  
 1167  1   1  A   1225  G    a  1225  .  ?        ?     ?     ?     ?     ?     ?  
 1168  1   1  A   1226  A    a  1226  .  ?        ?     ?     ?     ?     ?     ?  
 1169  1   1  A   1227  G    a  1227  .  ?        ?     ?     ?     ?     ?     ?  
 1170  1   1  A   1228  G    a  1228  .  ?        ?     ?     ?     ?     ?     ?  
 1171  1   1  A   1229  C    a  1229  .  ?        ?     1     ?     ?     ?     ?  
 1172  1   1  A   1230  A    a  1230  .  ?        ?     ?     ?     ?     ?     ?  
 1173  1   1  A   1231  U    a  1231  .  ?        ?     ?     ?     ?     ?     ?  
 1174  1   1  A   1232  G    a  1232  .  ?        ?     ?     ?     ?     ?     ?  
 1175  1   1  A   1233  C    a  1233  .  ?        ?     1     ?     ?     ?     ?  
 1176  1   1  A   1234  U    a  1234  .  ?        ?     ?     ?     ?     ?     ?  
 1177  1   1  A   1235  G    a  1235  .  ?        ?     ?     ?     ?     ?     ?  
 1178  1   1  A   1236  G    a  1236  .  ?        ?     ?     ?     ?     ?     ?  
 1179  1   1  A   1237  A    a  1237  .  ?        ?     ?     ?     ?     ?     ?  
 1180  1   1  A   1238  G    a  1238  .  ?        ?     ?     ?     ?     ?     ?  
 1181  1   1  A   1239  G    a  1239  .  ?        ?     ?     ?     ?     ?     ?  
 1182  1   1  A   1240  U    a  1240  .  ?        ?     ?     ?     ?     ?     ?  
 1183  1   1  A   1241  A    a  1241  .  ?        ?     ?     ?     ?     ?     ?  
 1184  1   1  A   1242  U    a  1242  .  ?        ?     ?     ?     ?     ?     ?  
 1185  1   1  A   1243  C    a  1243  .  ?        ?     ?     ?     ?     ?     ?  
 1186  1   1  A   1244  A    a  1244  .  ?        ?     ?     ?     ?     ?     ?  
 1187  1   1  A   1245  G    a  1245  .  ?        ?     ?     ?     ?     ?     ?  
 1188  1   1  A   1246  A    a  1246  .  ?        ?     ?     ?     ?     ?     ?  
 1189  1   1  A   1247  A    a  1247  .  ?        ?     ?     ?     ?     ?     ?  
 1190  1   1  A   1248  G    a  1248  .  ?        ?     ?     ?     ?     ?     ?  
 1191  1   1  A   1249  U    a  1249  .  ?        ?     ?     ?     ?     ?     ?  
 1192  1   1  A   1250  G    a  1250  .  ?        ?     ?     ?     ?     ?     ?  
 1193  1   1  A   1251  C    a  1251  .  ?        ?     ?     ?     ?     ?     ?  
 1194  1   1  A   1252  G    a  1252  .  ?        ?     ?     ?     ?     ?     ?  
 1195  1   1  A   1253  A    a  1253  .  ?        ?     ?     ?     ?     ?     ?  
 1196  1   1  A   1254  A    a  1254  .  ?        ?     ?     ?     ?     ?     ?  
 1197  1   1  A   1255  U    a  1255  .  ?        ?     ?     ?     ?     ?     ?  
 1198  1   1  A   1256  G    a  1256  .  ?        ?     ?     ?     ?     ?     ?  
 1199  1   1  A   1257  C    a  1257  .  ?        ?     1     ?     ?     ?     ?  
 1200  1   1  A   1258  U    a  1258  .  ?        ?     ?     ?     ?     ?     ?  
 1201  1   1  A   1259  G    a  1259  .  ?        ?     ?     ?     ?     ?     ?  
 1202  1   1  A   1260  A    a  1260  .  ?        ?     ?     ?     ?     ?     ?  
 1203  1   1  A   1261  C    a  1261  .  ?        ?     ?     ?     ?     ?     ?  
 1204  1   1  A   1262  A    a  1262  .  ?        ?     ?     ?     ?     ?     ?  
 1205  1   1  A   1263  U    a  1263  .  ?        ?     ?     ?     ?     ?     ?  
 1206  1   1  A   1264  A    a  1264  .  ?        ?     ?     ?     ?     ?     ?  
 1207  1   1  A   1265  A    a  1265  .  ?        ?     ?     ?     ?     ?     ?  
 1208  1   1  A   1266  G    a  1266  .  ?        ?     ?     ?     ?     ?     ?  
 1209  1   1  A   1267  U    a  1267  .  ?        ?     ?     ?     ?     ?     ?  
 1210  1   1  A   1268  A    a  1268  .  ?        ?     ?     ?     ?     ?     ?  
 1211  1   1  A   1269  A    a  1269  .  ?        1     ?     ?     ?     ?     ?  
 1212  1   1  A   1270  C    a  1270  .  ?        ?     ?     ?     ?     ?     ?  
 1213  1   1  A   1271  G    a  1271  .  ?        ?     ?     ?     ?     ?     ?  
 1214  1   1  A   1272  A    a  1272  .  ?        ?     ?     ?     ?     ?     ?  
 1215  1   1  A   1273  U    a  1273  .  ?        ?     ?     ?     ?     ?     ?  
 1216  1   1  A   1274  A    a  1274  .  ?        ?     ?     ?     ?     ?     ?  
 1217  1   1  A   1275  A    a  1275  .  ?        ?     ?     ?     ?     ?     ?  
 1218  1   1  A   1276  A    a  1276  .  ?        ?     ?     ?     ?     ?     ?  
 1219  1   1  A   1277  G    a  1277  .  ?        ?     ?     ?     ?     ?     ?  
 1220  1   1  A   1278  C    a  1278  .  ?        ?     1     ?     ?     ?     ?  
 1221  1   1  A   1279  G    a  1279  .  ?        ?     ?     ?     ?     ?     ?  
 1222  1   1  A   1280  G    a  1280  .  ?        ?     ?     ?     ?     ?     ?  
 1223  1   1  A   1281  G    a  1281  .  ?        ?     ?     ?     ?     ?     ?  
 1224  1   1  A   1282  U    a  1282  .  ?        ?     ?     ?     ?     ?     ?  
 1225  1   1  A   1283  G    a  1283  .  ?        ?     ?     ?     ?     ?     ?  
 1226  1   1  A   1284  A    a  1284  .  ?        ?     ?     ?     ?     ?     ?  
 1227  1   1  A   1285  A    a  1285  .  ?        ?     ?     ?     ?     ?     ?  
 1228  1   1  A   1286  A    a  1286  .  ?        ?     ?     ?     ?     ?     ?  
 1229  1   1  A   1287  A    a  1287  .  ?        ?     ?     ?     ?     ?     ?  
 1230  1   1  A   1288  G    a  1288  .  ?        ?     1     ?     ?     ?     ?  
 1231  1   1  A   1289  C    a  1289  .  ?        ?     2     ?     ?     ?     ?  
 1232  1   1  A   1290  C    a  1290  .  ?        ?     ?     ?     ?     ?     ?  
 1233  1   1  A   1291  C    a  1291  .  ?        ?     ?     ?     ?     ?     ?  
 1234  1   1  A   1292  G    a  1292  .  ?        ?     ?     ?     ?     ?     ?  
 1235  1   1  A   1293  C    a  1293  .  ?        ?     ?     ?     ?     ?     ?  
 1236  1   1  A   1294  U    a  1294  .  ?        ?     ?     ?     ?     ?     ?  
 1237  1   1  A   1295  C    a  1295  .  ?        ?     ?     ?     ?     ?     ?  
 1238  1   1  A   1296  G    a  1296  .  ?        ?     ?     ?     ?     ?     ?  
 1239  1   1  A   1297  C    a  1297  .  ?        ?     1     ?     ?     ?     ?  
 1240  1   1  A   1298  C    a  1298  .  ?        ?     ?     ?     ?     ?     ?  
 1241  1   1  A   1299  G    a  1299  .  ?        ?     ?     ?     ?     ?     ?  
 1242  1   1  A   1300  G    a  1300  .  ?        ?     ?     ?     ?     ?     ?  
 1243  1   1  A   1301  A    a  1301  .  ?        ?     1     ?     ?     ?     ?  
 1244  1   1  A   1302  A    a  1302  .  ?        ?     ?     ?     ?     ?     ?  
 1245  1   1  A   1303  G    a  1303  .  ?        ?     ?     ?     ?     ?     ?  
 1246  1   1  A   1304  A    a  1304  .  ?        ?     ?     ?     ?     ?     ?  
 1247  1   1  A   1305  C    a  1305  .  ?        ?     ?     ?     ?     ?     ?  
 1248  1   1  A   1306  C    a  1306  .  ?        ?     1     ?     ?     ?     ?  
 1249  1   1  A   1307  A    a  1307  .  ?        ?     ?     ?     ?     ?     ?  
 1250  1   1  A   1308  A    a  1308  .  ?        ?     ?     ?     ?     ?     ?  
 1251  1   1  A   1309  G    a  1309  .  ?        ?     ?     ?     ?     ?     ?  
 1252  1   1  A   1310  G    a  1310  .  ?        ?     ?     ?     ?     ?     ?  
 1253  1   1  A   1311  G    a  1311  .  ?        ?     1     ?     ?     ?     ?  
 1254  1   1  A   1312  U    a  1312  .  ?        ?     ?     ?     ?     ?     ?  
 1255  1   1  A   1313  U    a  1313  .  ?        ?     3     ?     ?     ?     ?  
 1256  1   1  A   1314  C    a  1314  .  ?        ?     4     ?     ?     ?     ?  
 1257  1   1  A   1315  C    a  1315  .  ?        ?     2     ?     ?     ?     ?  
 1258  1   1  A   1316  U    a  1316  .  ?        ?     ?     ?     ?     ?     ?  
 1259  1   1  A   1317  G    a  1317  .  ?        ?     ?     ?     ?     ?     ?  
 1260  1   1  A   1318  U    a  1318  .  ?        ?     ?     ?     ?     ?     ?  
 1261  1   1  A   1319  C    a  1319  .  ?        ?     ?     ?     ?     ?     ?  
 1262  1   1  A   1320  C    a  1320  .  ?        ?     ?     ?     ?     ?     ?  
 1263  1   1  A   1321  A    a  1321  .  ?        ?     ?     ?     ?     ?     ?  
 1264  1   1  A   1322  A    a  1322  .  ?        ?     ?     ?     ?     ?     ?  
 1265  1   1  A   1323  C    a  1323  .  ?        ?     ?     ?     ?     ?     ?  
 1266  1   1  A   1324  G    a  1324  .  ?        ?     1     ?     ?     ?     ?  
 1267  1   1  A   1325  U    a  1325  .  ?        ?     ?     ?     ?     ?     ?  
 1268  1   1  A   1326  U    a  1326  .  ?        ?     ?     ?     ?     ?     ?  
 1269  1   1  A   1327  A    a  1327  .  ?        ?     ?     ?     ?     ?     ?  
 1270  1   1  A   1328  A    a  1328  .  ?        ?     ?     ?     ?     ?     ?  
 1271  1   1  A   1329  U    a  1329  .  ?        ?     ?     ?     ?     ?     ?  
 1272  1   1  A   1330  C    a  1330  .  ?        ?     2     ?     ?     ?     ?  
 1273  1   1  A   1331  G    a  1331  .  ?        ?     ?     ?     ?     ?     ?  
 1274  1   1  A   1332  G    a  1332  .  ?        ?     ?     ?     ?     ?     ?  
 1275  1   1  A   1333  G    a  1333  .  ?        ?     ?     ?     ?     ?     ?  
 1276  1   1  A   1334  G    a  1334  .  ?        ?     ?     ?     ?     ?     ?  
 1277  1   1  A   1335  C    a  1335  .  ?        ?     ?     ?     ?     ?     ?  
 1278  1   1  A   1336  A    a  1336  .  ?        ?     ?     ?     ?     ?     ?  
 1279  1   1  A   1337  G    a  1337  .  ?        ?     ?     ?     ?     ?     ?  
 1280  1   1  A   1338  G    a  1338  .  ?        ?     2     ?     ?     ?     ?  
 1281  1   1  A   1339  G    a  1339  .  ?        ?     ?     ?     ?     ?     ?  
 1282  1   1  A   1340  U    a  1340  .  ?        ?     ?     ?     ?     ?     ?  
 1283  1   1  A   1341  G    a  1341  .  ?        ?     ?     ?     ?     ?     ?  
 1284  1   1  A   1342  A    a  1342  .  ?        ?     ?     ?     ?     ?     ?  
 1285  1   1  A   1343  G    a  1343  .  ?        ?     ?     ?     ?     ?     ?  
 1286  1   1  A   1344  U    a  1344  .  ?        ?     ?     ?     ?     ?     ?  
 1287  1   1  A   1345  C    a  1345  .  ?        ?     ?     ?     ?     ?     ?  
 1288  1   1  A   1346  G    a  1346  .  ?        ?     ?     ?     ?     ?     ?  
 1289  1   1  A   1347  A    a  1347  .  ?        ?     ?     ?     ?     ?     ?  
 1290  1   1  A   1348  C    a  1348  .  ?        ?     1     ?     ?     ?     ?  
 1291  1   1  A   1349  C    a  1349  .  ?        ?     ?     ?     ?     ?     ?  
 1292  1   1  A   1350  C    a  1350  .  ?        ?     ?     ?     ?     ?     ?  
 1293  1   1  A   1351  C    a  1351  .  ?        ?     2     ?     ?     ?     ?  
 1294  1   1  A   1352  U    a  1352  .  ?        ?     2     ?     ?     ?     ?  
 1295  1   1  A   1353  A    a  1353  .  ?        ?     ?     ?     ?     ?     ?  
 1296  1   1  A   1354  A    a  1354  .  ?        ?     ?     ?     ?     ?     ?  
 1297  1   1  A   1355  G    a  1355  .  ?        ?     ?     ?     ?     ?     ?  
 1298  1   1  A   1356  G    a  1356  .  ?        ?     ?     ?     ?     ?     ?  
 1299  1   1  A   1357  C    a  1357  .  ?        ?     1     ?     ?     ?     ?  
 1300  1   1  A   1358  G    a  1358  .  ?        ?     ?     ?     ?     ?     ?  
 1301  1   1  A   1359  A    a  1359  .  ?        ?     ?     ?     ?     ?     ?  
 1302  1   1  A   1360  G    a  1360  .  ?        ?     ?     ?     ?     ?     ?  
 1303  1   1  A   1361  G    a  1361  .  ?        ?     ?     ?     ?     ?     ?  
 1304  1   1  A   1362  C    a  1362  .  ?        ?     1     ?     ?     ?     ?  
 1305  1   1  A   1363  C    a  1363  .  ?        ?     ?     ?     ?     ?     ?  
 1306  1   1  A   1364  G    a  1364  .  ?        ?     ?     ?     ?     ?     ?  
 1307  1   1  A   1365  A    a  1365  .  ?        ?     ?     ?     ?     ?     ?  
 1308  1   1  A   1366  A    a  1366  .  ?        ?     ?     ?     ?     ?     ?  
 1309  1   1  A   1367  A    a  1367  .  ?        ?     ?     ?     ?     ?     ?  
 1310  1   1  A   1368  G    a  1368  .  ?        ?     ?     ?     ?     ?     ?  
 1311  1   1  A   1369  G    a  1369  .  ?        ?     ?     ?     ?     ?     ?  
 1312  1   1  A   1370  C    a  1370  .  ?        ?     ?     ?     ?     ?     ?  
 1313  1   1  A   1371  G    a  1371  .  ?        ?     ?     ?     ?     ?     ?  
 1314  1   1  A   1372  U    a  1372  .  ?        ?     ?     ?     ?     ?     ?  
 1315  1   1  A   1373  A    a  1373  .  ?        ?     ?     ?     ?     ?     ?  
 1316  1   1  A   1374  G    a  1374  .  ?        ?     ?     ?     ?     ?     ?  
 1317  1   1  A   1375  U    a  1375  .  ?        ?     ?     ?     ?     ?     ?  
 1318  1   1  A   1376  C    a  1376  .  ?        ?     1     ?     ?     ?     ?  
 1319  1   1  A   1377  G    a  1377  .  ?        ?     ?     ?     ?     ?     ?  
 1320  1   1  A   1378  A    a  1378  .  ?        ?     1     ?     ?     ?     ?  
 1321  1   1  A   1379  U    a  1379  .  ?        ?     ?     ?     ?     ?     ?  
 1322  1   1  A   1380  G    a  1380  .  ?        ?     ?     ?     ?     ?     ?  
 1323  1   1  A   1381  G    a  1381  .  ?        ?     ?     ?     ?     ?     ?  
 1324  1   1  A   1382  G    a  1382  .  ?        ?     ?     ?     ?     ?     ?  
 1325  1   1  A   1383  A    a  1383  .  ?        ?     ?     ?     ?     ?     ?  
 1326  1   1  A   1384  A    a  1384  .  ?        ?     ?     ?     ?     ?     ?  
 1327  1   1  A   1385  A    a  1385  .  ?        ?     ?     ?     ?     ?     ?  
 1328  1   1  A   1386  C    a  1386  .  ?        ?     ?     ?     ?     ?     ?  
 1329  1   1  A   1387  A    a  1387  .  ?        ?     ?     ?     ?     ?     ?  
 1330  1   1  A   1388  G    a  1388  .  ?        ?     ?     ?     ?     ?     ?  
 1331  1   1  A   1389  G    a  1389  .  ?        ?     ?     ?     ?     ?     ?  
 1332  1   1  A   1390  U    a  1390  .  ?        ?     ?     ?     ?     ?     ?  
 1333  1   1  A   1391  U    a  1391  .  ?        ?     ?     ?     ?     ?     ?  
 1334  1   1  A   1392  A    a  1392  .  ?        ?     ?     ?     ?     ?     ?  
 1335  1   1  A   1393  A    a  1393  .  ?        ?     ?     ?     ?     ?     ?  
 1336  1   1  A   1394  U    a  1394  .  ?        ?     2     ?     ?     ?     ?  
 1337  1   1  A   1395  A    a  1395  .  ?        ?     ?     ?     ?     ?     ?  
 1338  1   1  A   1396  U    a  1396  .  ?        ?     ?     ?     ?     ?     ?  
 1339  1   1  A   1397  U    a  1397  .  ?        ?     ?     ?     ?     ?     ?  
 1340  1   1  A   1398  C    a  1398  .  ?        ?     ?     ?     ?     ?     ?  
 1341  1   1  A   1399  C    a  1399  .  ?        ?     ?     ?     ?     ?     ?  
 1342  1   1  A   1400  U    a  1400  .  ?        ?     ?     ?     ?     ?     ?  
 1343  1   1  A   1401  G    a  1401  .  ?        ?     ?     ?     ?     ?     ?  
 1344  1   1  A   1402  U    a  1402  .  ?        ?     ?     ?     ?     ?     ?  
 1345  1   1  A   1403  A    a  1403  .  ?        ?     ?     ?     ?     ?     ?  
 1346  1   1  A   1404  C    a  1404  .  ?        ?     ?     ?     ?     ?     ?  
 1347  1   1  A   1405  U    a  1405  .  ?        ?     ?     ?     ?     ?     ?  
 1348  1   1  A   1406  U    a  1406  .  ?        ?     ?     ?     ?     ?     ?  
 1349  1   1  A   1407  G    a  1407  .  ?        ?     ?     ?     ?     ?     ?  
 1350  1   1  A   1408  G    a  1408  .  ?        ?     ?     ?     ?     ?     ?  
 1351  1   1  A   1409  U    a  1409  .  ?        ?     1     ?     ?     ?     ?  
 1352  1   1  A   1410  G    a  1410  .  ?        ?     ?     ?     ?     ?     ?  
 1353  1   1  A   1411  U    a  1411  .  ?        ?     ?     ?     ?     ?     ?  
 1354  1   1  A   1412  U    a  1412  .  ?        ?     ?     ?     ?     ?     ?  
 1355  1   1  A   1413  A    a  1413  .  ?        ?     ?     ?     ?     ?     ?  
 1356  1   1  A   1414  C    a  1414  .  ?        ?     ?     ?     ?     ?     ?  
 1357  1   1  A   1415  U    a  1415  .  ?        ?     ?     ?     ?     ?     ?  
 1358  1   1  A   1416  G    a  1416  .  ?        ?     ?     ?     ?     ?     ?  
 1359  1   1  A   1417  C    a  1417  .  ?        ?     ?     ?     ?     ?     ?  
 1360  1   1  A   1418  G    a  1418  .  ?        ?     ?     ?     ?     ?     ?  
 1361  1   1  A   1419  A    a  1419  .  ?        ?     ?     ?     ?     ?     ?  
 1362  1   1  A   1420  A    a  1420  .  ?        ?     ?     ?     ?     ?     ?  
 1363  1   1  A   1421  G    a  1421  .  ?        ?     ?     ?     ?     ?     ?  
 1364  1   1  A   1422  G    a  1422  .  ?        ?     ?     ?     ?     ?     ?  
 1365  1   1  A   1423  G    a  1423  .  ?        ?     ?     ?     ?     ?     ?  
 1366  1   1  A   1424  G    a  1424  .  ?        ?     ?     ?     ?     ?     ?  
 1367  1   1  A   1425  G    a  1425  .  ?        ?     ?     ?     ?     ?     ?  
 1368  1   1  A   1426  G    a  1426  .  ?        ?     ?     ?     ?     ?     ?  
 1369  1   1  A   1427  A    a  1427  .  ?        ?     ?     ?     ?     ?     ?  
 1370  1   1  A   1428  C    a  1428  .  ?        ?     ?     ?     ?     ?     ?  
 1371  1   1  A   1429  G    a  1429  .  ?        ?     ?     ?     ?     ?     ?  
 1372  1   1  A   1430  G    a  1430  .  ?        ?     ?     ?     ?     ?     ?  
 1373  1   1  A   1431  A    a  1431  .  ?        ?     ?     ?     ?     ?     ?  
 1374  1   1  A   1432  G    a  1432  .  ?        ?     ?     ?     ?     ?     ?  
 1375  1   1  A   1433  A    a  1433  .  ?        ?     ?     ?     ?     ?     ?  
 1376  1   1  A   1434  A    a  1434  .  ?        ?     1     ?     ?     ?     ?  
 1377  1   1  A   1435  G    a  1435  .  ?        ?     ?     ?     ?     ?     ?  
 1378  1   1  A   1436  G    a  1436  .  ?        ?     ?     ?     ?     ?     ?  
 1379  1   1  A   1437  C    a  1437  .  ?        ?     2     ?     ?     ?     ?  
 1380  1   1  A   1438  U    a  1438  .  ?        ?     ?     ?     ?     ?     ?  
 1381  1   1  A   1439  A    a  1439  .  ?        ?     ?     ?     ?     ?     ?  
 1382  1   1  A   1440  U    a  1440  .  ?        ?     ?     ?     ?     ?     ?  
 1383  1   1  A   1441  G    a  1441  .  ?        ?     ?     ?     ?     ?     ?  
 1384  1   1  A   1442  U    a  1442  .  ?        ?     ?     ?     ?     ?     ?  
 1385  1   1  A   1443  U    a  1443  .  ?        ?     ?     ?     ?     ?     ?  
 1386  1   1  A   1444  G    a  1444  .  ?        ?     ?     ?     ?     ?     ?  
 1387  1   1  A   1445  G    a  1445  .  ?        ?     ?     ?     ?     ?     ?  
 1388  1   1  A   1446  C    a  1446  .  ?        ?     ?     ?     ?     ?     ?  
 1389  1   1  A   1447  C    a  1447  .  ?        ?     ?     ?     ?     ?     ?  
 1390  1   1  A   1448  G    a  1448  .  ?        ?     ?     ?     ?     ?     ?  
 1391  1   1  A   1449  G    a  1449  .  ?        ?     ?     ?     ?     ?     ?  
 1392  1   1  A   1450  G    a  1450  .  ?        ?     ?     ?     ?     ?     ?  
 1393  1   1  A   1451  C    a  1451  .  ?        ?     ?     ?     ?     ?     ?  
 1394  1   1  A   1452  G    a  1452  .  ?        ?     ?     ?     ?     ?     ?  
 1395  1   1  A   1453  A    a  1453  .  ?        ?     ?     ?     ?     ?     ?  
 1396  1   1  A   1454  C    a  1454  .  ?        ?     ?     ?     ?     ?     ?  
 1397  1   1  A   1455  G    a  1455  .  ?        ?     ?     ?     ?     ?     ?  
 1398  1   1  A   1456  G    a  1456  .  ?        ?     ?     ?     ?     ?     ?  
 1399  1   1  A   1457  U    a  1457  .  ?        ?     ?     ?     ?     ?     ?  
 1400  1   1  A   1458  U    a  1458  .  ?        ?     ?     ?     ?     ?     ?  
 1401  1   1  A   1459  G    a  1459  .  ?        ?     ?     ?     ?     ?     ?  
 1402  1   1  A   1460  U    a  1460  .  ?        ?     ?     ?     ?     ?     ?  
 1403  1   1  A   1461  C    a  1461  .  ?        ?     ?     ?     ?     ?     ?  
 1404  1   1  A   1462  C    a  1462  .  ?        ?     ?     ?     ?     ?     ?  
 1405  1   1  A   1463  C    a  1463  .  ?        ?     1     ?     ?     ?     ?  
 1406  1   1  A   1464  G    a  1464  .  ?        ?     ?     ?     ?     ?     ?  
 1407  1   1  A   1465  G    a  1465  .  ?        ?     ?     ?     ?     ?     ?  
 1408  1   1  A   1466  U    a  1466  .  ?        ?     ?     ?     ?     ?     ?  
 1409  1   1  A   1467  U    a  1467  .  ?        ?     ?     ?     ?     ?     ?  
 1410  1   1  A   1468  U    a  1468  .  ?        ?     ?     ?     ?     ?     ?  
 1411  1   1  A   1469  A    a  1469  .  ?        ?     ?     ?     ?     ?     ?  
 1412  1   1  A   1470  A    a  1470  .  ?        ?     ?     ?     ?     ?     ?  
 1413  1   1  A   1471  G    a  1471  .  ?        ?     ?     ?     ?     ?     ?  
 1414  1   1  A   1472  C    a  1472  .  ?        ?     ?     ?     ?     ?     ?  
 1415  1   1  A   1473  G    a  1473  .  ?        ?     ?     ?     ?     ?     ?  
 1416  1   1  A   1474  U    a  1474  .  ?        ?     ?     ?     ?     ?     ?  
 1417  1   1  A   1475  G    a  1475  .  ?        ?     ?     ?     ?     ?     ?  
 1418  1   1  A   1476  U    a  1476  .  ?        ?     1     ?     ?     ?     ?  
 1419  1   1  A   1477  A    a  1477  .  ?        ?     ?     ?     ?     ?     ?  
 1420  1   1  A   1478  G    a  1478  .  ?        ?     ?     ?     ?     ?     ?  
 1421  1   1  A   1479  G    a  1479  .  ?        ?     ?     ?     ?     ?     ?  
 1422  1   1  A   1480  C    a  1480  .  ?        ?     ?     ?     ?     ?     ?  
 1423  1   1  A   1481  U    a  1481  .  ?        ?     ?     ?     ?     ?     ?  
 1424  1   1  A   1482  G    a  1482  .  ?        ?     ?     ?     ?     ?     ?  
 1425  1   1  A   1483  G    a  1483  .  ?        ?     ?     ?     ?     ?     ?  
 1426  1   1  A   1484  U    a  1484  .  ?        ?     ?     ?     ?     ?     ?  
 1427  1   1  A   1485  U    a  1485  .  ?        ?     ?     ?     ?     ?     ?  
 1428  1   1  A   1486  U    a  1486  .  ?        ?     ?     ?     ?     ?     ?  
 1429  1   1  A   1487  U    a  1487  .  ?        ?     ?     ?     ?     ?     ?  
 1430  1   1  A   1488  C    a  1488  .  ?        ?     ?     ?     ?     ?     ?  
 1431  1   1  A   1489  C    a  1489  .  ?        ?     ?     ?     ?     ?     ?  
 1432  1   1  A   1490  A    a  1490  .  ?        ?     ?     ?     ?     ?     ?  
 1433  1   1  A   1491  G    a  1491  .  ?        ?     ?     ?     ?     ?     ?  
 1434  1   1  A   1492  G    a  1492  .  ?        ?     ?     ?     ?     ?     ?  
 1435  1   1  A   1493  C    a  1493  .  ?        ?     ?     ?     ?     ?     ?  
 1436  1   1  A   1494  A    a  1494  .  ?        ?     ?     ?     ?     ?     ?  
 1437  1   1  A   1495  A    a  1495  .  ?        ?     ?     ?     ?     ?     ?  
 1438  1   1  A   1496  A    a  1496  .  ?        ?     ?     ?     ?     ?     ?  
 1439  1   1  A   1497  U    a  1497  .  ?        ?     ?     ?     ?     ?     ?  
 1440  1   1  A   1498  C    a  1498  .  ?        ?     ?     ?     ?     ?     ?  
 1441  1   1  A   1499  C    a  1499  .  ?        ?     ?     ?     ?     ?     ?  
 1442  1   1  A   1500  G    a  1500  .  ?        ?     ?     ?     ?     ?     ?  
 1443  1   1  A   1501  G    a  1501  .  ?        ?     ?     ?     ?     ?     ?  
 1444  1   1  A   1502  A    a  1502  .  ?        ?     ?     ?     ?     ?     ?  
 1445  1   1  A   1503  A    a  1503  .  ?        ?     ?     ?     ?     ?     ?  
 1446  1   1  A   1504  A    a  1504  .  ?        ?     ?     ?     ?     ?     ?  
 1447  1   1  A   1505  A    a  1505  .  ?        ?     ?     ?     ?     ?     ?  
 1448  1   1  A   1506  U    a  1506  .  ?        ?     ?     ?     ?     ?     ?  
 1449  1   1  A   1507  C    a  1507  .  ?        ?     ?     ?     ?     ?     ?  
 1450  1   1  A   1508  A    a  1508  .  ?        ?     ?     ?     ?     ?     ?  
 1451  1   1  A   1509  A    a  1509  .  ?        ?     ?     ?     ?     ?     ?  
 1452  1   1  A   1510  G    a  1510  .  ?        ?     ?     ?     ?     ?     ?  
 1453  1   1  A   1511  G    a  1511  .  ?        ?     ?     ?     ?     ?     ?  
 1454  1   1  A   1512  C    a  1512  .  ?        ?     ?     ?     ?     ?     ?  
 1455  1   1  A   1513  U    a  1513  .  ?        ?     ?     ?     ?     ?     ?  
 1456  1   1  A   1514  G    a  1514  .  ?        ?     ?     ?     ?     ?     ?  
 1457  1   1  A   1515  A    a  1515  .  ?        ?     ?     ?     ?     ?     ?  
 1458  1   1  A   1516  G    a  1516  .  ?        ?     ?     ?     ?     ?     ?  
 1459  1   1  A   1517  G    a  1517  .  ?        ?     ?     ?     ?     ?     ?  
 1460  1   1  A   1518  C    a  1518  .  ?        ?     1     ?     ?     ?     ?  
 1461  1   1  A   1519  G    a  1519  .  ?        ?     ?     ?     ?     ?     ?  
 1462  1   1  A   1520  U    a  1520  .  ?        ?     ?     ?     ?     ?     ?  
 1463  1   1  A   1521  G    a  1521  .  ?        ?     ?     ?     ?     ?     ?  
 1464  1   1  A   1522  A    a  1522  .  ?        ?     ?     ?     ?     ?     ?  
 1465  1   1  A   1523  U    a  1523  .  ?        ?     ?     ?     ?     ?     ?  
 1466  1   1  A   1524  G    a  1524  .  ?        ?     ?     ?     ?     ?     ?  
 1467  1   1  A   1525  A    a  1525  .  ?        ?     ?     ?     ?     ?     ?  
 1468  1   1  A   1526  C    a  1526  .  ?        ?     ?     ?     ?     ?     ?  
 1469  1   1  A   1527  G    a  1527  .  ?        ?     ?     ?     ?     ?     ?  
 1470  1   1  A   1528  A    a  1528  .  ?        ?     ?     ?     ?     ?     ?  
 1471  1   1  A   1529  G    a  1529  .  ?        ?     ?     ?     ?     ?     ?  
 1472  1   1  A   1530  G    a  1530  .  ?        ?     ?     ?     ?     ?     ?  
 1473  1   1  A   1531  C    a  1531  .  ?        ?     ?     ?     ?     ?     ?  
 1474  1   1  A   1532  A    a  1532  .  ?        ?     ?     ?     ?     ?     ?  
 1475  1   1  A   1533  C    a  1533  .  ?        ?     3     ?     ?     ?     ?  
 1476  1   1  A   1534  U    a  1534  .  ?        ?     ?     ?     ?     ?     ?  
 1477  1   1  A   1535  A    a  1535  .  ?        ?     ?     ?     ?     ?     ?  
 1478  1   1  A   1536  C    a  1536  .  ?        ?     ?     ?     ?     ?     ?  
 1479  1   1  A   1537  G    a  1537  .  ?        ?     ?     ?     ?     ?     ?  
 1480  1   1  A   1538  G    a  1538  .  ?        ?     ?     ?     ?     ?     ?  
 1481  1   1  A   1539  U    a  1539  .  ?        ?     ?     ?     ?     ?     ?  
 1482  1   1  A   1540  G    a  1540  .  ?        ?     ?     ?     ?     ?     ?  
 1483  1   1  A   1541  C    a  1541  .  ?        ?     ?     ?     ?     ?     ?  
 1484  1   1  A   1542  U    a  1542  .  ?        ?     ?     ?     ?     ?     ?  
 1485  1   1  A   1543  G    a  1543  .  ?        ?     ?     ?     ?     ?     ?  
 1486  1   1  A   1544  A    a  1544  .  ?        ?     ?     ?     ?     ?     ?  
 1487  1   1  A   1545  A    a  1545  .  ?        ?     ?     ?     ?     ?     ?  
 1488  1   1  A   1546  G    a  1546  .  ?        ?     ?     ?     ?     ?     ?  
 1489  1   1  A   1547  C    a  1547  .  ?        ?     5     ?     ?     ?     ?  
 1490  1   1  A   1548  A    a  1548  .  ?        ?     ?     ?     ?     ?     ?  
 1491  1   1  A   1549  A    a  1549  .  ?        ?     ?     ?     ?     ?     ?  
 1492  1   1  A   1550  C    a  1550  .  ?        ?     ?     ?     ?     ?     ?  
 1493  1   1  A   1551  A    a  1551  .  ?        ?     ?     ?     ?     ?     ?  
 1494  1   1  A   1552  A    a  1552  .  ?        ?     ?     ?     ?     ?     ?  
 1495  1   1  A   1553  A    a  1553  .  ?        ?     ?     ?     ?     ?     ?  
 1496  1   1  A   1554  U    a  1554  .  ?        ?     ?     ?     ?     ?     ?  
 1497  1   1  A   1555  G    a  1555  .  ?        ?     ?     ?     ?     ?     ?  
 1498  1   1  A   1556  C    a  1556  .  ?        ?     ?     ?     ?     ?     ?  
 1499  1   1  A   1557  C    a  1557  .  ?        ?     ?     ?     ?     ?     ?  
 1500  1   1  A   1558  C    a  1558  .  ?        ?     1     ?     ?     ?     ?  
 1501  1   1  A   1559  U    a  1559  .  ?        ?     ?     ?     ?     ?     ?  
 1502  1   1  A   1560  G    a  1560  .  ?        ?     ?     ?     ?     ?     ?  
 1503  1   1  A   1561  C    a  1561  .  ?        ?     ?     ?     ?     ?     ?  
 1504  1   1  A   1562  U    a  1562  .  ?        ?     ?     ?     ?     ?     ?  
 1505  1   1  A   1563  U    a  1563  .  ?        ?     ?     ?     ?     ?     ?  
 1506  1   1  A   1564  C    a  1564  .  ?        ?     ?     ?     ?     ?     ?  
 1507  1   1  A   1565  C    a  1565  .  ?        ?     ?     ?     ?     ?     ?  
 1508  1   1  A   1566  A    a  1566  .  ?        ?     ?     ?     ?     ?     ?  
 1509  1   1  A   1567  G    a  1567  .  ?        ?     ?     ?     ?     ?     ?  
 1510  1   1  A   1568  G    a  1568  .  ?        ?     ?     ?     ?     ?     ?  
 1511  1   1  A   1569  A    a  1569  .  ?        ?     1     ?     ?     ?     ?  
 1512  1   1  A   1570  A    a  1570  .  ?        ?     ?     ?     ?     ?     ?  
 1513  1   1  A   1571  A    a  1571  .  ?        ?     ?     ?     ?     ?     ?  
 1514  1   1  A   1572  A    a  1572  .  ?        ?     ?     ?     ?     ?     ?  
 1515  1   1  A   1573  G    a  1573  .  ?        ?     ?     ?     ?     ?     ?  
 1516  1   1  A   1574  C    a  1574  .  ?        ?     ?     ?     ?     ?     ?  
 1517  1   1  A   1575  C    a  1575  .  ?        ?     1     ?     ?     ?     ?  
 1518  1   1  A   1576  U    a  1576  .  ?        ?     ?     ?     ?     ?     ?  
 1519  1   1  A   1577  C    a  1577  .  ?        ?     ?     ?     ?     ?     ?  
 1520  1   1  A   1578  U    a  1578  .  ?        ?     ?     ?     ?     ?     ?  
 1521  1   1  A   1579  A    a  1579  .  ?        ?     ?     ?     ?     ?     ?  
 1522  1   1  A   1580  A    a  1580  .  ?        ?     ?     ?     ?     ?     ?  
 1523  1   1  A   1581  G    a  1581  .  ?        ?     ?     ?     ?     ?     ?  
 1524  1   1  A   1582  C    a  1582  .  ?        ?     ?     ?     ?     ?     ?  
 1525  1   1  A   1583  A    a  1583  .  ?        ?     ?     ?     ?     ?     ?  
 1526  1   1  A   1584  U    a  1584  .  ?        ?     ?     ?     ?     ?     ?  
 1527  1   1  A   1585  C    a  1585  .  ?        ?     ?     ?     ?     ?     ?  
 1528  1   1  A   1586  A    a  1586  .  ?        ?     ?     ?     ?     ?     ?  
 1529  1   1  A   1587  G    a  1587  .  ?        ?     ?     ?     ?     ?     ?  
 1530  1   1  A   1588  G    a  1588  .  ?        ?     ?     ?     ?     ?     ?  
 1531  1   1  A   1589  U    a  1589  .  ?        ?     ?     ?     ?     ?     ?  
 1532  1   1  A   1590  A    a  1590  .  ?        ?     ?     ?     ?     ?     ?  
 1533  1   1  A   1591  A    a  1591  .  ?        ?     ?     ?     ?     ?     ?  
 1534  1   1  A   1592  C    a  1592  .  ?        ?     ?     ?     ?     ?     ?  
 1535  1   1  A   1593  A    a  1593  .  ?        ?     ?     ?     ?     ?     ?  
 1536  1   1  A   1594  U    a  1594  .  ?        ?     ?     ?     ?     ?     ?  
 1537  1   1  A   1595  C    a  1595  .  ?        ?     ?     ?     ?     ?     ?  
 1538  1   1  A   1596  A    a  1596  .  ?        ?     ?     ?     ?     ?     ?  
 1539  1   1  A   1597  A    a  1597  .  ?        ?     ?     ?     ?     ?     ?  
 1540  1   1  A   1598  A    a  1598  .  ?        ?     ?     ?     ?     ?     ?  
 1541  1   1  A   1599  U    a  1599  .  ?        ?     ?     ?     ?     ?     ?  
 1542  1   1  A   1600  C    a  1600  .  ?        ?     ?     ?     ?     ?     ?  
 1543  1   1  A   1601  G    a  1601  .  ?        ?     ?     ?     ?     ?     ?  
 1544  1   1  A   1602  U    a  1602  .  ?        ?     ?     ?     ?     ?     ?  
 1545  1   1  A   1603  A    a  1603  .  ?        ?     ?     ?     ?     ?     ?  
 1546  1   1  A   1604  C    a  1604  .  ?        ?     ?     ?     ?     ?     ?  
 1547  1   1  A   1605  C    a  1605  .  ?        ?     ?     ?     ?     ?     ?  
 1548  1   1  A   1606  C    a  1606  .  ?        ?     ?     ?     ?     ?     ?  
 1549  1   1  A   1607  C    a  1607  .  ?        ?     ?     ?     ?     ?     ?  
 1550  1   1  A   1608  A    a  1608  .  ?        ?     ?     ?     ?     ?     ?  
 1551  1   1  A   1609  A    a  1609  .  ?        ?     ?     ?     ?     ?     ?  
 1552  1   1  A   1610  A    a  1610  .  ?        ?     ?     ?     ?     ?     ?  
 1553  1   1  A   1611  C    a  1611  .  ?        ?     1     ?     ?     ?     ?  
 1554  1   1  A   1612  C    a  1612  .  ?        ?     1     ?     ?     ?     ?  
 1555  1   1  A   1613  G    a  1613  .  ?        ?     ?     ?     ?     ?     ?  
 1556  1   1  A   1614  A    a  1614  .  ?        ?     ?     ?     ?     ?     ?  
 1557  1   1  A   1615  C    a  1615  .  ?        ?     ?     ?     ?     ?     ?  
 1558  1   1  A   1616  A    a  1616  .  ?        ?     ?     ?     ?     ?     ?  
 1559  1   1  A   1617  C    a  1617  .  ?        ?     ?     ?     ?     ?     ?  
 1560  1   1  A   1618  6MZ  a  1618  .  ?        ?     ?     ?     ?     4     ?  
 1561  1   1  A   1619  G    a  1619  .  ?        ?     ?     ?     ?     ?     ?  
 1562  1   1  A   1620  G    a  1620  .  ?        ?     ?     ?     ?     ?     ?  
 1563  1   1  A   1621  U    a  1621  .  ?        ?     ?     ?     ?     ?     ?  
 1564  1   1  A   1622  G    a  1622  .  ?        ?     ?     ?     ?     ?     ?  
 1565  1   1  A   1623  G    a  1623  .  ?        ?     ?     ?     ?     ?     ?  
 1566  1   1  A   1624  U    a  1624  .  ?        ?     ?     ?     ?     ?     ?  
 1567  1   1  A   1625  C    a  1625  .  ?        ?     ?     ?     ?     ?     ?  
 1568  1   1  A   1626  A    a  1626  .  ?        ?     ?     ?     ?     ?     ?  
 1569  1   1  A   1627  G    a  1627  .  ?        ?     1     ?     ?     ?     ?  
 1570  1   1  A   1628  G    a  1628  .  ?        ?     ?     ?     ?     ?     ?  
 1571  1   1  A   1629  U    a  1629  .  ?        ?     ?     ?     ?     ?     ?  
 1572  1   1  A   1630  A    a  1630  .  ?        ?     ?     ?     ?     ?     ?  
 1573  1   1  A   1631  G    a  1631  .  ?        ?     ?     ?     ?     ?     ?  
 1574  1   1  A   1632  A    a  1632  .  ?        ?     ?     ?     ?     ?     ?  
 1575  1   1  A   1633  G    a  1633  .  ?        ?     ?     ?     ?     ?     ?  
 1576  1   1  A   1634  A    a  1634  .  ?        ?     ?     ?     ?     ?     ?  
 1577  1   1  A   1635  A    a  1635  .  ?        ?     ?     ?     ?     ?     ?  
 1578  1   1  A   1636  U    a  1636  .  ?        ?     ?     ?     ?     ?     ?  
 1579  1   1  A   1637  A    a  1637  .  ?        ?     ?     ?     ?     ?     ?  
 1580  1   1  A   1638  C    a  1638  .  ?        ?     ?     ?     ?     ?     ?  
 1581  1   1  A   1639  C    a  1639  .  ?        ?     1     ?     ?     ?     ?  
 1582  1   1  A   1640  A    a  1640  .  ?        ?     ?     ?     ?     ?     ?  
 1583  1   1  A   1641  A    a  1641  .  ?        ?     ?     ?     ?     ?     ?  
 1584  1   1  A   1642  G    a  1642  .  ?        ?     ?     ?     ?     ?     ?  
 1585  1   1  A   1643  G    a  1643  .  ?        ?     1     ?     ?     ?     ?  
 1586  1   1  A   1644  C    a  1644  .  ?        ?     1     ?     ?     ?     ?  
 1587  1   1  A   1645  G    a  1645  .  ?        ?     ?     ?     ?     ?     ?  
 1588  1   1  A   1646  C    a  1646  .  ?        ?     ?     ?     ?     ?     ?  
 1589  1   1  A   1647  U    a  1647  .  ?        ?     ?     ?     ?     ?     ?  
 1590  1   1  A   1648  U    a  1648  .  ?        ?     ?     ?     ?     ?     ?  
 1591  1   1  A   1649  G    a  1649  .  ?        ?     ?     ?     ?     ?     ?  
 1592  1   1  A   1650  A    a  1650  .  ?        ?     ?     ?     ?     ?     ?  
 1593  1   1  A   1651  G    a  1651  .  ?        ?     ?     ?     ?     ?     ?  
 1594  1   1  A   1652  A    a  1652  .  ?        ?     ?     ?     ?     ?     ?  
 1595  1   1  A   1653  G    a  1653  .  ?        ?     ?     ?     ?     ?     ?  
 1596  1   1  A   1654  A    a  1654  .  ?        ?     ?     ?     ?     ?     ?  
 1597  1   1  A   1655  A    a  1655  .  ?        ?     ?     ?     ?     ?     ?  
 1598  1   1  A   1656  C    a  1656  .  ?        ?     ?     ?     ?     ?     ?  
 1599  1   1  A   1657  U    a  1657  .  ?        ?     ?     ?     ?     ?     ?  
 1600  1   1  A   1658  C    a  1658  .  ?        ?     ?     ?     ?     ?     ?  
 1601  1   1  A   1659  G    a  1659  .  ?        ?     ?     ?     ?     ?     ?  
 1602  1   1  A   1660  G    a  1660  .  ?        ?     ?     ?     ?     ?     ?  
 1603  1   1  A   1661  G    a  1661  .  ?        ?     ?     ?     ?     ?     ?  
 1604  1   1  A   1662  U    a  1662  .  ?        ?     1     ?     ?     ?     ?  
 1605  1   1  A   1663  G    a  1663  .  ?        ?     ?     ?     ?     ?     ?  
 1606  1   1  A   1664  A    a  1664  .  ?        ?     ?     ?     ?     ?     ?  
 1607  1   1  A   1665  A    a  1665  .  ?        ?     ?     ?     ?     ?     ?  
 1608  1   1  A   1666  G    a  1666  .  ?        ?     ?     ?     ?     ?     ?  
 1609  1   1  A   1667  G    a  1667  .  ?        ?     ?     ?     ?     ?     ?  
 1610  1   1  A   1668  A    a  1668  .  ?        ?     ?     ?     ?     ?     ?  
 1611  1   1  A   1669  A    a  1669  .  ?        ?     ?     ?     ?     ?     ?  
 1612  1   1  A   1670  C    a  1670  .  ?        ?     3     ?     ?     ?     ?  
 1613  1   1  A   1671  U    a  1671  .  ?        ?     ?     ?     ?     ?     ?  
 1614  1   1  A   1672  A    a  1672  .  ?        ?     ?     ?     ?     ?     ?  
 1615  1   1  A   1673  G    a  1673  .  ?        ?     ?     ?     ?     ?     ?  
 1616  1   1  A   1674  G    a  1674  .  ?        ?     ?     ?     ?     ?     ?  
 1617  1   1  A   1675  C    a  1675  .  ?        ?     ?     ?     ?     ?     ?  
 1618  1   1  A   1676  A    a  1676  .  ?        ?     ?     ?     ?     ?     ?  
 1619  1   1  A   1677  A    a  1677  .  ?        ?     ?     ?     ?     ?     ?  
 1620  1   1  A   1678  A    a  1678  .  ?        ?     ?     ?     ?     ?     ?  
 1621  1   1  A   1679  A    a  1679  .  ?        ?     ?     ?     ?     ?     ?  
 1622  1   1  A   1680  U    a  1680  .  ?        ?     ?     ?     ?     ?     ?  
 1623  1   1  A   1681  G    a  1681  .  ?        ?     ?     ?     ?     ?     ?  
 1624  1   1  A   1682  G    a  1682  .  ?        ?     ?     ?     ?     ?     ?  
 1625  1   1  A   1683  U    a  1683  .  ?        ?     ?     ?     ?     ?     ?  
 1626  1   1  A   1684  G    a  1684  .  ?        ?     ?     ?     ?     ?     ?  
 1627  1   1  A   1685  C    a  1685  .  ?        ?     ?     ?     ?     ?     ?  
 1628  1   1  A   1686  C    a  1686  .  ?        ?     1     ?     ?     ?     ?  
 1629  1   1  A   1687  G    a  1687  .  ?        ?     ?     ?     ?     ?     ?  
 1630  1   1  A   1688  U    a  1688  .  ?        ?     ?     ?     ?     ?     ?  
 1631  1   1  A   1689  A    a  1689  .  ?        ?     ?     ?     ?     ?     ?  
 1632  1   1  A   1690  A    a  1690  .  ?        ?     ?     ?     ?     ?     ?  
 1633  1   1  A   1691  C    a  1691  .  ?        ?     ?     ?     ?     ?     ?  
 1634  1   1  A   1692  U    a  1692  .  ?        ?     ?     ?     ?     ?     ?  
 1635  1   1  A   1693  U    a  1693  .  ?        ?     ?     ?     ?     ?     ?  
 1636  1   1  A   1694  C    a  1694  .  ?        ?     ?     ?     ?     ?     ?  
 1637  1   1  A   1695  G    a  1695  .  ?        ?     ?     ?     ?     ?     ?  
 1638  1   1  A   1696  G    a  1696  .  ?        ?     ?     ?     ?     ?     ?  
 1639  1   1  A   1697  G    a  1697  .  ?        ?     ?     ?     ?     ?     ?  
 1640  1   1  A   1698  A    a  1698  .  ?        ?     ?     ?     ?     ?     ?  
 1641  1   1  A   1699  G    a  1699  .  ?        ?     ?     ?     ?     ?     ?  
 1642  1   1  A   1700  A    a  1700  .  ?        ?     ?     ?     ?     ?     ?  
 1643  1   1  A   1701  A    a  1701  .  ?        ?     ?     ?     ?     ?     ?  
 1644  1   1  A   1702  G    a  1702  .  ?        ?     ?     ?     ?     ?     ?  
 1645  1   1  A   1703  G    a  1703  .  ?        ?     ?     ?     ?     ?     ?  
 1646  1   1  A   1704  C    a  1704  .  ?        ?     ?     ?     ?     ?     ?  
 1647  1   1  A   1705  A    a  1705  .  ?        ?     ?     ?     ?     ?     ?  
 1648  1   1  A   1706  C    a  1706  .  ?        ?     ?     ?     ?     ?     ?  
 1649  1   1  A   1707  G    a  1707  .  ?        ?     ?     ?     ?     ?     ?  
 1650  1   1  A   1708  C    a  1708  .  ?        ?     ?     ?     ?     ?     ?  
 1651  1   1  A   1709  U    a  1709  .  ?        ?     ?     ?     ?     ?     ?  
 1652  1   1  A   1710  G    a  1710  .  ?        ?     ?     ?     ?     ?     ?  
 1653  1   1  A   1711  A    a  1711  .  ?        ?     ?     ?     ?     ?     ?  
 1654  1   1  A   1712  U    a  1712  .  ?        ?     ?     ?     ?     ?     ?  
 1655  1   1  A   1713  A    a  1713  .  ?        ?     ?     ?     ?     ?     ?  
 1656  1   1  A   1714  U    a  1714  .  ?        ?     ?     ?     ?     ?     ?  
 1657  1   1  A   1715  G    a  1715  .  ?        ?     ?     ?     ?     ?     ?  
 1658  1   1  A   1716  U    a  1716  .  ?        ?     ?     ?     ?     ?     ?  
 1659  1   1  A   1717  A    a  1717  .  ?        ?     ?     ?     ?     ?     ?  
 1660  1   1  A   1718  G    a  1718  .  ?        ?     ?     ?     ?     ?     ?  
 1661  1   1  A   1719  G    a  1719  .  ?        ?     ?     ?     ?     ?     ?  
 1662  1   1  A   1720  U    a  1720  .  ?        ?     ?     ?     ?     ?     ?  
 1663  1   1  A   1721  G    a  1721  .  ?        ?     ?     ?     ?     ?     ?  
 1664  1   1  A   1722  A    a  1722  .  ?        ?     ?     ?     ?     ?     ?  
 1665  1   1  A   1723  G    a  1723  .  ?        ?     ?     ?     ?     ?     ?  
 1666  1   1  A   1724  G    a  1724  .  ?        ?     ?     ?     ?     ?     ?  
 1667  1   1  A   1725  U    a  1725  .  ?        ?     ?     ?     ?     ?     ?  
 1668  1   1  A   1726  C    a  1726  .  ?        ?     ?     ?     ?     ?     ?  
 1669  1   1  A   1727  C    a  1727  .  ?        ?     ?     ?     ?     ?     ?  
 1670  1   1  A   1728  C    a  1728  .  ?        ?     ?     ?     ?     ?     ?  
 1671  1   1  A   1729  U    a  1729  .  ?        ?     ?     ?     ?     ?     ?  
 1672  1   1  A   1730  C    a  1730  .  ?        ?     ?     ?     ?     ?     ?  
 1673  1   1  A   1731  G    a  1731  .  ?        ?     ?     ?     ?     ?     ?  
 1674  1   1  A   1732  C    a  1732  .  ?        ?     ?     ?     ?     ?     ?  
 1675  1   1  A   1733  G    a  1733  .  ?        ?     ?     ?     ?     ?     ?  
 1676  1   1  A   1734  G    a  1734  .  ?        ?     ?     ?     ?     ?     ?  
 1677  1   1  A   1735  A    a  1735  .  ?        ?     ?     ?     ?     ?     ?  
 1678  1   1  A   1736  U    a  1736  .  ?        ?     ?     ?     ?     ?     ?  
 1679  1   1  A   1737  G    a  1737  .  ?        ?     ?     ?     ?     ?     ?  
 1680  1   1  A   1738  G    a  1738  .  ?        ?     ?     ?     ?     ?     ?  
 1681  1   1  A   1739  A    a  1739  .  ?        ?     ?     ?     ?     ?     ?  
 1682  1   1  A   1740  G    a  1740  .  ?        ?     ?     ?     ?     ?     ?  
 1683  1   1  A   1741  C    a  1741  .  ?        ?     2     ?     ?     ?     ?  
 1684  1   1  A   1742  U    a  1742  .  ?        ?     ?     ?     ?     ?     ?  
 1685  1   1  A   1743  G    a  1743  .  ?        ?     1     ?     ?     ?     ?  
 1686  1   1  A   1744  A    a  1744  .  ?        ?     ?     ?     ?     ?     ?  
 1687  1   1  A   1745  A    a  1745  .  ?        ?     ?     ?     ?     ?     ?  
 1688  1   1  A   1746  A    a  1746  .  ?        ?     ?     ?     ?     ?     ?  
 1689  1   1  A   1747  U    a  1747  .  ?        ?     ?     ?     ?     ?     ?  
 1690  1   1  A   1748  C    a  1748  .  ?        ?     ?     ?     ?     ?     ?  
 1691  1   1  A   1749  A    a  1749  .  ?        ?     ?     ?     ?     ?     ?  
 1692  1   1  A   1750  G    a  1750  .  ?        ?     ?     ?     ?     ?     ?  
 1693  1   1  A   1751  U    a  1751  .  ?        ?     ?     ?     ?     ?     ?  
 1694  1   1  A   1752  C    a  1752  .  ?        ?     ?     ?     ?     ?     ?  
 1695  1   1  A   1753  G    a  1753  .  ?        ?     ?     ?     ?     ?     ?  
 1696  1   1  A   1754  A    a  1754  .  ?        ?     ?     ?     ?     ?     ?  
 1697  1   1  A   1755  A    a  1755  .  ?        ?     ?     ?     ?     ?     ?  
 1698  1   1  A   1756  G    a  1756  .  ?        ?     ?     ?     ?     ?     ?  
 1699  1   1  A   1757  A    a  1757  .  ?        ?     ?     ?     ?     ?     ?  
 1700  1   1  A   1758  U    a  1758  .  ?        ?     1     ?     ?     ?     ?  
 1701  1   1  A   1759  A    a  1759  .  ?        ?     ?     ?     ?     ?     ?  
 1702  1   1  A   1760  C    a  1760  .  ?        ?     ?     ?     ?     ?     ?  
 1703  1   1  A   1761  C    a  1761  .  ?        ?     ?     ?     ?     ?     ?  
 1704  1   1  A   1762  A    a  1762  .  ?        ?     ?     ?     ?     ?     ?  
 1705  1   1  A   1763  G    a  1763  .  ?        ?     ?     ?     ?     ?     ?  
 1706  1   1  A   1764  C    a  1764  .  ?        ?     1     ?     ?     ?     ?  
 1707  1   1  A   1765  U    a  1765  .  ?        ?     ?     ?     ?     ?     ?  
 1708  1   1  A   1766  G    a  1766  .  ?        ?     ?     ?     ?     ?     ?  
 1709  1   1  A   1767  G    a  1767  .  ?        ?     ?     ?     ?     ?     ?  
 1710  1   1  A   1768  C    a  1768  .  ?        ?     2     ?     ?     ?     ?  
 1711  1   1  A   1769  U    a  1769  .  ?        ?     ?     ?     ?     ?     ?  
 1712  1   1  A   1770  G    a  1770  .  ?        ?     ?     ?     ?     ?     ?  
 1713  1   1  A   1771  C    a  1771  .  ?        ?     1     ?     ?     ?     ?  
 1714  1   1  A   1772  A    a  1772  .  ?        ?     ?     ?     ?     ?     ?  
 1715  1   1  A   1773  A    a  1773  .  ?        ?     ?     ?     ?     ?     ?  
 1716  1   1  A   1774  C    a  1774  .  ?        ?     4     ?     ?     ?     ?  
 1717  1   1  A   1775  U    a  1775  .  ?        ?     ?     ?     ?     ?     ?  
 1718  1   1  A   1776  G    a  1776  .  ?        ?     ?     ?     ?     ?     ?  
 1719  1   1  A   1777  U    a  1777  .  ?        ?     ?     ?     ?     ?     ?  
 1720  1   1  A   1778  U    a  1778  .  ?        ?     ?     ?     ?     ?     ?  
 1721  1   1  A   1779  U    a  1779  .  ?        ?     1     ?     ?     ?     ?  
 1722  1   1  A   1780  A    a  1780  .  ?        ?     ?     ?     ?     ?     ?  
 1723  1   1  A   1781  U    a  1781  .  ?        ?     ?     ?     ?     ?     ?  
 1724  1   1  A   1782  U    a  1782  .  ?        ?     1     ?     ?     ?     ?  
 1725  1   1  A   1783  A    a  1783  .  ?        ?     ?     ?     ?     ?     ?  
 1726  1   1  A   1784  A    a  1784  .  ?        ?     ?     ?     ?     ?     ?  
 1727  1   1  A   1785  A    a  1785  .  ?        ?     ?     ?     ?     ?     ?  
 1728  1   1  A   1786  A    a  1786  .  ?        ?     1     ?     ?     ?     ?  
 1729  1   1  A   1787  A    a  1787  .  ?        ?     ?     ?     ?     ?     ?  
 1730  1   1  A   1788  C    a  1788  .  ?        ?     1     ?     ?     ?     ?  
 1731  1   1  A   1789  A    a  1789  .  ?        ?     ?     ?     ?     ?     ?  
 1732  1   1  A   1790  C    a  1790  .  ?        ?     ?     ?     ?     ?     ?  
 1733  1   1  A   1791  A    a  1791  .  ?        ?     ?     ?     ?     ?     ?  
 1734  1   1  A   1792  G    a  1792  .  ?        ?     ?     ?     ?     ?     ?  
 1735  1   1  A   1793  C    a  1793  .  ?        ?     ?     ?     ?     ?     ?  
 1736  1   1  A   1794  A    a  1794  .  ?        ?     ?     ?     ?     ?     ?  
 1737  1   1  A   1795  C    a  1795  .  ?        ?     ?     ?     ?     ?     ?  
 1738  1   1  A   1796  U    a  1796  .  ?        ?     ?     ?     ?     ?     ?  
 1739  1   1  A   1797  G    a  1797  .  ?        ?     ?     ?     ?     ?     ?  
 1740  1   1  A   1798  U    a  1798  .  ?        ?     ?     ?     ?     ?     ?  
 1741  1   1  A   1799  G    a  1799  .  ?        ?     ?     ?     ?     ?     ?  
 1742  1   1  A   1800  C    a  1800  .  ?        ?     ?     ?     ?     ?     ?  
 1743  1   1  A   1801  A    a  1801  .  ?        ?     ?     ?     ?     ?     ?  
 1744  1   1  A   1802  A    a  1802  .  ?        ?     ?     ?     ?     ?     ?  
 1745  1   1  A   1803  A    a  1803  .  ?        ?     ?     ?     ?     ?     ?  
 1746  1   1  A   1804  C    a  1804  .  ?        ?     1     ?     ?     ?     ?  
 1747  1   1  A   1805  A    a  1805  .  ?        ?     1     ?     ?     ?     ?  
 1748  1   1  A   1806  C    a  1806  .  ?        ?     ?     ?     ?     ?     ?  
 1749  1   1  A   1807  G    a  1807  .  ?        ?     ?     ?     ?     ?     ?  
 1750  1   1  A   1808  A    a  1808  .  ?        ?     ?     ?     ?     ?     ?  
 1751  1   1  A   1809  A    a  1809  .  ?        ?     ?     ?     ?     ?     ?  
 1752  1   1  A   1810  A    a  1810  .  ?        ?     ?     ?     ?     ?     ?  
 1753  1   1  A   1811  G    a  1811  .  ?        ?     ?     ?     ?     ?     ?  
 1754  1   1  A   1812  U    a  1812  .  ?        ?     ?     ?     ?     ?     ?  
 1755  1   1  A   1813  G    a  1813  .  ?        ?     1     ?     ?     ?     ?  
 1756  1   1  A   1814  G    a  1814  .  ?        ?     ?     ?     ?     ?     ?  
 1757  1   1  A   1815  A    a  1815  .  ?        ?     ?     ?     ?     ?     ?  
 1758  1   1  A   1816  C    a  1816  .  ?        ?     2     ?     ?     ?     ?  
 1759  1   1  A   1817  G    a  1817  .  ?        ?     ?     ?     ?     ?     ?  
 1760  1   1  A   1818  U    a  1818  .  ?        ?     ?     ?     ?     ?     ?  
 1761  1   1  A   1819  A    a  1819  .  ?        ?     ?     ?     ?     ?     ?  
 1762  1   1  A   1820  U    a  1820  .  ?        ?     1     ?     ?     ?     ?  
 1763  1   1  A   1821  A    a  1821  .  ?        ?     ?     ?     ?     ?     ?  
 1764  1   1  A   1822  C    a  1822  .  ?        ?     1     ?     ?     ?     ?  
 1765  1   1  A   1823  G    a  1823  .  ?        ?     ?     ?     ?     ?     ?  
 1766  1   1  A   1824  G    a  1824  .  ?        ?     ?     ?     ?     ?     ?  
 1767  1   1  A   1825  U    a  1825  .  ?        ?     ?     ?     ?     ?     ?  
 1768  1   1  A   1826  G    a  1826  .  ?        ?     1     ?     ?     ?     ?  
 1769  1   1  A   1827  U    a  1827  .  ?        ?     ?     ?     ?     ?     ?  
 1770  1   1  A   1828  G    a  1828  .  ?        ?     ?     ?     ?     ?     ?  
 1771  1   1  A   1829  A    a  1829  .  ?        ?     ?     ?     ?     ?     ?  
 1772  1   1  A   1830  C    a  1830  .  ?        ?     ?     ?     ?     ?     ?  
 1773  1   1  A   1831  G    a  1831  .  ?        ?     ?     ?     ?     ?     ?  
 1774  1   1  A   1832  C    a  1832  .  ?        ?     ?     ?     ?     ?     ?  
 1775  1   1  A   1833  C    a  1833  .  ?        ?     1     ?     ?     ?     ?  
 1776  1   1  A   1834  U    a  1834  .  ?        ?     ?     ?     ?     ?     ?  
 1777  1   1  A   1835  2MG  a  1835  .  ?        ?     ?     ?     1     3     ?  
 1778  1   1  A   1836  C    a  1836  .  ?        ?     3     ?     ?     ?     ?  
 1779  1   1  A   1837  C    a  1837  .  ?        ?     1     ?     ?     ?     ?  
 1780  1   1  A   1838  C    a  1838  .  ?        ?     ?     ?     ?     ?     ?  
 1781  1   1  A   1839  G    a  1839  .  ?        ?     ?     ?     ?     ?     ?  
 1782  1   1  A   1840  G    a  1840  .  ?        ?     ?     ?     ?     ?     ?  
 1783  1   1  A   1841  U    a  1841  .  ?        ?     ?     ?     ?     ?     ?  
 1784  1   1  A   1842  G    a  1842  .  ?        ?     ?     ?     ?     ?     ?  
 1785  1   1  A   1843  C    a  1843  .  ?        ?     1     ?     ?     ?     ?  
 1786  1   1  A   1844  C    a  1844  .  ?        ?     ?     ?     ?     ?     ?  
 1787  1   1  A   1845  G    a  1845  .  ?        ?     ?     ?     ?     ?     ?  
 1788  1   1  A   1846  G    a  1846  .  ?        ?     ?     ?     ?     ?     ?  
 1789  1   1  A   1847  A    a  1847  .  ?        ?     ?     ?     ?     ?     ?  
 1790  1   1  A   1848  A    a  1848  .  ?        ?     ?     ?     ?     ?     ?  
 1791  1   1  A   1849  G    a  1849  .  ?        ?     ?     ?     ?     ?     ?  
 1792  1   1  A   1850  G    a  1850  .  ?        ?     ?     ?     ?     ?     ?  
 1793  1   1  A   1851  U    a  1851  .  ?        ?     ?     ?     ?     ?     ?  
 1794  1   1  A   1852  U    a  1852  .  ?        ?     ?     ?     ?     ?     ?  
 1795  1   1  A   1853  A    a  1853  .  ?        ?     ?     ?     ?     ?     ?  
 1796  1   1  A   1854  A    a  1854  .  ?        ?     ?     ?     ?     ?     ?  
 1797  1   1  A   1855  U    a  1855  .  ?        ?     ?     ?     ?     ?     ?  
 1798  1   1  A   1856  U    a  1856  .  ?        ?     ?     ?     ?     ?     ?  
 1799  1   1  A   1857  G    a  1857  .  ?        ?     ?     ?     ?     ?     ?  
 1800  1   1  A   1858  A    a  1858  .  ?        ?     ?     ?     ?     ?     ?  
 1801  1   1  A   1859  U    a  1859  .  ?        ?     ?     ?     ?     ?     ?  
 1802  1   1  A   1860  G    a  1860  .  ?        ?     ?     ?     ?     ?     ?  
 1803  1   1  A   1861  G    a  1861  .  ?        ?     ?     ?     ?     ?     ?  
 1804  1   1  A   1862  G    a  1862  .  ?        ?     ?     ?     ?     ?     ?  
 1805  1   1  A   1863  G    a  1863  .  ?        ?     ?     ?     ?     ?     ?  
 1806  1   1  A   1864  U    a  1864  .  ?        ?     ?     ?     ?     ?     ?  
 1807  1   1  A   1865  U    a  1865  .  ?        ?     ?     ?     ?     ?     ?  
 1808  1   1  A   1866  A    a  1866  .  ?        ?     ?     ?     ?     ?     ?  
 1809  1   1  A   1867  G    a  1867  .  ?        ?     ?     ?     ?     ?     ?  
 1810  1   1  A   1868  C    a  1868  .  ?        ?     ?     ?     ?     ?     ?  
 1811  1   1  A   1869  G    a  1869  .  ?        ?     ?     ?     ?     ?     ?  
 1812  1   1  A   1870  C    a  1870  .  ?        ?     ?     ?     ?     ?     ?  
 1813  1   1  A   1871  A    a  1871  .  ?        ?     ?     ?     ?     ?     ?  
 1814  1   1  A   1872  A    a  1872  .  ?        ?     ?     ?     ?     ?     ?  
 1815  1   1  A   1873  G    a  1873  .  ?        ?     ?     ?     ?     ?     ?  
 1816  1   1  A   1874  C    a  1874  .  ?        ?     ?     ?     ?     ?     ?  
 1817  1   1  A   1875  G    a  1875  .  ?        ?     ?     ?     ?     ?     ?  
 1818  1   1  A   1876  A    a  1876  .  ?        ?     ?     ?     ?     ?     ?  
 1819  1   1  A   1877  A    a  1877  .  ?        ?     ?     ?     ?     ?     ?  
 1820  1   1  A   1878  G    a  1878  .  ?        ?     ?     ?     ?     ?     ?  
 1821  1   1  A   1879  C    a  1879  .  ?        ?     1     ?     ?     ?     ?  
 1822  1   1  A   1880  U    a  1880  .  ?        ?     ?     ?     ?     ?     ?  
 1823  1   1  A   1881  C    a  1881  .  ?        ?     1     ?     ?     ?     ?  
 1824  1   1  A   1882  U    a  1882  .  ?        ?     ?     ?     ?     ?     ?  
 1825  1   1  A   1883  U    a  1883  .  ?        ?     ?     ?     ?     ?     ?  
 1826  1   1  A   1884  G    a  1884  .  ?        ?     ?     ?     ?     ?     ?  
 1827  1   1  A   1885  A    a  1885  .  ?        ?     ?     ?     ?     ?     ?  
 1828  1   1  A   1886  U    a  1886  .  ?        ?     ?     ?     ?     ?     ?  
 1829  1   1  A   1887  C    a  1887  .  ?        ?     ?     ?     ?     ?     ?  
 1830  1   1  A   1888  G    a  1888  .  ?        ?     ?     ?     ?     ?     ?  
 1831  1   1  A   1889  A    a  1889  .  ?        ?     ?     ?     ?     ?     ?  
 1832  1   1  A   1890  A    a  1890  .  ?        ?     ?     ?     ?     ?     ?  
 1833  1   1  A   1891  G    a  1891  .  ?        ?     ?     ?     ?     ?     ?  
 1834  1   1  A   1892  C    a  1892  .  ?        ?     ?     ?     ?     ?     ?  
 1835  1   1  A   1893  C    a  1893  .  ?        ?     1     ?     ?     ?     ?  
 1836  1   1  A   1894  C    a  1894  .  ?        ?     ?     ?     ?     ?     ?  
 1837  1   1  A   1895  C    a  1895  .  ?        ?     ?     ?     ?     ?     ?  
 1838  1   1  A   1896  G    a  1896  .  ?        ?     ?     ?     ?     ?     ?  
 1839  1   1  A   1897  G    a  1897  .  ?        ?     ?     ?     ?     ?     ?  
 1840  1   1  A   1898  U    a  1898  .  ?        ?     ?     ?     ?     ?     ?  
 1841  1   1  A   1899  A    a  1899  .  ?        ?     1     ?     ?     ?     ?  
 1842  1   1  A   1900  A    a  1900  .  ?        ?     ?     ?     ?     ?     ?  
 1843  1   1  A   1901  A    a  1901  .  ?        ?     ?     ?     ?     ?     ?  
 1844  1   1  A   1902  C    a  1902  .  ?        ?     ?     ?     ?     ?     ?  
 1845  1   1  A   1903  G    a  1903  .  ?        ?     ?     ?     ?     ?     ?  
 1846  1   1  A   1904  G    a  1904  .  ?        ?     ?     ?     ?     ?     ?  
 1847  1   1  A   1905  C    a  1905  .  ?        ?     ?     ?     ?     ?     ?  
 1848  1   1  A   1906  G    a  1906  .  ?        ?     ?     ?     ?     ?     ?  
 1849  1   1  A   1907  G    a  1907  .  ?        ?     ?     ?     ?     ?     ?  
 1850  1   1  A   1908  C    a  1908  .  ?        ?     1     ?     ?     ?     ?  
 1851  1   1  A   1909  C    a  1909  .  ?        ?     ?     ?     ?     ?     ?  
 1852  1   1  A   1910  G    a  1910  .  ?        ?     ?     ?     ?     ?     ?  
 1853  1   1  A   1911  PSU  a  1911  .  ?        ?     ?     ?     3     5     ?  
 1854  1   1  A   1912  A    a  1912  .  ?        ?     ?     ?     ?     ?     ?  
 1855  1   1  A   1913  A    a  1913  .  ?        ?     ?     ?     ?     ?     ?  
 1856  1   1  A   1914  C    a  1914  .  ?        ?     ?     ?     ?     ?     ?  
 1857  1   1  A   1915  3TD  a  1915  .  ?        ?     ?     ?     5     2     ?  
 1858  1   1  A   1916  A    a  1916  .  ?        ?     ?     ?     ?     ?     ?  
 1859  1   1  A   1917  PSU  a  1917  .  ?        ?     ?     ?     3     4     ?  
 1860  1   1  A   1918  A    a  1918  .  ?        ?     ?     ?     ?     ?     ?  
 1861  1   1  A   1919  A    a  1919  .  ?        ?     ?     ?     ?     ?     ?  
 1862  1   1  A   1920  C    a  1920  .  ?        ?     ?     ?     ?     ?     ?  
 1863  1   1  A   1921  G    a  1921  .  ?        ?     ?     ?     ?     ?     ?  
 1864  1   1  A   1922  G    a  1922  .  ?        ?     ?     ?     ?     ?     ?  
 1865  1   1  A   1923  U    a  1923  .  ?        ?     ?     ?     ?     ?     ?  
 1866  1   1  A   1924  C    a  1924  .  ?        ?     ?     ?     ?     ?     ?  
 1867  1   1  A   1925  C    a  1925  .  ?        ?     ?     ?     ?     ?     ?  
 1868  1   1  A   1926  U    a  1926  .  ?        ?     ?     ?     ?     ?     ?  
 1869  1   1  A   1927  A    a  1927  .  ?        ?     ?     ?     ?     ?     ?  
 1870  1   1  A   1928  A    a  1928  .  ?        ?     ?     ?     ?     ?     ?  
 1871  1   1  A   1929  G    a  1929  .  ?        ?     ?     ?     ?     ?     ?  
 1872  1   1  A   1930  G    a  1930  .  ?        ?     ?     ?     ?     ?     ?  
 1873  1   1  A   1931  U    a  1931  .  ?        ?     1     ?     ?     ?     ?  
 1874  1   1  A   1932  A    a  1932  .  ?        ?     ?     ?     ?     ?     ?  
 1875  1   1  A   1933  G    a  1933  .  ?        ?     ?     ?     ?     ?     ?  
 1876  1   1  A   1934  C    a  1934  .  ?        ?     ?     ?     ?     ?     ?  
 1877  1   1  A   1935  G    a  1935  .  ?        ?     ?     ?     ?     ?     ?  
 1878  1   1  A   1936  A    a  1936  .  ?        ?     1     ?     ?     ?     ?  
 1879  1   1  A   1937  A    a  1937  .  ?        ?     ?     ?     ?     ?     ?  
 1880  1   1  A   1938  A    a  1938  .  ?        ?     ?     ?     ?     ?     ?  
 1881  1   1  A   1939  5MU  a  1939  .  ?        ?     ?     ?     4     8     ?  
 1882  1   1  A   1940  U    a  1940  .  ?        ?     ?     ?     ?     ?     ?  
 1883  1   1  A   1941  C    a  1941  .  ?        ?     1     ?     ?     ?     ?  
 1884  1   1  A   1942  C    a  1942  .  ?        ?     ?     ?     ?     ?     ?  
 1885  1   1  A   1943  U    a  1943  .  ?        ?     ?     ?     ?     ?     ?  
 1886  1   1  A   1944  U    a  1944  .  ?        ?     ?     ?     ?     ?     ?  
 1887  1   1  A   1945  G    a  1945  .  ?        ?     ?     ?     ?     ?     ?  
 1888  1   1  A   1946  U    a  1946  .  ?        ?     ?     ?     ?     ?     ?  
 1889  1   1  A   1947  C    a  1947  .  ?        ?     1     ?     ?     ?     ?  
 1890  1   1  A   1948  G    a  1948  .  ?        ?     ?     ?     ?     ?     ?  
 1891  1   1  A   1949  G    a  1949  .  ?        ?     ?     ?     ?     ?     ?  
 1892  1   1  A   1950  G    a  1950  .  ?        ?     ?     ?     ?     ?     ?  
 1893  1   1  A   1951  U    a  1951  .  ?        ?     ?     ?     ?     ?     ?  
 1894  1   1  A   1952  A    a  1952  .  ?        ?     1     ?     ?     ?     ?  
 1895  1   1  A   1953  A    a  1953  .  ?        ?     ?     ?     ?     ?     ?  
 1896  1   1  A   1954  G    a  1954  .  ?        ?     ?     ?     ?     ?     ?  
 1897  1   1  A   1955  U    a  1955  .  ?        ?     ?     ?     ?     ?     ?  
 1898  1   1  A   1956  U    a  1956  .  ?        ?     2     ?     ?     ?     ?  
 1899  1   1  A   1957  C    a  1957  .  ?        ?     ?     ?     ?     ?     ?  
 1900  1   1  A   1958  C    a  1958  .  ?        ?     ?     ?     ?     ?     ?  
 1901  1   1  A   1959  G    a  1959  .  ?        ?     ?     ?     ?     ?     ?  
 1902  1   1  A   1960  A    a  1960  .  ?        ?     ?     ?     ?     ?     ?  
 1903  1   1  A   1961  C    a  1961  .  ?        ?     ?     ?     ?     ?     ?  
 1904  1   1  A   1962  5MC  a  1962  .  ?        ?     ?     ?     2     2     ?  
 1905  1   1  A   1963  U    a  1963  .  ?        ?     ?     ?     ?     ?     ?  
 1906  1   1  A   1964  G    a  1964  .  ?        ?     ?     ?     ?     ?     ?  
 1907  1   1  A   1965  C    a  1965  .  ?        ?     1     ?     ?     ?     ?  
 1908  1   1  A   1966  A    a  1966  .  ?        ?     ?     ?     ?     ?     ?  
 1909  1   1  A   1967  C    a  1967  .  ?        ?     2     ?     ?     ?     ?  
 1910  1   1  A   1968  G    a  1968  .  ?        ?     ?     ?     ?     ?     ?  
 1911  1   1  A   1969  A    a  1969  .  ?        ?     ?     ?     ?     ?     ?  
 1912  1   1  A   1970  A    a  1970  .  ?        ?     ?     ?     ?     ?     ?  
 1913  1   1  A   1971  U    a  1971  .  ?        ?     ?     ?     ?     ?     ?  
 1914  1   1  A   1972  G    a  1972  .  ?        ?     ?     ?     ?     ?     ?  
 1915  1   1  A   1973  G    a  1973  .  ?        ?     ?     ?     ?     ?     ?  
 1916  1   1  A   1974  C    a  1974  .  ?        ?     ?     ?     ?     ?     ?  
 1917  1   1  A   1975  G    a  1975  .  ?        ?     1     ?     ?     ?     ?  
 1918  1   1  A   1976  U    a  1976  .  ?        ?     ?     ?     ?     ?     ?  
 1919  1   1  A   1977  A    a  1977  .  ?        ?     ?     ?     ?     ?     ?  
 1920  1   1  A   1978  A    a  1978  .  ?        ?     ?     ?     ?     ?     ?  
 1921  1   1  A   1979  U    a  1979  .  ?        ?     ?     ?     ?     ?     ?  
 1922  1   1  A   1980  G    a  1980  .  ?        ?     ?     ?     ?     ?     ?  
 1923  1   1  A   1981  A    a  1981  .  ?        ?     ?     ?     ?     ?     ?  
 1924  1   1  A   1982  U    a  1982  .  ?        ?     ?     ?     ?     ?     ?  
 1925  1   1  A   1983  G    a  1983  .  ?        ?     ?     ?     ?     ?     ?  
 1926  1   1  A   1984  G    a  1984  .  ?        ?     2     ?     ?     ?     ?  
 1927  1   1  A   1985  C    a  1985  .  ?        ?     1     ?     ?     ?     ?  
 1928  1   1  A   1986  C    a  1986  .  ?        ?     1     ?     ?     ?     ?  
 1929  1   1  A   1987  A    a  1987  .  ?        ?     ?     ?     ?     ?     ?  
 1930  1   1  A   1988  G    a  1988  .  ?        ?     ?     ?     ?     ?     ?  
 1931  1   1  A   1989  G    a  1989  .  ?        ?     ?     ?     ?     ?     ?  
 1932  1   1  A   1990  C    a  1990  .  ?        ?     ?     ?     ?     ?     ?  
 1933  1   1  A   1991  U    a  1991  .  ?        ?     ?     ?     ?     ?     ?  
 1934  1   1  A   1992  G    a  1992  .  ?        ?     ?     ?     ?     ?     ?  
 1935  1   1  A   1993  U    a  1993  .  ?        ?     1     ?     ?     ?     ?  
 1936  1   1  A   1994  C    a  1994  .  ?        ?     1     ?     ?     ?     ?  
 1937  1   1  A   1995  U    a  1995  .  ?        ?     ?     ?     ?     ?     ?  
 1938  1   1  A   1996  C    a  1996  .  ?        ?     ?     ?     ?     ?     ?  
 1939  1   1  A   1997  C    a  1997  .  ?        ?     2     ?     ?     ?     ?  
 1940  1   1  A   1998  A    a  1998  .  ?        ?     ?     ?     ?     ?     ?  
 1941  1   1  A   1999  C    a  1999  .  ?        ?     ?     ?     ?     ?     ?  
 1942  1   1  A   2000  C    a  2000  .  ?        ?     ?     ?     ?     ?     ?  
 1943  1   1  A   2001  C    a  2001  .  ?        ?     1     ?     ?     ?     ?  
 1944  1   1  A   2002  G    a  2002  .  ?        ?     ?     ?     ?     ?     ?  
 1945  1   1  A   2003  A    a  2003  .  ?        ?     ?     ?     ?     ?     ?  
 1946  1   1  A   2004  G    a  2004  .  ?        ?     ?     ?     ?     ?     ?  
 1947  1   1  A   2005  A    a  2005  .  ?        ?     ?     ?     ?     ?     ?  
 1948  1   1  A   2006  C    a  2006  .  ?        ?     1     ?     ?     ?     ?  
 1949  1   1  A   2007  U    a  2007  .  ?        ?     ?     ?     ?     ?     ?  
 1950  1   1  A   2008  C    a  2008  .  ?        ?     ?     ?     ?     ?     ?  
 1951  1   1  A   2009  A    a  2009  .  ?        ?     ?     ?     ?     ?     ?  
 1952  1   1  A   2010  G    a  2010  .  ?        ?     ?     ?     ?     ?     ?  
 1953  1   1  A   2011  U    a  2011  .  ?        ?     ?     ?     ?     ?     ?  
 1954  1   1  A   2012  G    a  2012  .  ?        ?     ?     ?     ?     ?     ?  
 1955  1   1  A   2013  A    a  2013  .  ?        ?     ?     ?     ?     ?     ?  
 1956  1   1  A   2014  A    a  2014  .  ?        ?     ?     ?     ?     ?     ?  
 1957  1   1  A   2015  A    a  2015  .  ?        ?     ?     ?     ?     ?     ?  
 1958  1   1  A   2016  U    a  2016  .  ?        ?     1     ?     ?     ?     ?  
 1959  1   1  A   2017  U    a  2017  .  ?        ?     ?     ?     ?     ?     ?  
 1960  1   1  A   2018  G    a  2018  .  ?        ?     ?     ?     ?     ?     ?  
 1961  1   1  A   2019  A    a  2019  .  ?        ?     ?     ?     ?     ?     ?  
 1962  1   1  A   2020  A    a  2020  .  ?        ?     ?     ?     ?     ?     ?  
 1963  1   1  A   2021  C    a  2021  .  ?        ?     ?     ?     ?     ?     ?  
 1964  1   1  A   2022  U    a  2022  .  ?        ?     ?     ?     ?     ?     ?  
 1965  1   1  A   2023  C    a  2023  .  ?        ?     4     ?     ?     ?     ?  
 1966  1   1  A   2024  G    a  2024  .  ?        ?     ?     ?     ?     ?     ?  
 1967  1   1  A   2025  C    a  2025  .  ?        ?     1     ?     ?     ?     ?  
 1968  1   1  A   2026  U    a  2026  .  ?        ?     1     ?     ?     ?     ?  
 1969  1   1  A   2027  G    a  2027  .  ?        ?     2     ?     ?     ?     ?  
 1970  1   1  A   2028  U    a  2028  .  ?        ?     ?     ?     ?     ?     ?  
 1971  1   1  A   2029  G    a  2029  .  ?        ?     ?     ?     ?     ?     ?  
 1972  1   1  A   2030  6MZ  a  2030  .  ?        ?     ?     ?     ?     4     2  
 1973  1   1  A   2031  A    a  2031  .  ?        ?     ?     ?     ?     ?     ?  
 1974  1   1  A   2032  G    a  2032  .  ?        ?     ?     ?     ?     ?     ?  
 1975  1   1  A   2033  A    a  2033  .  ?        ?     ?     ?     ?     ?     ?  
 1976  1   1  A   2034  U    a  2034  .  ?        ?     ?     ?     ?     ?     ?  
 1977  1   1  A   2035  G    a  2035  .  ?        ?     ?     ?     ?     ?     ?  
 1978  1   1  A   2036  C    a  2036  .  ?        ?     1     ?     ?     ?     ?  
 1979  1   1  A   2037  A    a  2037  .  ?        ?     ?     ?     ?     ?     ?  
 1980  1   1  A   2038  G    a  2038  .  ?        ?     ?     ?     ?     ?     ?  
 1981  1   1  A   2039  U    a  2039  .  ?        ?     ?     ?     ?     ?     ?  
 1982  1   1  A   2040  G    a  2040  .  ?        ?     ?     ?     ?     ?     ?  
 1983  1   1  A   2041  U    a  2041  .  ?        ?     ?     ?     ?     ?     ?  
 1984  1   1  A   2042  A    a  2042  .  ?        ?     ?     ?     ?     ?     ?  
 1985  1   1  A   2043  C    a  2043  .  ?        ?     4     ?     ?     ?     ?  
 1986  1   1  A   2044  C    a  2044  .  ?        ?     3     ?     ?     ?     ?  
 1987  1   1  A   2045  C    a  2045  .  ?        ?     ?     ?     ?     ?     ?  
 1988  1   1  A   2046  G    a  2046  .  ?        ?     ?     ?     ?     ?     ?  
 1989  1   1  A   2047  C    a  2047  .  ?        ?     2     ?     ?     ?     ?  
 1990  1   1  A   2048  G    a  2048  .  ?        ?     ?     ?     ?     ?     ?  
 1991  1   1  A   2049  G    a  2049  .  ?        ?     ?     ?     ?     ?     ?  
 1992  1   1  A   2050  C    a  2050  .  ?        ?     1     ?     ?     ?     ?  
 1993  1   1  A   2051  A    a  2051  .  ?        ?     ?     ?     ?     ?     ?  
 1994  1   1  A   2052  A    a  2052  .  ?        ?     ?     ?     ?     ?     ?  
 1995  1   1  A   2053  G    a  2053  .  ?        ?     ?     ?     ?     ?     ?  
 1996  1   1  A   2054  A    a  2054  .  ?        ?     ?     ?     ?     ?     ?  
 1997  1   1  A   2055  C    a  2055  .  ?        ?     2     ?     ?     ?     ?  
 1998  1   1  A   2056  G    a  2056  .  ?        ?     ?     ?     ?     ?     ?  
 1999  1   1  A   2057  G    a  2057  .  ?        ?     ?     ?     ?     ?     ?  
 2000  1   1  A   2058  A    a  2058  .  ?        ?     ?     ?     ?     ?     ?  
 2001  1   1  A   2059  A    a  2059  .  ?        ?     ?     ?     ?     ?     ?  
 2002  1   1  A   2060  A    a  2060  .  ?        ?     ?     ?     ?     ?     ?  
 2003  1   1  A   2061  G    a  2061  .  ?        ?     1     ?     ?     ?     ?  
 2004  1   1  A   2062  A    a  2062  .  ?        ?     ?     ?     ?     ?     ?  
 2005  1   1  A   2063  C    a  2063  .  ?        ?     ?     ?     ?     ?     ?  
 2006  1   1  A   2064  C    a  2064  .  ?        ?     2     ?     ?     ?     ?  
 2007  1   1  A   2065  C    a  2065  .  ?        ?     ?     ?     ?     ?     ?  
 2008  1   1  A   2066  C    a  2066  .  ?        ?     ?     ?     ?     ?     ?  
 2009  1   1  A   2067  G    a  2067  .  ?        ?     ?     ?     ?     ?     ?  
 2010  1   1  A   2068  U    a  2068  .  ?        ?     ?     ?     ?     ?     ?  
 2011  1   1  A   2069  G7M  a  2069  .  ?        ?     ?     ?     2     1     2  
 2012  1   1  A   2070  A    a  2070  .  ?        ?     ?     ?     ?     ?     ?  
 2013  1   1  A   2071  A    a  2071  .  ?        ?     ?     ?     ?     ?     ?  
 2014  1   1  A   2072  C    a  2072  .  ?        ?     1     ?     ?     ?     ?  
 2015  1   1  A   2073  C    a  2073  .  ?        ?     ?     ?     ?     ?     ?  
 2016  1   1  A   2074  U    a  2074  .  ?        ?     ?     ?     ?     ?     ?  
 2017  1   1  A   2075  U    a  2075  .  ?        ?     ?     ?     ?     ?     ?  
 2018  1   1  A   2076  U    a  2076  .  ?        ?     ?     ?     ?     ?     ?  
 2019  1   1  A   2077  A    a  2077  .  ?        ?     ?     ?     ?     ?     ?  
 2020  1   1  A   2078  C    a  2078  .  ?        ?     ?     ?     ?     ?     ?  
 2021  1   1  A   2079  U    a  2079  .  ?        ?     ?     ?     ?     ?     ?  
 2022  1   1  A   2080  A    a  2080  .  ?        ?     ?     ?     ?     ?     ?  
 2023  1   1  A   2081  U    a  2081  .  ?        ?     ?     ?     ?     ?     ?  
 2024  1   1  A   2082  A    a  2082  .  ?        ?     ?     ?     ?     ?     ?  
 2025  1   1  A   2083  G    a  2083  .  ?        ?     ?     ?     ?     ?     ?  
 2026  1   1  A   2084  C    a  2084  .  ?        ?     ?     ?     ?     ?     ?  
 2027  1   1  A   2085  U    a  2085  .  ?        ?     ?     ?     ?     ?     ?  
 2028  1   1  A   2086  U    a  2086  .  ?        ?     ?     ?     ?     ?     ?  
 2029  1   1  A   2087  G    a  2087  .  ?        ?     ?     ?     ?     ?     ?  
 2030  1   1  A   2088  A    a  2088  .  ?        ?     ?     ?     ?     ?     ?  
 2031  1   1  A   2089  C    a  2089  .  ?        ?     1     ?     ?     ?     ?  
 2032  1   1  A   2090  A    a  2090  .  ?        ?     ?     ?     ?     ?     ?  
 2033  1   1  A   2091  C    a  2091  .  ?        ?     ?     ?     ?     ?     ?  
 2034  1   1  A   2092  U    a  2092  .  ?        ?     ?     ?     ?     ?     ?  
 2035  1   1  A   2093  G    a  2093  .  ?        ?     ?     ?     ?     ?     ?  
 2036  1   1  A   2094  A    a  2094  .  ?        ?     ?     ?     ?     ?     ?  
 2037  1   1  A   2095  A    a  2095  .  ?        ?     ?     ?     ?     ?     ?  
 2038  1   1  A   2096  C    a  2096  .  ?        ?     ?     ?     ?     ?     ?  
 2039  1   1  A   2097  A    a  2097  .  ?        ?     ?     ?     ?     ?     ?  
 2040  1   1  A   2098  U    a  2098  .  ?        ?     ?     ?     ?     ?     ?  
 2041  1   1  A   2191  A    a  2191  .  ?        ?     ?     ?     ?     ?     ?  
 2042  1   1  A   2192  U    a  2192  .  ?        ?     ?     ?     ?     ?     ?  
 2043  1   1  A   2193  G    a  2193  .  ?        ?     ?     ?     ?     ?     ?  
 2044  1   1  A   2194  U    a  2194  .  ?        ?     ?     ?     ?     ?     ?  
 2045  1   1  A   2195  U    a  2195  .  ?        ?     ?     ?     ?     ?     ?  
 2046  1   1  A   2196  C    a  2196  .  ?        ?     2     ?     ?     ?     ?  
 2047  1   1  A   2197  U    a  2197  .  ?        ?     ?     ?     ?     ?     ?  
 2048  1   1  A   2198  A    a  2198  .  ?        ?     ?     ?     ?     ?     ?  
 2049  1   1  A   2199  A    a  2199  .  ?        ?     ?     ?     ?     ?     ?  
 2050  1   1  A   2200  C    a  2200  .  ?        ?     1     ?     ?     ?     ?  
 2051  1   1  A   2201  G    a  2201  .  ?        ?     ?     ?     ?     ?     ?  
 2052  1   1  A   2202  U    a  2202  .  ?        ?     ?     ?     ?     ?     ?  
 2053  1   1  A   2203  U    a  2203  .  ?        ?     ?     ?     ?     ?     ?  
 2054  1   1  A   2204  G    a  2204  .  ?        ?     ?     ?     ?     ?     ?  
 2055  1   1  A   2205  A    a  2205  .  ?        ?     ?     ?     ?     ?     ?  
 2056  1   1  A   2206  C    a  2206  .  ?        ?     1     ?     ?     ?     ?  
 2057  1   1  A   2207  C    a  2207  .  ?        ?     ?     ?     ?     ?     ?  
 2058  1   1  A   2208  C    a  2208  .  ?        ?     ?     ?     ?     ?     ?  
 2059  1   1  A   2209  G    a  2209  .  ?        ?     ?     ?     ?     ?     ?  
 2060  1   1  A   2210  U    a  2210  .  ?        ?     ?     ?     ?     ?     ?  
 2061  1   1  A   2211  A    a  2211  .  ?        ?     ?     ?     ?     ?     ?  
 2062  1   1  A   2212  A    a  2212  .  ?        ?     ?     ?     ?     ?     ?  
 2063  1   1  A   2213  U    a  2213  .  ?        ?     ?     ?     ?     ?     ?  
 2064  1   1  A   2214  C    a  2214  .  ?        ?     1     ?     ?     ?     ?  
 2065  1   1  A   2215  C    a  2215  .  ?        ?     ?     ?     ?     ?     ?  
 2066  1   1  A   2216  G    a  2216  .  ?        ?     ?     ?     ?     ?     ?  
 2067  1   1  A   2217  G    a  2217  .  ?        ?     ?     ?     ?     ?     ?  
 2068  1   1  A   2218  G    a  2218  .  ?        ?     ?     ?     ?     ?     ?  
 2069  1   1  A   2219  U    a  2219  .  ?        ?     ?     ?     ?     ?     ?  
 2070  1   1  A   2220  U    a  2220  .  ?        ?     ?     ?     ?     ?     ?  
 2071  1   1  A   2221  G    a  2221  .  ?        ?     ?     ?     ?     ?     ?  
 2072  1   1  A   2222  C    a  2222  .  ?        ?     ?     ?     ?     ?     ?  
 2073  1   1  A   2223  G    a  2223  .  ?        ?     ?     ?     ?     ?     ?  
 2074  1   1  A   2224  G    a  2224  .  ?        ?     ?     ?     ?     ?     ?  
 2075  1   1  A   2225  A    a  2225  .  ?        ?     ?     ?     ?     ?     ?  
 2076  1   1  A   2226  C    a  2226  .  ?        ?     ?     ?     ?     ?     ?  
 2077  1   1  A   2227  A    a  2227  .  ?        ?     ?     ?     ?     ?     ?  
 2078  1   1  A   2228  G    a  2228  .  ?        ?     ?     ?     ?     ?     ?  
 2079  1   1  A   2229  U    a  2229  .  ?        ?     ?     ?     ?     ?     ?  
 2080  1   1  A   2230  G    a  2230  .  ?        ?     ?     ?     ?     ?     ?  
 2081  1   1  A   2231  U    a  2231  .  ?        ?     ?     ?     ?     ?     ?  
 2082  1   1  A   2232  C    a  2232  .  ?        ?     1     ?     ?     ?     ?  
 2083  1   1  A   2233  U    a  2233  .  ?        ?     ?     ?     ?     ?     ?  
 2084  1   1  A   2234  G    a  2234  .  ?        ?     ?     ?     ?     ?     ?  
 2085  1   1  A   2235  G    a  2235  .  ?        ?     1     ?     ?     ?     ?  
 2086  1   1  A   2236  U    a  2236  .  ?        ?     1     ?     ?     ?     ?  
 2087  1   1  A   2237  G    a  2237  .  ?        ?     ?     ?     ?     ?     ?  
 2088  1   1  A   2238  G    a  2238  .  ?        ?     2     ?     ?     ?     ?  
 2089  1   1  A   2239  G    a  2239  .  ?        ?     ?     ?     ?     ?     ?  
 2090  1   1  A   2240  U    a  2240  .  ?        ?     ?     ?     ?     ?     ?  
 2091  1   1  A   2241  A    a  2241  .  ?        ?     ?     ?     ?     ?     ?  
 2092  1   1  A   2242  G    a  2242  .  ?        ?     ?     ?     ?     ?     ?  
 2093  1   1  A   2243  U    a  2243  .  ?        ?     1     ?     ?     ?     ?  
 2094  1   1  A   2244  U    a  2244  .  ?        ?     ?     ?     ?     ?     ?  
 2095  1   1  A   2245  U    a  2245  .  ?        ?     ?     ?     ?     ?     ?  
 2096  1   1  A   2246  G    a  2246  .  ?        ?     ?     ?     ?     ?     ?  
 2097  1   1  A   2247  A    a  2247  .  ?        ?     ?     ?     ?     ?     ?  
 2098  1   1  A   2248  C    a  2248  .  ?        ?     ?     ?     ?     ?     ?  
 2099  1   1  A   2249  U    a  2249  .  ?        ?     ?     ?     ?     ?     ?  
 2100  1   1  A   2250  G    a  2250  .  ?        ?     ?     ?     ?     ?     ?  
 2101  1   1  A   2251  OMG  a  2251  .  ?        ?     ?     ?     1     2     ?  
 2102  1   1  A   2252  G    a  2252  .  ?        ?     ?     ?     ?     ?     ?  
 2103  1   1  A   2253  G    a  2253  .  ?        ?     ?     ?     ?     ?     ?  
 2104  1   1  A   2254  C    a  2254  .  ?        ?     ?     ?     ?     ?     ?  
 2105  1   1  A   2255  G    a  2255  .  ?        ?     ?     ?     ?     ?     ?  
 2106  1   1  A   2256  G    a  2256  .  ?        ?     ?     ?     ?     ?     ?  
 2107  1   1  A   2257  U    a  2257  .  ?        ?     ?     ?     ?     ?     ?  
 2108  1   1  A   2258  C    a  2258  .  ?        ?     ?     ?     ?     ?     ?  
 2109  1   1  A   2259  U    a  2259  .  ?        ?     ?     ?     ?     ?     ?  
 2110  1   1  A   2260  C    a  2260  .  ?        ?     ?     ?     ?     ?     ?  
 2111  1   1  A   2261  C    a  2261  .  ?        ?     ?     ?     ?     ?     ?  
 2112  1   1  A   2262  U    a  2262  .  ?        ?     ?     ?     ?     ?     ?  
 2113  1   1  A   2263  C    a  2263  .  ?        ?     ?     ?     ?     ?     ?  
 2114  1   1  A   2264  C    a  2264  .  ?        ?     ?     ?     ?     ?     ?  
 2115  1   1  A   2265  U    a  2265  .  ?        ?     ?     ?     ?     ?     ?  
 2116  1   1  A   2266  A    a  2266  .  ?        ?     1     ?     ?     ?     ?  
 2117  1   1  A   2267  A    a  2267  .  ?        ?     ?     ?     ?     ?     ?  
 2118  1   1  A   2268  A    a  2268  .  ?        ?     ?     ?     ?     ?     ?  
 2119  1   1  A   2269  G    a  2269  .  ?        ?     ?     ?     ?     ?     ?  
 2120  1   1  A   2270  A    a  2270  .  ?        ?     ?     ?     ?     ?     ?  
 2121  1   1  A   2271  G    a  2271  .  ?        ?     ?     ?     ?     ?     ?  
 2122  1   1  A   2272  U    a  2272  .  ?        ?     ?     ?     ?     ?     ?  
 2123  1   1  A   2273  A    a  2273  .  ?        ?     ?     ?     ?     ?     ?  
 2124  1   1  A   2274  A    a  2274  .  ?        ?     ?     ?     ?     ?     ?  
 2125  1   1  A   2275  C    a  2275  .  ?        ?     ?     ?     ?     ?     ?  
 2126  1   1  A   2276  G    a  2276  .  ?        ?     ?     ?     ?     ?     ?  
 2127  1   1  A   2277  G    a  2277  .  ?        ?     ?     ?     ?     ?     ?  
 2128  1   1  A   2278  A    a  2278  .  ?        ?     ?     ?     ?     ?     ?  
 2129  1   1  A   2279  G    a  2279  .  ?        ?     ?     ?     ?     ?     ?  
 2130  1   1  A   2280  G    a  2280  .  ?        ?     ?     ?     ?     ?     ?  
 2131  1   1  A   2281  A    a  2281  .  ?        ?     ?     ?     ?     ?     ?  
 2132  1   1  A   2282  G    a  2282  .  ?        ?     1     ?     ?     ?     ?  
 2133  1   1  A   2283  C    a  2283  .  ?        ?     1     ?     ?     ?     ?  
 2134  1   1  A   2284  A    a  2284  .  ?        ?     ?     ?     ?     ?     ?  
 2135  1   1  A   2285  C    a  2285  .  ?        ?     ?     ?     ?     ?     ?  
 2136  1   1  A   2286  G    a  2286  .  ?        ?     ?     ?     ?     ?     ?  
 2137  1   1  A   2287  A    a  2287  .  ?        ?     ?     ?     ?     ?     ?  
 2138  1   1  A   2288  A    a  2288  .  ?        ?     ?     ?     ?     ?     ?  
 2139  1   1  A   2289  G    a  2289  .  ?        ?     ?     ?     ?     ?     ?  
 2140  1   1  A   2290  G    a  2290  .  ?        ?     ?     ?     ?     ?     ?  
 2141  1   1  A   2291  U    a  2291  .  ?        ?     ?     ?     ?     ?     ?  
 2142  1   1  A   2292  U    a  2292  .  ?        ?     ?     ?     ?     ?     ?  
 2143  1   1  A   2293  G    a  2293  .  ?        ?     ?     ?     ?     ?     ?  
 2144  1   1  A   2294  G    a  2294  .  ?        ?     ?     ?     ?     ?     ?  
 2145  1   1  A   2295  C    a  2295  .  ?        ?     ?     ?     ?     ?     ?  
 2146  1   1  A   2296  U    a  2296  .  ?        ?     ?     ?     ?     ?     ?  
 2147  1   1  A   2297  A    a  2297  .  ?        ?     ?     ?     ?     ?     ?  
 2148  1   1  A   2298  A    a  2298  .  ?        ?     ?     ?     ?     ?     ?  
 2149  1   1  A   2299  U    a  2299  .  ?        ?     ?     ?     ?     ?     ?  
 2150  1   1  A   2300  C    a  2300  .  ?        ?     ?     ?     ?     ?     ?  
 2151  1   1  A   2301  C    a  2301  .  ?        ?     ?     ?     ?     ?     ?  
 2152  1   1  A   2302  U    a  2302  .  ?        ?     ?     ?     ?     ?     ?  
 2153  1   1  A   2303  G    a  2303  .  ?        ?     ?     ?     ?     ?     ?  
 2154  1   1  A   2304  G    a  2304  .  ?        ?     ?     ?     ?     ?     ?  
 2155  1   1  A   2305  U    a  2305  .  ?        ?     ?     ?     ?     ?     ?  
 2156  1   1  A   2306  C    a  2306  .  ?        ?     ?     ?     ?     ?     ?  
 2157  1   1  A   2307  G    a  2307  .  ?        ?     ?     ?     ?     ?     ?  
 2158  1   1  A   2308  G    a  2308  .  ?        ?     ?     ?     ?     ?     ?  
 2159  1   1  A   2309  A    a  2309  .  ?        ?     ?     ?     ?     ?     ?  
 2160  1   1  A   2310  C    a  2310  .  ?        ?     ?     ?     ?     ?     ?  
 2161  1   1  A   2311  A    a  2311  .  ?        ?     ?     ?     ?     ?     ?  
 2162  1   1  A   2312  U    a  2312  .  ?        ?     ?     ?     ?     ?     ?  
 2163  1   1  A   2313  C    a  2313  .  ?        ?     ?     ?     ?     ?     ?  
 2164  1   1  A   2314  A    a  2314  .  ?        ?     ?     ?     ?     ?     ?  
 2165  1   1  A   2315  G    a  2315  .  ?        ?     ?     ?     ?     ?     ?  
 2166  1   1  A   2316  G    a  2316  .  ?        ?     ?     ?     ?     ?     ?  
 2167  1   1  A   2317  A    a  2317  .  ?        ?     ?     ?     ?     ?     ?  
 2168  1   1  A   2318  G    a  2318  .  ?        ?     ?     ?     ?     ?     ?  
 2169  1   1  A   2319  G    a  2319  .  ?        ?     ?     ?     ?     ?     ?  
 2170  1   1  A   2320  U    a  2320  .  ?        ?     ?     ?     ?     ?     ?  
 2171  1   1  A   2321  U    a  2321  .  ?        ?     ?     ?     ?     ?     ?  
 2172  1   1  A   2322  A    a  2322  .  ?        ?     ?     ?     ?     ?     ?  
 2173  1   1  A   2323  G    a  2323  .  ?        ?     ?     ?     ?     ?     ?  
 2174  1   1  A   2324  U    a  2324  .  ?        ?     ?     ?     ?     ?     ?  
 2175  1   1  A   2325  G    a  2325  .  ?        ?     ?     ?     ?     ?     ?  
 2176  1   1  A   2326  C    a  2326  .  ?        ?     ?     ?     ?     ?     ?  
 2177  1   1  A   2327  A    a  2327  .  ?        ?     ?     ?     ?     ?     ?  
 2178  1   1  A   2328  A    a  2328  .  ?        ?     ?     ?     ?     ?     ?  
 2179  1   1  A   2329  U    a  2329  .  ?        ?     ?     ?     ?     ?     ?  
 2180  1   1  A   2330  G    a  2330  .  ?        ?     ?     ?     ?     ?     ?  
 2181  1   1  A   2331  G    a  2331  .  ?        ?     ?     ?     ?     ?     ?  
 2182  1   1  A   2332  C    a  2332  .  ?        ?     ?     ?     ?     ?     ?  
 2183  1   1  A   2333  A    a  2333  .  ?        ?     ?     ?     ?     ?     ?  
 2184  1   1  A   2334  U    a  2334  .  ?        ?     ?     ?     ?     ?     ?  
 2185  1   1  A   2335  A    a  2335  .  ?        ?     ?     ?     ?     ?     ?  
 2186  1   1  A   2336  A    a  2336  .  ?        ?     ?     ?     ?     ?     ?  
 2187  1   1  A   2337  G    a  2337  .  ?        ?     ?     ?     ?     ?     ?  
 2188  1   1  A   2338  C    a  2338  .  ?        ?     ?     ?     ?     ?     ?  
 2189  1   1  A   2339  C    a  2339  .  ?        ?     ?     ?     ?     ?     ?  
 2190  1   1  A   2340  A    a  2340  .  ?        ?     ?     ?     ?     ?     ?  
 2191  1   1  A   2341  G    a  2341  .  ?        ?     ?     ?     ?     ?     ?  
 2192  1   1  A   2342  C    a  2342  .  ?        ?     ?     ?     ?     ?     ?  
 2193  1   1  A   2343  U    a  2343  .  ?        ?     ?     ?     ?     ?     ?  
 2194  1   1  A   2344  U    a  2344  .  ?        ?     ?     ?     ?     ?     ?  
 2195  1   1  A   2345  G    a  2345  .  ?        ?     ?     ?     ?     ?     ?  
 2196  1   1  A   2346  A    a  2346  .  ?        ?     ?     ?     ?     ?     ?  
 2197  1   1  A   2347  C    a  2347  .  ?        ?     ?     ?     ?     ?     ?  
 2198  1   1  A   2348  U    a  2348  .  ?        ?     ?     ?     ?     ?     ?  
 2199  1   1  A   2349  G    a  2349  .  ?        ?     ?     ?     ?     ?     ?  
 2200  1   1  A   2350  C    a  2350  .  ?        ?     ?     ?     ?     ?     ?  
 2201  1   1  A   2351  G    a  2351  .  ?        ?     ?     ?     ?     ?     ?  
 2202  1   1  A   2352  A    a  2352  .  ?        ?     ?     ?     ?     ?     ?  
 2203  1   1  A   2353  G    a  2353  .  ?        ?     ?     ?     ?     ?     ?  
 2204  1   1  A   2354  C    a  2354  .  ?        ?     ?     ?     ?     ?     ?  
 2205  1   1  A   2355  G    a  2355  .  ?        ?     ?     ?     ?     ?     ?  
 2206  1   1  A   2356  U    a  2356  .  ?        ?     ?     ?     ?     ?     ?  
 2207  1   1  A   2357  G    a  2357  .  ?        ?     ?     ?     ?     ?     ?  
 2208  1   1  A   2358  A    a  2358  .  ?        ?     ?     ?     ?     ?     ?  
 2209  1   1  A   2359  C    a  2359  .  ?        ?     ?     ?     ?     ?     ?  
 2210  1   1  A   2360  G    a  2360  .  ?        ?     ?     ?     ?     ?     ?  
 2211  1   1  A   2361  G    a  2361  .  ?        ?     ?     ?     ?     ?     ?  
 2212  1   1  A   2362  C    a  2362  .  ?        ?     ?     ?     ?     ?     ?  
 2213  1   1  A   2363  G    a  2363  .  ?        ?     ?     ?     ?     ?     ?  
 2214  1   1  A   2364  C    a  2364  .  ?        ?     ?     ?     ?     ?     ?  
 2215  1   1  A   2365  G    a  2365  .  ?        ?     ?     ?     ?     ?     ?  
 2216  1   1  A   2366  A    a  2366  .  ?        ?     ?     ?     ?     ?     ?  
 2217  1   1  A   2367  G    a  2367  .  ?        ?     ?     ?     ?     ?     ?  
 2218  1   1  A   2368  C    a  2368  .  ?        ?     ?     ?     ?     ?     ?  
 2219  1   1  A   2369  A    a  2369  .  ?        ?     ?     ?     ?     ?     ?  
 2220  1   1  A   2370  G    a  2370  .  ?        ?     ?     ?     ?     ?     ?  
 2221  1   1  A   2371  G    a  2371  .  ?        ?     ?     ?     ?     ?     ?  
 2222  1   1  A   2372  U    a  2372  .  ?        ?     ?     ?     ?     ?     ?  
 2223  1   1  A   2373  G    a  2373  .  ?        ?     ?     ?     ?     ?     ?  
 2224  1   1  A   2374  C    a  2374  .  ?        ?     ?     ?     ?     ?     ?  
 2225  1   1  A   2375  G    a  2375  .  ?        ?     ?     ?     ?     ?     ?  
 2226  1   1  A   2376  A    a  2376  .  ?        ?     ?     ?     ?     ?     ?  
 2227  1   1  A   2377  A    a  2377  .  ?        ?     ?     ?     ?     ?     ?  
 2228  1   1  A   2378  A    a  2378  .  ?        ?     ?     ?     ?     ?     ?  
 2229  1   1  A   2379  G    a  2379  .  ?        ?     ?     ?     ?     ?     ?  
 2230  1   1  A   2380  C    a  2380  .  ?        ?     ?     ?     ?     ?     ?  
 2231  1   1  A   2381  A    a  2381  .  ?        ?     ?     ?     ?     ?     ?  
 2232  1   1  A   2382  G    a  2382  .  ?        ?     ?     ?     ?     ?     ?  
 2233  1   1  A   2383  G    a  2383  .  ?        ?     ?     ?     ?     ?     ?  
 2234  1   1  A   2384  U    a  2384  .  ?        ?     ?     ?     ?     ?     ?  
 2235  1   1  A   2385  C    a  2385  .  ?        ?     2     ?     ?     ?     ?  
 2236  1   1  A   2386  A    a  2386  .  ?        ?     ?     ?     ?     ?     ?  
 2237  1   1  A   2387  U    a  2387  .  ?        ?     ?     ?     ?     ?     ?  
 2238  1   1  A   2388  A    a  2388  .  ?        ?     ?     ?     ?     ?     ?  
 2239  1   1  A   2389  G    a  2389  .  ?        ?     ?     ?     ?     ?     ?  
 2240  1   1  A   2390  U    a  2390  .  ?        ?     ?     ?     ?     ?     ?  
 2241  1   1  A   2391  G    a  2391  .  ?        ?     1     ?     ?     ?     ?  
 2242  1   1  A   2392  A    a  2392  .  ?        ?     ?     ?     ?     ?     ?  
 2243  1   1  A   2393  U    a  2393  .  ?        ?     ?     ?     ?     ?     ?  
 2244  1   1  A   2394  C    a  2394  .  ?        ?     1     ?     ?     ?     ?  
 2245  1   1  A   2395  C    a  2395  .  ?        ?     1     ?     ?     ?     ?  
 2246  1   1  A   2396  G    a  2396  .  ?        ?     ?     ?     ?     ?     ?  
 2247  1   1  A   2397  G    a  2397  .  ?        ?     ?     ?     ?     ?     ?  
 2248  1   1  A   2398  U    a  2398  .  ?        ?     ?     ?     ?     ?     ?  
 2249  1   1  A   2399  G    a  2399  .  ?        ?     ?     ?     ?     ?     ?  
 2250  1   1  A   2400  G    a  2400  .  ?        ?     ?     ?     ?     ?     ?  
 2251  1   1  A   2401  U    a  2401  .  ?        ?     ?     ?     ?     ?     ?  
 2252  1   1  A   2402  U    a  2402  .  ?        ?     ?     ?     ?     ?     ?  
 2253  1   1  A   2403  C    a  2403  .  ?        ?     4     ?     ?     ?     ?  
 2254  1   1  A   2404  U    a  2404  .  ?        ?     ?     ?     ?     ?     ?  
 2255  1   1  A   2405  G    a  2405  .  ?        ?     ?     ?     ?     ?     ?  
 2256  1   1  A   2406  A    a  2406  .  ?        ?     ?     ?     ?     ?     ?  
 2257  1   1  A   2407  A    a  2407  .  ?        ?     ?     ?     ?     ?     ?  
 2258  1   1  A   2408  U    a  2408  .  ?        ?     ?     ?     ?     ?     ?  
 2259  1   1  A   2409  G    a  2409  .  ?        ?     ?     ?     ?     ?     ?  
 2260  1   1  A   2410  G    a  2410  .  ?        ?     ?     ?     ?     ?     ?  
 2261  1   1  A   2411  A    a  2411  .  ?        ?     ?     ?     ?     ?     ?  
 2262  1   1  A   2412  A    a  2412  .  ?        ?     ?     ?     ?     ?     ?  
 2263  1   1  A   2413  G    a  2413  .  ?        ?     ?     ?     ?     ?     ?  
 2264  1   1  A   2414  G    a  2414  .  ?        ?     ?     ?     ?     ?     ?  
 2265  1   1  A   2415  G    a  2415  .  ?        ?     ?     ?     ?     ?     ?  
 2266  1   1  A   2416  C    a  2416  .  ?        ?     ?     ?     ?     ?     ?  
 2267  1   1  A   2417  C    a  2417  .  ?        ?     ?     ?     ?     ?     ?  
 2268  1   1  A   2418  A    a  2418  .  ?        ?     ?     ?     ?     ?     ?  
 2269  1   1  A   2419  U    a  2419  .  ?        ?     ?     ?     ?     ?     ?  
 2270  1   1  A   2420  C    a  2420  .  ?        ?     ?     ?     ?     ?     ?  
 2271  1   1  A   2421  G    a  2421  .  ?        ?     ?     ?     ?     ?     ?  
 2272  1   1  A   2422  C    a  2422  .  ?        ?     ?     ?     ?     ?     ?  
 2273  1   1  A   2423  U    a  2423  .  ?        ?     ?     ?     ?     ?     ?  
 2274  1   1  A   2424  C    a  2424  .  ?        ?     ?     ?     ?     ?     ?  
 2275  1   1  A   2425  A    a  2425  .  ?        ?     ?     ?     ?     ?     ?  
 2276  1   1  A   2426  A    a  2426  .  ?        ?     ?     ?     ?     ?     ?  
 2277  1   1  A   2427  C    a  2427  .  ?        ?     ?     ?     ?     ?     ?  
 2278  1   1  A   2428  G    a  2428  .  ?        ?     ?     ?     ?     ?     ?  
 2279  1   1  A   2429  G    a  2429  .  ?        ?     ?     ?     ?     ?     ?  
 2280  1   1  A   2430  A    a  2430  .  ?        ?     1     ?     ?     ?     ?  
 2281  1   1  A   2431  U    a  2431  .  ?        ?     ?     ?     ?     ?     ?  
 2282  1   1  A   2432  A    a  2432  .  ?        ?     ?     ?     ?     ?     ?  
 2283  1   1  A   2433  A    a  2433  .  ?        ?     ?     ?     ?     ?     ?  
 2284  1   1  A   2434  A    a  2434  .  ?        ?     ?     ?     ?     ?     ?  
 2285  1   1  A   2435  A    a  2435  .  ?        ?     ?     ?     ?     ?     ?  
 2286  1   1  A   2436  G    a  2436  .  ?        ?     ?     ?     ?     ?     ?  
 2287  1   1  A   2437  G    a  2437  .  ?        ?     ?     ?     ?     ?     ?  
 2288  1   1  A   2438  U    a  2438  .  ?        ?     ?     ?     ?     ?     ?  
 2289  1   1  A   2439  A    a  2439  .  ?        ?     ?     ?     ?     ?     ?  
 2290  1   1  A   2440  C    a  2440  .  ?        ?     ?     ?     ?     ?     ?  
 2291  1   1  A   2441  U    a  2441  .  ?        ?     ?     ?     ?     ?     ?  
 2292  1   1  A   2442  C    a  2442  .  ?        ?     1     ?     ?     ?     ?  
 2293  1   1  A   2443  C    a  2443  .  ?        ?     2     ?     ?     ?     ?  
 2294  1   1  A   2444  G    a  2444  .  ?        ?     ?     ?     ?     ?     ?  
 2295  1   1  A   2445  2MG  a  2445  .  ?        ?     ?     ?     2     1     ?  
 2296  1   1  A   2446  G    a  2446  .  ?        ?     1     ?     ?     ?     ?  
 2297  1   1  A   2447  G    a  2447  .  ?        ?     1     ?     ?     ?     ?  
 2298  1   1  A   2448  A    a  2448  .  ?        ?     ?     ?     ?     ?     ?  
 2299  1   1  A   2449  H2U  a  2449  .  ?        ?     ?     ?     2     2     ?  
 2300  1   1  A   2450  A    a  2450  .  ?        ?     4     ?     ?     ?     ?  
 2301  1   1  A   2451  A    a  2451  .  ?        ?     ?     ?     ?     ?     ?  
 2302  1   1  A   2452  C    a  2452  .  ?        ?     1     ?     ?     ?     ?  
 2303  1   1  A   2453  A    a  2453  .  ?        ?     ?     ?     ?     ?     ?  
 2304  1   1  A   2454  G    a  2454  .  ?        ?     ?     ?     ?     ?     ?  
 2305  1   1  A   2455  G    a  2455  .  ?        ?     ?     ?     ?     ?     ?  
 2306  1   1  A   2456  C    a  2456  .  ?        ?     1     ?     ?     ?     ?  
 2307  1   1  A   2457  PSU  a  2457  .  ?        ?     ?     ?     5     4     ?  
 2308  1   1  A   2458  G    a  2458  .  ?        ?     ?     ?     ?     ?     ?  
 2309  1   1  A   2459  A    a  2459  .  ?        ?     ?     ?     ?     ?     ?  
 2310  1   1  A   2460  U    a  2460  .  ?        ?     ?     ?     ?     ?     ?  
 2311  1   1  A   2461  A    a  2461  .  ?        ?     ?     ?     ?     ?     ?  
 2312  1   1  A   2462  C    a  2462  .  ?        ?     ?     ?     ?     ?     ?  
 2313  1   1  A   2463  C    a  2463  .  ?        ?     1     ?     ?     ?     ?  
 2314  1   1  A   2464  G    a  2464  .  ?        ?     ?     ?     ?     ?     ?  
 2315  1   1  A   2465  C    a  2465  .  ?        ?     ?     ?     ?     ?     ?  
 2316  1   1  A   2466  C    a  2466  .  ?        ?     1     ?     ?     ?     ?  
 2317  1   1  A   2467  C    a  2467  .  ?        ?     1     ?     ?     ?     ?  
 2318  1   1  A   2468  A    a  2468  .  ?        ?     ?     ?     ?     ?     ?  
 2319  1   1  A   2469  A    a  2469  .  ?        ?     ?     ?     ?     ?     ?  
 2320  1   1  A   2470  G    a  2470  .  ?        ?     ?     ?     ?     ?     ?  
 2321  1   1  A   2471  A    a  2471  .  ?        ?     ?     ?     ?     ?     ?  
 2322  1   1  A   2472  G    a  2472  .  ?        ?     ?     ?     ?     ?     ?  
 2323  1   1  A   2473  U    a  2473  .  ?        ?     2     ?     ?     ?     ?  
 2324  1   1  A   2474  U    a  2474  .  ?        ?     ?     ?     ?     ?     ?  
 2325  1   1  A   2475  C    a  2475  .  ?        ?     ?     ?     ?     ?     ?  
 2326  1   1  A   2476  A    a  2476  .  ?        ?     ?     ?     ?     ?     ?  
 2327  1   1  A   2477  U    a  2477  .  ?        ?     ?     ?     ?     ?     ?  
 2328  1   1  A   2478  A    a  2478  .  ?        ?     ?     ?     ?     ?     ?  
 2329  1   1  A   2479  U    a  2479  .  ?        ?     ?     ?     ?     ?     ?  
 2330  1   1  A   2480  C    a  2480  .  ?        ?     ?     ?     ?     ?     ?  
 2331  1   1  A   2481  G    a  2481  .  ?        ?     ?     ?     ?     ?     ?  
 2332  1   1  A   2482  A    a  2482  .  ?        ?     ?     ?     ?     ?     ?  
 2333  1   1  A   2483  C    a  2483  .  ?        ?     ?     ?     ?     ?     ?  
 2334  1   1  A   2484  G    a  2484  .  ?        ?     ?     ?     ?     ?     ?  
 2335  1   1  A   2485  G    a  2485  .  ?        ?     ?     ?     ?     ?     ?  
 2336  1   1  A   2486  C    a  2486  .  ?        ?     ?     ?     ?     ?     ?  
 2337  1   1  A   2487  G    a  2487  .  ?        ?     ?     ?     ?     ?     ?  
 2338  1   1  A   2488  G    a  2488  .  ?        ?     ?     ?     ?     ?     ?  
 2339  1   1  A   2489  U    a  2489  .  ?        ?     ?     ?     ?     ?     ?  
 2340  1   1  A   2490  G    a  2490  .  ?        ?     ?     ?     ?     ?     ?  
 2341  1   1  A   2491  U    a  2491  .  ?        ?     1     ?     ?     ?     ?  
 2342  1   1  A   2492  U    a  2492  .  ?        ?     ?     ?     ?     ?     ?  
 2343  1   1  A   2493  U    a  2493  .  ?        ?     ?     ?     ?     ?     ?  
 2344  1   1  A   2494  G    a  2494  .  ?        ?     ?     ?     ?     ?     ?  
 2345  1   1  A   2495  G    a  2495  .  ?        ?     ?     ?     ?     ?     ?  
 2346  1   1  A   2496  C    a  2496  .  ?        ?     ?     ?     ?     ?     ?  
 2347  1   1  A   2497  A    a  2497  .  ?        ?     ?     ?     ?     ?     ?  
 2348  1   1  A   2498  OMC  a  2498  .  ?        ?     ?     ?     1     2     ?  
 2349  1   1  A   2499  C    a  2499  .  ?        ?     ?     ?     ?     ?     ?  
 2350  1   1  A   2500  U    a  2500  .  ?        ?     ?     ?     ?     ?     ?  
 2351  1   1  A   2501  C    a  2501  .  ?        ?     2     ?     ?     ?     ?  
 2352  1   1  A   2502  G    a  2502  .  ?        ?     ?     ?     ?     ?     ?  
 2353  1   1  A   2503  2MA  a  2503  .  ?        ?     ?     ?     1     2     2  
 2354  1   1  A   2504  PSU  a  2504  .  ?        ?     ?     ?     5     6     ?  
 2355  1   1  A   2505  G    a  2505  .  ?        ?     ?     ?     ?     ?     ?  
 2356  1   1  A   2506  U    a  2506  .  ?        ?     ?     ?     ?     ?     ?  
 2357  1   1  A   2507  C    a  2507  .  ?        ?     ?     ?     ?     ?     ?  
 2358  1   1  A   2508  G    a  2508  .  ?        ?     ?     ?     ?     ?     ?  
 2359  1   1  A   2509  G    a  2509  .  ?        ?     ?     ?     ?     ?     ?  
 2360  1   1  A   2510  C    a  2510  .  ?        ?     1     ?     ?     ?     ?  
 2361  1   1  A   2511  U    a  2511  .  ?        ?     ?     ?     ?     ?     ?  
 2362  1   1  A   2512  C    a  2512  .  ?        ?     ?     ?     ?     ?     ?  
 2363  1   1  A   2513  A    a  2513  .  ?        ?     ?     ?     ?     ?     ?  
 2364  1   1  A   2514  U    a  2514  .  ?        ?     ?     ?     ?     ?     ?  
 2365  1   1  A   2515  C    a  2515  .  ?        ?     1     ?     ?     ?     ?  
 2366  1   1  A   2516  A    a  2516  .  ?        ?     1     ?     ?     ?     ?  
 2367  1   1  A   2517  C    a  2517  .  ?        ?     1     ?     ?     ?     ?  
 2368  1   1  A   2518  A    a  2518  .  ?        ?     ?     ?     ?     ?     ?  
 2369  1   1  A   2519  U    a  2519  .  ?        ?     ?     ?     ?     ?     ?  
 2370  1   1  A   2520  C    a  2520  .  ?        ?     ?     ?     ?     ?     ?  
 2371  1   1  A   2521  C    a  2521  .  ?        ?     ?     ?     ?     ?     ?  
 2372  1   1  A   2522  U    a  2522  .  ?        ?     ?     ?     ?     ?     ?  
 2373  1   1  A   2523  G    a  2523  .  ?        ?     ?     ?     ?     ?     ?  
 2374  1   1  A   2524  G    a  2524  .  ?        ?     ?     ?     ?     ?     ?  
 2375  1   1  A   2525  G    a  2525  .  ?        ?     ?     ?     ?     ?     ?  
 2376  1   1  A   2526  G    a  2526  .  ?        ?     ?     ?     ?     ?     ?  
 2377  1   1  A   2527  C    a  2527  .  ?        ?     2     ?     ?     ?     ?  
 2378  1   1  A   2528  U    a  2528  .  ?        ?     ?     ?     ?     ?     ?  
 2379  1   1  A   2529  G    a  2529  .  ?        ?     ?     ?     ?     ?     ?  
 2380  1   1  A   2530  A    a  2530  .  ?        ?     ?     ?     ?     ?     ?  
 2381  1   1  A   2531  A    a  2531  .  ?        ?     ?     ?     ?     ?     ?  
 2382  1   1  A   2532  G    a  2532  .  ?        ?     ?     ?     ?     ?     ?  
 2383  1   1  A   2533  U    a  2533  .  ?        ?     ?     ?     ?     ?     ?  
 2384  1   1  A   2534  A    a  2534  .  ?        ?     ?     ?     ?     ?     ?  
 2385  1   1  A   2535  G    a  2535  .  ?        ?     ?     ?     ?     ?     ?  
 2386  1   1  A   2536  G    a  2536  .  ?        ?     ?     ?     ?     ?     ?  
 2387  1   1  A   2537  U    a  2537  .  ?        ?     ?     ?     ?     ?     ?  
 2388  1   1  A   2538  C    a  2538  .  ?        ?     ?     ?     ?     ?     ?  
 2389  1   1  A   2539  C    a  2539  .  ?        ?     ?     ?     ?     ?     ?  
 2390  1   1  A   2540  C    a  2540  .  ?        ?     ?     ?     ?     ?     ?  
 2391  1   1  A   2541  A    a  2541  .  ?        ?     ?     ?     ?     ?     ?  
 2392  1   1  A   2542  A    a  2542  .  ?        ?     ?     ?     ?     ?     ?  
 2393  1   1  A   2543  G    a  2543  .  ?        ?     ?     ?     ?     ?     ?  
 2394  1   1  A   2544  G    a  2544  .  ?        ?     ?     ?     ?     ?     ?  
 2395  1   1  A   2545  G    a  2545  .  ?        ?     ?     ?     ?     ?     ?  
 2396  1   1  A   2546  U    a  2546  .  ?        ?     ?     ?     ?     ?     ?  
 2397  1   1  A   2547  A    a  2547  .  ?        ?     ?     ?     ?     ?     ?  
 2398  1   1  A   2548  U    a  2548  .  ?        ?     ?     ?     ?     ?     ?  
 2399  1   1  A   2549  G    a  2549  .  ?        ?     ?     ?     ?     ?     ?  
 2400  1   1  A   2550  G    a  2550  .  ?        ?     ?     ?     ?     ?     ?  
 2401  1   1  A   2551  C    a  2551  .  ?        ?     ?     ?     ?     ?     ?  
 2402  1   1  A   2552  OMU  a  2552  .  ?        ?     ?     ?     3     5     ?  
 2403  1   1  A   2553  G    a  2553  .  ?        ?     ?     ?     ?     ?     ?  
 2404  1   1  A   2554  U    a  2554  .  ?        ?     ?     ?     ?     ?     ?  
 2405  1   1  A   2555  U    a  2555  .  ?        ?     ?     ?     ?     ?     ?  
 2406  1   1  A   2556  C    a  2556  .  ?        ?     2     ?     ?     ?     ?  
 2407  1   1  A   2557  G    a  2557  .  ?        ?     ?     ?     ?     ?     ?  
 2408  1   1  A   2558  C    a  2558  .  ?        ?     1     ?     ?     ?     ?  
 2409  1   1  A   2559  C    a  2559  .  ?        ?     ?     ?     ?     ?     ?  
 2410  1   1  A   2560  A    a  2560  .  ?        ?     ?     ?     ?     ?     ?  
 2411  1   1  A   2561  U    a  2561  .  ?        ?     ?     ?     ?     ?     ?  
 2412  1   1  A   2562  U    a  2562  .  ?        ?     2     ?     ?     ?     ?  
 2413  1   1  A   2563  U    a  2563  .  ?        ?     ?     ?     ?     ?     ?  
 2414  1   1  A   2564  A    a  2564  .  ?        ?     ?     ?     ?     ?     ?  
 2415  1   1  A   2565  A    a  2565  .  ?        ?     ?     ?     ?     ?     ?  
 2416  1   1  A   2566  A    a  2566  .  ?        ?     ?     ?     ?     ?     ?  
 2417  1   1  A   2567  G    a  2567  .  ?        ?     ?     ?     ?     ?     ?  
 2418  1   1  A   2568  U    a  2568  .  ?        ?     ?     ?     ?     ?     ?  
 2419  1   1  A   2569  G    a  2569  .  ?        ?     ?     ?     ?     ?     ?  
 2420  1   1  A   2570  G    a  2570  .  ?        ?     ?     ?     ?     ?     ?  
 2421  1   1  A   2571  U    a  2571  .  ?        ?     ?     ?     ?     ?     ?  
 2422  1   1  A   2572  A    a  2572  .  ?        ?     ?     ?     ?     ?     ?  
 2423  1   1  A   2573  C    a  2573  .  ?        ?     ?     ?     ?     ?     ?  
 2424  1   1  A   2574  G    a  2574  .  ?        ?     ?     ?     ?     ?     ?  
 2425  1   1  A   2575  C    a  2575  .  ?        ?     1     ?     ?     ?     ?  
 2426  1   1  A   2576  G    a  2576  .  ?        1     2     ?     ?     ?     ?  
 2427  1   1  A   2577  A    a  2577  .  ?        ?     ?     ?     ?     ?     ?  
 2428  1   1  A   2578  G    a  2578  .  ?        ?     ?     ?     ?     ?     ?  
 2429  1   1  A   2579  C    a  2579  .  ?        ?     1     ?     ?     ?     ?  
 2430  1   1  A   2580  PSU  a  2580  .  ?        ?     ?     ?     5     6     ?  
 2431  1   1  A   2581  G    a  2581  .  ?        ?     ?     ?     ?     ?     ?  
 2432  1   1  A   2582  G    a  2582  .  ?        ?     ?     ?     ?     ?     ?  
 2433  1   1  A   2583  G    a  2583  .  ?        ?     ?     ?     ?     ?     ?  
 2434  1   1  A   2584  U    a  2584  .  ?        ?     ?     ?     ?     ?     ?  
 2435  1   1  A   2585  U    a  2585  .  ?        ?     ?     ?     ?     ?     ?  
 2436  1   1  A   2586  U    a  2586  .  ?        ?     ?     ?     ?     ?     ?  
 2437  1   1  A   2587  A    a  2587  .  ?        ?     ?     ?     ?     ?     ?  
 2438  1   1  A   2588  G    a  2588  .  ?        ?     ?     ?     ?     ?     ?  
 2439  1   1  A   2589  A    a  2589  .  ?        ?     ?     ?     ?     ?     ?  
 2440  1   1  A   2590  A    a  2590  .  ?        ?     ?     ?     ?     ?     ?  
 2441  1   1  A   2591  C    a  2591  .  ?        ?     2     ?     ?     ?     ?  
 2442  1   1  A   2592  G    a  2592  .  ?        ?     ?     ?     ?     ?     ?  
 2443  1   1  A   2593  U    a  2593  .  ?        ?     ?     ?     ?     ?     ?  
 2444  1   1  A   2594  C    a  2594  .  ?        ?     1     ?     ?     ?     ?  
 2445  1   1  A   2595  G    a  2595  .  ?        ?     ?     ?     ?     ?     ?  
 2446  1   1  A   2596  U    a  2596  .  ?        ?     ?     ?     ?     ?     ?  
 2447  1   1  A   2597  G    a  2597  .  ?        ?     ?     ?     ?     ?     ?  
 2448  1   1  A   2598  A    a  2598  .  ?        ?     ?     ?     ?     ?     ?  
 2449  1   1  A   2599  G    a  2599  .  ?        ?     ?     ?     ?     ?     ?  
 2450  1   1  A   2600  A    a  2600  .  ?        ?     ?     ?     ?     ?     ?  
 2451  1   1  A   2601  C    a  2601  .  ?        ?     ?     ?     ?     ?     ?  
 2452  1   1  A   2602  A    a  2602  .  ?        ?     ?     ?     ?     ?     ?  
 2453  1   1  A   2603  G    a  2603  .  ?        ?     ?     ?     ?     ?     ?  
 2454  1   1  A   2604  PSU  a  2604  .  ?        ?     ?     ?     4     4     ?  
 2455  1   1  A   2605  PSU  a  2605  .  ?        ?     ?     ?     5     4     ?  
 2456  1   1  A   2606  C    a  2606  .  ?        ?     ?     ?     ?     ?     ?  
 2457  1   1  A   2607  G    a  2607  .  ?        ?     ?     ?     ?     ?     ?  
 2458  1   1  A   2608  G    a  2608  .  ?        ?     ?     ?     ?     ?     ?  
 2459  1   1  A   2609  U    a  2609  .  ?        ?     ?     ?     ?     ?     ?  
 2460  1   1  A   2610  C    a  2610  .  ?        ?     ?     ?     ?     ?     ?  
 2461  1   1  A   2611  C    a  2611  .  ?        ?     1     ?     ?     ?     ?  
 2462  1   1  A   2612  C    a  2612  .  ?        ?     ?     ?     ?     ?     ?  
 2463  1   1  A   2613  U    a  2613  .  ?        ?     ?     ?     ?     ?     ?  
 2464  1   1  A   2614  A    a  2614  .  ?        ?     ?     ?     ?     ?     ?  
 2465  1   1  A   2615  U    a  2615  .  ?        ?     2     ?     ?     ?     ?  
 2466  1   1  A   2616  C    a  2616  .  ?        ?     2     ?     ?     ?     ?  
 2467  1   1  A   2617  U    a  2617  .  ?        ?     2     ?     ?     ?     ?  
 2468  1   1  A   2618  G    a  2618  .  ?        ?     ?     ?     ?     ?     ?  
 2469  1   1  A   2619  C    a  2619  .  ?        ?     1     ?     ?     ?     ?  
 2470  1   1  A   2620  C    a  2620  .  ?        ?     ?     ?     ?     ?     ?  
 2471  1   1  A   2621  G    a  2621  .  ?        ?     ?     ?     ?     ?     ?  
 2472  1   1  A   2622  U    a  2622  .  ?        ?     ?     ?     ?     ?     ?  
 2473  1   1  A   2623  G    a  2623  .  ?        ?     ?     ?     ?     ?     ?  
 2474  1   1  A   2624  G    a  2624  .  ?        ?     ?     ?     ?     ?     ?  
 2475  1   1  A   2625  G    a  2625  .  ?        ?     ?     ?     ?     ?     ?  
 2476  1   1  A   2626  C    a  2626  .  ?        ?     2     ?     ?     ?     ?  
 2477  1   1  A   2627  G    a  2627  .  ?        ?     ?     ?     ?     ?     ?  
 2478  1   1  A   2628  C    a  2628  .  ?        ?     ?     ?     ?     ?     ?  
 2479  1   1  A   2629  U    a  2629  .  ?        ?     ?     ?     ?     ?     ?  
 2480  1   1  A   2630  G    a  2630  .  ?        ?     ?     ?     ?     ?     ?  
 2481  1   1  A   2631  G    a  2631  .  ?        ?     ?     ?     ?     ?     ?  
 2482  1   1  A   2632  A    a  2632  .  ?        ?     ?     ?     ?     ?     ?  
 2483  1   1  A   2633  G    a  2633  .  ?        ?     ?     ?     ?     ?     ?  
 2484  1   1  A   2634  A    a  2634  .  ?        ?     ?     ?     ?     ?     ?  
 2485  1   1  A   2635  A    a  2635  .  ?        ?     ?     ?     ?     ?     ?  
 2486  1   1  A   2636  C    a  2636  .  ?        ?     ?     ?     ?     ?     ?  
 2487  1   1  A   2637  U    a  2637  .  ?        ?     ?     ?     ?     ?     ?  
 2488  1   1  A   2638  G    a  2638  .  ?        ?     ?     ?     ?     ?     ?  
 2489  1   1  A   2639  A    a  2639  .  ?        ?     ?     ?     ?     ?     ?  
 2490  1   1  A   2640  G    a  2640  .  ?        ?     ?     ?     ?     ?     ?  
 2491  1   1  A   2641  G    a  2641  .  ?        ?     ?     ?     ?     ?     ?  
 2492  1   1  A   2642  G    a  2642  .  ?        ?     ?     ?     ?     ?     ?  
 2493  1   1  A   2643  G    a  2643  .  ?        ?     ?     ?     ?     ?     ?  
 2494  1   1  A   2644  G    a  2644  .  ?        ?     ?     ?     ?     ?     ?  
 2495  1   1  A   2645  G    a  2645  .  ?        ?     1     ?     ?     ?     ?  
 2496  1   1  A   2646  C    a  2646  .  ?        ?     4     ?     ?     ?     ?  
 2497  1   1  A   2647  U    a  2647  .  ?        ?     ?     ?     ?     ?     ?  
 2498  1   1  A   2648  G    a  2648  .  ?        ?     ?     ?     ?     ?     ?  
 2499  1   1  A   2649  C    a  2649  .  ?        ?     1     ?     ?     ?     ?  
 2500  1   1  A   2650  U    a  2650  .  ?        ?     ?     ?     ?     ?     ?  
 2501  1   1  A   2651  C    a  2651  .  ?        ?     ?     ?     ?     ?     ?  
 2502  1   1  A   2652  C    a  2652  .  ?        ?     ?     ?     ?     ?     ?  
 2503  1   1  A   2653  U    a  2653  .  ?        ?     ?     ?     ?     ?     ?  
 2504  1   1  A   2654  A    a  2654  .  ?        ?     ?     ?     ?     ?     ?  
 2505  1   1  A   2655  G    a  2655  .  ?        ?     ?     ?     ?     ?     ?  
 2506  1   1  A   2656  U    a  2656  .  ?        ?     ?     ?     ?     ?     ?  
 2507  1   1  A   2657  A    a  2657  .  ?        ?     ?     ?     ?     ?     ?  
 2508  1   1  A   2658  C    a  2658  .  ?        ?     ?     ?     ?     ?     ?  
 2509  1   1  A   2659  G    a  2659  .  ?        ?     ?     ?     ?     ?     ?  
 2510  1   1  A   2660  A    a  2660  .  ?        ?     ?     ?     ?     ?     ?  
 2511  1   1  A   2661  G    a  2661  .  ?        ?     ?     ?     ?     ?     ?  
 2512  1   1  A   2662  A    a  2662  .  ?        ?     ?     ?     ?     ?     ?  
 2513  1   1  A   2663  G    a  2663  .  ?        ?     ?     ?     ?     ?     ?  
 2514  1   1  A   2664  G    a  2664  .  ?        ?     ?     ?     ?     ?     ?  
 2515  1   1  A   2665  A    a  2665  .  ?        ?     ?     ?     ?     ?     ?  
 2516  1   1  A   2666  C    a  2666  .  ?        ?     ?     ?     ?     ?     ?  
 2517  1   1  A   2667  C    a  2667  .  ?        ?     ?     ?     ?     ?     ?  
 2518  1   1  A   2668  G    a  2668  .  ?        ?     ?     ?     ?     ?     ?  
 2519  1   1  A   2669  G    a  2669  .  ?        ?     ?     ?     ?     ?     ?  
 2520  1   1  A   2670  A    a  2670  .  ?        ?     ?     ?     ?     ?     ?  
 2521  1   1  A   2671  G    a  2671  .  ?        ?     ?     ?     ?     ?     ?  
 2522  1   1  A   2672  U    a  2672  .  ?        ?     ?     ?     ?     ?     ?  
 2523  1   1  A   2673  G    a  2673  .  ?        ?     ?     ?     ?     ?     ?  
 2524  1   1  A   2674  G    a  2674  .  ?        ?     ?     ?     ?     ?     ?  
 2525  1   1  A   2675  A    a  2675  .  ?        ?     ?     ?     ?     ?     ?  
 2526  1   1  A   2676  C    a  2676  .  ?        ?     1     ?     ?     ?     ?  
 2527  1   1  A   2677  G    a  2677  .  ?        ?     ?     ?     ?     ?     ?  
 2528  1   1  A   2678  C    a  2678  .  ?        ?     2     ?     ?     ?     ?  
 2529  1   1  A   2679  A    a  2679  .  ?        ?     ?     ?     ?     ?     ?  
 2530  1   1  A   2680  U    a  2680  .  ?        ?     ?     ?     ?     ?     ?  
 2531  1   1  A   2681  C    a  2681  .  ?        ?     ?     ?     ?     ?     ?  
 2532  1   1  A   2682  A    a  2682  .  ?        ?     ?     ?     ?     ?     ?  
 2533  1   1  A   2683  C    a  2683  .  ?        ?     ?     ?     ?     ?     ?  
 2534  1   1  A   2684  U    a  2684  .  ?        ?     ?     ?     ?     ?     ?  
 2535  1   1  A   2685  G    a  2685  .  ?        ?     ?     ?     ?     ?     ?  
 2536  1   1  A   2686  G    a  2686  .  ?        ?     ?     ?     ?     ?     ?  
 2537  1   1  A   2687  U    a  2687  .  ?        ?     ?     ?     ?     ?     ?  
 2538  1   1  A   2688  G    a  2688  .  ?        ?     ?     ?     ?     ?     ?  
 2539  1   1  A   2689  U    a  2689  .  ?        ?     2     ?     ?     ?     ?  
 2540  1   1  A   2690  U    a  2690  .  ?        ?     ?     ?     ?     ?     ?  
 2541  1   1  A   2691  C    a  2691  .  ?        ?     ?     ?     ?     ?     ?  
 2542  1   1  A   2692  G    a  2692  .  ?        ?     ?     ?     ?     ?     ?  
 2543  1   1  A   2693  G    a  2693  .  ?        ?     ?     ?     ?     ?     ?  
 2544  1   1  A   2694  G    a  2694  .  ?        ?     ?     ?     ?     ?     ?  
 2545  1   1  A   2695  U    a  2695  .  ?        ?     ?     ?     ?     ?     ?  
 2546  1   1  A   2696  U    a  2696  .  ?        ?     ?     ?     ?     ?     ?  
 2547  1   1  A   2697  G    a  2697  .  ?        ?     ?     ?     ?     ?     ?  
 2548  1   1  A   2698  U    a  2698  .  ?        ?     ?     ?     ?     ?     ?  
 2549  1   1  A   2699  C    a  2699  .  ?        ?     ?     ?     ?     ?     ?  
 2550  1   1  A   2700  A    a  2700  .  ?        ?     ?     ?     ?     ?     ?  
 2551  1   1  A   2701  U    a  2701  .  ?        ?     ?     ?     ?     ?     ?  
 2552  1   1  A   2702  G    a  2702  .  ?        ?     ?     ?     ?     ?     ?  
 2553  1   1  A   2703  C    a  2703  .  ?        ?     1     ?     ?     ?     ?  
 2554  1   1  A   2704  C    a  2704  .  ?        ?     ?     ?     ?     ?     ?  
 2555  1   1  A   2705  A    a  2705  .  ?        ?     ?     ?     ?     ?     ?  
 2556  1   1  A   2706  A    a  2706  .  ?        ?     ?     ?     ?     ?     ?  
 2557  1   1  A   2707  U    a  2707  .  ?        ?     ?     ?     ?     ?     ?  
 2558  1   1  A   2708  G    a  2708  .  ?        ?     ?     ?     ?     ?     ?  
 2559  1   1  A   2709  G    a  2709  .  ?        ?     ?     ?     ?     ?     ?  
 2560  1   1  A   2710  C    a  2710  .  ?        ?     ?     ?     ?     ?     ?  
 2561  1   1  A   2711  A    a  2711  .  ?        ?     ?     ?     ?     ?     ?  
 2562  1   1  A   2712  C    a  2712  .  ?        ?     ?     ?     ?     ?     ?  
 2563  1   1  A   2713  U    a  2713  .  ?        ?     ?     ?     ?     ?     ?  
 2564  1   1  A   2714  G    a  2714  .  ?        ?     ?     ?     ?     ?     ?  
 2565  1   1  A   2715  C    a  2715  .  ?        ?     ?     ?     ?     ?     ?  
 2566  1   1  A   2716  C    a  2716  .  ?        ?     ?     ?     ?     ?     ?  
 2567  1   1  A   2717  C    a  2717  .  ?        ?     ?     ?     ?     ?     ?  
 2568  1   1  A   2718  G    a  2718  .  ?        ?     ?     ?     ?     ?     ?  
 2569  1   1  A   2719  G    a  2719  .  ?        ?     ?     ?     ?     ?     ?  
 2570  1   1  A   2720  U    a  2720  .  ?        ?     1     ?     ?     ?     ?  
 2571  1   1  A   2721  A    a  2721  .  ?        ?     ?     ?     ?     ?     ?  
 2572  1   1  A   2722  G    a  2722  .  ?        ?     ?     ?     ?     ?     ?  
 2573  1   1  A   2723  C    a  2723  .  ?        ?     1     ?     ?     ?     ?  
 2574  1   1  A   2724  U    a  2724  .  ?        ?     ?     ?     ?     ?     ?  
 2575  1   1  A   2725  A    a  2725  .  ?        ?     ?     ?     ?     ?     ?  
 2576  1   1  A   2726  A    a  2726  .  ?        ?     ?     ?     ?     ?     ?  
 2577  1   1  A   2727  A    a  2727  .  ?        ?     ?     ?     ?     ?     ?  
 2578  1   1  A   2728  U    a  2728  .  ?        ?     ?     ?     ?     ?     ?  
 2579  1   1  A   2729  G    a  2729  .  ?        ?     ?     ?     ?     ?     ?  
 2580  1   1  A   2730  C    a  2730  .  ?        ?     ?     ?     ?     ?     ?  
 2581  1   1  A   2731  G    a  2731  .  ?        ?     ?     ?     ?     ?     ?  
 2582  1   1  A   2732  G    a  2732  .  ?        ?     ?     ?     ?     ?     ?  
 2583  1   1  A   2733  A    a  2733  .  ?        ?     ?     ?     ?     ?     ?  
 2584  1   1  A   2734  A    a  2734  .  ?        ?     ?     ?     ?     ?     ?  
 2585  1   1  A   2735  G    a  2735  .  ?        ?     ?     ?     ?     ?     ?  
 2586  1   1  A   2736  A    a  2736  .  ?        ?     ?     ?     ?     ?     ?  
 2587  1   1  A   2737  G    a  2737  .  ?        ?     ?     ?     ?     ?     ?  
 2588  1   1  A   2738  A    a  2738  .  ?        ?     ?     ?     ?     ?     ?  
 2589  1   1  A   2739  U    a  2739  .  ?        ?     ?     ?     ?     ?     ?  
 2590  1   1  A   2740  A    a  2740  .  ?        ?     ?     ?     ?     ?     ?  
 2591  1   1  A   2741  A    a  2741  .  ?        ?     ?     ?     ?     ?     ?  
 2592  1   1  A   2742  G    a  2742  .  ?        ?     ?     ?     ?     ?     ?  
 2593  1   1  A   2743  U    a  2743  .  ?        ?     ?     ?     ?     ?     ?  
 2594  1   1  A   2744  G    a  2744  .  ?        ?     ?     ?     ?     ?     ?  
 2595  1   1  A   2745  C    a  2745  .  ?        ?     ?     ?     ?     ?     ?  
 2596  1   1  A   2746  U    a  2746  .  ?        ?     ?     ?     ?     ?     ?  
 2597  1   1  A   2747  G    a  2747  .  ?        ?     1     ?     ?     ?     ?  
 2598  1   1  A   2748  A    a  2748  .  ?        ?     ?     ?     ?     ?     ?  
 2599  1   1  A   2749  A    a  2749  .  ?        ?     ?     ?     ?     ?     ?  
 2600  1   1  A   2750  A    a  2750  .  ?        ?     ?     ?     ?     ?     ?  
 2601  1   1  A   2751  G    a  2751  .  ?        ?     ?     ?     ?     ?     ?  
 2602  1   1  A   2752  C    a  2752  .  ?        ?     ?     ?     ?     ?     ?  
 2603  1   1  A   2753  A    a  2753  .  ?        ?     ?     ?     ?     ?     ?  
 2604  1   1  A   2754  U    a  2754  .  ?        ?     ?     ?     ?     ?     ?  
 2605  1   1  A   2755  C    a  2755  .  ?        ?     ?     ?     ?     ?     ?  
 2606  1   1  A   2756  U    a  2756  .  ?        ?     ?     ?     ?     ?     ?  
 2607  1   1  A   2757  A    a  2757  .  ?        ?     ?     ?     ?     ?     ?  
 2608  1   1  A   2758  A    a  2758  .  ?        ?     ?     ?     ?     ?     ?  
 2609  1   1  A   2759  G    a  2759  .  ?        ?     ?     ?     ?     ?     ?  
 2610  1   1  A   2760  C    a  2760  .  ?        ?     ?     ?     ?     ?     ?  
 2611  1   1  A   2761  A    a  2761  .  ?        ?     ?     ?     ?     ?     ?  
 2612  1   1  A   2762  C    a  2762  .  ?        ?     ?     ?     ?     ?     ?  
 2613  1   1  A   2763  G    a  2763  .  ?        ?     ?     ?     ?     ?     ?  
 2614  1   1  A   2764  A    a  2764  .  ?        ?     ?     ?     ?     ?     ?  
 2615  1   1  A   2765  A    a  2765  .  ?        ?     2     ?     ?     ?     ?  
 2616  1   1  A   2766  A    a  2766  .  ?        ?     ?     ?     ?     ?     ?  
 2617  1   1  A   2767  C    a  2767  .  ?        ?     1     ?     ?     ?     ?  
 2618  1   1  A   2768  U    a  2768  .  ?        ?     ?     ?     ?     ?     ?  
 2619  1   1  A   2769  U    a  2769  .  ?        ?     ?     ?     ?     ?     ?  
 2620  1   1  A   2770  G    a  2770  .  ?        ?     ?     ?     ?     ?     ?  
 2621  1   1  A   2771  C    a  2771  .  ?        ?     1     ?     ?     ?     ?  
 2622  1   1  A   2772  C    a  2772  .  ?        ?     ?     ?     ?     ?     ?  
 2623  1   1  A   2773  C    a  2773  .  ?        ?     ?     ?     ?     ?     ?  
 2624  1   1  A   2774  C    a  2774  .  ?        ?     ?     ?     ?     ?     ?  
 2625  1   1  A   2775  G    a  2775  .  ?        ?     ?     ?     ?     ?     ?  
 2626  1   1  A   2776  A    a  2776  .  ?        ?     ?     ?     ?     ?     ?  
 2627  1   1  A   2777  G    a  2777  .  ?        ?     ?     ?     ?     ?     ?  
 2628  1   1  A   2778  A    a  2778  .  ?        ?     ?     ?     ?     ?     ?  
 2629  1   1  A   2779  U    a  2779  .  ?        ?     ?     ?     ?     ?     ?  
 2630  1   1  A   2780  G    a  2780  .  ?        ?     ?     ?     ?     ?     ?  
 2631  1   1  A   2781  A    a  2781  .  ?        ?     ?     ?     ?     ?     ?  
 2632  1   1  A   2782  G    a  2782  .  ?        ?     ?     ?     ?     ?     ?  
 2633  1   1  A   2783  U    a  2783  .  ?        ?     ?     ?     ?     ?     ?  
 2634  1   1  A   2784  U    a  2784  .  ?        ?     ?     ?     ?     ?     ?  
 2635  1   1  A   2785  C    a  2785  .  ?        ?     ?     ?     ?     ?     ?  
 2636  1   1  A   2786  U    a  2786  .  ?        ?     ?     ?     ?     ?     ?  
 2637  1   1  A   2787  C    a  2787  .  ?        ?     ?     ?     ?     ?     ?  
 2638  1   1  A   2788  C    a  2788  .  ?        ?     ?     ?     ?     ?     ?  
 2639  1   1  A   2789  C    a  2789  .  ?        ?     ?     ?     ?     ?     ?  
 2640  1   1  A   2790  U    a  2790  .  ?        ?     ?     ?     ?     ?     ?  
 2641  1   1  A   2791  G    a  2791  .  ?        ?     ?     ?     ?     ?     ?  
 2642  1   1  A   2792  A    a  2792  .  ?        ?     ?     ?     ?     ?     ?  
 2643  1   1  A   2793  C    a  2793  .  ?        ?     ?     ?     ?     ?     ?  
 2644  1   1  A   2794  C    a  2794  .  ?        ?     ?     ?     ?     ?     ?  
 2645  1   1  A   2795  C    a  2795  .  ?        ?     2     ?     ?     ?     ?  
 2646  1   1  A   2796  U    a  2796  .  ?        ?     ?     ?     ?     ?     ?  
 2647  1   1  A   2797  U    a  2797  .  ?        ?     ?     ?     ?     ?     ?  
 2648  1   1  A   2798  U    a  2798  .  ?        ?     ?     ?     ?     ?     ?  
 2649  1   1  A   2799  A    a  2799  .  ?        ?     ?     ?     ?     ?     ?  
 2650  1   1  A   2800  A    a  2800  .  ?        ?     ?     ?     ?     ?     ?  
 2651  1   1  A   2801  G    a  2801  .  ?        ?     ?     ?     ?     ?     ?  
 2652  1   1  A   2802  G    a  2802  .  ?        ?     ?     ?     ?     ?     ?  
 2653  1   1  A   2803  G    a  2803  .  ?        ?     ?     ?     ?     ?     ?  
 2654  1   1  A   2804  U    a  2804  .  ?        ?     ?     ?     ?     ?     ?  
 2655  1   1  A   2805  C    a  2805  .  ?        ?     1     ?     ?     ?     ?  
 2656  1   1  A   2806  C    a  2806  .  ?        ?     2     ?     ?     ?     ?  
 2657  1   1  A   2807  U    a  2807  .  ?        ?     ?     ?     ?     ?     ?  
 2658  1   1  A   2808  G    a  2808  .  ?        ?     ?     ?     ?     ?     ?  
 2659  1   1  A   2809  A    a  2809  .  ?        ?     ?     ?     ?     ?     ?  
 2660  1   1  A   2810  A    a  2810  .  ?        ?     ?     ?     ?     ?     ?  
 2661  1   1  A   2811  G    a  2811  .  ?        ?     ?     ?     ?     ?     ?  
 2662  1   1  A   2812  G    a  2812  .  ?        ?     ?     ?     ?     ?     ?  
 2663  1   1  A   2813  A    a  2813  .  ?        ?     ?     ?     ?     ?     ?  
 2664  1   1  A   2814  A    a  2814  .  ?        ?     ?     ?     ?     ?     ?  
 2665  1   1  A   2815  C    a  2815  .  ?        ?     1     ?     ?     ?     ?  
 2666  1   1  A   2816  G    a  2816  .  ?        ?     ?     ?     ?     ?     ?  
 2667  1   1  A   2817  U    a  2817  .  ?        ?     ?     ?     ?     ?     ?  
 2668  1   1  A   2818  U    a  2818  .  ?        ?     ?     ?     ?     ?     ?  
 2669  1   1  A   2819  G    a  2819  .  ?        ?     ?     ?     ?     ?     ?  
 2670  1   1  A   2820  A    a  2820  .  ?        ?     ?     ?     ?     ?     ?  
 2671  1   1  A   2821  A    a  2821  .  ?        ?     ?     ?     ?     ?     ?  
 2672  1   1  A   2822  G    a  2822  .  ?        ?     2     ?     ?     ?     ?  
 2673  1   1  A   2823  A    a  2823  .  ?        ?     ?     ?     ?     ?     ?  
 2674  1   1  A   2824  C    a  2824  .  ?        ?     ?     ?     ?     ?     ?  
 2675  1   1  A   2825  G    a  2825  .  ?        ?     ?     ?     ?     ?     ?  
 2676  1   1  A   2826  A    a  2826  .  ?        ?     ?     ?     ?     ?     ?  
 2677  1   1  A   2827  C    a  2827  .  ?        ?     ?     ?     ?     ?     ?  
 2678  1   1  A   2828  G    a  2828  .  ?        ?     ?     ?     ?     ?     ?  
 2679  1   1  A   2829  A    a  2829  .  ?        ?     ?     ?     ?     ?     ?  
 2680  1   1  A   2830  C    a  2830  .  ?        ?     ?     ?     ?     ?     ?  
 2681  1   1  A   2831  G    a  2831  .  ?        ?     ?     ?     ?     ?     ?  
 2682  1   1  A   2832  U    a  2832  .  ?        ?     ?     ?     ?     ?     ?  
 2683  1   1  A   2833  U    a  2833  .  ?        ?     ?     ?     ?     ?     ?  
 2684  1   1  A   2834  G    a  2834  .  ?        ?     ?     ?     ?     ?     ?  
 2685  1   1  A   2835  A    a  2835  .  ?        ?     ?     ?     ?     ?     ?  
 2686  1   1  A   2836  U    a  2836  .  ?        ?     ?     ?     ?     ?     ?  
 2687  1   1  A   2837  A    a  2837  .  ?        ?     ?     ?     ?     ?     ?  
 2688  1   1  A   2838  G    a  2838  .  ?        ?     ?     ?     ?     ?     ?  
 2689  1   1  A   2839  G    a  2839  .  ?        ?     ?     ?     ?     ?     ?  
 2690  1   1  A   2840  C    a  2840  .  ?        ?     ?     ?     ?     ?     ?  
 2691  1   1  A   2841  C    a  2841  .  ?        ?     ?     ?     ?     ?     ?  
 2692  1   1  A   2842  G    a  2842  .  ?        ?     ?     ?     ?     ?     ?  
 2693  1   1  A   2843  G    a  2843  .  ?        ?     ?     ?     ?     ?     ?  
 2694  1   1  A   2844  G    a  2844  .  ?        ?     ?     ?     ?     ?     ?  
 2695  1   1  A   2845  U    a  2845  .  ?        ?     ?     ?     ?     ?     ?  
 2696  1   1  A   2846  G    a  2846  .  ?        ?     ?     ?     ?     ?     ?  
 2697  1   1  A   2847  U    a  2847  .  ?        ?     ?     ?     ?     ?     ?  
 2698  1   1  A   2848  G    a  2848  .  ?        ?     1     ?     ?     ?     ?  
 2699  1   1  A   2849  U    a  2849  .  ?        ?     ?     ?     ?     ?     ?  
 2700  1   1  A   2850  A    a  2850  .  ?        ?     ?     ?     ?     ?     ?  
 2701  1   1  A   2851  A    a  2851  .  ?        ?     ?     ?     ?     ?     ?  
 2702  1   1  A   2852  G    a  2852  .  ?        ?     ?     ?     ?     ?     ?  
 2703  1   1  A   2853  C    a  2853  .  ?        ?     ?     ?     ?     ?     ?  
 2704  1   1  A   2854  G    a  2854  .  ?        ?     ?     ?     ?     ?     ?  
 2705  1   1  A   2855  C    a  2855  .  ?        ?     ?     ?     ?     ?     ?  
 2706  1   1  A   2856  A    a  2856  .  ?        ?     ?     ?     ?     ?     ?  
 2707  1   1  A   2857  G    a  2857  .  ?        ?     ?     ?     ?     ?     ?  
 2708  1   1  A   2858  C    a  2858  .  ?        ?     ?     ?     ?     ?     ?  
 2709  1   1  A   2859  G    a  2859  .  ?        ?     1     ?     ?     ?     ?  
 2710  1   1  A   2860  A    a  2860  .  ?        ?     ?     ?     ?     ?     ?  
 2711  1   1  A   2861  U    a  2861  .  ?        ?     1     ?     ?     ?     ?  
 2712  1   1  A   2862  G    a  2862  .  ?        ?     ?     ?     ?     ?     ?  
 2713  1   1  A   2863  C    a  2863  .  ?        ?     ?     ?     ?     ?     ?  
 2714  1   1  A   2864  G    a  2864  .  ?        ?     ?     ?     ?     ?     ?  
 2715  1   1  A   2865  U    a  2865  .  ?        ?     ?     ?     ?     ?     ?  
 2716  1   1  A   2866  U    a  2866  .  ?        ?     ?     ?     ?     ?     ?  
 2717  1   1  A   2867  G    a  2867  .  ?        ?     ?     ?     ?     ?     ?  
 2718  1   1  A   2868  A    a  2868  .  ?        ?     ?     ?     ?     ?     ?  
 2719  1   1  A   2869  G    a  2869  .  ?        ?     ?     ?     ?     ?     ?  
 2720  1   1  A   2870  C    a  2870  .  ?        ?     2     ?     ?     ?     ?  
 2721  1   1  A   2871  U    a  2871  .  ?        ?     ?     ?     ?     ?     ?  
 2722  1   1  A   2872  A    a  2872  .  ?        ?     ?     ?     ?     ?     ?  
 2723  1   1  A   2873  A    a  2873  .  ?        ?     ?     ?     ?     ?     ?  
 2724  1   1  A   2874  C    a  2874  .  ?        ?     ?     ?     ?     ?     ?  
 2725  1   1  A   2875  C    a  2875  .  ?        ?     1     ?     ?     ?     ?  
 2726  1   1  A   2876  G    a  2876  .  ?        ?     ?     ?     ?     ?     ?  
 2727  1   1  A   2877  G    a  2877  .  ?        ?     ?     ?     ?     ?     ?  
 2728  1   1  A   2878  U    a  2878  .  ?        ?     ?     ?     ?     ?     ?  
 2729  1   1  A   2879  A    a  2879  .  ?        ?     ?     ?     ?     ?     ?  
 2730  1   1  A   2880  C    a  2880  .  ?        ?     3     ?     ?     ?     ?  
 2731  1   1  A   2881  U    a  2881  .  ?        ?     ?     ?     ?     ?     ?  
 2732  1   1  A   2882  A    a  2882  .  ?        ?     ?     ?     ?     ?     ?  
 2733  1   1  A   2883  A    a  2883  .  ?        ?     ?     ?     ?     ?     ?  
 2734  1   1  A   2884  U    a  2884  .  ?        ?     ?     ?     ?     ?     ?  
 2735  1   1  A   2885  G    a  2885  .  ?        ?     ?     ?     ?     ?     ?  
 2736  1   1  A   2886  A    a  2886  .  ?        ?     ?     ?     ?     ?     ?  
 2737  1   1  A   2887  A    a  2887  .  ?        ?     ?     ?     ?     ?     ?  
 2738  1   1  A   2888  C    a  2888  .  ?        ?     ?     ?     ?     ?     ?  
 2739  1   1  A   2889  C    a  2889  .  ?        ?     ?     ?     ?     ?     ?  
 2740  1   1  A   2890  G    a  2890  .  ?        ?     ?     ?     ?     ?     ?  
 2741  1   1  A   2891  U    a  2891  .  ?        ?     ?     ?     ?     ?     ?  
 2742  1   1  A   2892  G    a  2892  .  ?        ?     ?     ?     ?     ?     ?  
 2743  1   1  A   2893  A    a  2893  .  ?        ?     ?     ?     ?     ?     ?  
 2744  1   1  A   2894  G    a  2894  .  ?        ?     ?     ?     ?     ?     ?  
 2745  1   1  A   2895  G    a  2895  .  ?        ?     ?     ?     ?     ?     ?  
 2746  1   1  A   2896  C    a  2896  .  ?        ?     1     ?     ?     ?     ?  
 2747  1   1  A   2897  U    a  2897  .  ?        ?     ?     ?     ?     ?     ?  
 2748  1   1  A   2898  U    a  2898  .  ?        ?     ?     ?     ?     ?     ?  
 2749  1   1  A   2899  A    a  2899  .  ?        ?     ?     ?     ?     ?     ?  
 2750  1   1  A   2900  A    a  2900  .  ?        ?     ?     ?     ?     ?     ?  
 2751  1   1  A   2901  C    a  2901  .  ?        ?     ?     ?     ?     ?     ?  
 2752  1   1  A   2902  C    a  2902  .  ?        ?     ?     ?     ?     ?     ?  
 2753  1   1  A   2903  U    a  2903  .  ?        ?     ?     ?     ?     ?     ?  
 2754  1   2  B      1  U    b     1  .  ?        ?     ?     ?     ?     ?     ?  
 2755  1   2  B      2  G    b     2  .  ?        ?     ?     ?     ?     ?     ?  
 2756  1   2  B      3  C    b     3  .  ?        ?     ?     ?     ?     ?     ?  
 2757  1   2  B      4  C    b     4  .  ?        ?     ?     ?     ?     ?     ?  
 2758  1   2  B      5  U    b     5  .  ?        ?     ?     ?     ?     ?     ?  
 2759  1   2  B      6  G    b     6  .  ?        ?     ?     ?     ?     ?     ?  
 2760  1   2  B      7  G    b     7  .  ?        ?     ?     ?     ?     ?     ?  
 2761  1   2  B      8  C    b     8  .  ?        ?     ?     ?     ?     ?     ?  
 2762  1   2  B      9  G    b     9  .  ?        ?     ?     ?     ?     ?     ?  
 2763  1   2  B     10  G    b    10  .  ?        ?     ?     ?     ?     ?     ?  
 2764  1   2  B     11  C    b    11  .  ?        ?     ?     ?     ?     ?     ?  
 2765  1   2  B     12  C    b    12  .  ?        ?     ?     ?     ?     ?     ?  
 2766  1   2  B     13  G    b    13  .  ?        ?     ?     ?     ?     ?     ?  
 2767  1   2  B     14  U    b    14  .  ?        ?     ?     ?     ?     ?     ?  
 2768  1   2  B     15  A    b    15  .  ?        ?     ?     ?     ?     ?     ?  
 2769  1   2  B     16  G    b    16  .  ?        ?     ?     ?     ?     ?     ?  
 2770  1   2  B     17  C    b    17  .  ?        ?     1     ?     ?     ?     ?  
 2771  1   2  B     18  G    b    18  .  ?        ?     ?     ?     ?     ?     ?  
 2772  1   2  B     19  C    b    19  .  ?        ?     ?     ?     ?     ?     ?  
 2773  1   2  B     20  G    b    20  .  ?        ?     ?     ?     ?     ?     ?  
 2774  1   2  B     21  G    b    21  .  ?        ?     ?     ?     ?     ?     ?  
 2775  1   2  B     22  U    b    22  .  ?        ?     ?     ?     ?     ?     ?  
 2776  1   2  B     23  G    b    23  .  ?        ?     ?     ?     ?     ?     ?  
 2777  1   2  B     24  G    b    24  .  ?        ?     ?     ?     ?     ?     ?  
 2778  1   2  B     25  U    b    25  .  ?        ?     ?     ?     ?     ?     ?  
 2779  1   2  B     26  C    b    26  .  ?        ?     ?     ?     ?     ?     ?  
 2780  1   2  B     27  C    b    27  .  ?        ?     ?     ?     ?     ?     ?  
 2781  1   2  B     28  C    b    28  .  ?        ?     1     ?     ?     ?     ?  
 2782  1   2  B     29  A    b    29  .  ?        ?     ?     ?     ?     ?     ?  
 2783  1   2  B     30  C    b    30  .  ?        ?     1     ?     ?     ?     ?  
 2784  1   2  B     31  C    b    31  .  ?        ?     1     ?     ?     ?     ?  
 2785  1   2  B     32  U    b    32  .  ?        ?     ?     ?     ?     ?     ?  
 2786  1   2  B     33  G    b    33  .  ?        ?     ?     ?     ?     ?     ?  
 2787  1   2  B     34  A    b    34  .  ?        ?     ?     ?     ?     ?     ?  
 2788  1   2  B     35  C    b    35  .  ?        ?     ?     ?     ?     ?     ?  
 2789  1   2  B     36  C    b    36  .  ?        ?     ?     ?     ?     ?     ?  
 2790  1   2  B     37  C    b    37  .  ?        ?     3     ?     ?     ?     ?  
 2791  1   2  B     38  C    b    38  .  ?        ?     1     ?     ?     ?     ?  
 2792  1   2  B     39  A    b    39  .  ?        ?     ?     ?     ?     ?     ?  
 2793  1   2  B     40  U    b    40  .  ?        ?     ?     ?     ?     ?     ?  
 2794  1   2  B     41  G    b    41  .  ?        ?     ?     ?     ?     ?     ?  
 2795  1   2  B     42  C    b    42  .  ?        ?     ?     ?     ?     ?     ?  
 2796  1   2  B     43  C    b    43  .  ?        ?     ?     ?     ?     ?     ?  
 2797  1   2  B     44  G    b    44  .  ?        ?     ?     ?     ?     ?     ?  
 2798  1   2  B     45  A    b    45  .  ?        ?     ?     ?     ?     ?     ?  
 2799  1   2  B     46  A    b    46  .  ?        ?     ?     ?     ?     ?     ?  
 2800  1   2  B     47  C    b    47  .  ?        ?     ?     ?     ?     ?     ?  
 2801  1   2  B     48  U    b    48  .  ?        ?     ?     ?     ?     ?     ?  
 2802  1   2  B     49  C    b    49  .  ?        ?     ?     ?     ?     ?     ?  
 2803  1   2  B     50  A    b    50  .  ?        ?     ?     ?     ?     ?     ?  
 2804  1   2  B     51  G    b    51  .  ?        ?     ?     ?     ?     ?     ?  
 2805  1   2  B     52  A    b    52  .  ?        ?     ?     ?     ?     ?     ?  
 2806  1   2  B     53  A    b    53  .  ?        ?     ?     ?     ?     ?     ?  
 2807  1   2  B     54  G    b    54  .  ?        ?     ?     ?     ?     ?     ?  
 2808  1   2  B     55  U    b    55  .  ?        ?     ?     ?     ?     ?     ?  
 2809  1   2  B     56  G    b    56  .  ?        ?     ?     ?     ?     ?     ?  
 2810  1   2  B     57  A    b    57  .  ?        ?     ?     ?     ?     ?     ?  
 2811  1   2  B     58  A    b    58  .  ?        ?     ?     ?     ?     ?     ?  
 2812  1   2  B     59  A    b    59  .  ?        ?     ?     ?     ?     ?     ?  
 2813  1   2  B     60  C    b    60  .  ?        ?     ?     ?     ?     ?     ?  
 2814  1   2  B     61  G    b    61  .  ?        ?     ?     ?     ?     ?     ?  
 2815  1   2  B     62  C    b    62  .  ?        ?     ?     ?     ?     ?     ?  
 2816  1   2  B     63  C    b    63  .  ?        ?     ?     ?     ?     ?     ?  
 2817  1   2  B     64  G    b    64  .  ?        ?     ?     ?     ?     ?     ?  
 2818  1   2  B     65  U    b    65  .  ?        ?     ?     ?     ?     ?     ?  
 2819  1   2  B     66  A    b    66  .  ?        ?     ?     ?     ?     ?     ?  
 2820  1   2  B     67  G    b    67  .  ?        ?     ?     ?     ?     ?     ?  
 2821  1   2  B     68  C    b    68  .  ?        ?     ?     ?     ?     ?     ?  
 2822  1   2  B     69  G    b    69  .  ?        ?     ?     ?     ?     ?     ?  
 2823  1   2  B     70  C    b    70  .  ?        ?     ?     ?     ?     ?     ?  
 2824  1   2  B     71  C    b    71  .  ?        ?     1     ?     ?     ?     ?  
 2825  1   2  B     72  G    b    72  .  ?        ?     ?     ?     ?     ?     ?  
 2826  1   2  B     73  A    b    73  .  ?        ?     ?     ?     ?     ?     ?  
 2827  1   2  B     74  U    b    74  .  ?        ?     ?     ?     ?     ?     ?  
 2828  1   2  B     75  G    b    75  .  ?        ?     ?     ?     ?     ?     ?  
 2829  1   2  B     76  G    b    76  .  ?        ?     ?     ?     ?     ?     ?  
 2830  1   2  B     77  U    b    77  .  ?        ?     ?     ?     ?     ?     ?  
 2831  1   2  B     78  A    b    78  .  ?        ?     ?     ?     ?     ?     ?  
 2832  1   2  B     79  G    b    79  .  ?        ?     ?     ?     ?     ?     ?  
 2833  1   2  B     80  U    b    80  .  ?        ?     ?     ?     ?     ?     ?  
 2834  1   2  B     81  G    b    81  .  ?        ?     ?     ?     ?     ?     ?  
 2835  1   2  B     82  U    b    82  .  ?        ?     ?     ?     ?     ?     ?  
 2836  1   2  B     83  G    b    83  .  ?        ?     ?     ?     ?     ?     ?  
 2837  1   2  B     84  G    b    84  .  ?        ?     ?     ?     ?     ?     ?  
 2838  1   2  B     85  G    b    85  .  ?        ?     ?     ?     ?     ?     ?  
 2839  1   2  B     86  G    b    86  .  ?        ?     ?     ?     ?     ?     ?  
 2840  1   2  B     87  U    b    87  .  ?        ?     ?     ?     ?     ?     ?  
 2841  1   2  B     88  C    b    88  .  ?        ?     ?     ?     ?     ?     ?  
 2842  1   2  B     89  U    b    89  .  ?        ?     ?     ?     ?     ?     ?  
 2843  1   2  B     90  C    b    90  .  ?        ?     ?     ?     ?     ?     ?  
 2844  1   2  B     91  C    b    91  .  ?        ?     2     ?     ?     ?     ?  
 2845  1   2  B     92  C    b    92  .  ?        ?     ?     ?     ?     ?     ?  
 2846  1   2  B     93  C    b    93  .  ?        ?     ?     ?     ?     ?     ?  
 2847  1   2  B     94  A    b    94  .  ?        ?     ?     ?     ?     ?     ?  
 2848  1   2  B     95  U    b    95  .  ?        ?     ?     ?     ?     ?     ?  
 2849  1   2  B     96  G    b    96  .  ?        ?     ?     ?     ?     ?     ?  
 2850  1   2  B     97  C    b    97  .  ?        ?     1     ?     ?     ?     ?  
 2851  1   2  B     98  G    b    98  .  ?        ?     ?     ?     ?     ?     ?  
 2852  1   2  B     99  A    b    99  .  ?        ?     ?     ?     ?     ?     ?  
 2853  1   2  B    100  G    b   100  .  ?        ?     ?     ?     ?     ?     ?  
 2854  1   2  B    101  A    b   101  .  ?        ?     ?     ?     ?     ?     ?  
 2855  1   2  B    102  G    b   102  .  ?        ?     ?     ?     ?     ?     ?  
 2856  1   2  B    103  U    b   103  .  ?        ?     ?     ?     ?     ?     ?  
 2857  1   2  B    104  A    b   104  .  ?        ?     ?     ?     ?     ?     ?  
 2858  1   2  B    105  G    b   105  .  ?        ?     ?     ?     ?     ?     ?  
 2859  1   2  B    106  G    b   106  .  ?        ?     ?     ?     ?     ?     ?  
 2860  1   2  B    107  G    b   107  .  ?        ?     ?     ?     ?     ?     ?  
 2861  1   2  B    108  A    b   108  .  ?        ?     ?     ?     ?     ?     ?  
 2862  1   2  B    109  A    b   109  .  ?        ?     ?     ?     ?     ?     ?  
 2863  1   2  B    110  C    b   110  .  ?        ?     ?     ?     ?     ?     ?  
 2864  1   2  B    111  U    b   111  .  ?        ?     ?     ?     ?     ?     ?  
 2865  1   2  B    112  G    b   112  .  ?        ?     ?     ?     ?     ?     ?  
 2866  1   2  B    113  C    b   113  .  ?        ?     ?     ?     ?     ?     ?  
 2867  1   2  B    114  C    b   114  .  ?        ?     ?     ?     ?     ?     ?  
 2868  1   2  B    115  A    b   115  .  ?        ?     ?     ?     ?     ?     ?  
 2869  1   2  B    116  G    b   116  .  ?        ?     ?     ?     ?     ?     ?  
 2870  1   2  B    117  G    b   117  .  ?        ?     ?     ?     ?     ?     ?  
 2871  1   2  B    118  C    b   118  .  ?        ?     ?     ?     ?     ?     ?  
 2872  1   2  B    119  A    b   119  .  ?        ?     ?     ?     ?     ?     ?  
 2873  1   3  C      2  ALA  c     2  .  ?        ?     ?     ?     ?     ?     ?  
 2874  1   3  C      3  VAL  c     3  .  ?        ?     ?     ?     ?     ?     ?  
 2875  1   3  C      4  VAL  c     4  .  ?        ?     ?     ?     ?     ?     ?  
 2876  1   3  C      5  LYS  c     5  .  ?        ?     ?     ?     ?     ?     ?  
 2877  1   3  C      6  CYS  c     6  .  ?        ?     ?     ?     ?     ?     ?  
 2878  1   3  C      7  LYS  c     7  .  ?        ?     ?     ?     ?     ?     ?  
 2879  1   3  C      8  PRO  c     8  .  ?        ?     ?     ?     ?     ?     ?  
 2880  1   3  C      9  THR  c     9  .  ?        ?     ?     ?     ?     ?     ?  
 2881  1   3  C     10  SER  c    10  .  ?        ?     ?     ?     ?     ?     ?  
 2882  1   3  C     11  PRO  c    11  .  ?        ?     ?     ?     ?     ?     ?  
 2883  1   3  C     12  GLY  c    12  .  ?        ?     ?     ?     ?     ?     ?  
 2884  1   3  C     13  ARG  c    13  .  ?        ?     ?     ?     ?     ?     ?  
 2885  1   3  C     14  ARG  c    14  .  ?        ?     ?     ?     ?     ?     ?  
 2886  1   3  C     15  HIS  c    15  .  ?        ?     ?     ?     ?     ?     ?  
 2887  1   3  C     16  VAL  c    16  .  ?        ?     ?     ?     ?     ?     ?  
 2888  1   3  C     17  VAL  c    17  .  ?        ?     ?     ?     ?     ?     ?  
 2889  1   3  C     18  LYS  c    18  .  ?        ?     ?     ?     ?     ?     ?  
 2890  1   3  C     19  VAL  c    19  .  ?        ?     ?     ?     ?     ?     ?  
 2891  1   3  C     20  VAL  c    20  .  ?        ?     ?     ?     ?     ?     ?  
 2892  1   3  C     21  ASN  c    21  .  ?        ?     ?     ?     ?     ?     ?  
 2893  1   3  C     22  PRO  c    22  .  ?        ?     ?     ?     ?     ?     ?  
 2894  1   3  C     23  GLU  c    23  .  ?        ?     ?     ?     ?     ?     ?  
 2895  1   3  C     24  LEU  c    24  .  ?        ?     ?     ?     ?     ?     ?  
 2896  1   3  C     25  HIS  c    25  .  ?        ?     ?     ?     ?     ?     ?  
 2897  1   3  C     26  LYS  c    26  .  ?        ?     ?     ?     ?     ?     ?  
 2898  1   3  C     27  GLY  c    27  .  ?        ?     ?     ?     ?     ?     ?  
 2899  1   3  C     28  LYS  c    28  .  ?        ?     ?     ?     ?     ?     ?  
 2900  1   3  C     29  PRO  c    29  .  ?        ?     ?     ?     ?     ?     ?  
 2901  1   3  C     30  PHE  c    30  .  ?        ?     ?     ?     ?     ?     ?  
 2902  1   3  C     31  ALA  c    31  .  ?        ?     ?     ?     ?     ?     ?  
 2903  1   3  C     32  PRO  c    32  .  ?        ?     ?     ?     ?     ?     ?  
 2904  1   3  C     33  LEU  c    33  .  ?        ?     ?     ?     ?     ?     ?  
 2905  1   3  C     34  LEU  c    34  .  ?        ?     ?     ?     ?     ?     ?  
 2906  1   3  C     35  GLU  c    35  .  ?        ?     ?     ?     ?     ?     ?  
 2907  1   3  C     36  LYS  c    36  .  ?        ?     ?     ?     ?     ?     ?  
 2908  1   3  C     37  ASN  c    37  .  ?        ?     ?     ?     ?     ?     ?  
 2909  1   3  C     38  SER  c    38  .  ?        ?     ?     ?     ?     ?     ?  
 2910  1   3  C     39  LYS  c    39  .  ?        ?     ?     ?     ?     ?     ?  
 2911  1   3  C     40  SER  c    40  .  ?        ?     ?     ?     ?     ?     ?  
 2912  1   3  C     41  GLY  c    41  .  ?        ?     ?     ?     ?     ?     ?  
 2913  1   3  C     42  GLY  c    42  .  ?        ?     ?     ?     ?     ?     ?  
 2914  1   3  C     43  ARG  c    43  .  ?        ?     ?     ?     ?     ?     ?  
 2915  1   3  C     44  ASN  c    44  .  ?        ?     ?     ?     ?     ?     ?  
 2916  1   3  C     45  ASN  c    45  .  ?        ?     ?     ?     ?     ?     ?  
 2917  1   3  C     46  ASN  c    46  .  ?        ?     ?     ?     ?     ?     ?  
 2918  1   3  C     47  GLY  c    47  .  ?        ?     ?     ?     ?     ?     ?  
 2919  1   3  C     48  ARG  c    48  .  ?        ?     ?     ?     ?     ?     ?  
 2920  1   3  C     49  ILE  c    49  .  ?        ?     ?     ?     ?     ?     ?  
 2921  1   3  C     50  THR  c    50  .  ?        ?     ?     ?     ?     ?     ?  
 2922  1   3  C     51  THR  c    51  .  ?        ?     ?     ?     ?     ?     ?  
 2923  1   3  C     52  ARG  c    52  .  ?        ?     ?     ?     ?     ?     ?  
 2924  1   3  C     53  HIS  c    53  .  ?        ?     ?     ?     ?     ?     ?  
 2925  1   3  C     54  ILE  c    54  .  ?        ?     ?     ?     ?     ?     ?  
 2926  1   3  C     55  GLY  c    55  .  ?        ?     ?     ?     ?     ?     ?  
 2927  1   3  C     56  GLY  c    56  .  ?        ?     ?     ?     ?     ?     ?  
 2928  1   3  C     57  GLY  c    57  .  ?        ?     ?     ?     ?     ?     ?  
 2929  1   3  C     58  HIS  c    58  .  ?        ?     ?     ?     ?     ?     ?  
 2930  1   3  C     59  LYS  c    59  .  ?        ?     ?     ?     ?     ?     ?  
 2931  1   3  C     60  GLN  c    60  .  ?        ?     ?     ?     ?     ?     ?  
 2932  1   3  C     61  ALA  c    61  .  ?        ?     ?     ?     ?     ?     ?  
 2933  1   3  C     62  TYR  c    62  .  ?        ?     ?     ?     ?     ?     ?  
 2934  1   3  C     63  ARG  c    63  .  ?        ?     ?     ?     ?     ?     ?  
 2935  1   3  C     64  ILE  c    64  .  ?        ?     ?     ?     ?     ?     ?  
 2936  1   3  C     65  VAL  c    65  .  ?        ?     ?     ?     ?     ?     ?  
 2937  1   3  C     66  ASP  c    66  .  ?        ?     ?     ?     ?     ?     ?  
 2938  1   3  C     67  PHE  c    67  .  ?        ?     ?     ?     ?     ?     ?  
 2939  1   3  C     68  LYS  c    68  .  ?        ?     ?     ?     ?     ?     ?  
 2940  1   3  C     69  ARG  c    69  .  ?        ?     ?     ?     ?     ?     ?  
 2941  1   3  C     70  ASN  c    70  .  ?        ?     ?     ?     ?     ?     ?  
 2942  1   3  C     71  LYS  c    71  .  ?        ?     ?     ?     ?     ?     ?  
 2943  1   3  C     72  ASP  c    72  .  ?        ?     ?     ?     ?     ?     ?  
 2944  1   3  C     73  GLY  c    73  .  ?        ?     ?     ?     ?     ?     ?  
 2945  1   3  C     74  ILE  c    74  .  ?        ?     ?     ?     ?     ?     ?  
 2946  1   3  C     75  PRO  c    75  .  ?        ?     ?     ?     ?     ?     ?  
 2947  1   3  C     76  ALA  c    76  .  ?        ?     ?     ?     ?     ?     ?  
 2948  1   3  C     77  VAL  c    77  .  ?        ?     ?     ?     ?     ?     ?  
 2949  1   3  C     78  VAL  c    78  .  ?        ?     ?     ?     ?     ?     ?  
 2950  1   3  C     79  GLU  c    79  .  ?        ?     ?     ?     ?     ?     ?  
 2951  1   3  C     80  ARG  c    80  .  ?        ?     ?     ?     ?     ?     ?  
 2952  1   3  C     81  LEU  c    81  .  ?        ?     ?     ?     ?     ?     ?  
 2953  1   3  C     82  GLU  c    82  .  ?        ?     ?     ?     ?     ?     ?  
 2954  1   3  C     83  TYR  c    83  .  ?        ?     ?     ?     ?     ?     ?  
 2955  1   3  C     84  ASP  c    84  .  ?        ?     ?     ?     ?     ?     ?  
 2956  1   3  C     85  PRO  c    85  .  ?        ?     ?     ?     ?     ?     ?  
 2957  1   3  C     86  ASN  c    86  .  ?        ?     ?     ?     ?     ?     ?  
 2958  1   3  C     87  ARG  c    87  .  ?        ?     ?     ?     ?     ?     ?  
 2959  1   3  C     88  SER  c    88  .  ?        ?     ?     ?     ?     ?     ?  
 2960  1   3  C     89  ALA  c    89  .  ?        ?     ?     ?     ?     ?     ?  
 2961  1   3  C     90  ASN  c    90  .  ?        ?     ?     ?     ?     ?     ?  
 2962  1   3  C     91  ILE  c    91  .  ?        ?     ?     ?     ?     ?     ?  
 2963  1   3  C     92  ALA  c    92  .  ?        ?     ?     ?     ?     ?     ?  
 2964  1   3  C     93  LEU  c    93  .  ?        ?     ?     ?     ?     ?     ?  
 2965  1   3  C     94  VAL  c    94  .  ?        ?     ?     ?     ?     ?     ?  
 2966  1   3  C     95  LEU  c    95  .  ?        ?     ?     ?     ?     ?     ?  
 2967  1   3  C     96  TYR  c    96  .  ?        ?     ?     ?     ?     ?     ?  
 2968  1   3  C     97  LYS  c    97  .  ?        ?     ?     ?     ?     ?     ?  
 2969  1   3  C     98  ASP  c    98  .  ?        ?     ?     ?     ?     ?     ?  
 2970  1   3  C     99  GLY  c    99  .  ?        ?     ?     ?     ?     ?     ?  
 2971  1   3  C    100  GLU  c   100  .  ?        ?     ?     ?     ?     ?     ?  
 2972  1   3  C    101  ARG  c   101  .  ?        ?     ?     ?     ?     ?     ?  
 2973  1   3  C    102  ARG  c   102  .  ?        ?     ?     ?     ?     ?     ?  
 2974  1   3  C    103  TYR  c   103  .  ?        ?     ?     ?     ?     ?     ?  
 2975  1   3  C    104  ILE  c   104  .  ?        ?     ?     ?     ?     ?     ?  
 2976  1   3  C    105  LEU  c   105  .  ?        ?     ?     ?     ?     ?     ?  
 2977  1   3  C    106  ALA  c   106  .  ?        ?     ?     ?     ?     ?     ?  
 2978  1   3  C    107  PRO  c   107  .  ?        ?     ?     ?     ?     ?     ?  
 2979  1   3  C    108  LYS  c   108  .  ?        ?     ?     ?     ?     ?     ?  
 2980  1   3  C    109  GLY  c   109  .  ?        ?     ?     ?     ?     ?     ?  
 2981  1   3  C    110  LEU  c   110  .  ?        ?     ?     ?     ?     ?     ?  
 2982  1   3  C    111  LYS  c   111  .  ?        ?     ?     ?     ?     ?     ?  
 2983  1   3  C    112  ALA  c   112  .  ?        ?     ?     ?     ?     ?     ?  
 2984  1   3  C    113  GLY  c   113  .  ?        ?     ?     ?     ?     ?     ?  
 2985  1   3  C    114  ASP  c   114  .  ?        ?     ?     ?     ?     ?     ?  
 2986  1   3  C    115  GLN  c   115  .  ?        ?     ?     ?     ?     ?     ?  
 2987  1   3  C    116  ILE  c   116  .  ?        ?     ?     ?     ?     ?     ?  
 2988  1   3  C    117  GLN  c   117  .  ?        ?     ?     ?     ?     ?     ?  
 2989  1   3  C    118  SER  c   118  .  ?        ?     ?     ?     ?     ?     ?  
 2990  1   3  C    119  GLY  c   119  .  ?        ?     ?     ?     ?     ?     ?  
 2991  1   3  C    120  VAL  c   120  .  ?        ?     ?     ?     ?     ?     ?  
 2992  1   3  C    121  ASP  c   121  .  ?        ?     ?     ?     ?     ?     ?  
 2993  1   3  C    122  ALA  c   122  .  ?        ?     ?     ?     ?     ?     ?  
 2994  1   3  C    123  ALA  c   123  .  ?        ?     ?     ?     ?     ?     ?  
 2995  1   3  C    124  ILE  c   124  .  ?        ?     ?     ?     ?     ?     ?  
 2996  1   3  C    125  LYS  c   125  .  ?        ?     ?     ?     ?     ?     ?  
 2997  1   3  C    126  PRO  c   126  .  ?        ?     ?     ?     ?     ?     ?  
 2998  1   3  C    127  GLY  c   127  .  ?        ?     ?     ?     ?     ?     ?  
 2999  1   3  C    128  ASN  c   128  .  ?        ?     ?     ?     ?     ?     ?  
 3000  1   3  C    129  THR  c   129  .  ?        ?     ?     ?     ?     ?     ?  
 3001  1   3  C    130  LEU  c   130  .  ?        ?     ?     ?     ?     ?     ?  
 3002  1   3  C    131  PRO  c   131  .  ?        ?     ?     ?     ?     ?     ?  
 3003  1   3  C    132  MET  c   132  .  ?        ?     ?     ?     ?     ?     ?  
 3004  1   3  C    133  ARG  c   133  .  ?        ?     ?     ?     ?     ?     ?  
 3005  1   3  C    134  ASN  c   134  .  ?        ?     ?     ?     ?     ?     ?  
 3006  1   3  C    135  ILE  c   135  .  ?        ?     ?     ?     ?     ?     ?  
 3007  1   3  C    136  PRO  c   136  .  ?        ?     ?     ?     ?     ?     ?  
 3008  1   3  C    137  VAL  c   137  .  ?        ?     ?     ?     ?     ?     ?  
 3009  1   3  C    138  GLY  c   138  .  ?        ?     ?     ?     ?     ?     ?  
 3010  1   3  C    139  SER  c   139  .  ?        ?     ?     ?     ?     ?     ?  
 3011  1   3  C    140  THR  c   140  .  ?        ?     ?     ?     ?     ?     ?  
 3012  1   3  C    141  VAL  c   141  .  ?        ?     ?     ?     ?     ?     ?  
 3013  1   3  C    142  HIS  c   142  .  ?        ?     ?     ?     ?     ?     ?  
 3014  1   3  C    143  ASN  c   143  .  ?        ?     ?     ?     ?     ?     ?  
 3015  1   3  C    144  VAL  c   144  .  ?        ?     ?     ?     ?     ?     ?  
 3016  1   3  C    145  GLU  c   145  .  ?        ?     ?     ?     ?     ?     ?  
 3017  1   3  C    146  MET  c   146  .  ?        ?     ?     ?     ?     ?     ?  
 3018  1   3  C    147  LYS  c   147  .  ?        ?     ?     ?     ?     ?     ?  
 3019  1   3  C    148  PRO  c   148  .  ?        ?     ?     ?     ?     ?     ?  
 3020  1   3  C    149  GLY  c   149  .  ?        ?     ?     ?     ?     ?     ?  
 3021  1   3  C    150  LYS  c   150  .  ?        ?     ?     ?     ?     ?     ?  
 3022  1   3  C    151  GLY  c   151  .  ?        ?     ?     ?     ?     ?     ?  
 3023  1   3  C    152  GLY  c   152  .  ?        ?     ?     ?     ?     ?     ?  
 3024  1   3  C    153  GLN  c   153  .  ?        ?     ?     ?     ?     ?     ?  
 3025  1   3  C    154  LEU  c   154  .  ?        ?     ?     ?     ?     ?     ?  
 3026  1   3  C    155  ALA  c   155  .  ?        ?     ?     ?     ?     ?     ?  
 3027  1   3  C    156  ARG  c   156  .  ?        ?     ?     ?     ?     ?     ?  
 3028  1   3  C    157  SER  c   157  .  ?        ?     ?     ?     ?     ?     ?  
 3029  1   3  C    158  ALA  c   158  .  ?        ?     ?     ?     ?     ?     ?  
 3030  1   3  C    159  GLY  c   159  .  ?        ?     ?     ?     ?     ?     ?  
 3031  1   3  C    160  THR  c   160  .  ?        ?     ?     ?     ?     ?     ?  
 3032  1   3  C    161  TYR  c   161  .  ?        ?     ?     ?     ?     ?     ?  
 3033  1   3  C    162  VAL  c   162  .  ?        ?     ?     ?     ?     ?     ?  
 3034  1   3  C    163  GLN  c   163  .  ?        ?     ?     ?     ?     ?     ?  
 3035  1   3  C    164  ILE  c   164  .  ?        ?     ?     ?     ?     ?     ?  
 3036  1   3  C    165  VAL  c   165  .  ?        ?     ?     ?     ?     ?     ?  
 3037  1   3  C    166  ALA  c   166  .  ?        ?     ?     ?     ?     ?     ?  
 3038  1   3  C    167  ARG  c   167  .  ?        ?     ?     ?     ?     ?     ?  
 3039  1   3  C    168  ASP  c   168  .  ?        ?     ?     ?     ?     ?     ?  
 3040  1   3  C    169  GLY  c   169  .  ?        ?     ?     ?     ?     ?     ?  
 3041  1   3  C    170  ALA  c   170  .  ?        ?     ?     ?     ?     ?     ?  
 3042  1   3  C    171  TYR  c   171  .  ?        ?     ?     ?     ?     ?     ?  
 3043  1   3  C    172  VAL  c   172  .  ?        ?     ?     ?     ?     ?     ?  
 3044  1   3  C    173  THR  c   173  .  ?        ?     ?     ?     ?     ?     ?  
 3045  1   3  C    174  LEU  c   174  .  ?        ?     ?     ?     ?     ?     ?  
 3046  1   3  C    175  ARG  c   175  .  ?        ?     ?     ?     ?     ?     ?  
 3047  1   3  C    176  LEU  c   176  .  ?        ?     ?     ?     ?     ?     ?  
 3048  1   3  C    177  ARG  c   177  .  ?        ?     ?     ?     ?     ?     ?  
 3049  1   3  C    178  SER  c   178  .  ?        ?     ?     ?     ?     ?     ?  
 3050  1   3  C    179  GLY  c   179  .  ?        ?     ?     ?     ?     ?     ?  
 3051  1   3  C    180  GLU  c   180  .  ?        ?     ?     ?     ?     ?     ?  
 3052  1   3  C    181  MET  c   181  .  ?        ?     ?     ?     ?     ?     ?  
 3053  1   3  C    182  ARG  c   182  .  ?        ?     ?     ?     ?     ?     ?  
 3054  1   3  C    183  LYS  c   183  .  ?        ?     ?     ?     ?     ?     ?  
 3055  1   3  C    184  VAL  c   184  .  ?        ?     ?     ?     ?     ?     ?  
 3056  1   3  C    185  GLU  c   185  .  ?        ?     ?     ?     ?     ?     ?  
 3057  1   3  C    186  ALA  c   186  .  ?        ?     ?     ?     ?     ?     ?  
 3058  1   3  C    187  ASP  c   187  .  ?        ?     ?     ?     ?     ?     ?  
 3059  1   3  C    188  CYS  c   188  .  ?        ?     ?     ?     ?     ?     ?  
 3060  1   3  C    189  ARG  c   189  .  ?        ?     ?     ?     ?     ?     ?  
 3061  1   3  C    190  ALA  c   190  .  ?        ?     ?     ?     ?     ?     ?  
 3062  1   3  C    191  THR  c   191  .  ?        ?     ?     ?     ?     ?     ?  
 3063  1   3  C    192  LEU  c   192  .  ?        ?     ?     ?     ?     ?     ?  
 3064  1   3  C    193  GLY  c   193  .  ?        ?     ?     ?     ?     ?     ?  
 3065  1   3  C    194  GLU  c   194  .  ?        ?     ?     ?     ?     ?     ?  
 3066  1   3  C    195  VAL  c   195  .  ?        ?     ?     ?     ?     ?     ?  
 3067  1   3  C    196  GLY  c   196  .  ?        ?     ?     ?     ?     ?     ?  
 3068  1   3  C    197  ASN  c   197  .  ?        ?     ?     ?     ?     ?     ?  
 3069  1   3  C    198  ALA  c   198  .  ?        ?     ?     ?     ?     ?     ?  
 3070  1   3  C    199  GLU  c   199  .  ?        ?     ?     ?     ?     ?     ?  
 3071  1   3  C    200  HIS  c   200  .  ?        ?     ?     ?     ?     ?     ?  
 3072  1   3  C    201  MET  c   201  .  ?        ?     ?     ?     ?     ?     ?  
 3073  1   3  C    202  LEU  c   202  .  ?        ?     ?     ?     ?     ?     ?  
 3074  1   3  C    203  ARG  c   203  .  ?        ?     ?     ?     ?     ?     ?  
 3075  1   3  C    204  VAL  c   204  .  ?        ?     ?     ?     ?     ?     ?  
 3076  1   3  C    205  LEU  c   205  .  ?        ?     ?     ?     ?     ?     ?  
 3077  1   3  C    206  GLY  c   206  .  ?        ?     ?     ?     ?     ?     ?  
 3078  1   3  C    207  LYS  c   207  .  ?        ?     ?     ?     ?     ?     ?  
 3079  1   3  C    208  ALA  c   208  .  ?        ?     ?     ?     ?     ?     ?  
 3080  1   3  C    209  GLY  c   209  .  ?        ?     ?     ?     ?     ?     ?  
 3081  1   3  C    210  ALA  c   210  .  ?        ?     ?     ?     ?     ?     ?  
 3082  1   3  C    211  ALA  c   211  .  ?        ?     ?     ?     ?     ?     ?  
 3083  1   3  C    212  ARG  c   212  .  ?        ?     ?     ?     ?     ?     ?  
 3084  1   3  C    213  TRP  c   213  .  ?        ?     ?     ?     ?     ?     ?  
 3085  1   3  C    214  ARG  c   214  .  ?        ?     ?     ?     ?     ?     ?  
 3086  1   3  C    215  GLY  c   215  .  ?        ?     ?     ?     ?     ?     ?  
 3087  1   3  C    216  VAL  c   216  .  ?        ?     ?     ?     ?     ?     ?  
 3088  1   3  C    217  ARG  c   217  .  ?        ?     ?     ?     ?     ?     ?  
 3089  1   3  C    218  PRO  c   218  .  ?        ?     ?     ?     ?     ?     ?  
 3090  1   3  C    219  THR  c   219  .  ?        ?     ?     ?     ?     ?     ?  
 3091  1   3  C    220  VAL  c   220  .  ?        ?     ?     ?     ?     ?     ?  
 3092  1   3  C    221  ARG  c   221  .  ?        ?     ?     ?     ?     ?     ?  
 3093  1   3  C    222  GLY  c   222  .  ?        ?     ?     ?     ?     ?     ?  
 3094  1   3  C    223  THR  c   223  .  ?        ?     ?     ?     ?     ?     ?  
 3095  1   3  C    224  ALA  c   224  .  ?        ?     ?     ?     ?     ?     ?  
 3096  1   3  C    225  MET  c   225  .  ?        ?     ?     ?     ?     ?     ?  
 3097  1   3  C    226  ASN  c   226  .  ?        ?     ?     ?     ?     ?     ?  
 3098  1   3  C    227  PRO  c   227  .  ?        ?     ?     ?     ?     ?     ?  
 3099  1   3  C    228  VAL  c   228  .  ?        ?     ?     ?     ?     ?     ?  
 3100  1   3  C    229  ASP  c   229  .  ?        ?     ?     ?     ?     ?     ?  
 3101  1   3  C    230  HIS  c   230  .  ?        ?     ?     ?     ?     ?     ?  
 3102  1   3  C    231  PRO  c   231  .  ?        ?     ?     ?     ?     ?     ?  
 3103  1   3  C    232  HIS  c   232  .  ?        ?     ?     ?     ?     ?     ?  
 3104  1   3  C    233  GLY  c   233  .  ?        ?     ?     ?     ?     ?     ?  
 3105  1   3  C    234  GLY  c   234  .  ?        ?     ?     ?     ?     ?     ?  
 3106  1   3  C    235  GLY  c   235  .  ?        ?     ?     ?     ?     ?     ?  
 3107  1   3  C    236  GLU  c   236  .  ?        ?     ?     ?     ?     ?     ?  
 3108  1   3  C    237  GLY  c   237  .  ?        ?     ?     ?     ?     ?     ?  
 3109  1   3  C    238  ARG  c   238  .  ?        ?     ?     ?     ?     ?     ?  
 3110  1   3  C    239  ASN  c   239  .  ?        ?     ?     ?     ?     ?     ?  
 3111  1   3  C    240  PHE  c   240  .  ?        ?     ?     ?     ?     ?     ?  
 3112  1   3  C    241  GLY  c   241  .  ?        ?     ?     ?     ?     ?     ?  
 3113  1   3  C    242  LYS  c   242  .  ?        ?     ?     ?     ?     ?     ?  
 3114  1   3  C    243  HIS  c   243  .  ?        ?     ?     ?     ?     ?     ?  
 3115  1   3  C    244  PRO  c   244  .  ?        ?     ?     ?     ?     ?     ?  
 3116  1   3  C    245  VAL  c   245  .  ?        ?     ?     ?     ?     ?     ?  
 3117  1   3  C    246  THR  c   246  .  ?        ?     ?     ?     ?     ?     ?  
 3118  1   3  C    247  PRO  c   247  .  ?        ?     ?     ?     ?     ?     ?  
 3119  1   3  C    248  TRP  c   248  .  ?        ?     ?     ?     ?     ?     ?  
 3120  1   3  C    249  GLY  c   249  .  ?        ?     ?     ?     ?     ?     ?  
 3121  1   3  C    250  VAL  c   250  .  ?        ?     ?     ?     ?     ?     ?  
 3122  1   3  C    251  GLN  c   251  .  ?        ?     ?     ?     ?     ?     ?  
 3123  1   3  C    252  THR  c   252  .  ?        ?     ?     ?     ?     ?     ?  
 3124  1   3  C    253  LYS  c   253  .  ?        ?     ?     ?     ?     ?     ?  
 3125  1   3  C    254  GLY  c   254  .  ?        ?     ?     ?     ?     ?     ?  
 3126  1   3  C    255  LYS  c   255  .  ?        ?     ?     ?     ?     ?     ?  
 3127  1   3  C    256  LYS  c   256  .  ?        ?     ?     ?     ?     ?     ?  
 3128  1   3  C    257  THR  c   257  .  ?        ?     ?     ?     ?     ?     ?  
 3129  1   3  C    258  ARG  c   258  .  ?        ?     ?     ?     ?     ?     ?  
 3130  1   3  C    259  SER  c   259  .  ?        ?     ?     ?     ?     ?     ?  
 3131  1   3  C    260  ASN  c   260  .  ?        ?     ?     ?     ?     ?     ?  
 3132  1   3  C    261  LYS  c   261  .  ?        ?     ?     ?     ?     ?     ?  
 3133  1   3  C    262  ARG  c   262  .  ?        ?     ?     ?     ?     ?     ?  
 3134  1   3  C    263  THR  c   263  .  ?        ?     ?     ?     ?     ?     ?  
 3135  1   3  C    264  ASP  c   264  .  ?        ?     ?     ?     ?     ?     ?  
 3136  1   3  C    265  LYS  c   265  .  ?        ?     ?     ?     ?     ?     ?  
 3137  1   3  C    266  PHE  c   266  .  ?        ?     ?     ?     ?     ?     ?  
 3138  1   3  C    267  ILE  c   267  .  ?        ?     ?     ?     ?     ?     ?  
 3139  1   3  C    268  VAL  c   268  .  ?        ?     ?     ?     ?     ?     ?  
 3140  1   3  C    269  ARG  c   269  .  ?        ?     ?     ?     ?     ?     ?  
 3141  1   3  C    270  ARG  c   270  .  ?        ?     ?     ?     ?     ?     ?  
 3142  1   3  C    271  ARG  c   271  .  ?        ?     ?     ?     ?     ?     ?  
 3143  1   3  C    272  SER  c   272  .  ?        ?     ?     ?     ?     ?     ?  
 3144  1   4  D      1  MET  d     1  .  ?        ?     ?     ?     ?     ?     ?  
 3145  1   4  D      2  ILE  d     2  .  ?        ?     ?     ?     ?     ?     ?  
 3146  1   4  D      3  GLY  d     3  .  ?        ?     ?     ?     ?     ?     ?  
 3147  1   4  D      4  LEU  d     4  .  ?        ?     ?     ?     ?     ?     ?  
 3148  1   4  D      5  VAL  d     5  .  ?        ?     ?     ?     ?     ?     ?  
 3149  1   4  D      6  GLY  d     6  .  ?        ?     ?     ?     ?     ?     ?  
 3150  1   4  D      7  LYS  d     7  .  ?        ?     ?     ?     ?     ?     ?  
 3151  1   4  D      8  LYS  d     8  .  ?        ?     ?     ?     ?     ?     ?  
 3152  1   4  D      9  VAL  d     9  .  ?        ?     ?     ?     ?     ?     ?  
 3153  1   4  D     10  GLY  d    10  .  ?        ?     ?     ?     ?     ?     ?  
 3154  1   4  D     11  MET  d    11  .  ?        ?     ?     ?     ?     ?     ?  
 3155  1   4  D     12  THR  d    12  .  ?        ?     ?     ?     ?     ?     ?  
 3156  1   4  D     13  ARG  d    13  .  ?        ?     ?     ?     ?     ?     ?  
 3157  1   4  D     14  ILE  d    14  .  ?        ?     ?     ?     ?     ?     ?  
 3158  1   4  D     15  PHE  d    15  .  ?        ?     ?     ?     ?     ?     ?  
 3159  1   4  D     16  THR  d    16  .  ?        ?     ?     ?     ?     ?     ?  
 3160  1   4  D     17  GLU  d    17  .  ?        ?     ?     ?     ?     ?     ?  
 3161  1   4  D     18  ASP  d    18  .  ?        ?     ?     ?     ?     ?     ?  
 3162  1   4  D     19  GLY  d    19  .  ?        ?     ?     ?     ?     ?     ?  
 3163  1   4  D     20  VAL  d    20  .  ?        ?     ?     ?     ?     ?     ?  
 3164  1   4  D     21  SER  d    21  .  ?        ?     ?     ?     ?     ?     ?  
 3165  1   4  D     22  ILE  d    22  .  ?        ?     ?     ?     ?     ?     ?  
 3166  1   4  D     23  PRO  d    23  .  ?        ?     ?     ?     ?     ?     ?  
 3167  1   4  D     24  VAL  d    24  .  ?        ?     ?     ?     ?     ?     ?  
 3168  1   4  D     25  THR  d    25  .  ?        ?     ?     ?     ?     ?     ?  
 3169  1   4  D     26  VAL  d    26  .  ?        ?     ?     ?     ?     ?     ?  
 3170  1   4  D     27  ILE  d    27  .  ?        ?     ?     ?     ?     ?     ?  
 3171  1   4  D     28  GLU  d    28  .  ?        ?     ?     ?     ?     ?     ?  
 3172  1   4  D     29  VAL  d    29  .  ?        ?     ?     ?     ?     ?     ?  
 3173  1   4  D     30  GLU  d    30  .  ?        ?     ?     ?     ?     ?     ?  
 3174  1   4  D     31  ALA  d    31  .  ?        ?     ?     ?     ?     ?     ?  
 3175  1   4  D     32  ASN  d    32  .  ?        ?     ?     ?     ?     ?     ?  
 3176  1   4  D     33  ARG  d    33  .  ?        ?     ?     ?     ?     ?     ?  
 3177  1   4  D     34  VAL  d    34  .  ?        ?     ?     ?     ?     ?     ?  
 3178  1   4  D     35  THR  d    35  .  ?        ?     ?     ?     ?     ?     ?  
 3179  1   4  D     36  GLN  d    36  .  ?        ?     ?     ?     ?     ?     ?  
 3180  1   4  D     37  VAL  d    37  .  ?        ?     ?     ?     ?     ?     ?  
 3181  1   4  D     38  LYS  d    38  .  ?        ?     ?     ?     ?     ?     ?  
 3182  1   4  D     39  ASP  d    39  .  ?        ?     ?     ?     ?     ?     ?  
 3183  1   4  D     40  LEU  d    40  .  ?        ?     ?     ?     ?     ?     ?  
 3184  1   4  D     41  ALA  d    41  .  ?        ?     ?     ?     ?     ?     ?  
 3185  1   4  D     42  ASN  d    42  .  ?        ?     ?     ?     ?     ?     ?  
 3186  1   4  D     43  ASP  d    43  .  ?        ?     ?     ?     ?     ?     ?  
 3187  1   4  D     44  GLY  d    44  .  ?        ?     ?     ?     ?     ?     ?  
 3188  1   4  D     45  TYR  d    45  .  ?        ?     ?     ?     ?     ?     ?  
 3189  1   4  D     46  ARG  d    46  .  ?        ?     ?     ?     ?     ?     ?  
 3190  1   4  D     47  ALA  d    47  .  ?        ?     ?     ?     ?     ?     ?  
 3191  1   4  D     48  ILE  d    48  .  ?        ?     ?     ?     ?     ?     ?  
 3192  1   4  D     49  GLN  d    49  .  ?        ?     ?     ?     ?     ?     ?  
 3193  1   4  D     50  VAL  d    50  .  ?        ?     ?     ?     ?     ?     ?  
 3194  1   4  D     51  THR  d    51  .  ?        ?     ?     ?     ?     ?     ?  
 3195  1   4  D     52  THR  d    52  .  ?        ?     ?     ?     ?     ?     ?  
 3196  1   4  D     53  GLY  d    53  .  ?        ?     ?     ?     ?     ?     ?  
 3197  1   4  D     54  ALA  d    54  .  ?        ?     ?     ?     ?     ?     ?  
 3198  1   4  D     55  LYS  d    55  .  ?        ?     ?     ?     ?     ?     ?  
 3199  1   4  D     56  LYS  d    56  .  ?        ?     ?     ?     ?     ?     ?  
 3200  1   4  D     57  ALA  d    57  .  ?        ?     ?     ?     ?     ?     ?  
 3201  1   4  D     58  ASN  d    58  .  ?        ?     ?     ?     ?     ?     ?  
 3202  1   4  D     59  ARG  d    59  .  ?        ?     ?     ?     ?     ?     ?  
 3203  1   4  D     60  VAL  d    60  .  ?        ?     ?     ?     ?     ?     ?  
 3204  1   4  D     61  THR  d    61  .  ?        ?     ?     ?     ?     ?     ?  
 3205  1   4  D     62  LYS  d    62  .  ?        ?     ?     ?     ?     ?     ?  
 3206  1   4  D     63  PRO  d    63  .  ?        ?     ?     ?     ?     ?     ?  
 3207  1   4  D     64  GLU  d    64  .  ?        ?     ?     ?     ?     ?     ?  
 3208  1   4  D     65  ALA  d    65  .  ?        ?     ?     ?     ?     ?     ?  
 3209  1   4  D     66  GLY  d    66  .  ?        ?     ?     ?     ?     ?     ?  
 3210  1   4  D     67  HIS  d    67  .  ?        ?     ?     ?     ?     ?     ?  
 3211  1   4  D     68  PHE  d    68  .  ?        ?     ?     ?     ?     ?     ?  
 3212  1   4  D     69  ALA  d    69  .  ?        ?     ?     ?     ?     ?     ?  
 3213  1   4  D     70  LYS  d    70  .  ?        ?     ?     ?     ?     ?     ?  
 3214  1   4  D     71  ALA  d    71  .  ?        ?     ?     ?     ?     ?     ?  
 3215  1   4  D     72  GLY  d    72  .  ?        ?     ?     ?     ?     ?     ?  
 3216  1   4  D     73  VAL  d    73  .  ?        ?     ?     ?     ?     ?     ?  
 3217  1   4  D     74  GLU  d    74  .  ?        ?     ?     ?     ?     ?     ?  
 3218  1   4  D     75  ALA  d    75  .  ?        ?     ?     ?     ?     ?     ?  
 3219  1   4  D     76  GLY  d    76  .  ?        ?     ?     ?     ?     ?     ?  
 3220  1   4  D     77  ARG  d    77  .  ?        ?     ?     ?     ?     ?     ?  
 3221  1   4  D     78  GLY  d    78  .  ?        ?     ?     ?     ?     ?     ?  
 3222  1   4  D     79  LEU  d    79  .  ?        ?     ?     ?     ?     ?     ?  
 3223  1   4  D     80  TRP  d    80  .  ?        ?     ?     ?     ?     ?     ?  
 3224  1   4  D     81  GLU  d    81  .  ?        ?     ?     ?     ?     ?     ?  
 3225  1   4  D     82  PHE  d    82  .  ?        ?     ?     ?     ?     ?     ?  
 3226  1   4  D     83  ARG  d    83  .  ?        ?     ?     ?     ?     ?     ?  
 3227  1   4  D     84  LEU  d    84  .  ?        ?     ?     ?     ?     ?     ?  
 3228  1   4  D     85  ALA  d    85  .  ?        ?     ?     ?     ?     ?     ?  
 3229  1   4  D     86  GLU  d    86  .  ?        ?     ?     ?     ?     ?     ?  
 3230  1   4  D     87  GLY  d    87  .  ?        ?     ?     ?     ?     ?     ?  
 3231  1   4  D     88  GLU  d    88  .  ?        ?     ?     ?     ?     ?     ?  
 3232  1   4  D     89  GLU  d    89  .  ?        ?     ?     ?     ?     ?     ?  
 3233  1   4  D     90  PHE  d    90  .  ?        ?     ?     ?     ?     ?     ?  
 3234  1   4  D     91  THR  d    91  .  ?        ?     ?     ?     ?     ?     ?  
 3235  1   4  D     92  VAL  d    92  .  ?        ?     ?     ?     ?     ?     ?  
 3236  1   4  D     93  GLY  d    93  .  ?        ?     ?     ?     ?     ?     ?  
 3237  1   4  D     94  GLN  d    94  .  ?        ?     ?     ?     ?     ?     ?  
 3238  1   4  D     95  SER  d    95  .  ?        ?     ?     ?     ?     ?     ?  
 3239  1   4  D     96  ILE  d    96  .  ?        ?     ?     ?     ?     ?     ?  
 3240  1   4  D     97  SER  d    97  .  ?        ?     ?     ?     ?     ?     ?  
 3241  1   4  D     98  VAL  d    98  .  ?        ?     ?     ?     ?     ?     ?  
 3242  1   4  D     99  GLU  d    99  .  ?        ?     ?     ?     ?     ?     ?  
 3243  1   4  D    100  LEU  d   100  .  ?        ?     ?     ?     ?     ?     ?  
 3244  1   4  D    101  PHE  d   101  .  ?        ?     ?     ?     ?     ?     ?  
 3245  1   4  D    102  ALA  d   102  .  ?        ?     ?     ?     ?     ?     ?  
 3246  1   4  D    103  ASP  d   103  .  ?        ?     ?     ?     ?     ?     ?  
 3247  1   4  D    104  VAL  d   104  .  ?        ?     ?     ?     ?     ?     ?  
 3248  1   4  D    105  LYS  d   105  .  ?        ?     ?     ?     ?     ?     ?  
 3249  1   4  D    106  LYS  d   106  .  ?        ?     ?     ?     ?     ?     ?  
 3250  1   4  D    107  VAL  d   107  .  ?        ?     ?     ?     ?     ?     ?  
 3251  1   4  D    108  ASP  d   108  .  ?        ?     ?     ?     ?     ?     ?  
 3252  1   4  D    109  VAL  d   109  .  ?        ?     ?     ?     ?     ?     ?  
 3253  1   4  D    110  THR  d   110  .  ?        ?     ?     ?     ?     ?     ?  
 3254  1   4  D    111  GLY  d   111  .  ?        ?     ?     ?     ?     ?     ?  
 3255  1   4  D    112  THR  d   112  .  ?        ?     ?     ?     ?     ?     ?  
 3256  1   4  D    113  SER  d   113  .  ?        ?     ?     ?     ?     ?     ?  
 3257  1   4  D    114  LYS  d   114  .  ?        ?     ?     ?     ?     ?     ?  
 3258  1   4  D    115  GLY  d   115  .  ?        ?     ?     ?     ?     ?     ?  
 3259  1   4  D    116  LYS  d   116  .  ?        ?     ?     ?     ?     ?     ?  
 3260  1   4  D    117  GLY  d   117  .  ?        ?     ?     ?     ?     ?     ?  
 3261  1   4  D    118  PHE  d   118  .  ?        ?     ?     ?     ?     ?     ?  
 3262  1   4  D    119  ALA  d   119  .  ?        ?     ?     ?     ?     ?     ?  
 3263  1   4  D    120  GLY  d   120  .  ?        ?     ?     ?     ?     ?     ?  
 3264  1   4  D    121  THR  d   121  .  ?        ?     ?     ?     ?     ?     ?  
 3265  1   4  D    122  VAL  d   122  .  ?        ?     ?     ?     ?     ?     ?  
 3266  1   4  D    123  LYS  d   123  .  ?        ?     ?     ?     ?     ?     ?  
 3267  1   4  D    124  ARG  d   124  .  ?        ?     ?     ?     ?     ?     ?  
 3268  1   4  D    125  TRP  d   125  .  ?        ?     ?     ?     ?     ?     ?  
 3269  1   4  D    126  ASN  d   126  .  ?        ?     ?     ?     ?     ?     ?  
 3270  1   4  D    127  PHE  d   127  .  ?        ?     ?     ?     ?     ?     ?  
 3271  1   4  D    128  ARG  d   128  .  ?        ?     ?     ?     ?     ?     ?  
 3272  1   4  D    129  THR  d   129  .  ?        ?     ?     ?     ?     ?     ?  
 3273  1   4  D    130  GLN  d   130  .  ?        ?     ?     ?     ?     ?     ?  
 3274  1   4  D    131  ASP  d   131  .  ?        ?     ?     ?     ?     ?     ?  
 3275  1   4  D    132  ALA  d   132  .  ?        ?     ?     ?     ?     ?     ?  
 3276  1   4  D    133  THR  d   133  .  ?        ?     ?     ?     ?     ?     ?  
 3277  1   4  D    134  HIS  d   134  .  ?        ?     ?     ?     ?     ?     ?  
 3278  1   4  D    135  GLY  d   135  .  ?        ?     ?     ?     ?     ?     ?  
 3279  1   4  D    136  ASN  d   136  .  ?        ?     ?     ?     ?     ?     ?  
 3280  1   4  D    137  SER  d   137  .  ?        ?     ?     ?     ?     ?     ?  
 3281  1   4  D    138  LEU  d   138  .  ?        ?     ?     ?     ?     ?     ?  
 3282  1   4  D    139  SER  d   139  .  ?        ?     ?     ?     ?     ?     ?  
 3283  1   4  D    140  HIS  d   140  .  ?        ?     ?     ?     ?     ?     ?  
 3284  1   4  D    141  ARG  d   141  .  ?        ?     ?     ?     ?     ?     ?  
 3285  1   4  D    142  VAL  d   142  .  ?        ?     ?     ?     ?     ?     ?  
 3286  1   4  D    143  PRO  d   143  .  ?        ?     ?     ?     ?     ?     ?  
 3287  1   4  D    144  GLY  d   144  .  ?        ?     ?     ?     ?     ?     ?  
 3288  1   4  D    145  SER  d   145  .  ?        ?     ?     ?     ?     ?     ?  
 3289  1   4  D    146  ILE  d   146  .  ?        ?     ?     ?     ?     ?     ?  
 3290  1   4  D    147  GLY  d   147  .  ?        ?     ?     ?     ?     ?     ?  
 3291  1   4  D    148  GLN  d   148  .  ?        ?     ?     ?     ?     ?     ?  
 3292  1   4  D    149  ASN  d   149  .  ?        ?     ?     ?     ?     ?     ?  
 3293  1   4  D    150  MEQ  d   150  .  ?        ?     ?     ?     ?     2     5  
 3294  1   4  D    151  THR  d   151  .  ?        ?     ?     ?     ?     ?     ?  
 3295  1   4  D    152  PRO  d   152  .  ?        ?     ?     ?     ?     ?     ?  
 3296  1   4  D    153  GLY  d   153  .  ?        ?     ?     ?     ?     ?     ?  
 3297  1   4  D    154  LYS  d   154  .  ?        ?     ?     ?     ?     ?     ?  
 3298  1   4  D    155  VAL  d   155  .  ?        ?     ?     ?     ?     ?     ?  
 3299  1   4  D    156  PHE  d   156  .  ?        ?     ?     ?     ?     ?     ?  
 3300  1   4  D    157  LYS  d   157  .  ?        ?     ?     ?     ?     ?     ?  
 3301  1   4  D    158  GLY  d   158  .  ?        ?     ?     ?     ?     ?     ?  
 3302  1   4  D    159  LYS  d   159  .  ?        ?     ?     ?     ?     ?     ?  
 3303  1   4  D    160  LYS  d   160  .  ?        ?     ?     ?     ?     ?     ?  
 3304  1   4  D    161  MET  d   161  .  ?        ?     ?     ?     ?     ?     ?  
 3305  1   4  D    162  ALA  d   162  .  ?        ?     ?     ?     ?     ?     ?  
 3306  1   4  D    163  GLY  d   163  .  ?        ?     ?     ?     ?     ?     ?  
 3307  1   4  D    164  GLN  d   164  .  ?        ?     ?     ?     ?     ?     ?  
 3308  1   4  D    165  MET  d   165  .  ?        ?     ?     ?     ?     ?     ?  
 3309  1   4  D    166  GLY  d   166  .  ?        ?     ?     ?     ?     ?     ?  
 3310  1   4  D    167  ASN  d   167  .  ?        ?     ?     ?     ?     ?     ?  
 3311  1   4  D    168  GLU  d   168  .  ?        ?     ?     ?     ?     ?     ?  
 3312  1   4  D    169  ARG  d   169  .  ?        ?     ?     ?     ?     ?     ?  
 3313  1   4  D    170  VAL  d   170  .  ?        ?     ?     ?     ?     ?     ?  
 3314  1   4  D    171  THR  d   171  .  ?        ?     ?     ?     ?     ?     ?  
 3315  1   4  D    172  VAL  d   172  .  ?        ?     ?     ?     ?     ?     ?  
 3316  1   4  D    173  GLN  d   173  .  ?        ?     ?     ?     ?     ?     ?  
 3317  1   4  D    174  SER  d   174  .  ?        ?     ?     ?     ?     ?     ?  
 3318  1   4  D    175  LEU  d   175  .  ?        ?     ?     ?     ?     ?     ?  
 3319  1   4  D    176  ASP  d   176  .  ?        ?     ?     ?     ?     ?     ?  
 3320  1   4  D    177  VAL  d   177  .  ?        ?     ?     ?     ?     ?     ?  
 3321  1   4  D    178  VAL  d   178  .  ?        ?     ?     ?     ?     ?     ?  
 3322  1   4  D    179  ARG  d   179  .  ?        ?     ?     ?     ?     ?     ?  
 3323  1   4  D    180  VAL  d   180  .  ?        ?     ?     ?     ?     ?     ?  
 3324  1   4  D    181  ASP  d   181  .  ?        ?     ?     ?     ?     ?     ?  
 3325  1   4  D    182  ALA  d   182  .  ?        ?     ?     ?     ?     ?     ?  
 3326  1   4  D    183  GLU  d   183  .  ?        ?     ?     ?     ?     ?     ?  
 3327  1   4  D    184  ARG  d   184  .  ?        ?     ?     ?     ?     ?     ?  
 3328  1   4  D    185  ASN  d   185  .  ?        ?     ?     ?     ?     ?     ?  
 3329  1   4  D    186  LEU  d   186  .  ?        ?     ?     ?     ?     ?     ?  
 3330  1   4  D    187  LEU  d   187  .  ?        ?     ?     ?     ?     ?     ?  
 3331  1   4  D    188  LEU  d   188  .  ?        ?     ?     ?     ?     ?     ?  
 3332  1   4  D    189  VAL  d   189  .  ?        ?     ?     ?     ?     ?     ?  
 3333  1   4  D    190  LYS  d   190  .  ?        ?     ?     ?     ?     ?     ?  
 3334  1   4  D    191  GLY  d   191  .  ?        ?     ?     ?     ?     ?     ?  
 3335  1   4  D    192  ALA  d   192  .  ?        ?     ?     ?     ?     ?     ?  
 3336  1   4  D    193  VAL  d   193  .  ?        ?     ?     ?     ?     ?     ?  
 3337  1   4  D    194  PRO  d   194  .  ?        ?     ?     ?     ?     ?     ?  
 3338  1   4  D    195  GLY  d   195  .  ?        ?     ?     ?     ?     ?     ?  
 3339  1   4  D    196  ALA  d   196  .  ?        ?     ?     ?     ?     ?     ?  
 3340  1   4  D    197  THR  d   197  .  ?        ?     ?     ?     ?     ?     ?  
 3341  1   4  D    198  GLY  d   198  .  ?        ?     ?     ?     ?     ?     ?  
 3342  1   4  D    199  SER  d   199  .  ?        ?     ?     ?     ?     ?     ?  
 3343  1   4  D    200  ASP  d   200  .  ?        ?     ?     ?     ?     ?     ?  
 3344  1   4  D    201  LEU  d   201  .  ?        ?     ?     ?     ?     ?     ?  
 3345  1   4  D    202  ILE  d   202  .  ?        ?     ?     ?     ?     ?     ?  
 3346  1   4  D    203  VAL  d   203  .  ?        ?     ?     ?     ?     ?     ?  
 3347  1   4  D    204  LYS  d   204  .  ?        ?     ?     ?     ?     ?     ?  
 3348  1   4  D    205  PRO  d   205  .  ?        ?     ?     ?     ?     ?     ?  
 3349  1   4  D    206  ALA  d   206  .  ?        ?     ?     ?     ?     ?     ?  
 3350  1   4  D    207  VAL  d   207  .  ?        ?     ?     ?     ?     ?     ?  
 3351  1   4  D    208  LYS  d   208  .  ?        ?     ?     ?     ?     ?     ?  
 3352  1   4  D    209  ALA  d   209  .  ?        ?     ?     ?     ?     ?     ?  
 3353  1   5  E      1  MET  e     1  .  ?        ?     ?     ?     ?     ?     ?  
 3354  1   5  E      2  GLU  e     2  .  ?        ?     ?     ?     ?     ?     ?  
 3355  1   5  E      3  LEU  e     3  .  ?        ?     ?     ?     ?     ?     ?  
 3356  1   5  E      4  VAL  e     4  .  ?        ?     ?     ?     ?     ?     ?  
 3357  1   5  E      5  LEU  e     5  .  ?        ?     ?     ?     ?     ?     ?  
 3358  1   5  E      6  LYS  e     6  .  ?        ?     ?     ?     ?     ?     ?  
 3359  1   5  E      7  ASP  e     7  .  ?        ?     ?     ?     ?     ?     ?  
 3360  1   5  E      8  ALA  e     8  .  ?        ?     ?     ?     ?     ?     ?  
 3361  1   5  E      9  GLN  e     9  .  ?        ?     ?     ?     ?     ?     ?  
 3362  1   5  E     10  SER  e    10  .  ?        ?     ?     ?     ?     ?     ?  
 3363  1   5  E     11  ALA  e    11  .  ?        ?     ?     ?     ?     ?     ?  
 3364  1   5  E     12  LEU  e    12  .  ?        ?     ?     ?     ?     ?     ?  
 3365  1   5  E     13  THR  e    13  .  ?        ?     ?     ?     ?     ?     ?  
 3366  1   5  E     14  VAL  e    14  .  ?        ?     ?     ?     ?     ?     ?  
 3367  1   5  E     15  SER  e    15  .  ?        ?     ?     ?     ?     ?     ?  
 3368  1   5  E     16  GLU  e    16  .  ?        ?     ?     ?     ?     ?     ?  
 3369  1   5  E     17  THR  e    17  .  ?        ?     ?     ?     ?     ?     ?  
 3370  1   5  E     18  THR  e    18  .  ?        ?     ?     ?     ?     ?     ?  
 3371  1   5  E     19  PHE  e    19  .  ?        ?     ?     ?     ?     ?     ?  
 3372  1   5  E     20  GLY  e    20  .  ?        ?     ?     ?     ?     ?     ?  
 3373  1   5  E     21  ARG  e    21  .  ?        ?     ?     ?     ?     ?     ?  
 3374  1   5  E     22  ASP  e    22  .  ?        ?     ?     ?     ?     ?     ?  
 3375  1   5  E     23  PHE  e    23  .  ?        ?     ?     ?     ?     ?     ?  
 3376  1   5  E     24  ASN  e    24  .  ?        ?     ?     ?     ?     ?     ?  
 3377  1   5  E     25  GLU  e    25  .  ?        ?     ?     ?     ?     ?     ?  
 3378  1   5  E     26  ALA  e    26  .  ?        ?     ?     ?     ?     ?     ?  
 3379  1   5  E     27  LEU  e    27  .  ?        ?     ?     ?     ?     ?     ?  
 3380  1   5  E     28  VAL  e    28  .  ?        ?     ?     ?     ?     ?     ?  
 3381  1   5  E     29  HIS  e    29  .  ?        ?     ?     ?     ?     ?     ?  
 3382  1   5  E     30  GLN  e    30  .  ?        ?     ?     ?     ?     ?     ?  
 3383  1   5  E     31  VAL  e    31  .  ?        ?     ?     ?     ?     ?     ?  
 3384  1   5  E     32  VAL  e    32  .  ?        ?     ?     ?     ?     ?     ?  
 3385  1   5  E     33  VAL  e    33  .  ?        ?     ?     ?     ?     ?     ?  
 3386  1   5  E     34  ALA  e    34  .  ?        ?     ?     ?     ?     ?     ?  
 3387  1   5  E     35  TYR  e    35  .  ?        ?     ?     ?     ?     ?     ?  
 3388  1   5  E     36  ALA  e    36  .  ?        ?     ?     ?     ?     ?     ?  
 3389  1   5  E     37  ALA  e    37  .  ?        ?     ?     ?     ?     ?     ?  
 3390  1   5  E     38  GLY  e    38  .  ?        ?     ?     ?     ?     ?     ?  
 3391  1   5  E     39  ALA  e    39  .  ?        ?     ?     ?     ?     ?     ?  
 3392  1   5  E     40  ARG  e    40  .  ?        ?     ?     ?     ?     ?     ?  
 3393  1   5  E     41  GLN  e    41  .  ?        ?     ?     ?     ?     ?     ?  
 3394  1   5  E     42  GLY  e    42  .  ?        ?     ?     ?     ?     ?     ?  
 3395  1   5  E     43  THR  e    43  .  ?        ?     ?     ?     ?     ?     ?  
 3396  1   5  E     44  ARG  e    44  .  ?        ?     ?     ?     ?     ?     ?  
 3397  1   5  E     45  ALA  e    45  .  ?        ?     ?     ?     ?     ?     ?  
 3398  1   5  E     46  GLN  e    46  .  ?        ?     ?     ?     ?     ?     ?  
 3399  1   5  E     47  LYS  e    47  .  ?        ?     ?     ?     ?     ?     ?  
 3400  1   5  E     48  THR  e    48  .  ?        ?     ?     ?     ?     ?     ?  
 3401  1   5  E     49  ARG  e    49  .  ?        ?     ?     ?     ?     ?     ?  
 3402  1   5  E     50  ALA  e    50  .  ?        ?     ?     ?     ?     ?     ?  
 3403  1   5  E     51  GLU  e    51  .  ?        ?     ?     ?     ?     ?     ?  
 3404  1   5  E     52  VAL  e    52  .  ?        ?     ?     ?     ?     ?     ?  
 3405  1   5  E     53  THR  e    53  .  ?        ?     ?     ?     ?     ?     ?  
 3406  1   5  E     54  GLY  e    54  .  ?        ?     ?     ?     ?     ?     ?  
 3407  1   5  E     55  SER  e    55  .  ?        ?     ?     ?     ?     ?     ?  
 3408  1   5  E     56  GLY  e    56  .  ?        ?     ?     ?     ?     ?     ?  
 3409  1   5  E     57  LYS  e    57  .  ?        ?     ?     ?     ?     ?     ?  
 3410  1   5  E     58  LYS  e    58  .  ?        ?     ?     ?     ?     ?     ?  
 3411  1   5  E     59  PRO  e    59  .  ?        ?     ?     ?     ?     ?     ?  
 3412  1   5  E     60  TRP  e    60  .  ?        ?     ?     ?     ?     ?     ?  
 3413  1   5  E     61  ARG  e    61  .  ?        ?     ?     ?     ?     ?     ?  
 3414  1   5  E     62  GLN  e    62  .  ?        ?     ?     ?     ?     ?     ?  
 3415  1   5  E     63  LYS  e    63  .  ?        ?     ?     ?     ?     ?     ?  
 3416  1   5  E     64  GLY  e    64  .  ?        ?     ?     ?     ?     ?     ?  
 3417  1   5  E     65  THR  e    65  .  ?        ?     ?     ?     ?     ?     ?  
 3418  1   5  E     66  GLY  e    66  .  ?        ?     ?     ?     ?     ?     ?  
 3419  1   5  E     67  ARG  e    67  .  ?        ?     ?     ?     ?     ?     ?  
 3420  1   5  E     68  ALA  e    68  .  ?        ?     ?     ?     ?     ?     ?  
 3421  1   5  E     69  ARG  e    69  .  ?        ?     ?     ?     ?     ?     ?  
 3422  1   5  E     70  SER  e    70  .  ?        ?     ?     ?     ?     ?     ?  
 3423  1   5  E     71  GLY  e    71  .  ?        ?     ?     ?     ?     ?     ?  
 3424  1   5  E     72  SER  e    72  .  ?        ?     ?     ?     ?     ?     ?  
 3425  1   5  E     73  ILE  e    73  .  ?        ?     ?     ?     ?     ?     ?  
 3426  1   5  E     74  LYS  e    74  .  ?        ?     ?     ?     ?     ?     ?  
 3427  1   5  E     75  SER  e    75  .  ?        ?     ?     ?     ?     ?     ?  
 3428  1   5  E     76  PRO  e    76  .  ?        ?     ?     ?     ?     ?     ?  
 3429  1   5  E     77  ILE  e    77  .  ?        ?     ?     ?     ?     ?     ?  
 3430  1   5  E     78  TRP  e    78  .  ?        ?     ?     ?     ?     ?     ?  
 3431  1   5  E     79  ARG  e    79  .  ?        ?     ?     ?     ?     ?     ?  
 3432  1   5  E     80  SER  e    80  .  ?        ?     ?     ?     ?     ?     ?  
 3433  1   5  E     81  GLY  e    81  .  ?        ?     ?     ?     ?     ?     ?  
 3434  1   5  E     82  GLY  e    82  .  ?        ?     ?     ?     ?     ?     ?  
 3435  1   5  E     83  VAL  e    83  .  ?        ?     ?     ?     ?     ?     ?  
 3436  1   5  E     84  THR  e    84  .  ?        ?     ?     ?     ?     ?     ?  
 3437  1   5  E     85  PHE  e    85  .  ?        ?     ?     ?     ?     ?     ?  
 3438  1   5  E     86  ALA  e    86  .  ?        ?     ?     ?     ?     ?     ?  
 3439  1   5  E     87  ALA  e    87  .  ?        ?     ?     ?     ?     ?     ?  
 3440  1   5  E     88  ARG  e    88  .  ?        ?     ?     ?     ?     ?     ?  
 3441  1   5  E     89  PRO  e    89  .  ?        ?     ?     ?     ?     ?     ?  
 3442  1   5  E     90  GLN  e    90  .  ?        ?     ?     ?     ?     ?     ?  
 3443  1   5  E     91  ASP  e    91  .  ?        ?     ?     ?     ?     ?     ?  
 3444  1   5  E     92  HIS  e    92  .  ?        ?     ?     ?     ?     ?     ?  
 3445  1   5  E     93  SER  e    93  .  ?        ?     ?     ?     ?     ?     ?  
 3446  1   5  E     94  GLN  e    94  .  ?        ?     ?     ?     ?     ?     ?  
 3447  1   5  E     95  LYS  e    95  .  ?        ?     ?     ?     ?     ?     ?  
 3448  1   5  E     96  VAL  e    96  .  ?        ?     ?     ?     ?     ?     ?  
 3449  1   5  E     97  ASN  e    97  .  ?        ?     ?     ?     ?     ?     ?  
 3450  1   5  E     98  LYS  e    98  .  ?        ?     ?     ?     ?     ?     ?  
 3451  1   5  E     99  LYS  e    99  .  ?        ?     ?     ?     ?     ?     ?  
 3452  1   5  E    100  MET  e   100  .  ?        ?     ?     ?     ?     ?     ?  
 3453  1   5  E    101  TYR  e   101  .  ?        ?     ?     ?     ?     ?     ?  
 3454  1   5  E    102  ARG  e   102  .  ?        ?     ?     ?     ?     ?     ?  
 3455  1   5  E    103  GLY  e   103  .  ?        ?     ?     ?     ?     ?     ?  
 3456  1   5  E    104  ALA  e   104  .  ?        ?     ?     ?     ?     ?     ?  
 3457  1   5  E    105  LEU  e   105  .  ?        ?     ?     ?     ?     ?     ?  
 3458  1   5  E    106  LYS  e   106  .  ?        ?     ?     ?     ?     ?     ?  
 3459  1   5  E    107  SER  e   107  .  ?        ?     ?     ?     ?     ?     ?  
 3460  1   5  E    108  ILE  e   108  .  ?        ?     ?     ?     ?     ?     ?  
 3461  1   5  E    109  LEU  e   109  .  ?        ?     ?     ?     ?     ?     ?  
 3462  1   5  E    110  SER  e   110  .  ?        ?     ?     ?     ?     ?     ?  
 3463  1   5  E    111  GLU  e   111  .  ?        ?     ?     ?     ?     ?     ?  
 3464  1   5  E    112  LEU  e   112  .  ?        ?     ?     ?     ?     ?     ?  
 3465  1   5  E    113  VAL  e   113  .  ?        ?     ?     ?     ?     ?     ?  
 3466  1   5  E    114  ARG  e   114  .  ?        ?     ?     ?     ?     ?     ?  
 3467  1   5  E    115  GLN  e   115  .  ?        ?     ?     ?     ?     ?     ?  
 3468  1   5  E    116  ASP  e   116  .  ?        ?     ?     ?     ?     ?     ?  
 3469  1   5  E    117  ARG  e   117  .  ?        ?     ?     ?     ?     ?     ?  
 3470  1   5  E    118  LEU  e   118  .  ?        ?     ?     ?     ?     ?     ?  
 3471  1   5  E    119  ILE  e   119  .  ?        ?     ?     ?     ?     ?     ?  
 3472  1   5  E    120  VAL  e   120  .  ?        ?     ?     ?     ?     ?     ?  
 3473  1   5  E    121  VAL  e   121  .  ?        ?     ?     ?     ?     ?     ?  
 3474  1   5  E    122  GLU  e   122  .  ?        ?     ?     ?     ?     ?     ?  
 3475  1   5  E    123  LYS  e   123  .  ?        ?     ?     ?     ?     ?     ?  
 3476  1   5  E    124  PHE  e   124  .  ?        ?     ?     ?     ?     ?     ?  
 3477  1   5  E    125  SER  e   125  .  ?        ?     ?     ?     ?     ?     ?  
 3478  1   5  E    126  VAL  e   126  .  ?        ?     ?     ?     ?     ?     ?  
 3479  1   5  E    127  GLU  e   127  .  ?        ?     ?     ?     ?     ?     ?  
 3480  1   5  E    128  ALA  e   128  .  ?        ?     ?     ?     ?     ?     ?  
 3481  1   5  E    129  PRO  e   129  .  ?        ?     ?     ?     ?     ?     ?  
 3482  1   5  E    130  LYS  e   130  .  ?        ?     ?     ?     ?     ?     ?  
 3483  1   5  E    131  THR  e   131  .  ?        ?     ?     ?     ?     ?     ?  
 3484  1   5  E    132  LYS  e   132  .  ?        ?     ?     ?     ?     ?     ?  
 3485  1   5  E    133  LEU  e   133  .  ?        ?     ?     ?     ?     ?     ?  
 3486  1   5  E    134  LEU  e   134  .  ?        ?     ?     ?     ?     ?     ?  
 3487  1   5  E    135  ALA  e   135  .  ?        ?     ?     ?     ?     ?     ?  
 3488  1   5  E    136  GLN  e   136  .  ?        ?     ?     ?     ?     ?     ?  
 3489  1   5  E    137  LYS  e   137  .  ?        ?     ?     ?     ?     ?     ?  
 3490  1   5  E    138  LEU  e   138  .  ?        ?     ?     ?     ?     ?     ?  
 3491  1   5  E    139  LYS  e   139  .  ?        ?     ?     ?     ?     ?     ?  
 3492  1   5  E    140  ASP  e   140  .  ?        ?     ?     ?     ?     ?     ?  
 3493  1   5  E    141  MET  e   141  .  ?        ?     ?     ?     ?     ?     ?  
 3494  1   5  E    142  ALA  e   142  .  ?        ?     ?     ?     ?     ?     ?  
 3495  1   5  E    143  LEU  e   143  .  ?        ?     ?     ?     ?     ?     ?  
 3496  1   5  E    144  GLU  e   144  .  ?        ?     ?     ?     ?     ?     ?  
 3497  1   5  E    145  ASP  e   145  .  ?        ?     ?     ?     ?     ?     ?  
 3498  1   5  E    146  VAL  e   146  .  ?        ?     ?     ?     ?     ?     ?  
 3499  1   5  E    147  LEU  e   147  .  ?        ?     ?     ?     ?     ?     ?  
 3500  1   5  E    148  ILE  e   148  .  ?        ?     ?     ?     ?     ?     ?  
 3501  1   5  E    149  ILE  e   149  .  ?        ?     ?     ?     ?     ?     ?  
 3502  1   5  E    150  THR  e   150  .  ?        ?     ?     ?     ?     ?     ?  
 3503  1   5  E    151  GLY  e   151  .  ?        ?     ?     ?     ?     ?     ?  
 3504  1   5  E    152  GLU  e   152  .  ?        ?     ?     ?     ?     ?     ?  
 3505  1   5  E    153  LEU  e   153  .  ?        ?     ?     ?     ?     ?     ?  
 3506  1   5  E    154  ASP  e   154  .  ?        ?     ?     ?     ?     ?     ?  
 3507  1   5  E    155  GLU  e   155  .  ?        ?     ?     ?     ?     ?     ?  
 3508  1   5  E    156  ASN  e   156  .  ?        ?     ?     ?     ?     ?     ?  
 3509  1   5  E    157  LEU  e   157  .  ?        ?     ?     ?     ?     ?     ?  
 3510  1   5  E    158  PHE  e   158  .  ?        ?     ?     ?     ?     ?     ?  
 3511  1   5  E    159  LEU  e   159  .  ?        ?     ?     ?     ?     ?     ?  
 3512  1   5  E    160  ALA  e   160  .  ?        ?     ?     ?     ?     ?     ?  
 3513  1   5  E    161  ALA  e   161  .  ?        ?     ?     ?     ?     ?     ?  
 3514  1   5  E    162  ARG  e   162  .  ?        ?     ?     ?     ?     ?     ?  
 3515  1   5  E    163  ASN  e   163  .  ?        ?     ?     ?     ?     ?     ?  
 3516  1   5  E    164  LEU  e   164  .  ?        ?     ?     ?     ?     ?     ?  
 3517  1   5  E    165  HIS  e   165  .  ?        ?     ?     ?     ?     ?     ?  
 3518  1   5  E    166  LYS  e   166  .  ?        ?     ?     ?     ?     ?     ?  
 3519  1   5  E    167  VAL  e   167  .  ?        ?     ?     ?     ?     ?     ?  
 3520  1   5  E    168  ASP  e   168  .  ?        ?     ?     ?     ?     ?     ?  
 3521  1   5  E    169  VAL  e   169  .  ?        ?     ?     ?     ?     ?     ?  
 3522  1   5  E    170  ARG  e   170  .  ?        ?     ?     ?     ?     ?     ?  
 3523  1   5  E    171  ASP  e   171  .  ?        ?     ?     ?     ?     ?     ?  
 3524  1   5  E    172  ALA  e   172  .  ?        ?     ?     ?     ?     ?     ?  
 3525  1   5  E    173  THR  e   173  .  ?        ?     ?     ?     ?     ?     ?  
 3526  1   5  E    174  GLY  e   174  .  ?        ?     ?     ?     ?     ?     ?  
 3527  1   5  E    175  ILE  e   175  .  ?        ?     ?     ?     ?     ?     ?  
 3528  1   5  E    176  ASP  e   176  .  ?        ?     ?     ?     ?     ?     ?  
 3529  1   5  E    177  PRO  e   177  .  ?        ?     ?     ?     ?     ?     ?  
 3530  1   5  E    178  VAL  e   178  .  ?        ?     ?     ?     ?     ?     ?  
 3531  1   5  E    179  SER  e   179  .  ?        ?     ?     ?     ?     ?     ?  
 3532  1   5  E    180  LEU  e   180  .  ?        ?     ?     ?     ?     ?     ?  
 3533  1   5  E    181  ILE  e   181  .  ?        ?     ?     ?     ?     ?     ?  
 3534  1   5  E    182  ALA  e   182  .  ?        ?     ?     ?     ?     ?     ?  
 3535  1   5  E    183  PHE  e   183  .  ?        ?     ?     ?     ?     ?     ?  
 3536  1   5  E    184  ASP  e   184  .  ?        ?     ?     ?     ?     ?     ?  
 3537  1   5  E    185  LYS  e   185  .  ?        ?     ?     ?     ?     ?     ?  
 3538  1   5  E    186  VAL  e   186  .  ?        ?     ?     ?     ?     ?     ?  
 3539  1   5  E    187  VAL  e   187  .  ?        ?     ?     ?     ?     ?     ?  
 3540  1   5  E    188  MET  e   188  .  ?        ?     ?     ?     ?     ?     ?  
 3541  1   5  E    189  THR  e   189  .  ?        ?     ?     ?     ?     ?     ?  
 3542  1   5  E    190  ALA  e   190  .  ?        ?     ?     ?     ?     ?     ?  
 3543  1   5  E    191  ASP  e   191  .  ?        ?     ?     ?     ?     ?     ?  
 3544  1   5  E    192  ALA  e   192  .  ?        ?     ?     ?     ?     ?     ?  
 3545  1   5  E    193  VAL  e   193  .  ?        ?     ?     ?     ?     ?     ?  
 3546  1   5  E    194  LYS  e   194  .  ?        ?     ?     ?     ?     ?     ?  
 3547  1   5  E    195  GLN  e   195  .  ?        ?     ?     ?     ?     ?     ?  
 3548  1   5  E    196  VAL  e   196  .  ?        ?     ?     ?     ?     ?     ?  
 3549  1   5  E    197  GLU  e   197  .  ?        ?     ?     ?     ?     ?     ?  
 3550  1   5  E    198  GLU  e   198  .  ?        ?     ?     ?     ?     ?     ?  
 3551  1   5  E    199  MET  e   199  .  ?        ?     ?     ?     ?     ?     ?  
 3552  1   5  E    200  LEU  e   200  .  ?        ?     ?     ?     ?     ?     ?  
 3553  1   5  E    201  ALA  e   201  .  ?        ?     ?     ?     ?     ?     ?  
 3554  1   6  F      2  ALA  f     2  .  ?        ?     ?     ?     ?     ?     ?  
 3555  1   6  F      3  LYS  f     3  .  ?        ?     ?     ?     ?     ?     ?  
 3556  1   6  F      4  LEU  f     4  .  ?        ?     ?     ?     ?     ?     ?  
 3557  1   6  F      5  HIS  f     5  .  ?        ?     ?     ?     ?     ?     ?  
 3558  1   6  F      6  ASP  f     6  .  ?        ?     ?     ?     ?     ?     ?  
 3559  1   6  F      7  TYR  f     7  .  ?        ?     ?     ?     ?     ?     ?  
 3560  1   6  F      8  TYR  f     8  .  ?        ?     ?     ?     ?     ?     ?  
 3561  1   6  F      9  LYS  f     9  .  ?        ?     ?     ?     ?     ?     ?  
 3562  1   6  F     10  ASP  f    10  .  ?        ?     ?     ?     ?     ?     ?  
 3563  1   6  F     11  GLU  f    11  .  ?        ?     ?     ?     ?     ?     ?  
 3564  1   6  F     12  VAL  f    12  .  ?        ?     ?     ?     ?     ?     ?  
 3565  1   6  F     13  VAL  f    13  .  ?        ?     ?     ?     ?     ?     ?  
 3566  1   6  F     14  LYS  f    14  .  ?        ?     ?     ?     ?     ?     ?  
 3567  1   6  F     15  LYS  f    15  .  ?        ?     ?     ?     ?     ?     ?  
 3568  1   6  F     16  LEU  f    16  .  ?        ?     ?     ?     ?     ?     ?  
 3569  1   6  F     17  MET  f    17  .  ?        ?     ?     ?     ?     ?     ?  
 3570  1   6  F     18  THR  f    18  .  ?        ?     ?     ?     ?     ?     ?  
 3571  1   6  F     19  GLU  f    19  .  ?        ?     ?     ?     ?     ?     ?  
 3572  1   6  F     20  PHE  f    20  .  ?        ?     ?     ?     ?     ?     ?  
 3573  1   6  F     21  ASN  f    21  .  ?        ?     ?     ?     ?     ?     ?  
 3574  1   6  F     22  TYR  f    22  .  ?        ?     ?     ?     ?     ?     ?  
 3575  1   6  F     23  ASN  f    23  .  ?        ?     ?     ?     ?     ?     ?  
 3576  1   6  F     24  SER  f    24  .  ?        ?     ?     ?     ?     ?     ?  
 3577  1   6  F     25  VAL  f    25  .  ?        ?     ?     ?     ?     ?     ?  
 3578  1   6  F     26  MET  f    26  .  ?        ?     ?     ?     ?     ?     ?  
 3579  1   6  F     27  GLN  f    27  .  ?        ?     ?     ?     ?     ?     ?  
 3580  1   6  F     28  VAL  f    28  .  ?        ?     ?     ?     ?     ?     ?  
 3581  1   6  F     29  PRO  f    29  .  ?        ?     ?     ?     ?     ?     ?  
 3582  1   6  F     30  ARG  f    30  .  ?        ?     ?     ?     ?     ?     ?  
 3583  1   6  F     31  VAL  f    31  .  ?        ?     ?     ?     ?     ?     ?  
 3584  1   6  F     32  GLU  f    32  .  ?        ?     ?     ?     ?     ?     ?  
 3585  1   6  F     33  LYS  f    33  .  ?        ?     ?     ?     ?     ?     ?  
 3586  1   6  F     34  ILE  f    34  .  ?        ?     ?     ?     ?     ?     ?  
 3587  1   6  F     35  THR  f    35  .  ?        ?     ?     ?     ?     ?     ?  
 3588  1   6  F     36  LEU  f    36  .  ?        ?     ?     ?     ?     ?     ?  
 3589  1   6  F     37  ASN  f    37  .  ?        ?     ?     ?     ?     ?     ?  
 3590  1   6  F     38  MET  f    38  .  ?        ?     ?     ?     ?     ?     ?  
 3591  1   6  F     39  GLY  f    39  .  ?        ?     ?     ?     ?     ?     ?  
 3592  1   6  F     40  VAL  f    40  .  ?        ?     ?     ?     ?     ?     ?  
 3593  1   6  F     41  GLY  f    41  .  ?        ?     ?     ?     ?     ?     ?  
 3594  1   6  F     42  GLU  f    42  .  ?        ?     ?     ?     ?     ?     ?  
 3595  1   6  F     43  ALA  f    43  .  ?        ?     ?     ?     ?     ?     ?  
 3596  1   6  F     44  ILE  f    44  .  ?        ?     ?     ?     ?     ?     ?  
 3597  1   6  F     45  ALA  f    45  .  ?        ?     ?     ?     ?     ?     ?  
 3598  1   6  F     46  ASP  f    46  .  ?        ?     ?     ?     ?     ?     ?  
 3599  1   6  F     47  LYS  f    47  .  ?        ?     ?     ?     ?     ?     ?  
 3600  1   6  F     48  LYS  f    48  .  ?        ?     ?     ?     ?     ?     ?  
 3601  1   6  F     49  LEU  f    49  .  ?        ?     ?     ?     ?     ?     ?  
 3602  1   6  F     50  LEU  f    50  .  ?        ?     1     ?     ?     ?     ?  
 3603  1   6  F     51  ASP  f    51  .  ?        ?     ?     ?     ?     ?     ?  
 3604  1   6  F     52  ASN  f    52  .  ?        ?     ?     ?     ?     ?     ?  
 3605  1   6  F     53  ALA  f    53  .  ?        ?     ?     ?     ?     ?     ?  
 3606  1   6  F     54  ALA  f    54  .  ?        ?     ?     ?     ?     ?     ?  
 3607  1   6  F     55  ALA  f    55  .  ?        ?     ?     ?     ?     ?     ?  
 3608  1   6  F     56  ASP  f    56  .  ?        ?     ?     ?     ?     ?     ?  
 3609  1   6  F     57  LEU  f    57  .  ?        ?     ?     ?     ?     ?     ?  
 3610  1   6  F     58  ALA  f    58  .  ?        ?     ?     ?     ?     ?     ?  
 3611  1   6  F     59  ALA  f    59  .  ?        ?     ?     ?     ?     ?     ?  
 3612  1   6  F     60  ILE  f    60  .  ?        ?     ?     ?     ?     ?     ?  
 3613  1   6  F     61  SER  f    61  .  ?        ?     ?     ?     ?     ?     ?  
 3614  1   6  F     62  GLY  f    62  .  ?        ?     ?     ?     ?     ?     ?  
 3615  1   6  F     63  GLN  f    63  .  ?        ?     ?     ?     ?     ?     ?  
 3616  1   6  F     64  LYS  f    64  .  ?        ?     ?     ?     ?     ?     ?  
 3617  1   6  F     65  PRO  f    65  .  ?        ?     ?     ?     ?     ?     ?  
 3618  1   6  F     66  LEU  f    66  .  ?        ?     ?     ?     ?     ?     ?  
 3619  1   6  F     67  ILE  f    67  .  ?        ?     ?     ?     ?     ?     ?  
 3620  1   6  F     68  THR  f    68  .  ?        ?     ?     ?     ?     ?     ?  
 3621  1   6  F     69  LYS  f    69  .  ?        ?     ?     ?     ?     ?     ?  
 3622  1   6  F     70  ALA  f    70  .  ?        ?     ?     ?     ?     ?     ?  
 3623  1   6  F     71  ARG  f    71  .  ?        ?     ?     ?     ?     ?     ?  
 3624  1   6  F     72  LYS  f    72  .  ?        ?     ?     ?     ?     ?     ?  
 3625  1   6  F     73  SER  f    73  .  ?        ?     ?     ?     ?     ?     ?  
 3626  1   6  F     74  VAL  f    74  .  ?        ?     ?     ?     ?     ?     ?  
 3627  1   6  F     75  ALA  f    75  .  ?        ?     ?     ?     ?     ?     ?  
 3628  1   6  F     76  GLY  f    76  .  ?        ?     ?     ?     ?     ?     ?  
 3629  1   6  F     77  PHE  f    77  .  ?        ?     ?     ?     ?     ?     ?  
 3630  1   6  F     78  LYS  f    78  .  ?        ?     ?     ?     ?     ?     ?  
 3631  1   6  F     79  ILE  f    79  .  ?        ?     ?     ?     ?     ?     ?  
 3632  1   6  F     80  ARG  f    80  .  ?        ?     ?     ?     ?     ?     ?  
 3633  1   6  F     81  GLN  f    81  .  ?        ?     ?     ?     ?     ?     ?  
 3634  1   6  F     82  GLY  f    82  .  ?        ?     ?     ?     ?     ?     ?  
 3635  1   6  F     83  TYR  f    83  .  ?        ?     ?     ?     ?     ?     ?  
 3636  1   6  F     84  PRO  f    84  .  ?        ?     ?     ?     ?     ?     ?  
 3637  1   6  F     85  ILE  f    85  .  ?        ?     ?     ?     ?     ?     ?  
 3638  1   6  F     86  GLY  f    86  .  ?        ?     ?     ?     ?     ?     ?  
 3639  1   6  F     87  CYS  f    87  .  ?        ?     ?     ?     ?     ?     ?  
 3640  1   6  F     88  LYS  f    88  .  ?        ?     ?     ?     ?     ?     ?  
 3641  1   6  F     89  VAL  f    89  .  ?        ?     ?     ?     ?     ?     ?  
 3642  1   6  F     90  THR  f    90  .  ?        ?     ?     ?     ?     ?     ?  
 3643  1   6  F     91  LEU  f    91  .  ?        ?     ?     ?     ?     ?     ?  
 3644  1   6  F     92  ARG  f    92  .  ?        ?     ?     ?     ?     ?     ?  
 3645  1   6  F     93  GLY  f    93  .  ?        ?     ?     ?     ?     ?     ?  
 3646  1   6  F     94  GLU  f    94  .  ?        ?     ?     ?     ?     ?     ?  
 3647  1   6  F     95  ARG  f    95  .  ?        ?     ?     ?     ?     ?     ?  
 3648  1   6  F     96  MET  f    96  .  ?        ?     ?     ?     ?     ?     ?  
 3649  1   6  F     97  TRP  f    97  .  ?        ?     ?     ?     ?     ?     ?  
 3650  1   6  F     98  GLU  f    98  .  ?        ?     ?     ?     ?     ?     ?  
 3651  1   6  F     99  PHE  f    99  .  ?        ?     ?     ?     ?     ?     ?  
 3652  1   6  F    100  PHE  f   100  .  ?        ?     ?     ?     ?     ?     ?  
 3653  1   6  F    101  GLU  f   101  .  ?        ?     ?     ?     ?     ?     ?  
 3654  1   6  F    102  ARG  f   102  .  ?        ?     ?     ?     ?     ?     ?  
 3655  1   6  F    103  LEU  f   103  .  ?        ?     ?     ?     ?     ?     ?  
 3656  1   6  F    104  ILE  f   104  .  ?        ?     ?     ?     ?     ?     ?  
 3657  1   6  F    105  THR  f   105  .  ?        ?     ?     ?     ?     ?     ?  
 3658  1   6  F    106  ILE  f   106  .  ?        ?     ?     ?     ?     ?     ?  
 3659  1   6  F    107  ALA  f   107  .  ?        ?     ?     ?     ?     ?     ?  
 3660  1   6  F    108  VAL  f   108  .  ?        ?     ?     ?     ?     ?     ?  
 3661  1   6  F    109  PRO  f   109  .  ?        ?     ?     ?     ?     ?     ?  
 3662  1   6  F    110  ARG  f   110  .  ?        ?     ?     ?     ?     ?     ?  
 3663  1   6  F    111  ILE  f   111  .  ?        ?     ?     ?     ?     ?     ?  
 3664  1   6  F    112  ARG  f   112  .  ?        ?     ?     ?     ?     ?     ?  
 3665  1   6  F    113  ASP  f   113  .  ?        ?     ?     ?     ?     ?     ?  
 3666  1   6  F    114  PHE  f   114  .  ?        ?     ?     ?     ?     ?     ?  
 3667  1   6  F    115  ARG  f   115  .  ?        ?     ?     ?     ?     ?     ?  
 3668  1   6  F    116  GLY  f   116  .  ?        ?     ?     ?     ?     ?     ?  
 3669  1   6  F    117  LEU  f   117  .  ?        ?     ?     ?     ?     ?     ?  
 3670  1   6  F    118  SER  f   118  .  ?        ?     ?     ?     ?     ?     ?  
 3671  1   6  F    119  ALA  f   119  .  ?        ?     ?     ?     ?     ?     ?  
 3672  1   6  F    120  LYS  f   120  .  ?        ?     ?     ?     ?     ?     ?  
 3673  1   6  F    121  SER  f   121  .  ?        ?     ?     ?     ?     ?     ?  
 3674  1   6  F    122  PHE  f   122  .  ?        ?     ?     ?     ?     ?     ?  
 3675  1   6  F    123  ASP  f   123  .  ?        ?     ?     ?     ?     ?     ?  
 3676  1   6  F    124  GLY  f   124  .  ?        ?     ?     ?     ?     ?     ?  
 3677  1   6  F    125  ARG  f   125  .  ?        ?     ?     ?     ?     ?     ?  
 3678  1   6  F    126  GLY  f   126  .  ?        ?     ?     ?     ?     ?     ?  
 3679  1   6  F    127  ASN  f   127  .  ?        ?     ?     ?     ?     ?     ?  
 3680  1   6  F    128  TYR  f   128  .  ?        ?     ?     ?     ?     ?     ?  
 3681  1   6  F    129  SER  f   129  .  ?        ?     ?     ?     ?     ?     ?  
 3682  1   6  F    130  MET  f   130  .  ?        ?     ?     ?     ?     ?     ?  
 3683  1   6  F    131  GLY  f   131  .  ?        ?     ?     ?     ?     ?     ?  
 3684  1   6  F    132  VAL  f   132  .  ?        ?     ?     ?     ?     ?     ?  
 3685  1   6  F    133  ARG  f   133  .  ?        ?     ?     ?     ?     ?     ?  
 3686  1   6  F    134  GLU  f   134  .  ?        ?     ?     ?     ?     ?     ?  
 3687  1   6  F    135  GLN  f   135  .  ?        ?     ?     ?     ?     ?     ?  
 3688  1   6  F    136  ILE  f   136  .  ?        ?     ?     ?     ?     ?     ?  
 3689  1   6  F    137  ILE  f   137  .  ?        ?     ?     ?     ?     ?     ?  
 3690  1   6  F    138  PHE  f   138  .  ?        ?     ?     ?     ?     ?     ?  
 3691  1   6  F    139  PRO  f   139  .  ?        ?     ?     ?     ?     ?     ?  
 3692  1   6  F    140  GLU  f   140  .  ?        ?     ?     ?     ?     ?     ?  
 3693  1   6  F    141  ILE  f   141  .  ?        ?     ?     ?     ?     ?     ?  
 3694  1   6  F    142  ASP  f   142  .  ?        ?     ?     ?     ?     ?     ?  
 3695  1   6  F    143  TYR  f   143  .  ?        ?     ?     ?     ?     ?     ?  
 3696  1   6  F    144  ASP  f   144  .  ?        ?     ?     ?     ?     ?     ?  
 3697  1   6  F    145  LYS  f   145  .  ?        ?     ?     ?     ?     ?     ?  
 3698  1   6  F    146  VAL  f   146  .  ?        ?     ?     ?     ?     ?     ?  
 3699  1   6  F    147  ASP  f   147  .  ?        ?     ?     ?     ?     ?     ?  
 3700  1   6  F    148  ARG  f   148  .  ?        ?     ?     ?     ?     ?     ?  
 3701  1   6  F    149  VAL  f   149  .  ?        ?     ?     ?     ?     ?     ?  
 3702  1   6  F    150  ARG  f   150  .  ?        ?     ?     ?     ?     ?     ?  
 3703  1   6  F    151  GLY  f   151  .  ?        ?     ?     ?     ?     ?     ?  
 3704  1   6  F    152  LEU  f   152  .  ?        ?     ?     ?     ?     ?     ?  
 3705  1   6  F    153  ASP  f   153  .  ?        ?     ?     ?     ?     ?     ?  
 3706  1   6  F    154  ILE  f   154  .  ?        ?     ?     ?     ?     ?     ?  
 3707  1   6  F    155  THR  f   155  .  ?        ?     ?     ?     ?     ?     ?  
 3708  1   6  F    156  ILE  f   156  .  ?        ?     ?     ?     ?     ?     ?  
 3709  1   6  F    157  THR  f   157  .  ?        ?     ?     ?     ?     ?     ?  
 3710  1   6  F    158  THR  f   158  .  ?        ?     ?     ?     ?     ?     ?  
 3711  1   6  F    159  THR  f   159  .  ?        ?     ?     ?     ?     ?     ?  
 3712  1   6  F    160  ALA  f   160  .  ?        ?     ?     ?     ?     ?     ?  
 3713  1   6  F    161  LYS  f   161  .  ?        ?     ?     ?     ?     ?     ?  
 3714  1   6  F    162  SER  f   162  .  ?        ?     ?     ?     ?     ?     ?  
 3715  1   6  F    163  ASP  f   163  .  ?        ?     ?     ?     ?     ?     ?  
 3716  1   6  F    164  GLU  f   164  .  ?        ?     ?     ?     ?     ?     ?  
 3717  1   6  F    165  GLU  f   165  .  ?        ?     ?     ?     ?     ?     ?  
 3718  1   6  F    166  GLY  f   166  .  ?        ?     ?     ?     ?     ?     ?  
 3719  1   6  F    167  ARG  f   167  .  ?        ?     ?     ?     ?     ?     ?  
 3720  1   6  F    168  ALA  f   168  .  ?        ?     ?     ?     ?     ?     ?  
 3721  1   6  F    169  LEU  f   169  .  ?        ?     ?     ?     ?     ?     ?  
 3722  1   6  F    170  LEU  f   170  .  ?        ?     ?     ?     ?     ?     ?  
 3723  1   6  F    171  ALA  f   171  .  ?        ?     ?     ?     ?     ?     ?  
 3724  1   6  F    172  ALA  f   172  .  ?        ?     ?     ?     ?     ?     ?  
 3725  1   6  F    173  PHE  f   173  .  ?        ?     ?     ?     ?     ?     ?  
 3726  1   6  F    174  ASP  f   174  .  ?        ?     ?     ?     ?     ?     ?  
 3727  1   6  F    175  PHE  f   175  .  ?        ?     ?     ?     ?     ?     ?  
 3728  1   6  F    176  PRO  f   176  .  ?        ?     ?     ?     ?     ?     ?  
 3729  1   6  F    177  PHE  f   177  .  ?        ?     ?     ?     ?     ?     ?  
 3730  1   6  F    178  ARG  f   178  .  ?        ?     ?     ?     ?     ?     ?  
 3731  1   7  G      2  SER  g     2  .  ?        ?     ?     ?     ?     ?     ?  
 3732  1   7  G      3  ARG  g     3  .  ?        ?     ?     ?     ?     ?     ?  
 3733  1   7  G      4  VAL  g     4  .  ?        ?     ?     ?     ?     ?     ?  
 3734  1   7  G      5  ALA  g     5  .  ?        ?     ?     ?     ?     ?     ?  
 3735  1   7  G      6  LYS  g     6  .  ?        ?     ?     ?     ?     ?     ?  
 3736  1   7  G      7  ALA  g     7  .  ?        ?     ?     ?     ?     ?     ?  
 3737  1   7  G      8  PRO  g     8  .  ?        ?     ?     ?     ?     ?     ?  
 3738  1   7  G      9  VAL  g     9  .  ?        ?     ?     ?     ?     ?     ?  
 3739  1   7  G     10  VAL  g    10  .  ?        ?     ?     ?     ?     ?     ?  
 3740  1   7  G     11  VAL  g    11  .  ?        ?     ?     ?     ?     ?     ?  
 3741  1   7  G     12  PRO  g    12  .  ?        ?     ?     ?     ?     ?     ?  
 3742  1   7  G     13  ALA  g    13  .  ?        ?     ?     ?     ?     ?     ?  
 3743  1   7  G     14  GLY  g    14  .  ?        ?     ?     ?     ?     ?     ?  
 3744  1   7  G     15  VAL  g    15  .  ?        ?     ?     ?     ?     ?     ?  
 3745  1   7  G     16  ASP  g    16  .  ?        ?     ?     ?     ?     ?     ?  
 3746  1   7  G     17  VAL  g    17  .  ?        ?     ?     ?     ?     ?     ?  
 3747  1   7  G     18  LYS  g    18  .  ?        ?     ?     ?     ?     ?     ?  
 3748  1   7  G     19  ILE  g    19  .  ?        ?     ?     ?     ?     ?     ?  
 3749  1   7  G     20  ASN  g    20  .  ?        ?     ?     ?     ?     ?     ?  
 3750  1   7  G     21  GLY  g    21  .  ?        ?     ?     ?     ?     ?     ?  
 3751  1   7  G     22  GLN  g    22  .  ?        ?     ?     ?     ?     ?     ?  
 3752  1   7  G     23  VAL  g    23  .  ?        ?     ?     ?     ?     ?     ?  
 3753  1   7  G     24  ILE  g    24  .  ?        ?     ?     ?     ?     ?     ?  
 3754  1   7  G     25  THR  g    25  .  ?        ?     ?     ?     ?     ?     ?  
 3755  1   7  G     26  ILE  g    26  .  ?        ?     ?     ?     ?     ?     ?  
 3756  1   7  G     27  LYS  g    27  .  ?        ?     ?     ?     ?     ?     ?  
 3757  1   7  G     28  GLY  g    28  .  ?        ?     ?     ?     ?     ?     ?  
 3758  1   7  G     29  LYS  g    29  .  ?        ?     ?     ?     ?     ?     ?  
 3759  1   7  G     30  ASN  g    30  .  ?        ?     ?     ?     ?     ?     ?  
 3760  1   7  G     31  GLY  g    31  .  ?        ?     ?     ?     ?     ?     ?  
 3761  1   7  G     32  GLU  g    32  .  ?        ?     ?     ?     ?     ?     ?  
 3762  1   7  G     33  LEU  g    33  .  ?        ?     ?     ?     ?     ?     ?  
 3763  1   7  G     34  THR  g    34  .  ?        ?     ?     ?     ?     ?     ?  
 3764  1   7  G     35  ARG  g    35  .  ?        ?     ?     ?     ?     ?     ?  
 3765  1   7  G     36  THR  g    36  .  ?        ?     ?     ?     ?     ?     ?  
 3766  1   7  G     37  LEU  g    37  .  ?        ?     ?     ?     ?     ?     ?  
 3767  1   7  G     38  ASN  g    38  .  ?        ?     ?     ?     ?     ?     ?  
 3768  1   7  G     39  ASP  g    39  .  ?        ?     ?     ?     ?     ?     ?  
 3769  1   7  G     40  ALA  g    40  .  ?        ?     ?     ?     ?     ?     ?  
 3770  1   7  G     41  VAL  g    41  .  ?        ?     ?     ?     ?     ?     ?  
 3771  1   7  G     42  GLU  g    42  .  ?        ?     ?     ?     ?     ?     ?  
 3772  1   7  G     43  VAL  g    43  .  ?        ?     ?     ?     ?     ?     ?  
 3773  1   7  G     44  LYS  g    44  .  ?        ?     ?     ?     ?     ?     ?  
 3774  1   7  G     45  HIS  g    45  .  ?        ?     ?     ?     ?     ?     ?  
 3775  1   7  G     46  ALA  g    46  .  ?        ?     ?     1     ?     ?     ?  
 3776  1   7  G     47  ASP  g    47  .  ?        ?     ?     1     ?     ?     ?  
 3777  1   7  G     48  ASN  g    48  .  ?        ?     ?     ?     ?     ?     ?  
 3778  1   7  G     49  THR  g    49  .  ?        ?     ?     ?     ?     ?     ?  
 3779  1   7  G     50  LEU  g    50  .  ?        ?     ?     ?     ?     ?     ?  
 3780  1   7  G     51  THR  g    51  .  ?        ?     ?     ?     ?     ?     ?  
 3781  1   7  G     52  PHE  g    52  .  ?        ?     ?     ?     ?     ?     ?  
 3782  1   7  G     53  GLY  g    53  .  ?        ?     ?     ?     ?     ?     ?  
 3783  1   7  G     54  PRO  g    54  .  ?        ?     ?     ?     ?     ?     ?  
 3784  1   7  G     55  ARG  g    55  .  ?        ?     ?     ?     ?     ?     ?  
 3785  1   7  G     56  ASP  g    56  .  ?        ?     ?     ?     ?     ?     ?  
 3786  1   7  G     57  GLY  g    57  .  ?        ?     ?     ?     ?     ?     ?  
 3787  1   7  G     58  TYR  g    58  .  ?        ?     ?     ?     ?     ?     ?  
 3788  1   7  G     59  ALA  g    59  .  ?        ?     ?     ?     ?     ?     ?  
 3789  1   7  G     60  ASP  g    60  .  ?        ?     ?     ?     ?     ?     ?  
 3790  1   7  G     61  GLY  g    61  .  ?        ?     ?     ?     ?     ?     ?  
 3791  1   7  G     62  TRP  g    62  .  ?        ?     ?     ?     ?     ?     ?  
 3792  1   7  G     63  ALA  g    63  .  ?        ?     ?     ?     ?     ?     ?  
 3793  1   7  G     64  GLN  g    64  .  ?        ?     ?     ?     ?     ?     ?  
 3794  1   7  G     65  ALA  g    65  .  ?        ?     ?     ?     ?     ?     ?  
 3795  1   7  G     66  GLY  g    66  .  ?        ?     ?     ?     ?     ?     ?  
 3796  1   7  G     67  THR  g    67  .  ?        ?     ?     ?     ?     ?     ?  
 3797  1   7  G     68  ALA  g    68  .  ?        ?     ?     ?     ?     ?     ?  
 3798  1   7  G     69  ARG  g    69  .  ?        ?     ?     ?     ?     ?     ?  
 3799  1   7  G     70  ALA  g    70  .  ?        ?     ?     ?     ?     ?     ?  
 3800  1   7  G     71  LEU  g    71  .  ?        ?     ?     ?     ?     ?     ?  
 3801  1   7  G     72  LEU  g    72  .  ?        ?     ?     ?     ?     ?     ?  
 3802  1   7  G     73  ASN  g    73  .  ?        ?     ?     ?     ?     ?     ?  
 3803  1   7  G     74  SER  g    74  .  ?        ?     ?     ?     ?     ?     ?  
 3804  1   7  G     75  MET  g    75  .  ?        ?     ?     ?     ?     ?     ?  
 3805  1   7  G     76  VAL  g    76  .  ?        ?     ?     ?     ?     ?     ?  
 3806  1   7  G     77  ILE  g    77  .  ?        ?     ?     ?     ?     ?     ?  
 3807  1   7  G     78  GLY  g    78  .  ?        ?     ?     ?     ?     ?     ?  
 3808  1   7  G     79  VAL  g    79  .  ?        ?     ?     ?     ?     ?     ?  
 3809  1   7  G     80  THR  g    80  .  ?        ?     ?     ?     ?     ?     ?  
 3810  1   7  G     81  GLU  g    81  .  ?        ?     ?     ?     ?     ?     ?  
 3811  1   7  G     82  GLY  g    82  .  ?        ?     ?     ?     ?     ?     ?  
 3812  1   7  G     83  PHE  g    83  .  ?        ?     ?     ?     ?     ?     ?  
 3813  1   7  G     84  THR  g    84  .  ?        ?     ?     ?     ?     ?     ?  
 3814  1   7  G     85  LYS  g    85  .  ?        ?     ?     ?     ?     ?     ?  
 3815  1   7  G     86  LYS  g    86  .  ?        ?     ?     ?     ?     ?     ?  
 3816  1   7  G     87  LEU  g    87  .  ?        ?     ?     ?     ?     ?     ?  
 3817  1   7  G     88  GLN  g    88  .  ?        ?     ?     ?     ?     ?     ?  
 3818  1   7  G     89  LEU  g    89  .  ?        ?     ?     ?     ?     ?     ?  
 3819  1   7  G     90  VAL  g    90  .  ?        ?     ?     ?     ?     ?     ?  
 3820  1   7  G     91  GLY  g    91  .  ?        ?     ?     ?     ?     ?     ?  
 3821  1   7  G     92  VAL  g    92  .  ?        ?     ?     ?     ?     ?     ?  
 3822  1   7  G     93  GLY  g    93  .  ?        ?     ?     ?     ?     ?     ?  
 3823  1   7  G     94  TYR  g    94  .  ?        ?     ?     ?     ?     ?     ?  
 3824  1   7  G     95  ARG  g    95  .  ?        ?     ?     ?     ?     ?     ?  
 3825  1   7  G     96  ALA  g    96  .  ?        ?     ?     ?     ?     ?     ?  
 3826  1   7  G     97  ALA  g    97  .  ?        ?     ?     ?     ?     ?     ?  
 3827  1   7  G     98  VAL  g    98  .  ?        ?     ?     ?     ?     ?     ?  
 3828  1   7  G     99  LYS  g    99  .  ?        ?     ?     ?     ?     ?     ?  
 3829  1   7  G    100  GLY  g   100  .  ?        ?     ?     ?     ?     ?     ?  
 3830  1   7  G    101  ASN  g   101  .  ?        ?     ?     ?     ?     ?     ?  
 3831  1   7  G    102  VAL  g   102  .  ?        ?     ?     ?     ?     ?     ?  
 3832  1   7  G    103  ILE  g   103  .  ?        ?     ?     ?     ?     ?     ?  
 3833  1   7  G    104  ASN  g   104  .  ?        ?     ?     ?     ?     ?     ?  
 3834  1   7  G    105  LEU  g   105  .  ?        ?     ?     ?     ?     ?     ?  
 3835  1   7  G    106  SER  g   106  .  ?        ?     ?     ?     ?     ?     ?  
 3836  1   7  G    107  LEU  g   107  .  ?        ?     ?     ?     ?     ?     ?  
 3837  1   7  G    108  GLY  g   108  .  ?        ?     ?     ?     ?     ?     ?  
 3838  1   7  G    109  PHE  g   109  .  ?        ?     ?     ?     ?     ?     ?  
 3839  1   7  G    110  SER  g   110  .  ?        ?     ?     ?     ?     ?     ?  
 3840  1   7  G    111  HIS  g   111  .  ?        ?     ?     ?     ?     ?     ?  
 3841  1   7  G    112  PRO  g   112  .  ?        ?     ?     ?     ?     ?     ?  
 3842  1   7  G    113  VAL  g   113  .  ?        ?     ?     ?     ?     ?     ?  
 3843  1   7  G    114  ASP  g   114  .  ?        ?     ?     ?     ?     ?     ?  
 3844  1   7  G    115  HIS  g   115  .  ?        ?     ?     ?     ?     ?     ?  
 3845  1   7  G    116  GLN  g   116  .  ?        ?     ?     ?     ?     ?     ?  
 3846  1   7  G    117  LEU  g   117  .  ?        ?     ?     ?     ?     ?     ?  
 3847  1   7  G    118  PRO  g   118  .  ?        ?     ?     ?     ?     ?     ?  
 3848  1   7  G    119  ALA  g   119  .  ?        ?     ?     ?     ?     ?     ?  
 3849  1   7  G    120  GLY  g   120  .  ?        ?     ?     ?     ?     ?     ?  
 3850  1   7  G    121  ILE  g   121  .  ?        ?     ?     ?     ?     ?     ?  
 3851  1   7  G    122  THR  g   122  .  ?        ?     ?     ?     ?     ?     ?  
 3852  1   7  G    123  ALA  g   123  .  ?        ?     ?     ?     ?     ?     ?  
 3853  1   7  G    124  GLU  g   124  .  ?        ?     ?     ?     ?     ?     ?  
 3854  1   7  G    125  CYS  g   125  .  ?        ?     ?     ?     ?     ?     ?  
 3855  1   7  G    126  PRO  g   126  .  ?        ?     ?     ?     ?     ?     ?  
 3856  1   7  G    127  THR  g   127  .  ?        ?     ?     ?     ?     ?     ?  
 3857  1   7  G    128  GLN  g   128  .  ?        ?     ?     ?     ?     ?     ?  
 3858  1   7  G    129  THR  g   129  .  ?        ?     ?     ?     ?     ?     ?  
 3859  1   7  G    130  GLU  g   130  .  ?        ?     ?     ?     ?     ?     ?  
 3860  1   7  G    131  ILE  g   131  .  ?        ?     ?     ?     ?     ?     ?  
 3861  1   7  G    132  VAL  g   132  .  ?        ?     ?     ?     ?     ?     ?  
 3862  1   7  G    133  LEU  g   133  .  ?        ?     ?     ?     ?     ?     ?  
 3863  1   7  G    134  LYS  g   134  .  ?        ?     ?     ?     ?     ?     ?  
 3864  1   7  G    135  GLY  g   135  .  ?        ?     ?     ?     ?     ?     ?  
 3865  1   7  G    136  ALA  g   136  .  ?        ?     ?     ?     ?     ?     ?  
 3866  1   7  G    137  ASP  g   137  .  ?        ?     ?     ?     ?     ?     ?  
 3867  1   7  G    138  LYS  g   138  .  ?        ?     ?     ?     ?     ?     ?  
 3868  1   7  G    139  GLN  g   139  .  ?        ?     ?     ?     ?     ?     ?  
 3869  1   7  G    140  VAL  g   140  .  ?        ?     ?     ?     ?     ?     ?  
 3870  1   7  G    141  ILE  g   141  .  ?        ?     ?     ?     ?     ?     ?  
 3871  1   7  G    142  GLY  g   142  .  ?        ?     ?     ?     ?     ?     ?  
 3872  1   7  G    143  GLN  g   143  .  ?        ?     ?     ?     ?     ?     ?  
 3873  1   7  G    144  VAL  g   144  .  ?        ?     ?     ?     ?     ?     ?  
 3874  1   7  G    145  ALA  g   145  .  ?        ?     ?     ?     ?     ?     ?  
 3875  1   7  G    146  ALA  g   146  .  ?        ?     ?     ?     ?     ?     ?  
 3876  1   7  G    147  ASP  g   147  .  ?        ?     ?     ?     ?     ?     ?  
 3877  1   7  G    148  LEU  g   148  .  ?        ?     ?     ?     ?     ?     ?  
 3878  1   7  G    149  ARG  g   149  .  ?        ?     ?     ?     ?     ?     ?  
 3879  1   7  G    150  ALA  g   150  .  ?        ?     ?     ?     ?     ?     ?  
 3880  1   7  G    151  TYR  g   151  .  ?        ?     ?     ?     ?     ?     ?  
 3881  1   7  G    152  ARG  g   152  .  ?        ?     ?     ?     ?     ?     ?  
 3882  1   7  G    153  ARG  g   153  .  ?        ?     ?     ?     ?     ?     ?  
 3883  1   7  G    154  PRO  g   154  .  ?        ?     ?     ?     ?     ?     ?  
 3884  1   7  G    155  GLU  g   155  .  ?        ?     ?     ?     ?     ?     ?  
 3885  1   7  G    156  PRO  g   156  .  ?        ?     ?     ?     ?     ?     ?  
 3886  1   7  G    157  TYR  g   157  .  ?        ?     ?     ?     ?     ?     ?  
 3887  1   7  G    158  LYS  g   158  .  ?        ?     ?     ?     ?     ?     ?  
 3888  1   7  G    159  GLY  g   159  .  ?        ?     ?     ?     ?     ?     ?  
 3889  1   7  G    160  LYS  g   160  .  ?        ?     ?     ?     ?     ?     ?  
 3890  1   7  G    161  GLY  g   161  .  ?        ?     ?     ?     ?     ?     ?  
 3891  1   7  G    162  VAL  g   162  .  ?        ?     ?     ?     ?     ?     ?  
 3892  1   7  G    163  ARG  g   163  .  ?        ?     ?     ?     ?     ?     ?  
 3893  1   7  G    164  TYR  g   164  .  ?        ?     ?     ?     ?     ?     ?  
 3894  1   7  G    165  ALA  g   165  .  ?        ?     ?     ?     ?     ?     ?  
 3895  1   7  G    166  ASP  g   166  .  ?        ?     ?     ?     ?     ?     ?  
 3896  1   7  G    167  GLU  g   167  .  ?        ?     ?     ?     ?     ?     ?  
 3897  1   7  G    168  VAL  g   168  .  ?        ?     ?     ?     ?     ?     ?  
 3898  1   7  G    169  VAL  g   169  .  ?        ?     ?     ?     ?     ?     ?  
 3899  1   7  G    170  ARG  g   170  .  ?        ?     ?     ?     ?     ?     ?  
 3900  1   7  G    171  THR  g   171  .  ?        ?     ?     ?     ?     ?     ?  
 3901  1   7  G    172  LYS  g   172  .  ?        ?     ?     ?     ?     ?     ?  
 3902  1   7  G    173  GLU  g   173  .  ?        ?     ?     ?     ?     ?     ?  
 3903  1   7  G    174  ALA  g   174  .  ?        ?     ?     ?     ?     ?     ?  
 3904  1   7  G    175  LYS  g   175  .  ?        ?     ?     ?     ?     ?     ?  
 3905  1   7  G    176  LYS  g   176  .  ?        ?     ?     ?     ?     ?     ?  
 3906  1   7  G    177  LYS  g   177  .  ?        ?     ?     ?     ?     ?     ?  
 3907  1   8  H      1  MET  h     1  .  ?        ?     ?     ?     ?     ?     ?  
 3908  1   8  H      2  GLN  h     2  .  ?        ?     ?     ?     ?     ?     ?  
 3909  1   8  H      3  VAL  h     3  .  ?        ?     ?     ?     ?     ?     ?  
 3910  1   8  H      4  ILE  h     4  .  ?        ?     ?     ?     ?     ?     ?  
 3911  1   8  H      5  LEU  h     5  .  ?        ?     ?     ?     ?     ?     ?  
 3912  1   8  H      6  LEU  h     6  .  ?        ?     ?     ?     ?     ?     ?  
 3913  1   8  H      7  ASP  h     7  .  ?        ?     ?     ?     ?     ?     ?  
 3914  1   8  H      8  LYS  h     8  .  ?        ?     ?     ?     ?     ?     ?  
 3915  1   8  H      9  VAL  h     9  .  ?        ?     ?     ?     ?     ?     ?  
 3916  1   8  H     10  ALA  h    10  .  ?        ?     ?     ?     ?     ?     ?  
 3917  1   8  H     11  ASN  h    11  .  ?        ?     ?     ?     ?     ?     ?  
 3918  1   8  H     12  LEU  h    12  .  ?        ?     ?     ?     ?     ?     ?  
 3919  1   8  H     13  GLY  h    13  .  ?        ?     ?     ?     ?     ?     ?  
 3920  1   8  H     14  SER  h    14  .  ?        ?     ?     ?     ?     ?     ?  
 3921  1   8  H     15  LEU  h    15  .  ?        ?     ?     ?     ?     ?     ?  
 3922  1   8  H     16  GLY  h    16  .  ?        ?     ?     ?     ?     ?     ?  
 3923  1   8  H     17  ASP  h    17  .  ?        ?     ?     ?     ?     ?     ?  
 3924  1   8  H     18  GLN  h    18  .  ?        ?     ?     ?     ?     ?     ?  
 3925  1   8  H     19  VAL  h    19  .  ?        ?     ?     ?     ?     ?     ?  
 3926  1   8  H     20  ASN  h    20  .  ?        ?     ?     ?     ?     ?     ?  
 3927  1   8  H     21  VAL  h    21  .  ?        ?     ?     ?     ?     ?     ?  
 3928  1   8  H     22  LYS  h    22  .  ?        ?     ?     ?     ?     ?     ?  
 3929  1   8  H     23  ALA  h    23  .  ?        ?     ?     ?     ?     ?     ?  
 3930  1   8  H     24  GLY  h    24  .  ?        ?     ?     ?     ?     ?     ?  
 3931  1   8  H     25  TYR  h    25  .  ?        ?     ?     ?     ?     ?     ?  
 3932  1   8  H     26  ALA  h    26  .  ?        ?     ?     ?     ?     ?     ?  
 3933  1   8  H     27  ARG  h    27  .  ?        ?     ?     ?     ?     ?     ?  
 3934  1   8  H     28  ASN  h    28  .  ?        ?     ?     ?     ?     ?     ?  
 3935  1   8  H     29  PHE  h    29  .  ?        ?     ?     ?     ?     ?     ?  
 3936  1   8  H     30  LEU  h    30  .  ?        ?     ?     ?     ?     ?     ?  
 3937  1   8  H     31  VAL  h    31  .  ?        ?     ?     ?     ?     ?     ?  
 3938  1   8  H     32  PRO  h    32  .  ?        ?     ?     ?     ?     ?     ?  
 3939  1   8  H     33  GLN  h    33  .  ?        ?     ?     ?     ?     ?     ?  
 3940  1   8  H     34  GLY  h    34  .  ?        ?     ?     1     ?     ?     ?  
 3941  1   8  H     35  LYS  h    35  .  ?        ?     ?     ?     ?     ?     ?  
 3942  1   8  H     36  ALA  h    36  .  ?        ?     ?     ?     ?     ?     ?  
 3943  1   8  H     37  VAL  h    37  .  ?        ?     ?     ?     ?     ?     ?  
 3944  1   8  H     38  PRO  h    38  .  ?        ?     ?     ?     ?     ?     ?  
 3945  1   8  H     39  ALA  h    39  .  ?        ?     ?     ?     ?     ?     ?  
 3946  1   8  H     40  THR  h    40  .  ?        ?     ?     ?     ?     ?     ?  
 3947  1   8  H     41  LYS  h    41  .  ?        ?     ?     ?     ?     ?     ?  
 3948  1   9  I      1  MET  i     1  .  ?        ?     ?     ?     ?     ?     ?  
 3949  1   9  I      2  LYS  i     2  .  ?        ?     ?     ?     ?     ?     ?  
 3950  1   9  I      3  THR  i     3  .  ?        ?     ?     ?     ?     ?     ?  
 3951  1   9  I      4  PHE  i     4  .  ?        ?     ?     ?     ?     ?     ?  
 3952  1   9  I      5  THR  i     5  .  ?        ?     ?     ?     ?     ?     ?  
 3953  1   9  I      6  ALA  i     6  .  ?        ?     ?     ?     ?     ?     ?  
 3954  1   9  I      7  LYS  i     7  .  ?        ?     ?     ?     ?     ?     ?  
 3955  1   9  I      8  PRO  i     8  .  ?        ?     ?     ?     ?     ?     ?  
 3956  1   9  I      9  GLU  i     9  .  ?        ?     ?     ?     ?     ?     ?  
 3957  1   9  I     10  THR  i    10  .  ?        ?     ?     ?     ?     ?     ?  
 3958  1   9  I     11  VAL  i    11  .  ?        ?     ?     ?     ?     ?     ?  
 3959  1   9  I     12  LYS  i    12  .  ?        ?     ?     ?     ?     ?     ?  
 3960  1   9  I     13  ARG  i    13  .  ?        ?     ?     ?     ?     ?     ?  
 3961  1   9  I     14  ASP  i    14  .  ?        ?     ?     ?     ?     ?     ?  
 3962  1   9  I     15  TRP  i    15  .  ?        ?     ?     ?     ?     ?     ?  
 3963  1   9  I     16  TYR  i    16  .  ?        ?     ?     ?     ?     ?     ?  
 3964  1   9  I     17  VAL  i    17  .  ?        ?     ?     ?     ?     ?     ?  
 3965  1   9  I     18  VAL  i    18  .  ?        ?     ?     ?     ?     ?     ?  
 3966  1   9  I     19  ASP  i    19  .  ?        ?     ?     ?     ?     ?     ?  
 3967  1   9  I     20  ALA  i    20  .  ?        ?     ?     ?     ?     ?     ?  
 3968  1   9  I     21  THR  i    21  .  ?        ?     ?     ?     ?     ?     ?  
 3969  1   9  I     22  GLY  i    22  .  ?        ?     ?     ?     ?     ?     ?  
 3970  1   9  I     23  LYS  i    23  .  ?        ?     ?     ?     ?     ?     ?  
 3971  1   9  I     24  THR  i    24  .  ?        ?     ?     ?     ?     ?     ?  
 3972  1   9  I     25  LEU  i    25  .  ?        ?     ?     ?     ?     ?     ?  
 3973  1   9  I     26  GLY  i    26  .  ?        ?     ?     ?     ?     ?     ?  
 3974  1   9  I     27  ARG  i    27  .  ?        ?     ?     ?     ?     ?     ?  
 3975  1   9  I     28  LEU  i    28  .  ?        ?     ?     ?     ?     ?     ?  
 3976  1   9  I     29  ALA  i    29  .  ?        ?     ?     ?     ?     ?     ?  
 3977  1   9  I     30  THR  i    30  .  ?        ?     ?     ?     ?     ?     ?  
 3978  1   9  I     31  GLU  i    31  .  ?        ?     ?     ?     ?     ?     ?  
 3979  1   9  I     32  LEU  i    32  .  ?        ?     ?     ?     ?     ?     ?  
 3980  1   9  I     33  ALA  i    33  .  ?        ?     ?     ?     ?     ?     ?  
 3981  1   9  I     34  ARG  i    34  .  ?        ?     ?     ?     ?     ?     ?  
 3982  1   9  I     35  ARG  i    35  .  ?        ?     ?     ?     ?     ?     ?  
 3983  1   9  I     36  LEU  i    36  .  ?        ?     ?     ?     ?     ?     ?  
 3984  1   9  I     37  ARG  i    37  .  ?        ?     ?     ?     ?     ?     ?  
 3985  1   9  I     38  GLY  i    38  .  ?        ?     ?     ?     ?     ?     ?  
 3986  1   9  I     39  LYS  i    39  .  ?        ?     ?     ?     ?     ?     ?  
 3987  1   9  I     40  HIS  i    40  .  ?        ?     ?     ?     ?     ?     ?  
 3988  1   9  I     41  LYS  i    41  .  ?        ?     ?     ?     ?     ?     ?  
 3989  1   9  I     42  ALA  i    42  .  ?        ?     ?     ?     ?     ?     ?  
 3990  1   9  I     43  GLU  i    43  .  ?        ?     ?     ?     ?     ?     ?  
 3991  1   9  I     44  TYR  i    44  .  ?        ?     ?     ?     ?     ?     ?  
 3992  1   9  I     45  THR  i    45  .  ?        ?     ?     ?     ?     ?     ?  
 3993  1   9  I     46  PRO  i    46  .  ?        ?     ?     ?     ?     ?     ?  
 3994  1   9  I     47  HIS  i    47  .  ?        ?     ?     ?     ?     ?     ?  
 3995  1   9  I     48  VAL  i    48  .  ?        ?     ?     ?     ?     ?     ?  
 3996  1   9  I     49  ASP  i    49  .  ?        ?     ?     ?     ?     ?     ?  
 3997  1   9  I     50  THR  i    50  .  ?        ?     ?     ?     ?     ?     ?  
 3998  1   9  I     51  GLY  i    51  .  ?        ?     ?     ?     ?     ?     ?  
 3999  1   9  I     52  ASP  i    52  .  ?        ?     ?     ?     ?     ?     ?  
 4000  1   9  I     53  TYR  i    53  .  ?        ?     ?     ?     ?     ?     ?  
 4001  1   9  I     54  ILE  i    54  .  ?        ?     ?     ?     ?     ?     ?  
 4002  1   9  I     55  ILE  i    55  .  ?        ?     ?     ?     ?     ?     ?  
 4003  1   9  I     56  VAL  i    56  .  ?        ?     ?     ?     ?     ?     ?  
 4004  1   9  I     57  LEU  i    57  .  ?        ?     ?     ?     ?     ?     ?  
 4005  1   9  I     58  ASN  i    58  .  ?        ?     ?     ?     ?     ?     ?  
 4006  1   9  I     59  ALA  i    59  .  ?        ?     ?     ?     ?     ?     ?  
 4007  1   9  I     60  ASP  i    60  .  ?        ?     ?     ?     ?     ?     ?  
 4008  1   9  I     61  LYS  i    61  .  ?        ?     ?     ?     ?     ?     ?  
 4009  1   9  I     62  VAL  i    62  .  ?        ?     ?     ?     ?     ?     ?  
 4010  1   9  I     63  ALA  i    63  .  ?        ?     ?     ?     ?     ?     ?  
 4011  1   9  I     64  VAL  i    64  .  ?        ?     ?     ?     ?     ?     ?  
 4012  1   9  I     65  THR  i    65  .  ?        ?     ?     ?     ?     ?     ?  
 4013  1   9  I     66  GLY  i    66  .  ?        ?     ?     ?     ?     ?     ?  
 4014  1   9  I     67  ASN  i    67  .  ?        ?     ?     ?     ?     ?     ?  
 4015  1   9  I     68  LYS  i    68  .  ?        ?     ?     ?     ?     ?     ?  
 4016  1   9  I     69  ARG  i    69  .  ?        ?     ?     ?     ?     ?     ?  
 4017  1   9  I     70  THR  i    70  .  ?        ?     ?     ?     ?     ?     ?  
 4018  1   9  I     71  ASP  i    71  .  ?        ?     ?     ?     ?     ?     ?  
 4019  1   9  I     72  LYS  i    72  .  ?        ?     ?     ?     ?     ?     ?  
 4020  1   9  I     73  VAL  i    73  .  ?        ?     ?     ?     ?     ?     ?  
 4021  1   9  I     74  TYR  i    74  .  ?        ?     ?     ?     ?     ?     ?  
 4022  1   9  I     75  TYR  i    75  .  ?        ?     ?     ?     ?     ?     ?  
 4023  1   9  I     76  HIS  i    76  .  ?        ?     ?     ?     ?     ?     ?  
 4024  1   9  I     77  HIS  i    77  .  ?        ?     ?     ?     ?     ?     ?  
 4025  1   9  I     78  THR  i    78  .  ?        ?     ?     ?     ?     ?     ?  
 4026  1   9  I     79  GLY  i    79  .  ?        ?     ?     ?     ?     ?     ?  
 4027  1   9  I     80  HIS  i    80  .  ?        ?     ?     ?     ?     ?     ?  
 4028  1   9  I     81  ILE  i    81  .  ?        ?     ?     ?     ?     ?     ?  
 4029  1   9  I     82  GLY  i    82  .  ?        ?     ?     ?     ?     ?     ?  
 4030  1   9  I     83  GLY  i    83  .  ?        ?     ?     ?     ?     ?     ?  
 4031  1   9  I     84  ILE  i    84  .  ?        ?     ?     ?     ?     ?     ?  
 4032  1   9  I     85  LYS  i    85  .  ?        ?     ?     ?     ?     ?     ?  
 4033  1   9  I     86  GLN  i    86  .  ?        ?     ?     ?     ?     ?     ?  
 4034  1   9  I     87  ALA  i    87  .  ?        ?     ?     ?     ?     ?     ?  
 4035  1   9  I     88  THR  i    88  .  ?        ?     ?     ?     ?     ?     ?  
 4036  1   9  I     89  PHE  i    89  .  ?        ?     ?     ?     ?     ?     ?  
 4037  1   9  I     90  GLU  i    90  .  ?        ?     ?     ?     ?     ?     ?  
 4038  1   9  I     91  GLU  i    91  .  ?        ?     ?     ?     ?     ?     ?  
 4039  1   9  I     92  MET  i    92  .  ?        ?     ?     ?     ?     ?     ?  
 4040  1   9  I     93  ILE  i    93  .  ?        ?     ?     ?     ?     ?     ?  
 4041  1   9  I     94  ALA  i    94  .  ?        ?     ?     ?     ?     ?     ?  
 4042  1   9  I     95  ARG  i    95  .  ?        ?     ?     ?     ?     ?     ?  
 4043  1   9  I     96  ARG  i    96  .  ?        ?     ?     ?     ?     ?     ?  
 4044  1   9  I     97  PRO  i    97  .  ?        ?     ?     ?     ?     ?     ?  
 4045  1   9  I     98  GLU  i    98  .  ?        ?     ?     ?     ?     ?     ?  
 4046  1   9  I     99  ARG  i    99  .  ?        ?     ?     ?     ?     ?     ?  
 4047  1   9  I    100  VAL  i   100  .  ?        ?     ?     ?     ?     ?     ?  
 4048  1   9  I    101  ILE  i   101  .  ?        ?     ?     ?     ?     ?     ?  
 4049  1   9  I    102  GLU  i   102  .  ?        ?     ?     ?     ?     ?     ?  
 4050  1   9  I    103  ILE  i   103  .  ?        ?     ?     ?     ?     ?     ?  
 4051  1   9  I    104  ALA  i   104  .  ?        ?     ?     ?     ?     ?     ?  
 4052  1   9  I    105  VAL  i   105  .  ?        ?     ?     ?     ?     ?     ?  
 4053  1   9  I    106  LYS  i   106  .  ?        ?     ?     ?     ?     ?     ?  
 4054  1   9  I    107  GLY  i   107  .  ?        ?     ?     ?     ?     ?     ?  
 4055  1   9  I    108  MET  i   108  .  ?        1     ?     ?     ?     ?     ?  
 4056  1   9  I    109  LEU  i   109  .  ?        ?     ?     ?     ?     ?     ?  
 4057  1   9  I    110  PRO  i   110  .  ?        ?     ?     ?     ?     ?     ?  
 4058  1   9  I    111  LYS  i   111  .  ?        ?     ?     ?     ?     ?     ?  
 4059  1   9  I    112  GLY  i   112  .  ?        ?     ?     ?     ?     ?     ?  
 4060  1   9  I    113  PRO  i   113  .  ?        ?     ?     ?     ?     ?     ?  
 4061  1   9  I    114  LEU  i   114  .  ?        ?     ?     ?     ?     ?     ?  
 4062  1   9  I    115  GLY  i   115  .  ?        ?     ?     ?     ?     ?     ?  
 4063  1   9  I    116  ARG  i   116  .  ?        ?     ?     ?     ?     ?     ?  
 4064  1   9  I    117  ALA  i   117  .  ?        ?     ?     ?     ?     ?     ?  
 4065  1   9  I    118  MET  i   118  .  ?        ?     ?     ?     ?     ?     ?  
 4066  1   9  I    119  PHE  i   119  .  ?        ?     ?     ?     ?     ?     ?  
 4067  1   9  I    120  ARG  i   120  .  ?        ?     ?     ?     ?     ?     ?  
 4068  1   9  I    121  LYS  i   121  .  ?        ?     ?     ?     ?     ?     ?  
 4069  1   9  I    122  LEU  i   122  .  ?        ?     ?     ?     ?     ?     ?  
 4070  1   9  I    123  LYS  i   123  .  ?        ?     ?     ?     ?     ?     ?  
 4071  1   9  I    124  VAL  i   124  .  ?        ?     ?     ?     ?     ?     ?  
 4072  1   9  I    125  TYR  i   125  .  ?        ?     ?     ?     ?     ?     ?  
 4073  1   9  I    126  ALA  i   126  .  ?        ?     ?     ?     ?     ?     ?  
 4074  1   9  I    127  GLY  i   127  .  ?        ?     ?     ?     ?     ?     ?  
 4075  1   9  I    128  ASN  i   128  .  ?        ?     ?     ?     ?     ?     ?  
 4076  1   9  I    129  GLU  i   129  .  ?        ?     ?     ?     ?     ?     ?  
 4077  1   9  I    130  HIS  i   130  .  ?        ?     ?     ?     ?     ?     ?  
 4078  1   9  I    131  ASN  i   131  .  ?        ?     ?     ?     ?     ?     ?  
 4079  1   9  I    132  HIS  i   132  .  ?        ?     ?     ?     ?     ?     ?  
 4080  1   9  I    133  ALA  i   133  .  ?        ?     ?     ?     ?     ?     ?  
 4081  1   9  I    134  ALA  i   134  .  ?        ?     ?     ?     ?     ?     ?  
 4082  1   9  I    135  GLN  i   135  .  ?        ?     ?     ?     ?     ?     ?  
 4083  1   9  I    136  GLN  i   136  .  ?        ?     ?     ?     ?     ?     ?  
 4084  1   9  I    137  PRO  i   137  .  ?        ?     ?     ?     ?     ?     ?  
 4085  1   9  I    138  GLN  i   138  .  ?        ?     ?     ?     ?     ?     ?  
 4086  1   9  I    139  VAL  i   139  .  ?        ?     ?     ?     ?     ?     ?  
 4087  1   9  I    140  LEU  i   140  .  ?        ?     ?     ?     ?     ?     ?  
 4088  1   9  I    141  ASP  i   141  .  ?        ?     ?     ?     ?     ?     ?  
 4089  1   9  I    142  ILE  i   142  .  ?        ?     ?     ?     ?     ?     ?  
 4090  1  10  J      1  MET  j     1  .  ?        ?     ?     ?     ?     ?     ?  
 4091  1  10  J      2  ILE  j     2  .  ?        ?     ?     ?     ?     ?     ?  
 4092  1  10  J      3  GLN  j     3  .  ?        ?     ?     ?     ?     ?     ?  
 4093  1  10  J      4  GLU  j     4  .  ?        ?     ?     ?     ?     ?     ?  
 4094  1  10  J      5  GLN  j     5  .  ?        ?     ?     ?     ?     ?     ?  
 4095  1  10  J      6  THR  j     6  .  ?        ?     ?     ?     ?     ?     ?  
 4096  1  10  J      7  MET  j     7  .  ?        ?     ?     ?     ?     ?     ?  
 4097  1  10  J      8  LEU  j     8  .  ?        ?     ?     ?     ?     ?     ?  
 4098  1  10  J      9  ASN  j     9  .  ?        ?     ?     ?     ?     ?     ?  
 4099  1  10  J     10  VAL  j    10  .  ?        ?     ?     ?     ?     ?     ?  
 4100  1  10  J     11  ALA  j    11  .  ?        ?     ?     ?     ?     ?     ?  
 4101  1  10  J     12  ASP  j    12  .  ?        ?     ?     ?     ?     ?     ?  
 4102  1  10  J     13  ASN  j    13  .  ?        ?     ?     ?     ?     ?     ?  
 4103  1  10  J     14  SER  j    14  .  ?        ?     ?     ?     ?     ?     ?  
 4104  1  10  J     15  GLY  j    15  .  ?        ?     ?     ?     ?     ?     ?  
 4105  1  10  J     16  ALA  j    16  .  ?        ?     ?     ?     ?     ?     ?  
 4106  1  10  J     17  ARG  j    17  .  ?        ?     ?     ?     ?     ?     ?  
 4107  1  10  J     18  ARG  j    18  .  ?        ?     ?     ?     ?     ?     ?  
 4108  1  10  J     19  VAL  j    19  .  ?        ?     ?     ?     ?     ?     ?  
 4109  1  10  J     20  MET  j    20  .  ?        ?     ?     ?     ?     ?     ?  
 4110  1  10  J     21  CYS  j    21  .  ?        ?     ?     ?     ?     ?     ?  
 4111  1  10  J     22  ILE  j    22  .  ?        ?     ?     ?     ?     ?     ?  
 4112  1  10  J     23  LYS  j    23  .  ?        ?     ?     ?     ?     ?     ?  
 4113  1  10  J     24  VAL  j    24  .  ?        ?     ?     ?     ?     ?     ?  
 4114  1  10  J     25  LEU  j    25  .  ?        ?     ?     ?     ?     ?     ?  
 4115  1  10  J     26  GLY  j    26  .  ?        ?     ?     ?     ?     ?     ?  
 4116  1  10  J     27  GLY  j    27  .  ?        ?     ?     ?     ?     ?     ?  
 4117  1  10  J     28  SER  j    28  .  ?        ?     ?     ?     ?     ?     ?  
 4118  1  10  J     29  HIS  j    29  .  ?        ?     ?     ?     ?     ?     ?  
 4119  1  10  J     30  ARG  j    30  .  ?        ?     ?     ?     ?     ?     ?  
 4120  1  10  J     31  ARG  j    31  .  ?        ?     ?     ?     ?     ?     ?  
 4121  1  10  J     32  TYR  j    32  .  ?        ?     ?     ?     ?     ?     ?  
 4122  1  10  J     33  ALA  j    33  .  ?        ?     ?     ?     ?     ?     ?  
 4123  1  10  J     34  GLY  j    34  .  ?        ?     ?     ?     ?     ?     ?  
 4124  1  10  J     35  VAL  j    35  .  ?        ?     ?     ?     ?     ?     ?  
 4125  1  10  J     36  GLY  j    36  .  ?        ?     ?     ?     ?     ?     ?  
 4126  1  10  J     37  ASP  j    37  .  ?        ?     ?     ?     ?     ?     ?  
 4127  1  10  J     38  ILE  j    38  .  ?        ?     ?     ?     ?     ?     ?  
 4128  1  10  J     39  ILE  j    39  .  ?        ?     ?     ?     ?     ?     ?  
 4129  1  10  J     40  LYS  j    40  .  ?        ?     ?     ?     ?     ?     ?  
 4130  1  10  J     41  ILE  j    41  .  ?        ?     ?     ?     ?     ?     ?  
 4131  1  10  J     42  THR  j    42  .  ?        ?     ?     ?     ?     ?     ?  
 4132  1  10  J     43  ILE  j    43  .  ?        ?     ?     ?     ?     ?     ?  
 4133  1  10  J     44  LYS  j    44  .  ?        ?     ?     ?     ?     ?     ?  
 4134  1  10  J     45  GLU  j    45  .  ?        ?     ?     ?     ?     ?     ?  
 4135  1  10  J     46  ALA  j    46  .  ?        ?     ?     ?     ?     ?     ?  
 4136  1  10  J     47  ILE  j    47  .  ?        ?     ?     ?     ?     ?     ?  
 4137  1  10  J     48  PRO  j    48  .  ?        ?     ?     ?     ?     ?     ?  
 4138  1  10  J     49  ARG  j    49  .  ?        ?     ?     ?     ?     ?     ?  
 4139  1  10  J     50  GLY  j    50  .  ?        ?     ?     ?     ?     ?     ?  
 4140  1  10  J     51  LYS  j    51  .  ?        ?     ?     ?     ?     ?     ?  
 4141  1  10  J     52  VAL  j    52  .  ?        ?     ?     ?     ?     ?     ?  
 4142  1  10  J     53  LYS  j    53  .  ?        ?     ?     ?     ?     ?     ?  
 4143  1  10  J     54  LYS  j    54  .  ?        ?     ?     ?     ?     ?     ?  
 4144  1  10  J     55  GLY  j    55  .  ?        ?     ?     ?     ?     ?     ?  
 4145  1  10  J     56  ASP  j    56  .  ?        ?     ?     ?     ?     ?     ?  
 4146  1  10  J     57  VAL  j    57  .  ?        ?     ?     ?     ?     ?     ?  
 4147  1  10  J     58  LEU  j    58  .  ?        ?     ?     ?     ?     ?     ?  
 4148  1  10  J     59  LYS  j    59  .  ?        ?     ?     ?     ?     ?     ?  
 4149  1  10  J     60  ALA  j    60  .  ?        ?     ?     ?     ?     ?     ?  
 4150  1  10  J     61  VAL  j    61  .  ?        ?     ?     ?     ?     ?     ?  
 4151  1  10  J     62  VAL  j    62  .  ?        ?     ?     ?     ?     ?     ?  
 4152  1  10  J     63  VAL  j    63  .  ?        ?     ?     ?     ?     ?     ?  
 4153  1  10  J     64  ARG  j    64  .  ?        ?     ?     ?     ?     ?     ?  
 4154  1  10  J     65  THR  j    65  .  ?        ?     ?     ?     ?     ?     ?  
 4155  1  10  J     66  LYS  j    66  .  ?        ?     ?     ?     ?     ?     ?  
 4156  1  10  J     67  LYS  j    67  .  ?        ?     ?     ?     ?     ?     ?  
 4157  1  10  J     68  GLY  j    68  .  ?        ?     ?     ?     ?     ?     ?  
 4158  1  10  J     69  VAL  j    69  .  ?        ?     ?     ?     ?     ?     ?  
 4159  1  10  J     70  ARG  j    70  .  ?        ?     ?     ?     ?     ?     ?  
 4160  1  10  J     71  ARG  j    71  .  ?        ?     ?     ?     ?     ?     ?  
 4161  1  10  J     72  PRO  j    72  .  ?        ?     ?     ?     ?     ?     ?  
 4162  1  10  J     73  ASP  j    73  .  ?        ?     ?     ?     ?     ?     ?  
 4163  1  10  J     74  GLY  j    74  .  ?        ?     ?     ?     ?     ?     ?  
 4164  1  10  J     75  SER  j    75  .  ?        ?     ?     ?     ?     ?     ?  
 4165  1  10  J     76  VAL  j    76  .  ?        ?     ?     ?     ?     ?     ?  
 4166  1  10  J     77  ILE  j    77  .  ?        ?     ?     ?     ?     ?     ?  
 4167  1  10  J     78  ARG  j    78  .  ?        ?     ?     ?     ?     ?     ?  
 4168  1  10  J     79  PHE  j    79  .  ?        ?     ?     ?     ?     ?     ?  
 4169  1  10  J     80  ASP  j    80  .  ?        ?     ?     ?     ?     ?     ?  
 4170  1  10  J     81  GLY  j    81  .  ?        ?     ?     ?     ?     ?     ?  
 4171  1  10  J     82  ASN  j    82  .  ?        ?     ?     ?     ?     ?     ?  
 4172  1  10  J     83  ALA  j    83  .  ?        ?     ?     ?     ?     ?     ?  
 4173  1  10  J     84  CYS  j    84  .  ?        ?     ?     ?     ?     ?     ?  
 4174  1  10  J     85  VAL  j    85  .  ?        ?     ?     ?     ?     ?     ?  
 4175  1  10  J     86  LEU  j    86  .  ?        ?     ?     ?     ?     ?     ?  
 4176  1  10  J     87  LEU  j    87  .  ?        ?     ?     ?     ?     ?     ?  
 4177  1  10  J     88  ASN  j    88  .  ?        ?     ?     ?     ?     ?     ?  
 4178  1  10  J     89  ASN  j    89  .  ?        ?     ?     ?     ?     ?     ?  
 4179  1  10  J     90  ASN  j    90  .  ?        ?     ?     ?     ?     ?     ?  
 4180  1  10  J     91  SER  j    91  .  ?        ?     ?     ?     ?     ?     ?  
 4181  1  10  J     92  GLU  j    92  .  ?        ?     ?     ?     ?     ?     ?  
 4182  1  10  J     93  GLN  j    93  .  ?        ?     ?     ?     ?     ?     ?  
 4183  1  10  J     94  PRO  j    94  .  ?        ?     ?     ?     ?     ?     ?  
 4184  1  10  J     95  ILE  j    95  .  ?        ?     ?     ?     ?     ?     ?  
 4185  1  10  J     96  GLY  j    96  .  ?        ?     ?     ?     ?     ?     ?  
 4186  1  10  J     97  THR  j    97  .  ?        ?     ?     ?     ?     ?     ?  
 4187  1  10  J     98  ARG  j    98  .  ?        ?     ?     ?     ?     ?     ?  
 4188  1  10  J     99  ILE  j    99  .  ?        ?     ?     ?     ?     ?     ?  
 4189  1  10  J    100  PHE  j   100  .  ?        ?     ?     ?     ?     ?     ?  
 4190  1  10  J    101  GLY  j   101  .  ?        ?     ?     ?     ?     ?     ?  
 4191  1  10  J    102  PRO  j   102  .  ?        ?     ?     ?     ?     ?     ?  
 4192  1  10  J    103  VAL  j   103  .  ?        ?     ?     ?     ?     ?     ?  
 4193  1  10  J    104  THR  j   104  .  ?        ?     ?     ?     ?     ?     ?  
 4194  1  10  J    105  ARG  j   105  .  ?        ?     ?     ?     ?     ?     ?  
 4195  1  10  J    106  GLU  j   106  .  ?        ?     ?     ?     ?     ?     ?  
 4196  1  10  J    107  LEU  j   107  .  ?        ?     ?     ?     ?     ?     ?  
 4197  1  10  J    108  ARG  j   108  .  ?        ?     ?     ?     ?     ?     ?  
 4198  1  10  J    109  SER  j   109  .  ?        ?     ?     ?     ?     ?     ?  
 4199  1  10  J    110  GLU  j   110  .  ?        ?     ?     ?     ?     ?     ?  
 4200  1  10  J    111  LYS  j   111  .  ?        ?     ?     ?     ?     ?     ?  
 4201  1  10  J    112  PHE  j   112  .  ?        ?     ?     ?     ?     ?     ?  
 4202  1  10  J    113  MET  j   113  .  ?        ?     ?     ?     ?     ?     ?  
 4203  1  10  J    114  LYS  j   114  .  ?        ?     ?     ?     ?     ?     ?  
 4204  1  10  J    115  ILE  j   115  .  ?        ?     ?     ?     ?     ?     ?  
 4205  1  10  J    116  ILE  j   116  .  ?        ?     ?     ?     ?     ?     ?  
 4206  1  10  J    117  SER  j   117  .  ?        ?     ?     ?     ?     ?     ?  
 4207  1  10  J    118  LEU  j   118  .  ?        ?     ?     ?     ?     ?     ?  
 4208  1  10  J    119  ALA  j   119  .  ?        ?     ?     ?     ?     ?     ?  
 4209  1  10  J    120  PRO  j   120  .  ?        ?     ?     ?     ?     ?     ?  
 4210  1  10  J    121  GLU  j   121  .  ?        ?     ?     ?     ?     ?     ?  
 4211  1  10  J    122  VAL  j   122  .  ?        ?     ?     ?     ?     ?     ?  
 4212  1  10  J    123  LEU  j   123  .  ?        ?     ?     ?     ?     ?     ?  
 4213  1  11  K      1  MET  k     1  .  ?        ?     ?     ?     ?     ?     ?  
 4214  1  11  K      2  ARG  k     2  .  ?        ?     ?     ?     ?     ?     ?  
 4215  1  11  K      3  LEU  k     3  .  ?        ?     ?     ?     ?     ?     ?  
 4216  1  11  K      4  ASN  k     4  .  ?        ?     ?     ?     ?     ?     ?  
 4217  1  11  K      5  THR  k     5  .  ?        ?     ?     ?     ?     ?     ?  
 4218  1  11  K      6  LEU  k     6  .  ?        ?     ?     ?     ?     ?     ?  
 4219  1  11  K      7  SER  k     7  .  ?        ?     ?     ?     ?     ?     ?  
 4220  1  11  K      8  PRO  k     8  .  ?        ?     ?     ?     ?     ?     ?  
 4221  1  11  K      9  ALA  k     9  .  ?        ?     ?     ?     ?     ?     ?  
 4222  1  11  K     10  GLU  k    10  .  ?        ?     ?     ?     ?     ?     ?  
 4223  1  11  K     11  GLY  k    11  .  ?        ?     ?     ?     ?     ?     ?  
 4224  1  11  K     12  SER  k    12  .  ?        ?     ?     ?     ?     ?     ?  
 4225  1  11  K     13  LYS  k    13  .  ?        ?     ?     ?     ?     ?     ?  
 4226  1  11  K     14  LYS  k    14  .  ?        ?     ?     ?     ?     ?     ?  
 4227  1  11  K     15  ALA  k    15  .  ?        ?     ?     ?     ?     ?     ?  
 4228  1  11  K     16  GLY  k    16  .  ?        ?     ?     ?     ?     ?     ?  
 4229  1  11  K     17  LYS  k    17  .  ?        ?     ?     ?     ?     ?     ?  
 4230  1  11  K     18  ARG  k    18  .  ?        ?     ?     ?     ?     ?     ?  
 4231  1  11  K     19  LEU  k    19  .  ?        ?     ?     ?     ?     ?     ?  
 4232  1  11  K     20  GLY  k    20  .  ?        ?     ?     ?     ?     ?     ?  
 4233  1  11  K     21  ARG  k    21  .  ?        ?     ?     ?     ?     ?     ?  
 4234  1  11  K     22  GLY  k    22  .  ?        ?     ?     ?     ?     ?     ?  
 4235  1  11  K     23  ILE  k    23  .  ?        ?     ?     ?     ?     ?     ?  
 4236  1  11  K     24  GLY  k    24  .  ?        ?     ?     ?     ?     ?     ?  
 4237  1  11  K     25  SER  k    25  .  ?        ?     ?     ?     ?     ?     ?  
 4238  1  11  K     26  GLY  k    26  .  ?        ?     ?     ?     ?     ?     ?  
 4239  1  11  K     27  LEU  k    27  .  ?        ?     ?     ?     ?     ?     ?  
 4240  1  11  K     28  GLY  k    28  .  ?        ?     ?     ?     ?     ?     ?  
 4241  1  11  K     29  LYS  k    29  .  ?        ?     ?     ?     ?     ?     ?  
 4242  1  11  K     30  THR  k    30  .  ?        ?     ?     ?     ?     ?     ?  
 4243  1  11  K     31  GLY  k    31  .  ?        ?     ?     ?     ?     ?     ?  
 4244  1  11  K     32  GLY  k    32  .  ?        ?     ?     ?     ?     ?     ?  
 4245  1  11  K     33  ARG  k    33  .  ?        ?     ?     ?     ?     ?     ?  
 4246  1  11  K     34  GLY  k    34  .  ?        ?     ?     ?     ?     ?     ?  
 4247  1  11  K     35  HIS  k    35  .  ?        ?     ?     ?     ?     ?     ?  
 4248  1  11  K     36  LYS  k    36  .  ?        ?     ?     ?     ?     ?     ?  
 4249  1  11  K     37  GLY  k    37  .  ?        ?     ?     ?     ?     ?     ?  
 4250  1  11  K     38  GLN  k    38  .  ?        ?     ?     ?     ?     ?     ?  
 4251  1  11  K     39  LYS  k    39  .  ?        ?     ?     ?     ?     ?     ?  
 4252  1  11  K     40  SER  k    40  .  ?        ?     ?     ?     ?     ?     ?  
 4253  1  11  K     41  ARG  k    41  .  ?        ?     ?     ?     ?     ?     ?  
 4254  1  11  K     42  SER  k    42  .  ?        ?     ?     ?     ?     ?     ?  
 4255  1  11  K     43  GLY  k    43  .  ?        ?     ?     ?     ?     ?     ?  
 4256  1  11  K     44  GLY  k    44  .  ?        ?     ?     ?     ?     ?     ?  
 4257  1  11  K     45  GLY  k    45  .  ?        ?     ?     ?     ?     ?     ?  
 4258  1  11  K     46  VAL  k    46  .  ?        ?     ?     ?     ?     ?     ?  
 4259  1  11  K     47  ARG  k    47  .  ?        ?     ?     ?     ?     ?     ?  
 4260  1  11  K     48  ARG  k    48  .  ?        ?     ?     ?     ?     ?     ?  
 4261  1  11  K     49  GLY  k    49  .  ?        ?     ?     ?     ?     ?     ?  
 4262  1  11  K     50  PHE  k    50  .  ?        ?     ?     ?     ?     ?     ?  
 4263  1  11  K     51  GLU  k    51  .  ?        ?     ?     ?     ?     ?     ?  
 4264  1  11  K     52  GLY  k    52  .  ?        ?     ?     ?     ?     ?     ?  
 4265  1  11  K     53  GLY  k    53  .  ?        ?     ?     ?     ?     ?     ?  
 4266  1  11  K     54  GLN  k    54  .  ?        ?     ?     ?     ?     ?     ?  
 4267  1  11  K     55  MET  k    55  .  ?        ?     ?     ?     ?     ?     ?  
 4268  1  11  K     56  PRO  k    56  .  ?        ?     ?     ?     ?     ?     ?  
 4269  1  11  K     57  LEU  k    57  .  ?        ?     ?     ?     ?     ?     ?  
 4270  1  11  K     58  TYR  k    58  .  ?        ?     ?     ?     ?     ?     ?  
 4271  1  11  K     59  ARG  k    59  .  ?        ?     ?     ?     ?     ?     ?  
 4272  1  11  K     60  ARG  k    60  .  ?        ?     ?     ?     ?     ?     ?  
 4273  1  11  K     61  LEU  k    61  .  ?        ?     ?     ?     ?     ?     ?  
 4274  1  11  K     62  PRO  k    62  .  ?        ?     ?     ?     ?     ?     ?  
 4275  1  11  K     63  LYS  k    63  .  ?        ?     ?     ?     ?     ?     ?  
 4276  1  11  K     64  PHE  k    64  .  ?        ?     ?     ?     ?     ?     ?  
 4277  1  11  K     65  GLY  k    65  .  ?        ?     ?     ?     ?     ?     ?  
 4278  1  11  K     66  PHE  k    66  .  ?        ?     ?     ?     ?     ?     ?  
 4279  1  11  K     67  THR  k    67  .  ?        ?     ?     ?     ?     ?     ?  
 4280  1  11  K     68  SER  k    68  .  ?        ?     ?     ?     ?     ?     ?  
 4281  1  11  K     69  ARG  k    69  .  ?        ?     ?     ?     ?     ?     ?  
 4282  1  11  K     70  LYS  k    70  .  ?        ?     ?     ?     ?     ?     ?  
 4283  1  11  K     71  ALA  k    71  .  ?        ?     ?     ?     ?     ?     ?  
 4284  1  11  K     72  ALA  k    72  .  ?        ?     ?     ?     ?     ?     ?  
 4285  1  11  K     73  ILE  k    73  .  ?        ?     ?     ?     ?     ?     ?  
 4286  1  11  K     74  THR  k    74  .  ?        ?     ?     ?     ?     ?     ?  
 4287  1  11  K     75  ALA  k    75  .  ?        ?     ?     ?     ?     ?     ?  
 4288  1  11  K     76  GLU  k    76  .  ?        ?     ?     ?     ?     ?     ?  
 4289  1  11  K     77  ILE  k    77  .  ?        ?     ?     ?     ?     ?     ?  
 4290  1  11  K     78  ARG  k    78  .  ?        ?     ?     ?     ?     ?     ?  
 4291  1  11  K     79  LEU  k    79  .  ?        ?     ?     ?     ?     ?     ?  
 4292  1  11  K     80  SER  k    80  .  ?        ?     ?     ?     ?     ?     ?  
 4293  1  11  K     81  ASP  k    81  .  ?        ?     ?     ?     ?     ?     ?  
 4294  1  11  K     82  LEU  k    82  .  ?        ?     ?     ?     ?     ?     ?  
 4295  1  11  K     83  ALA  k    83  .  ?        ?     ?     ?     ?     ?     ?  
 4296  1  11  K     84  LYS  k    84  .  ?        ?     ?     ?     ?     ?     ?  
 4297  1  11  K     85  VAL  k    85  .  ?        ?     ?     ?     ?     ?     ?  
 4298  1  11  K     86  GLU  k    86  .  ?        ?     ?     ?     ?     ?     ?  
 4299  1  11  K     87  GLY  k    87  .  ?        ?     ?     ?     ?     ?     ?  
 4300  1  11  K     88  GLY  k    88  .  ?        ?     ?     ?     ?     ?     ?  
 4301  1  11  K     89  VAL  k    89  .  ?        ?     ?     ?     ?     ?     ?  
 4302  1  11  K     90  VAL  k    90  .  ?        ?     ?     ?     ?     ?     ?  
 4303  1  11  K     91  ASP  k    91  .  ?        ?     ?     ?     ?     ?     ?  
 4304  1  11  K     92  LEU  k    92  .  ?        ?     ?     ?     ?     ?     ?  
 4305  1  11  K     93  ASN  k    93  .  ?        ?     ?     ?     ?     ?     ?  
 4306  1  11  K     94  THR  k    94  .  ?        ?     ?     ?     ?     ?     ?  
 4307  1  11  K     95  LEU  k    95  .  ?        ?     ?     ?     ?     ?     ?  
 4308  1  11  K     96  LYS  k    96  .  ?        ?     ?     ?     ?     ?     ?  
 4309  1  11  K     97  ALA  k    97  .  ?        ?     ?     ?     ?     ?     ?  
 4310  1  11  K     98  ALA  k    98  .  ?        ?     ?     ?     ?     ?     ?  
 4311  1  11  K     99  ASN  k    99  .  ?        ?     ?     ?     ?     ?     ?  
 4312  1  11  K    100  ILE  k   100  .  ?        ?     ?     ?     ?     ?     ?  
 4313  1  11  K    101  ILE  k   101  .  ?        ?     ?     ?     ?     ?     ?  
 4314  1  11  K    102  GLY  k   102  .  ?        ?     ?     ?     ?     ?     ?  
 4315  1  11  K    103  ILE  k   103  .  ?        ?     ?     ?     ?     ?     ?  
 4316  1  11  K    104  GLN  k   104  .  ?        ?     ?     ?     ?     ?     ?  
 4317  1  11  K    105  ILE  k   105  .  ?        ?     ?     ?     ?     ?     ?  
 4318  1  11  K    106  GLU  k   106  .  ?        ?     ?     ?     ?     ?     ?  
 4319  1  11  K    107  PHE  k   107  .  ?        ?     ?     ?     ?     ?     ?  
 4320  1  11  K    108  ALA  k   108  .  ?        ?     ?     ?     ?     ?     ?  
 4321  1  11  K    109  LYS  k   109  .  ?        ?     ?     ?     ?     ?     ?  
 4322  1  11  K    110  VAL  k   110  .  ?        ?     ?     ?     ?     ?     ?  
 4323  1  11  K    111  ILE  k   111  .  ?        ?     ?     ?     ?     ?     ?  
 4324  1  11  K    112  LEU  k   112  .  ?        ?     ?     ?     ?     ?     ?  
 4325  1  11  K    113  ALA  k   113  .  ?        ?     ?     ?     ?     ?     ?  
 4326  1  11  K    114  GLY  k   114  .  ?        ?     ?     ?     ?     ?     ?  
 4327  1  11  K    115  GLU  k   115  .  ?        ?     ?     ?     ?     ?     ?  
 4328  1  11  K    116  VAL  k   116  .  ?        ?     ?     ?     ?     ?     ?  
 4329  1  11  K    117  THR  k   117  .  ?        ?     ?     ?     ?     ?     ?  
 4330  1  11  K    118  THR  k   118  .  ?        ?     ?     ?     ?     ?     ?  
 4331  1  11  K    119  PRO  k   119  .  ?        ?     ?     ?     ?     ?     ?  
 4332  1  11  K    120  VAL  k   120  .  ?        ?     ?     ?     ?     ?     ?  
 4333  1  11  K    121  THR  k   121  .  ?        ?     ?     ?     ?     ?     ?  
 4334  1  11  K    122  VAL  k   122  .  ?        ?     ?     ?     ?     ?     ?  
 4335  1  11  K    123  ARG  k   123  .  ?        ?     ?     ?     ?     ?     ?  
 4336  1  11  K    124  GLY  k   124  .  ?        ?     ?     ?     ?     ?     ?  
 4337  1  11  K    125  LEU  k   125  .  ?        ?     ?     ?     ?     ?     ?  
 4338  1  11  K    126  ARG  k   126  .  ?        ?     ?     ?     ?     ?     ?  
 4339  1  11  K    127  VAL  k   127  .  ?        ?     ?     ?     ?     ?     ?  
 4340  1  11  K    128  THR  k   128  .  ?        ?     ?     ?     ?     ?     ?  
 4341  1  11  K    129  LYS  k   129  .  ?        ?     ?     ?     ?     ?     ?  
 4342  1  11  K    130  GLY  k   130  .  ?        ?     ?     ?     ?     ?     ?  
 4343  1  11  K    131  ALA  k   131  .  ?        ?     ?     ?     ?     ?     ?  
 4344  1  11  K    132  ARG  k   132  .  ?        ?     ?     ?     ?     ?     ?  
 4345  1  11  K    133  ALA  k   133  .  ?        ?     ?     ?     ?     ?     ?  
 4346  1  11  K    134  ALA  k   134  .  ?        ?     ?     ?     ?     ?     ?  
 4347  1  11  K    135  ILE  k   135  .  ?        ?     ?     ?     ?     ?     ?  
 4348  1  11  K    136  GLU  k   136  .  ?        ?     ?     ?     ?     ?     ?  
 4349  1  11  K    137  ALA  k   137  .  ?        ?     ?     ?     ?     ?     ?  
 4350  1  11  K    138  ALA  k   138  .  ?        ?     ?     ?     ?     ?     ?  
 4351  1  11  K    139  GLY  k   139  .  ?        ?     ?     ?     ?     ?     ?  
 4352  1  11  K    140  GLY  k   140  .  ?        ?     ?     ?     ?     ?     ?  
 4353  1  11  K    141  LYS  k   141  .  ?        ?     ?     ?     ?     ?     ?  
 4354  1  11  K    142  ILE  k   142  .  ?        ?     ?     ?     ?     ?     ?  
 4355  1  11  K    143  GLU  k   143  .  ?        ?     ?     ?     ?     ?     ?  
 4356  1  11  K    144  GLU  k   144  .  ?        ?     ?     ?     ?     ?     ?  
 4357  1  12  L      1  MET  l     1  .  ?        ?     ?     ?     ?     ?     ?  
 4358  1  12  L      2  LEU  l     2  .  ?        ?     ?     ?     ?     ?     ?  
 4359  1  12  L      3  GLN  l     3  .  ?        ?     ?     ?     ?     ?     ?  
 4360  1  12  L      4  PRO  l     4  .  ?        ?     ?     ?     ?     ?     ?  
 4361  1  12  L      5  LYS  l     5  .  ?        ?     ?     ?     ?     ?     ?  
 4362  1  12  L      6  ARG  l     6  .  ?        ?     ?     ?     ?     ?     ?  
 4363  1  12  L      7  THR  l     7  .  ?        ?     ?     ?     ?     ?     ?  
 4364  1  12  L      8  LYS  l     8  .  ?        ?     ?     ?     ?     ?     ?  
 4365  1  12  L      9  PHE  l     9  .  ?        ?     ?     ?     ?     ?     ?  
 4366  1  12  L     10  ARG  l    10  .  ?        ?     ?     ?     ?     ?     ?  
 4367  1  12  L     11  LYS  l    11  .  ?        ?     ?     ?     ?     ?     ?  
 4368  1  12  L     12  MET  l    12  .  ?        ?     ?     ?     ?     ?     ?  
 4369  1  12  L     13  HIS  l    13  .  ?        ?     ?     ?     ?     ?     ?  
 4370  1  12  L     14  LYS  l    14  .  ?        ?     ?     ?     ?     ?     ?  
 4371  1  12  L     15  GLY  l    15  .  ?        ?     ?     ?     ?     ?     ?  
 4372  1  12  L     16  ARG  l    16  .  ?        ?     ?     ?     ?     ?     ?  
 4373  1  12  L     17  ASN  l    17  .  ?        ?     ?     ?     ?     ?     ?  
 4374  1  12  L     18  ARG  l    18  .  ?        ?     ?     ?     ?     ?     ?  
 4375  1  12  L     19  GLY  l    19  .  ?        ?     ?     ?     ?     ?     ?  
 4376  1  12  L     20  LEU  l    20  .  ?        ?     ?     ?     ?     ?     ?  
 4377  1  12  L     21  ALA  l    21  .  ?        ?     ?     ?     ?     ?     ?  
 4378  1  12  L     22  GLN  l    22  .  ?        ?     ?     ?     ?     ?     ?  
 4379  1  12  L     23  GLY  l    23  .  ?        ?     ?     ?     ?     ?     ?  
 4380  1  12  L     24  THR  l    24  .  ?        ?     ?     ?     ?     ?     ?  
 4381  1  12  L     25  ASP  l    25  .  ?        ?     ?     ?     ?     ?     ?  
 4382  1  12  L     26  VAL  l    26  .  ?        ?     ?     ?     ?     ?     ?  
 4383  1  12  L     27  SER  l    27  .  ?        ?     ?     ?     ?     ?     ?  
 4384  1  12  L     28  PHE  l    28  .  ?        ?     ?     ?     ?     ?     ?  
 4385  1  12  L     29  GLY  l    29  .  ?        ?     ?     ?     ?     ?     ?  
 4386  1  12  L     30  SER  l    30  .  ?        ?     ?     ?     ?     ?     ?  
 4387  1  12  L     31  PHE  l    31  .  ?        ?     ?     ?     ?     ?     ?  
 4388  1  12  L     32  GLY  l    32  .  ?        ?     ?     ?     ?     ?     ?  
 4389  1  12  L     33  LEU  l    33  .  ?        ?     ?     ?     ?     ?     ?  
 4390  1  12  L     34  LYS  l    34  .  ?        ?     ?     ?     ?     ?     ?  
 4391  1  12  L     35  ALA  l    35  .  ?        ?     ?     ?     ?     ?     ?  
 4392  1  12  L     36  VAL  l    36  .  ?        ?     ?     ?     ?     ?     ?  
 4393  1  12  L     37  GLY  l    37  .  ?        ?     ?     ?     ?     ?     ?  
 4394  1  12  L     38  ARG  l    38  .  ?        ?     ?     ?     ?     ?     ?  
 4395  1  12  L     39  GLY  l    39  .  ?        ?     ?     ?     ?     ?     ?  
 4396  1  12  L     40  ARG  l    40  .  ?        ?     ?     ?     ?     ?     ?  
 4397  1  12  L     41  LEU  l    41  .  ?        ?     ?     ?     ?     ?     ?  
 4398  1  12  L     42  THR  l    42  .  ?        ?     ?     ?     ?     ?     ?  
 4399  1  12  L     43  ALA  l    43  .  ?        ?     ?     ?     ?     ?     ?  
 4400  1  12  L     44  ARG  l    44  .  ?        ?     ?     ?     ?     ?     ?  
 4401  1  12  L     45  GLN  l    45  .  ?        ?     ?     ?     ?     ?     ?  
 4402  1  12  L     46  ILE  l    46  .  ?        ?     ?     ?     ?     ?     ?  
 4403  1  12  L     47  GLU  l    47  .  ?        ?     ?     ?     ?     ?     ?  
 4404  1  12  L     48  ALA  l    48  .  ?        ?     ?     ?     ?     ?     ?  
 4405  1  12  L     49  ALA  l    49  .  ?        ?     ?     ?     ?     ?     ?  
 4406  1  12  L     50  ARG  l    50  .  ?        ?     ?     ?     ?     ?     ?  
 4407  1  12  L     51  ARG  l    51  .  ?        ?     ?     ?     ?     ?     ?  
 4408  1  12  L     52  ALA  l    52  .  ?        ?     ?     ?     ?     ?     ?  
 4409  1  12  L     53  MET  l    53  .  ?        ?     ?     ?     ?     ?     ?  
 4410  1  12  L     54  THR  l    54  .  ?        ?     ?     ?     ?     ?     ?  
 4411  1  12  L     55  ARG  l    55  .  ?        ?     ?     ?     ?     ?     ?  
 4412  1  12  L     56  ALA  l    56  .  ?        ?     ?     ?     ?     ?     ?  
 4413  1  12  L     57  VAL  l    57  .  ?        ?     ?     ?     ?     ?     ?  
 4414  1  12  L     58  LYS  l    58  .  ?        ?     ?     ?     ?     ?     ?  
 4415  1  12  L     59  ARG  l    59  .  ?        ?     ?     ?     ?     ?     ?  
 4416  1  12  L     60  GLN  l    60  .  ?        ?     ?     ?     ?     ?     ?  
 4417  1  12  L     61  GLY  l    61  .  ?        ?     ?     ?     ?     ?     ?  
 4418  1  12  L     62  LYS  l    62  .  ?        ?     ?     ?     ?     ?     ?  
 4419  1  12  L     63  ILE  l    63  .  ?        ?     ?     ?     ?     ?     ?  
 4420  1  12  L     64  TRP  l    64  .  ?        ?     ?     ?     ?     ?     ?  
 4421  1  12  L     65  ILE  l    65  .  ?        ?     ?     ?     ?     ?     ?  
 4422  1  12  L     66  ARG  l    66  .  ?        ?     ?     ?     ?     ?     ?  
 4423  1  12  L     67  VAL  l    67  .  ?        ?     ?     ?     ?     ?     ?  
 4424  1  12  L     68  PHE  l    68  .  ?        ?     ?     ?     ?     ?     ?  
 4425  1  12  L     69  PRO  l    69  .  ?        ?     ?     ?     ?     ?     ?  
 4426  1  12  L     70  ASP  l    70  .  ?        ?     ?     ?     ?     ?     ?  
 4427  1  12  L     71  LYS  l    71  .  ?        ?     ?     ?     ?     ?     ?  
 4428  1  12  L     72  PRO  l    72  .  ?        ?     ?     ?     ?     ?     ?  
 4429  1  12  L     73  ILE  l    73  .  ?        ?     ?     ?     ?     ?     ?  
 4430  1  12  L     74  THR  l    74  .  ?        ?     ?     ?     ?     ?     ?  
 4431  1  12  L     75  GLU  l    75  .  ?        ?     ?     ?     ?     ?     ?  
 4432  1  12  L     76  LYS  l    76  .  ?        ?     ?     ?     ?     ?     ?  
 4433  1  12  L     77  PRO  l    77  .  ?        ?     ?     ?     ?     ?     ?  
 4434  1  12  L     78  LEU  l    78  .  ?        ?     ?     ?     ?     ?     ?  
 4435  1  12  L     79  ALA  l    79  .  ?        ?     ?     ?     ?     ?     ?  
 4436  1  12  L     80  VAL  l    80  .  ?        ?     ?     ?     ?     ?     ?  
 4437  1  12  L     81  4D4  l    81  .  ?        ?     ?     ?     3     2     1  
 4438  1  12  L     82  MS6  l    82  .  ?        ?     ?     ?     ?     ?     ?  
 4439  1  12  L     83  GLY  l    83  .  ?        ?     ?     ?     ?     ?     ?  
 4440  1  12  L     84  LYS  l    84  .  ?        ?     ?     ?     ?     ?     ?  
 4441  1  12  L     85  GLY  l    85  .  ?        ?     ?     ?     ?     ?     ?  
 4442  1  12  L     86  LYS  l    86  .  ?        ?     ?     ?     ?     ?     ?  
 4443  1  12  L     87  GLY  l    87  .  ?        ?     ?     ?     ?     ?     ?  
 4444  1  12  L     88  ASN  l    88  .  ?        ?     ?     ?     ?     ?     ?  
 4445  1  12  L     89  VAL  l    89  .  ?        ?     ?     ?     ?     ?     ?  
 4446  1  12  L     90  GLU  l    90  .  ?        ?     ?     ?     ?     ?     ?  
 4447  1  12  L     91  TYR  l    91  .  ?        ?     ?     ?     ?     ?     ?  
 4448  1  12  L     92  TRP  l    92  .  ?        ?     ?     ?     ?     ?     ?  
 4449  1  12  L     93  VAL  l    93  .  ?        ?     ?     ?     ?     ?     ?  
 4450  1  12  L     94  ALA  l    94  .  ?        ?     ?     ?     ?     ?     ?  
 4451  1  12  L     95  LEU  l    95  .  ?        ?     ?     ?     ?     ?     ?  
 4452  1  12  L     96  ILE  l    96  .  ?        ?     ?     ?     ?     ?     ?  
 4453  1  12  L     97  GLN  l    97  .  ?        ?     ?     ?     ?     ?     ?  
 4454  1  12  L     98  PRO  l    98  .  ?        ?     ?     ?     ?     ?     ?  
 4455  1  12  L     99  GLY  l    99  .  ?        ?     ?     ?     ?     ?     ?  
 4456  1  12  L    100  LYS  l   100  .  ?        ?     ?     ?     ?     ?     ?  
 4457  1  12  L    101  VAL  l   101  .  ?        ?     ?     ?     ?     ?     ?  
 4458  1  12  L    102  LEU  l   102  .  ?        ?     ?     ?     ?     ?     ?  
 4459  1  12  L    103  TYR  l   103  .  ?        ?     ?     ?     ?     ?     ?  
 4460  1  12  L    104  GLU  l   104  .  ?        ?     ?     ?     ?     ?     ?  
 4461  1  12  L    105  MET  l   105  .  ?        ?     ?     ?     ?     ?     ?  
 4462  1  12  L    106  ASP  l   106  .  ?        ?     ?     ?     ?     ?     ?  
 4463  1  12  L    107  GLY  l   107  .  ?        ?     ?     ?     ?     ?     ?  
 4464  1  12  L    108  VAL  l   108  .  ?        ?     ?     ?     ?     ?     ?  
 4465  1  12  L    109  PRO  l   109  .  ?        ?     ?     ?     ?     ?     ?  
 4466  1  12  L    110  GLU  l   110  .  ?        ?     ?     ?     ?     ?     ?  
 4467  1  12  L    111  GLU  l   111  .  ?        ?     ?     ?     ?     ?     ?  
 4468  1  12  L    112  LEU  l   112  .  ?        ?     ?     ?     ?     ?     ?  
 4469  1  12  L    113  ALA  l   113  .  ?        ?     ?     ?     ?     ?     ?  
 4470  1  12  L    114  ARG  l   114  .  ?        ?     ?     ?     ?     ?     ?  
 4471  1  12  L    115  GLU  l   115  .  ?        ?     ?     ?     ?     ?     ?  
 4472  1  12  L    116  ALA  l   116  .  ?        ?     ?     ?     ?     ?     ?  
 4473  1  12  L    117  PHE  l   117  .  ?        ?     ?     ?     ?     ?     ?  
 4474  1  12  L    118  LYS  l   118  .  ?        ?     ?     ?     ?     ?     ?  
 4475  1  12  L    119  LEU  l   119  .  ?        ?     ?     ?     ?     ?     ?  
 4476  1  12  L    120  ALA  l   120  .  ?        ?     ?     ?     ?     ?     ?  
 4477  1  12  L    121  ALA  l   121  .  ?        ?     ?     ?     ?     ?     ?  
 4478  1  12  L    122  ALA  l   122  .  ?        ?     ?     ?     ?     ?     ?  
 4479  1  12  L    123  LYS  l   123  .  ?        ?     ?     ?     ?     ?     ?  
 4480  1  12  L    124  LEU  l   124  .  ?        ?     ?     ?     ?     ?     ?  
 4481  1  12  L    125  PRO  l   125  .  ?        ?     ?     ?     ?     ?     ?  
 4482  1  12  L    126  ILE  l   126  .  ?        ?     ?     ?     ?     ?     ?  
 4483  1  12  L    127  LYS  l   127  .  ?        ?     ?     ?     ?     ?     ?  
 4484  1  12  L    128  THR  l   128  .  ?        ?     ?     ?     ?     ?     ?  
 4485  1  12  L    129  THR  l   129  .  ?        ?     ?     ?     ?     ?     ?  
 4486  1  12  L    130  PHE  l   130  .  ?        ?     ?     ?     ?     ?     ?  
 4487  1  12  L    131  VAL  l   131  .  ?        ?     ?     ?     ?     ?     ?  
 4488  1  12  L    132  THR  l   132  .  ?        ?     ?     ?     ?     ?     ?  
 4489  1  12  L    133  LYS  l   133  .  ?        ?     ?     ?     ?     ?     ?  
 4490  1  12  L    134  THR  l   134  .  ?        ?     ?     ?     ?     ?     ?  
 4491  1  12  L    135  VAL  l   135  .  ?        ?     ?     ?     ?     ?     ?  
 4492  1  12  L    136  MET  l   136  .  ?        ?     ?     ?     ?     ?     ?  
 4493  1  13  M      1  MET  m     1  .  ?        ?     ?     ?     ?     ?     ?  
 4494  1  13  M      2  ARG  m     2  .  ?        ?     ?     ?     ?     ?     ?  
 4495  1  13  M      3  HIS  m     3  .  ?        ?     ?     ?     ?     ?     ?  
 4496  1  13  M      4  ARG  m     4  .  ?        ?     ?     ?     ?     ?     ?  
 4497  1  13  M      5  LYS  m     5  .  ?        ?     ?     ?     ?     ?     ?  
 4498  1  13  M      6  SER  m     6  .  ?        ?     ?     ?     ?     ?     ?
[truncated: 2,555,301 more chars]
