# Supplementary material for: Atomistic simulations of the Escherichia coli ribosome provide selection criteria for translationally active substrates
Source: Nat Chem. 2023 Jun 12;15(7):913–21. doi: 10.1038/s41557-023-01226-w (PMC10322701; doi:10.1038/s41557-023-01226-w)
Supplement: Source Data Fig. 2 — Data in CSV format for Fig. 2a,b,d. [file 41557_2023_1226_MOESM4_ESM.zip]

Archive with 7 entries (7 files):
- Watson_SourceData_Fig2_panel_D.csv
- __MACOSX/._Watson_SourceData_Fig2_panel_D.csv
- Watson_SourceData_Fig2_panel_A_fMet_mon1_trial1.csv
- Watson_SourceData_Fig2_panel_A_fMet_mon1_trial3.csv
- Watson_SourceData_Fig2_panel_A_fMet_mon1_trial2.csv
- Watson_SourceData_Fig2_panel_B.csv
- __MACOSX/._Watson_SourceData_Fig2_panel_B.csv
