# Supplementary material for: Atomistic simulations of the Escherichia coli ribosome provide selection criteria for translationally active substrates
Source: Nat Chem. 2023 Jun 12;15(7):913–21. doi: 10.1038/s41557-023-01226-w (PMC10322701; doi:10.1038/s41557-023-01226-w)
Supplement: Source Data Fig. 2 — Data in CSV format for Fig. 2a,b,d. [file 41557_2023_1226_MOESM4_ESM.zip › Watson_SourceData_Fig2_panel_D.csv]

#	r	g(r)	integral[g(r)]
	0.000	0.000000	0.000000
	0.100	0.000000	0.000000
	0.200	0.000000	0.000000
	0.300	0.000000	0.000000
	0.400	0.000000	0.000000
	0.500	0.000000	0.000000
	0.600	0.000000	0.000000
	0.700	0.000000	0.000000
	0.800	0.000000	0.000000
	0.900	0.000000	0.000000
	1.000	0.000000	0.000000
	1.100	0.000000	0.000000
	1.200	0.000000	0.000000
	1.300	0.000000	0.000000
	1.400	0.000000	0.000000
	1.500	0.000000	0.000000
	1.600	0.000000	0.000000
	1.700	0.000000	0.000000
	1.800	0.000000	0.000000
	1.900	0.000000	0.000000
	2.000	0.000000	0.000000
	2.100	0.000000	0.000000
	2.200	0.000000	0.000000
	2.300	0.000000	0.000000
	2.400	0.000000	0.000000
	2.500	0.000000	0.000000
	2.600	0.000000	0.000000
	2.700	0.000000	0.000000
	2.800	0.000000	0.000000
	2.900	0.000000	0.000000
	3.000	0.000000	0.000000
	3.100	0.000000	0.000000
	3.200	0.142302	0.000831
	3.300	0.668404	0.004983
	3.400	1.761473	0.016611
	3.500	4.863906	0.050664
	3.600	6.386448	0.098007
	3.700	9.644915	0.173588
	3.800	11.948919	0.272425
	3.900	15.813650	0.410299
	4.000	16.561651	0.562292
	4.100	15.151320	0.708472
	4.200	10.166569	0.811462
	4.300	7.973926	0.896179
	4.400	4.104261	0.941860
	4.500	2.638356	0.972591
	4.600	1.500556	0.990864
	4.700	1.502018	1.009967
	4.800	1.251690	1.026578
	4.900	2.101063	1.055648
	5.000	1.844144	1.082226
	5.100	2.436271	1.118771
	5.200	2.129618	1.151993
	5.300	2.459118	1.191860
	5.400	2.812060	1.239203
	5.500	3.565546	1.301495
	5.600	3.850805	1.371262
	5.700	4.467690	1.455150
	5.800	5.466801	1.561462
	5.900	5.198980	1.666113
	6.000	4.706605	1.764120
	6.100	5.786828	1.888704
	6.200	5.152158	2.003322
	6.300	5.386255	2.127076
	6.400	5.042849	2.246678
	6.500	4.819812	2.364618
	6.600	4.640855	2.481728
	6.700	4.310744	2.593854
	6.800	3.967020	2.700166
	6.900	2.828843	2.778239
	7.000	2.835728	2.858804
	7.100	2.670621	2.936877
	7.200	2.154494	3.001661
	7.300	2.176066	3.068937
	7.400	2.221813	3.139535
	7.500	1.908148	3.201827
	7.600	2.799291	3.295681
	7.700	2.412909	3.378738
	7.800	2.492105	3.466777
	7.900	2.429017	3.554817
	8.000	2.904513	3.662791
	8.100	2.527729	3.759136
	8.200	3.273934	3.887043
	8.300	3.215795	4.015781
	8.400	2.875942	4.133721
	8.500	2.768723	4.250000
	8.600	3.148621	4.385382
	8.700	3.208350	4.526578
	8.800	2.600568	4.643688
	8.900	3.443595	4.802326
	9.000	3.208416	4.953488
	9.100	2.827562	5.089701
	9.200	2.799829	5.227575
	9.300	2.937665	5.375415
	9.400	2.907469	5.524917
	9.500	2.893699	5.676910
	9.600	3.297910	5.853821
	9.700	2.896308	6.012458
	9.800	3.045164	6.182724
	9.900	3.085529	6.358804
	10.000	2.909714	6.528239
	10.100	2.963945	6.704319
	10.200	3.289619	6.903654
	10.300	2.930051	7.084718
	10.400	2.623245	7.250000
	10.500	3.142247	7.451827
	10.600	3.184458	7.660299
	10.700	2.738988	7.843023
	10.800	2.737145	8.029070
	10.900	3.226708	8.252492
	11.000	2.685181	8.441860
	11.100	2.544281	8.624585
	11.200	2.760092	8.826412
	11.300	2.688927	9.026578
	11.400	3.036373	9.256645
	11.500	2.757377	9.469269
	11.600	2.646325	9.676910
	11.700	2.715538	9.893688
	11.800	3.088862	10.144518
	11.900	2.886108	10.382890
	12.000	2.679791	10.607973
