# Supplementary material for: Atomistic simulations of the Escherichia coli ribosome provide selection criteria for translationally active substrates
Source: Nat Chem. 2023 Jun 12;15(7):913–21. doi: 10.1038/s41557-023-01226-w (PMC10322701; doi:10.1038/s41557-023-01226-w)
Supplement: Source Data Fig. 2 — Data in CSV format for Fig. 2a,b,d. [file 41557_2023_1226_MOESM4_ESM.zip › Watson_SourceData_Fig2_panel_A_fMet_mon1_trial1.csv]

3.806823957165874184e+00
3.745148206972301441e+00
3.876363318271185854e+00
3.784197471491717479e+00
3.827958348406704570e+00
3.748097600722386069e+00
3.587152926039672618e+00
4.215166900119696081e+00
4.223972397655607836e+00
3.503849126583424844e+00
4.402449313464237513e+00
4.163265659805656327e+00
4.599245432680733714e+00
4.408310357965206983e+00
4.686905102377122212e+00
4.189144964495437939e+00
4.732350615025659124e+00
4.806893096315322467e+00
5.253138813195556978e+00
5.125587907708264446e+00
4.597931566608490783e+00
5.088231996801728663e+00
4.961147795081220835e+00
4.878475134429907989e+00
4.559312129293435767e+00
4.255528448431007860e+00
4.506622806618989507e+00
4.965964166934069723e+00
5.232981248790666839e+00
5.057105666814909029e+00
4.640639877173141414e+00
4.634612822543201283e+00
4.710385950411293265e+00
3.341358359284622992e+00
4.725371456109860979e+00
5.034259586857205093e+00
4.792491385523660163e+00
4.805648725915192543e+00
4.969986555478829615e+00
3.699472520457234292e+00
3.819593147681417555e+00
4.859432273552805270e+00
4.883747527196638849e+00
4.758389520512829485e+00
5.445051024535873196e+00
4.819358773655509687e+00
4.681309840344452411e+00
4.694528245732858984e+00
4.714587661290919662e+00
4.599260332202221413e+00
4.770567859273833200e+00
3.521140349417832827e+00
3.530013593061084531e+00
4.841554063008738140e+00
5.131408140282214703e+00
3.695837184161003375e+00
3.481118024171605541e+00
3.878389514955754791e+00
3.672168107099403223e+00
4.995235212111174938e+00
3.609652544152669229e+00
4.735477992375434653e+00
4.590777873067538373e+00
4.140063271400358680e+00
4.311315583112047101e+00
4.368718162603931532e+00
4.063278372135420646e+00
4.425354565849763055e+00
4.232323400756180298e+00
3.739680487909527784e+00
4.815292749187152666e+00
3.584912677388994329e+00
4.700710553702580619e+00
4.104264250188825791e+00
4.242846273139971203e+00
4.506591764470666561e+00
4.294828800330255270e+00
4.644613053567964833e+00
4.980227210215491418e+00
4.056631594752783343e+00
3.215777990925379193e+00
3.465794003946267132e+00
4.477303623812606048e+00
3.847684099744050457e+00
3.856375113798845344e+00
3.828831545451353069e+00
3.759564356839866672e+00
4.256763091253237263e+00
4.057942371743521903e+00
4.993531368046571828e+00
4.732372187141485220e+00
4.302284749111863427e+00
4.624922227117066242e+00
4.624179097296713614e+00
4.620019480254975441e+00
3.147050287923789824e+00
4.128526721576895930e+00
3.572035587562345071e+00
4.421541744600933299e+00
4.139393802466623029e+00
4.343108675321468048e+00
4.084622091105809538e+00
4.596471551380239440e+00
4.475359513894176189e+00
5.060061312929327038e+00
4.147448139756455099e+00
3.235530818053329760e+00
4.128440533346196872e+00
4.326852580119348701e+00
4.702719355432478210e+00
4.695257208737469767e+00
4.803174286277783089e+00
4.674867728555928359e+00
4.407856614241657311e+00
3.731568398159653466e+00
4.730007509341052518e+00
4.911778019185609523e+00
4.507391598659234333e+00
4.516408333648572970e+00
4.603661918132424091e+00
4.093072648761365784e+00
4.701725646615661169e+00
4.352870469659889885e+00
4.201670671728091833e+00
4.764952749106264207e+00
4.741132033868317386e+00
4.815165071997200563e+00
4.623634321100422717e+00
4.542341064696532094e+00
3.693005457303264905e+00
5.137382898490235661e+00
3.865438291304541973e+00
4.585157282535456957e+00
3.895355208673956682e+00
3.642500790473397032e+00
4.000119645735254359e+00
3.467137047731867039e+00
3.920173515312870727e+00
3.237634144221755328e+00
3.369085229358376843e+00
4.435644665096507566e+00
3.305880277704570602e+00
3.677211314450304247e+00
3.361187413272279212e+00
4.325675522320453048e+00
4.700336561253418033e+00
3.902395779020917388e+00
3.381068296734689227e+00
3.868781218784999698e+00
4.199052554858684339e+00
3.939908395775121530e+00
3.861285475547099999e+00
4.297248562222942603e+00
3.533913134352203222e+00
4.098597056554501350e+00
3.547815755049495756e+00
3.573226088718001403e+00
4.339973853667639325e+00
4.507370737475540956e+00
3.828430247563220590e+00
5.103920579648735689e+00
4.430134608281536934e+00
3.359891974104693535e+00
3.594400899504184288e+00
3.465497069386479279e+00
3.573332360588256318e+00
3.888714297271251841e+00
3.768771139592479003e+00
3.450018277762243457e+00
3.786220176692736583e+00
3.625552815214814206e+00
3.237118335698670801e+00
4.400570994853732820e+00
3.412806686313968996e+00
3.457356504990982682e+00
3.070150169291556708e+00
4.167752047096528578e+00
3.370992374028289440e+00
4.389638767445959822e+00
3.956272464250095933e+00
3.452114776464947798e+00
3.687588483602402434e+00
3.629468832451948401e+00
3.505330655238672932e+00
3.765572867477743113e+00
3.554517213436085399e+00
3.719449084234057512e+00
3.613584459128276638e+00
3.438073578897303584e+00
4.755776895450283703e+00
4.457675700168652000e+00
4.085192216996527570e+00
4.620070532683559605e+00
4.088899871789084095e+00
4.257651485510762335e+00
3.449455507936857845e+00
3.525797260039271741e+00
3.486418776502253181e+00
3.404609096971368931e+00
4.299646479206058025e+00
4.102835559922403341e+00
4.432050958509509364e+00
3.917285627769078182e+00
3.925974680914972037e+00
3.200844387417076220e+00
4.085855427752946412e+00
3.758269700089833520e+00
4.011465006748104578e+00
3.475005170169016555e+00
3.861909286239643802e+00
3.763083598144764785e+00
4.657602913388663168e+00
3.984696401513649899e+00
3.791056918621127814e+00
4.194470492708189724e+00
3.554923254936320998e+00
3.752408987871929558e+00
3.509392107122963900e+00
3.499055450933282962e+00
3.409124458953728620e+00
3.658720967593717788e+00
5.022153829169695882e+00
4.303243672235215200e+00
4.293697892696077822e+00
4.229208112535064679e+00
3.590991258895136706e+00
5.024750416804806719e+00
3.523773045428475470e+00
3.576870225711859863e+00
3.853068604077495962e+00
3.871133022814746472e+00
3.218443699060694829e+00
4.115360542686463674e+00
4.319684897571215210e+00
3.726305270495942068e+00
3.981229001633800557e+00
3.548293413097726834e+00
3.979624450656186418e+00
3.531912342542814720e+00
4.106637148874942689e+00
4.001317820394921121e+00
3.657828037109483343e+00
3.368220448886975138e+00
3.548459350408460722e+00
4.785895939437318169e+00
3.737363057430674207e+00
4.378964503924345664e+00
3.199367905812148916e+00
3.464511471674709409e+00
3.925808485308272644e+00
4.281675111460562455e+00
3.350399722120056989e+00
3.964975016764337390e+00
4.284615611202542418e+00
4.582720381595315473e+00
3.423616457461937213e+00
3.655899900436850203e+00
4.402741511784859618e+00
3.350392608928871141e+00
3.607734394615121687e+00
4.397454928860092593e+00
3.440499078686690027e+00
3.839868960389456465e+00
4.328175517373122005e+00
3.767830777558393685e+00
3.570617165770140211e+00
3.596226693875960390e+00
3.195826239977751726e+00
4.017550595776053335e+00
3.584304857439488234e+00
4.217976387577401454e+00
4.164450270374731922e+00
3.892348801253896262e+00
3.400392780174212426e+00
5.327905451683611737e+00
4.795661626714926129e+00
4.703991612597869576e+00
4.596767957100889923e+00
4.633274459341190976e+00
5.214674498308687234e+00
5.142744973060998426e+00
3.845518724539432664e+00
4.355122582133458486e+00
4.788540579845157019e+00
3.825468726198224534e+00
3.712263307194052064e+00
4.019236283165969148e+00
3.632207439325402021e+00
3.525318509368478459e+00
4.745161922756380157e+00
3.552727550866921824e+00
5.019260319237778489e+00
3.389183677312578968e+00
4.740106469817854773e+00
4.561286028252617086e+00
4.805921465497635658e+00
4.447573519688596377e+00
4.543495860392484431e+00
4.633723302122395360e+00
3.391914048158844341e+00
4.365998641836207561e+00
3.315067960778545597e+00
3.505824727531961837e+00
3.504076836799549177e+00
3.870870620007026197e+00
5.038115027356901088e+00
4.452255562560853974e+00
3.585892776290208861e+00
4.467300764451943351e+00
3.722328642501552931e+00
4.977441610017866225e+00
3.363476073614271478e+00
4.770815122601319125e+00
4.453575073448272192e+00
4.711983004191793611e+00
4.708282083063100032e+00
4.680790511458942760e+00
3.477915748646088545e+00
4.135403798706671630e+00
4.907396974081847496e+00
4.405037214326410044e+00
3.447254274530332729e+00
4.661253719765540815e+00
4.657857941483399600e+00
3.389713509517141787e+00
4.631901293620545701e+00
4.518422397262996881e+00
3.994159966955889818e+00
3.696597245726029435e+00
4.880170102831650425e+00
4.081786068307925675e+00
3.446416649595262616e+00
3.421783985581584364e+00
4.670322445373466635e+00
3.582398577251991068e+00
3.744947469625339309e+00
3.576691647168058097e+00
3.561796833512591576e+00
3.579445490552138676e+00
3.734420411407402440e+00
3.833836846488067440e+00
3.299579708510223419e+00
3.640403282255514572e+00
3.118931889899789311e+00
4.213121416249662410e+00
4.207841746072420896e+00
3.304504256099326298e+00
3.764371137412543256e+00
3.603268465195765380e+00
3.946123803425218401e+00
4.244175311602564449e+00
3.581054576210196849e+00
3.853307564471784019e+00
3.518132722291366754e+00
4.302176555177537942e+00
3.805657812010451835e+00
3.484098543786324775e+00
4.368634455757449686e+00
3.882437695160747992e+00
3.278027935536927728e+00
3.551970790215905893e+00
3.461127453718372493e+00
3.991458351242336278e+00
3.982590378853226198e+00
3.570278235131161271e+00
3.464423639119642129e+00
3.780254870323495719e+00
3.633035600713368840e+00
3.721874293552244417e+00
3.886947531920245780e+00
3.614350433284240438e+00
3.511355733787397071e+00
3.791867774873054042e+00
3.362825829182173099e+00
3.635746999979086347e+00
3.408383904671721698e+00
3.714160312853000079e+00
3.655898390861111569e+00
3.404658131130923415e+00
3.898656144173216820e+00
3.436613268964183288e+00
3.816893495614273490e+00
3.642299026329645084e+00
3.523948867920156491e+00
3.685208840592549162e+00
4.005835776699355755e+00
3.654162035840112566e+00
3.390047236217113014e+00
3.184814496400711015e+00
3.364683606231409829e+00
3.862699765792851014e+00
4.215459910044342173e+00
4.679211365274048795e+00
3.558151855351284087e+00
3.814292198913672660e+00
3.750558414663673013e+00
3.629776285911271216e+00
3.545972183020270840e+00
3.874137411720723012e+00
3.929627984675121866e+00
3.337389538589595084e+00
3.836102305022742076e+00
3.576720799566801112e+00
3.213310178387185356e+00
3.243715753149748249e+00
3.687611835032224672e+00
3.346265606176273444e+00
3.713052238174661124e+00
3.366342680383898944e+00
3.350246575846115071e+00
3.807156954069148558e+00
3.366048589226422472e+00
4.258826380232016540e+00
3.725700859208374904e+00
4.603064095478580420e+00
3.218922683767308168e+00
4.157111467125325532e+00
3.079746952149305272e+00
4.325466305068746742e+00
3.662843669638538469e+00
3.614916806067343558e+00
3.296448950067787376e+00
4.239564234228483386e+00
3.405198216177294235e+00
4.422364841350720610e+00
3.411005855066039150e+00
4.516490126795366322e+00
3.796926491267625270e+00
3.271027046506961522e+00
3.440731852866725227e+00
3.382793927900625608e+00
3.231213396782039116e+00
3.204068132620832454e+00
3.431218976686028821e+00
3.227555889176296766e+00
4.851932010731132117e+00
5.517659977273629224e+00
4.359554478409151557e+00
3.680504849758184704e+00
3.192912577976375843e+00
4.080018397171335742e+00
3.474206561867747567e+00
3.205101133084468756e+00
3.324043625178788819e+00
4.132141507099973410e+00
3.488631708985051372e+00
3.347585969635721970e+00
3.076600616372326069e+00
3.477104049158123100e+00
4.670991804358360255e+00
3.497535261482788815e+00
3.148522318853636204e+00
4.236781019760683442e+00
3.316625964556133344e+00
3.956184459843882006e+00
3.489729549183154589e+00
4.067623671032698063e+00
3.623619469494915535e+00
3.501695178410420439e+00
4.203381702203889070e+00
4.128037413886838536e+00
3.632525748027499723e+00
3.592099360565041088e+00
3.271380291468014789e+00
3.271555983307255833e+00
3.701314472488137941e+00
3.769212462805551667e+00
3.037639185353552485e+00
3.768911434128499494e+00
3.373060551336436230e+00
3.848640472434749604e+00
3.958430950663116121e+00
3.514376748024729213e+00
3.938198919496064487e+00
3.840004760046890731e+00
3.387774399043224527e+00
3.575317976317374580e+00
3.663305751020346612e+00
4.255291172503333108e+00
3.784995275418399530e+00
3.397546302913264871e+00
3.499899297087343264e+00
3.395130680413200874e+00
3.923511244102643403e+00
3.556006384612433902e+00
3.230807113339212222e+00
3.336716753520050371e+00
3.513994298138916950e+00
4.241550084855516545e+00
3.359331318015139622e+00
3.299061394395549129e+00
3.946841929293450679e+00
4.562108124854373337e+00
4.130158313130321446e+00
4.625183775241291428e+00
3.536498878762011078e+00
3.768429712563342360e+00
3.403276570725533023e+00
3.355711380774268005e+00
3.317161508214344412e+00
3.424594121628855348e+00
3.461676342324370825e+00
3.782714492890600244e+00
3.893251270604332515e+00
3.335547455549725981e+00
3.625179899547817275e+00
3.680206098230822676e+00
3.482704599419970126e+00
4.769346835067872270e+00
3.513524385912150549e+00
3.578888386924921505e+00
3.738722541689819323e+00
5.715104242210051311e+00
4.634475185923890628e+00
4.793133483852328069e+00
4.333964132236239664e+00
4.463356982840744003e+00
5.262700572126997933e+00
3.812680840944311367e+00
3.494755307456509641e+00
4.998279815704064433e+00
3.372550820920840131e+00
3.332323532934385657e+00
3.750105429792530032e+00
3.951793647918088404e+00
3.564858280274040059e+00
3.707743296920954723e+00
3.294733734575150397e+00
3.485676189280731752e+00
3.402324540740548464e+00
4.368288358179787778e+00
4.094289012010857043e+00
3.144108734013753459e+00
3.921228038565571783e+00
3.479726448731023325e+00
3.275541386264190002e+00
3.437430289344108658e+00
3.194652846943949687e+00
3.683926353179466595e+00
3.725792467290498955e+00
3.487844465501979574e+00
3.869305597994144197e+00
4.373356152614690018e+00
3.435007375364496962e+00
4.092822976893439879e+00
4.364812403424796372e+00
3.219017885988627370e+00
4.504395783904867834e+00
3.837590003952793261e+00
3.509089666259271656e+00
3.889299684204122531e+00
4.011711093107071413e+00
4.693547694346045240e+00
3.999198562129330448e+00
3.479934860815869779e+00
3.357045283179440176e+00
4.824398612168636191e+00
4.496355596181031977e+00
4.917609151971022108e+00
3.644295041373625477e+00
3.607084961265312195e+00
3.958318855245513745e+00
3.519991183527773515e+00
4.083459244184029835e+00
3.754800581300338003e+00
3.375674110573684938e+00
4.912887486333384679e+00
3.667313472066570768e+00
4.054890905030269721e+00
4.473916036626645720e+00
3.410504997070901378e+00
4.803146561865892394e+00
3.952084706114319168e+00
3.546706719635292604e+00
3.850454721429807492e+00
3.196993421649876765e+00
3.948549890658895389e+00
3.857985409727582748e+00
4.946591932530760793e+00
5.163242182547719494e+00
3.595765495574980708e+00
3.028982671719048003e+00
3.472721830648710650e+00
3.440441717320735115e+00
3.410487532946562705e+00
3.465913927470069211e+00
3.735271532386474469e+00
3.881101875291488312e+00
3.903671463137867281e+00
3.938080002088085507e+00
3.706490803507912268e+00
3.224701670822962996e+00
3.782473786876223265e+00
3.399099917632488310e+00
3.402615514602109315e+00
3.685280163146603449e+00
3.531818384049548509e+00
3.864400019631144989e+00
5.030683296313160469e+00
4.222881936441389428e+00
3.251686072716531317e+00
3.377729258623881403e+00
3.692015682812850752e+00
3.732102221249634422e+00
4.502125478498947508e+00
3.384776878776584397e+00
4.136119998620634064e+00
4.104764638307606184e+00
3.540079019114973580e+00
3.513261190709005000e+00
3.456998209479798856e+00
4.730898063613727444e+00
3.262446579274732805e+00
3.820992937077677176e+00
4.630901139771162356e+00
3.805978999615867053e+00
3.801605156410628350e+00
4.506450383960875605e+00
4.501268515348137988e+00
4.119928531007680306e+00
3.660085426631165539e+00
3.710661963304854094e+00
3.487039179767841279e+00
3.868788029434450326e+00
3.496853804700632562e+00
4.134791455064619647e+00
3.796251434300100147e+00
3.995123071885327892e+00
4.205106991846991882e+00
3.838394703955248843e+00
3.612457733053978881e+00
3.600022514877340818e+00
4.004502157305397603e+00
3.363664567064629907e+00
3.992510825688243337e+00
3.072086541914146984e+00
4.358123581091017940e+00
3.852429146077338551e+00
3.608569248562232268e+00
3.489879409709920832e+00
3.487832526329520455e+00
4.124409561016645576e+00
3.969289077843488833e+00
3.786363167114112027e+00
4.771714709358888307e+00
4.184278837015865449e+00
3.729435038647611389e+00
3.399991196003059990e+00
4.255068745253746343e+00
3.670753867006737892e+00
4.051786689557459908e+00
3.308446708045103879e+00
3.617933487527914327e+00
3.214482130152032102e+00
3.806448836285025727e+00
4.440533281679725164e+00
3.386844622117155534e+00
3.344319020286459665e+00
3.814744992702100213e+00
3.763652202125278734e+00
3.435337423283892910e+00
3.566598676475351226e+00
3.629416624692260118e+00
3.612197113039880225e+00
3.601636446887079401e+00
3.508343004813785360e+00
4.597848296883875641e+00
3.614430208054680183e+00
3.469451259442148938e+00
3.378233790641910428e+00
3.694186627156315073e+00
3.225089735346438058e+00
3.212950702151656568e+00
3.784835985031372640e+00
5.160004486828847270e+00
3.621719565614780478e+00
3.511506704059736528e+00
3.459712655998312236e+00
3.910538564621114599e+00
3.606435690699481444e+00
3.443052606204036525e+00
3.293645148513675291e+00
3.458809135643113208e+00
4.359763020981543669e+00
5.122325769923341987e+00
3.380771024818188586e+00
3.660796189435142178e+00
3.486321482303092356e+00
3.521745364015182123e+00
3.408196807360004410e+00
3.454011483296258511e+00
3.696394661734890619e+00
3.686584697316678483e+00
3.216788294846031349e+00
4.441060202307153482e+00
3.340191854983628250e+00
3.821440874973041080e+00
4.838243766160474024e+00
3.864301212050738954e+00
3.598241217073229858e+00
4.528585971663284582e+00
4.250421359687253542e+00
4.021654826643276337e+00
4.564676277055056630e+00
4.588167440854966195e+00
4.768452780792263646e+00
3.529662248015947856e+00
3.548762872544936720e+00
4.383150510389112853e+00
3.291181976379193852e+00
3.369880753733306200e+00
3.204646165890387088e+00
3.300567452578720307e+00
3.808185435027334087e+00
3.988969652983522796e+00
4.092240201921924836e+00
3.295386065383338892e+00
4.450165011777984070e+00
4.238687789048085186e+00
3.690740676185371605e+00
3.648563481870646275e+00
4.446996640444119464e+00
3.577700170991894080e+00
3.541471613846194799e+00
4.070576125272475920e+00
3.856940950168456173e+00
3.893120552330707085e+00
3.844508910835480187e+00
3.325898729637064566e+00
3.527516362819972162e+00
3.643431854755882160e+00
3.527502350345686821e+00
4.495129249714770125e+00
4.001069059248929527e+00
3.836132147375692636e+00
3.991173595389622353e+00
3.322505576935248062e+00
4.320500403671704071e+00
3.718553828073039913e+00
4.225253619927707760e+00
4.739089990821298670e+00
4.342243720916710181e+00
4.313002956417498091e+00
4.266932360715536277e+00
4.998758438366996515e+00
4.565036774854516644e+00
4.763452146320000580e+00
4.803648467396708810e+00
3.211598795193799205e+00
3.344335519830903269e+00
3.707610470408213121e+00
3.345529878949233815e+00
3.307716235987606002e+00
3.396642432295226222e+00
3.343773548492060765e+00
3.298269457196398857e+00
4.584948888930256317e+00
4.621204288145443151e+00
3.883110081978292438e+00
3.344696210265265535e+00
3.688906193508931786e+00
3.499967782936741045e+00
4.369792260285672469e+00
3.789450967540830106e+00
3.958635480852065403e+00
3.573065041969581301e+00
3.319175748302860107e+00
3.605630946545570037e+00
3.455123959520657539e+00
3.707282228745879760e+00
3.436721095252834868e+00
3.187840432445092187e+00
3.531628077265828836e+00
3.668882098939334035e+00
4.022031432183693411e+00
4.565785398411716933e+00
3.675478508264638400e+00
3.395057641140958538e+00
3.209432392789643540e+00
3.047207588600702621e+00
4.624090320516669017e+00
3.423029705352741203e+00
3.689879794801958379e+00
3.270976050293310955e+00
3.478162550313297352e+00
4.115559018194437257e+00
3.332684975718821274e+00
3.771148612861359606e+00
3.890745332687879809e+00
3.311049371667564856e+00
3.481261576116513989e+00
3.514821360027393204e+00
3.250317269512252860e+00
3.863736916873012461e+00
3.569503229822405643e+00
3.151550011579131283e+00
3.768599838632389343e+00
3.556062989290496024e+00
3.205880362964721009e+00
3.527432192025684365e+00
3.374289569959155521e+00
3.491341168054105992e+00
3.487620873018487000e+00
3.975672294174810162e+00
4.210195508545392151e+00
4.271403199684705498e+00
3.112603054581216888e+00
3.411987930644993838e+00
3.334059408247631584e+00
3.475084665623584090e+00
3.095886428177649030e+00
3.428817212439122297e+00
3.608004374129078595e+00
3.550680043098175087e+00
3.551145745502674256e+00
3.752281138304998098e+00
3.727532519542751110e+00
3.386762281961683385e+00
3.512293379153417217e+00
3.512892533139459594e+00
3.473326557635855849e+00
3.264223039757346623e+00
3.303706464385145480e+00
3.361307334903952171e+00
3.140409245137932182e+00
3.613282875535169136e+00
3.324740970772226856e+00
3.287623673196543361e+00
3.355921670626903275e+00
3.855197633663007828e+00
3.596341146420919621e+00
3.930872101948584607e+00
3.567484183589978652e+00
3.562311894093598497e+00
3.320097797076261514e+00
3.392635399939985419e+00
3.539732212517517684e+00
3.492321823781482593e+00
3.241508547930881168e+00
3.655637034528385509e+00
3.558350556968755907e+00
4.401338622729991990e+00
3.355899059610910395e+00
3.744221691278945219e+00
4.417829938895176944e+00
3.412361409045449268e+00
4.372799354872181965e+00
3.452804628418764565e+00
4.468763749857692424e+00
3.431518628610362942e+00
3.254285713778524602e+00
3.735819661486680321e+00
3.338957086532152285e+00
4.220058549677419890e+00
3.500499602119331755e+00
3.244632541080458843e+00
3.385708698799584138e+00
3.122876422829346410e+00
3.340572448268661621e+00
3.304018102176863536e+00
3.504246851819459163e+00
3.197374678095246114e+00
3.541000172414424441e+00
3.332507902378499587e+00
3.583259019057465355e+00
3.297238296566574078e+00
3.315925059923289897e+00
3.860096485304967739e+00
3.349969114197046238e+00
3.403559235249234760e+00
3.380644369163004814e+00
4.049109186114170811e+00
3.226313420229138362e+00
4.751478079471273652e+00
3.227189389214555781e+00
3.446048451263383328e+00
4.832770213320137564e+00
4.049330689506263958e+00
3.248793635036145933e+00
4.057228982435036713e+00
3.634965643959706671e+00
3.713243564333031710e+00
3.753303638824784905e+00
3.720958243992491532e+00
3.338966205422758460e+00
4.201709126366414360e+00
3.653358954695367977e+00
4.602493937367480470e+00
3.795473745486382722e+00
3.463167806325180287e+00
3.894265968109231313e+00
3.324891265165416332e+00
3.636111873554899176e+00
3.708242330399628361e+00
3.390281609723952094e+00
4.276169834824042226e+00
3.520016143921262497e+00
3.509576896884254893e+00
3.492625723538211879e+00
3.500270058843971022e+00
3.320643863955239805e+00
4.805958376458903558e+00
4.195266022905284053e+00
3.981016187748063206e+00
4.556386660046200632e+00
3.468505858419258736e+00
4.085180757802215901e+00
3.497236620306706012e+00
3.674697968493970013e+00
3.938828513303492596e+00
3.934077409599566977e+00
3.738561155070210695e+00
3.608275758311582759e+00
3.438674622959951410e+00
3.452035894002344563e+00
3.195212137543026465e+00
5.017404369439754319e+00
4.767126443716339423e+00
4.168270888550453357e+00
3.601602025218115788e+00
4.777677325187646318e+00
4.235832174002537087e+00
3.607165090901406579e+00
4.212747494982284735e+00
3.125975130600014751e+00
3.802474831591958981e+00
3.552355614782711335e+00
4.221896894378468268e+00
4.121188988829628919e+00
3.402955021268440738e+00
4.208071895979033528e+00
4.741848707376297156e+00
4.526361076919466875e+00
4.272197210004060608e+00
4.450910944810481773e+00
4.545406521101280184e+00
4.082302720297190213e+00
3.644273642243160527e+00
3.650428219265428265e+00
4.260438953193996348e+00
3.779383013041660355e+00
3.953444418962829943e+00
4.002706832714881813e+00
3.453404268915566622e+00
3.273266866964771538e+00
4.134188297510061894e+00
4.058846042548746702e+00
3.610572182567967747e+00
4.866241955109141593e+00
3.326711412480956476e+00
3.515873120071371538e+00
3.493811796381812496e+00
3.578614298815430583e+00
4.344863357631903789e+00
3.450442529026692462e+00
4.037856557793507939e+00
3.337358912230443231e+00
3.915873438893678227e+00
3.920386238668964296e+00
3.729768478322960767e+00
4.361993081583253939e+00
4.006505742614043797e+00
3.943512275613664464e+00
3.425792351682218406e+00
3.418378513943053143e+00
3.807838090235334150e+00
3.527018980843906526e+00
4.086224562509169544e+00
3.646087649491710714e+00
3.548282823859148838e+00
3.830708486041018102e+00
4.035579746423691105e+00
3.913162634020938668e+00
3.412057490780578295e+00
4.616431016526289177e+00
4.603112307182857244e+00
3.742426252711559709e+00
3.984731082298121230e+00
4.043960689024912014e+00
3.143925596861862903e+00
3.255818963301457813e+00
3.203116752805686307e+00
3.686359216759346857e+00
3.804384103735932054e+00
3.605263678495906898e+00
4.475434063303727505e+00
3.408374521537786084e+00
3.702598290815961146e+00
3.344160622136675975e+00
3.533104332356978183e+00
3.357938633227181668e+00
3.311839858846437501e+00
3.208937075722463117e+00
3.776063382265293367e+00
4.006952826413362700e+00
3.850191569817755788e+00
4.183941911542535586e+00
4.707976320676054094e+00
4.226058643768311640e+00
4.383315083580409777e+00
4.053703097953550660e+00
3.980007578110660305e+00
3.270102352786895761e+00
3.249250452537350675e+00
4.271265301017824534e+00
3.163135560867005758e+00
3.561407410826301412e+00
4.289316582324915750e+00
3.868061570849309128e+00
3.635402462467496765e+00
3.969402858207461637e+00
4.222175231724794919e+00
3.180172877273744092e+00
4.163450699594519300e+00
4.190211515416789823e+00
4.543600750905511632e+00
3.719020194678419600e+00
3.843307860675162946e+00
3.807625063171748092e+00
3.964635075073327908e+00
3.708721745215352250e+00
3.398937868389654060e+00
3.929149635860372580e+00
3.880740318266199029e+00
3.457144530770668300e+00
4.468031930975956634e+00
3.939977566966635703e+00
4.235665325745725518e+00
3.412833951927980003e+00
3.651253808304378179e+00
3.683050350867203893e+00
4.774929970612571850e+00
3.413169421748631027e+00
4.669964470130303802e+00
3.600318205280072181e+00
4.320734672655758501e+00
4.041014271098702260e+00
3.964066929381344195e+00
4.276419792003366638e+00
4.904250173303955407e+00
3.580395088262001924e+00
4.810792574195025928e+00
4.565777878698060732e+00
3.444135127051291878e+00
3.934472744942159039e+00
3.783331759233176328e+00
4.212474623422870934e+00
3.324656694623522313e+00
3.298291077610871369e+00
3.298585392231154767e+00
5.027926618324852548e+00
4.735312624406708082e+00
3.499697871639999569e+00
4.165011048649374104e+00
3.978418975018133796e+00
3.403026907553722502e+00
4.313424724967286572e+00
4.233625175402652374e+00
4.845990650858383653e+00
4.835407919729053816e+00
4.416990055267510762e+00
4.270487471107053956e+00
4.562654012821603544e+00
4.543000697822374256e+00
4.155795546420894659e+00
3.340477513680575328e+00
3.211538689163860205e+00
3.279025119988286274e+00
4.531063512971210017e+00
4.115068627270877855e+00
3.866942205945578248e+00
3.680505770003953625e+00
4.361121110548581647e+00
4.290573845118458962e+00
4.038520161056465163e+00
4.996974168375165171e+00
4.680606063137680017e+00
5.170928116582687473e+00
3.310463051018128322e+00
4.908970162581733909e+00
3.308772805792829619e+00
4.614204397453552708e+00
4.451316780151020502e+00
3.221991159007993932e+00
3.383910984334536742e+00
4.471950305087079691e+00
4.406141562338868667e+00
4.636286564501660656e+00
5.181667712305431550e+00
4.812058765682433403e+00
4.655901589605113244e+00
4.378082305314409339e+00
4.025439891319018137e+00
3.417811186227792675e+00
4.576312057106167508e+00
5.194495571812688617e+00
3.204400472718065274e+00
3.609925646903473062e+00
4.428397627227135480e+00
3.674341253402582108e+00
5.032779051689168170e+00
3.809986489084011829e+00
3.026409676475071642e+00
4.308076131138342646e+00
4.992836453856461354e+00
4.132574653238076934e+00
4.461570608164314500e+00
3.892122179421700690e+00
3.778529003277127707e+00
3.604704771591435986e+00
4.253066210068056741e+00
4.220926434611826039e+00
3.234684258097158427e+00
4.293704700596587820e+00
4.411120845453403660e+00
4.221658923568490707e+00
4.165689838742957285e+00
4.651376968113209998e+00
3.882097313616708067e+00
4.588264334082299278e+00
4.702227708795388317e+00
4.681515503653892907e+00
4.059963236526696662e+00
4.512061430209581836e+00
3.771100626541465051e+00
3.534917893861419635e+00
4.139880763709161471e+00
4.756091803492370040e+00
4.075461201150281987e+00
3.668552471576546292e+00
4.036213859993413422e+00
3.993477315597637745e+00
3.202763745573116161e+00
3.914305911601741350e+00
3.904867226397100932e+00
3.757818429183997999e+00
3.503390679617352177e+00
4.429313723649875634e+00
4.126401895192847391e+00
3.947301368816567013e+00
4.773891470632641187e+00
4.589773242459017411e+00
4.055081658566938252e+00
4.791024093131612815e+00
3.342083134983508508e+00
4.025462357362905585e+00
3.977053992706119256e+00
4.645285078685623681e+00
4.050312073650808919e+00
3.915396037954675279e+00
4.481700923898223721e+00
4.451316977254256457e+00
3.518099922735673513e+00
3.545558687964705413e+00
3.301853687347618305e+00
3.650210810066797595e+00
3.866185924937876717e+00
3.316518063824167140e+00
3.391585035970139828e+00
4.207065969617138634e+00
4.505749378844214448e+00
3.489895442571395723e+00
3.770101785346782641e+00
4.880104458027154202e+00
3.518008413070250029e+00
3.994389334164155869e+00
3.734285499702540090e+00
4.488514389070739519e+00
3.541706671886757807e+00
3.441582499399662431e+00
4.049063323011183435e+00
4.525326773872514252e+00
4.168191644262902784e+00
3.481611023101385705e+00
4.335437555579120250e+00
4.160150901377990706e+00
4.024012711738188308e+00
3.931426738472659110e+00
4.810744344565482500e+00
3.378707289659751201e+00
4.415347082863980255e+00
3.673333572973760397e+00
4.433993532029629314e+00
4.625538215790951035e+00
4.810709012775970628e+00
3.894773690236634778e+00
4.643004541980598532e+00
4.756244034233194640e+00
4.602904036042067659e+00
4.222018468091112808e+00
4.695268430476573052e+00
4.699107700724216130e+00
4.927919804138489290e+00
4.618525307363545274e+00
4.823900682999377132e+00
4.364829656729723339e+00
4.232481988627564640e+00
4.281494323939981861e+00
4.913601354715956049e+00
4.898125242514446143e+00
4.401605373735500315e+00
4.734528038196945232e+00
4.848509888778944621e+00
3.460865430098256201e+00
4.673357288281396293e+00
4.193338699550527515e+00
4.564129663152603378e+00
4.949267581855037790e+00
4.613056185111661378e+00
5.103703959357960507e+00
4.144978167290365612e+00
4.868353364034957664e+00
3.813552366746544298e+00
3.182499833374313969e+00
4.240307296538560422e+00
4.656061763450166424e+00
4.947352239225160986e+00
4.729377398323111770e+00
3.216008315126358763e+00
4.740709709766978364e+00
4.495610040223382953e+00
4.360098962504364906e+00
3.893287310885457320e+00
4.397744418210852047e+00
3.734177637502310354e+00
4.544177045638121193e+00
4.294192063587939145e+00
5.124983678442213808e+00
4.854043180616477215e+00
4.889192243656831138e+00
4.482613322830736990e+00
4.788352301387983623e+00
4.141399329358602444e+00
5.123958619453546248e+00
4.158110519089549761e+00
4.097863206471695108e+00
4.716431044499434400e+00
4.066275000250169747e+00
4.370677409565413285e+00
3.638977693945446568e+00
3.781947122040981046e+00
3.775772442269910378e+00
3.652897251037799720e+00
4.004899162225810549e+00
4.694765002761084105e+00
3.724289788468098106e+00
4.055678346280662261e+00
4.073912992124741450e+00
4.197756046040621136e+00
4.518711075972235314e+00
3.672048751857445392e+00
4.124909332150383356e+00
4.125676326443109332e+00
4.346304066568037250e+00
3.880830775969845270e+00
3.226289380742414448e+00
3.375878817553751965e+00
3.729653172579042053e+00
4.020663704701975760e+00
3.571863484384591114e+00
3.820173562756861152e+00
3.554751221881478074e+00
3.617820865606319991e+00
4.177831059721556883e+00
3.885827806716013022e+00
4.032902462308011415e+00
3.726048653711910852e+00
4.132951987209096956e+00
3.879257650048619777e+00
3.957746777256575754e+00
4.074309794666449491e+00
4.099608186495015794e+00
4.744050784664947784e+00
3.957701938633912064e+00
3.404724960206805040e+00
4.064072881923406655e+00
4.240355691377001968e+00
4.023348352492927660e+00
3.236252273693665860e+00
3.951587275871055738e+00
3.726820741887563404e+00
4.050501143050368569e+00
4.652531222752181783e+00
3.703711294398168707e+00
4.383831026821340515e+00
4.360453297468604106e+00
4.598406597064626844e+00
3.925504912629031118e+00
3.971611266927054462e+00
4.676513761273761283e+00
5.030679248021712624e+00
4.065114690192299207e+00
4.633936175139472091e+00
4.426437968559591596e+00
4.870454389360739711e+00
5.161630161846542997e+00
5.078675634441535358e+00
4.393990536373800992e+00
4.691512645978732188e+00
4.971993960276568814e+00
4.930590523114894985e+00
5.285979383262765730e+00
4.738754238045584266e+00
4.529627665650747481e+00
4.423527365702178749e+00
4.366329532636460620e+00
5.226719698710892814e+00
4.169465362980903755e+00
4.799609845201796787e+00
5.019189230882179942e+00
3.904193175986530928e+00
3.425852921389477057e+00
4.701385033829390991e+00
4.833146690737989637e+00
4.004002125553780544e+00
4.710369843949334445e+00
4.515494700668105210e+00
5.260356424694538902e+00
4.803497353282408788e+00
4.551864437687918929e+00
4.145295999709861512e+00
4.383932961292665631e+00
4.758343811790686217e+00
4.548648205533718958e+00
4.956988185563234062e+00
4.225104488909630085e+00
4.324365695687505173e+00
4.703474688413432858e+00
4.837282220376298625e+00
4.286549091725771810e+00
4.509432911474360317e+00
3.179436058400144205e+00
3.129492030300281780e+00
3.169145314075011655e+00
3.919272647327405323e+00
4.214135836927520806e+00
4.542448209861079889e+00
4.253890988624648983e+00
4.290621011292517828e+00
4.850329715947160558e+00
4.436524040658714974e+00
4.729725847481699219e+00
4.106263923059791487e+00
4.689496476582298179e+00
4.830298724416796752e+00
4.635469938978149962e+00
4.426861631571816780e+00
5.549187106511096701e+00
3.234022934737275090e+00
4.702954136011823216e+00
4.787553375954571422e+00
5.216219148862595745e+00
5.330603817823061696e+00
4.761965283250500391e+00
4.144617598592403418e+00
5.262289338103959047e+00
3.939397152870994567e+00
4.527920184760069411e+00
3.263871012441721398e+00
4.884509424350032880e+00
3.825228261659590068e+00
4.174671320971000910e+00
4.706829252125914742e+00
4.369193102123805517e+00
5.000945656307202114e+00
4.935592565439931967e+00
3.293637794890640347e+00
3.553401985153640918e+00
3.405379992919839616e+00
3.310882122458055132e+00
3.470687911148308658e+00
3.590118178365838464e+00
3.449932969732017796e+00
3.715596662846849974e+00
4.071674999749229862e+00
4.737125116608494224e+00
4.609010322598840581e+00
4.540023468775881810e+00
3.617496333299274891e+00
4.761949745296409020e+00
3.668305318650538549e+00
3.637397266680823638e+00
3.897606379501193263e+00
5.060717347808720845e+00
3.415191404338810521e+00
3.744844756393528318e+00
4.680651525672791635e+00
4.832836136764057322e+00
4.382413526885514443e+00
3.307784224086583791e+00
5.213285431922672686e+00
4.919160442160163349e+00
3.356112273125569256e+00
5.081684754854940422e+00
4.995003181781918045e+00
3.927550660594080423e+00
3.855323452505784232e+00
4.665180129766860695e+00
4.575004147985289649e+00
3.943433235337919562e+00
3.507892746979912602e+00
3.604472260206056156e+00
4.147309801642254712e+00
3.565761477852271710e+00
4.554294646560429705e+00
5.289487541898571621e+00
4.992751195218228411e+00
4.756662757528339114e+00
4.984637962706049308e+00
4.252022388458473579e+00
3.680885918891625419e+00
4.827337965343786230e+00
4.498954156102938917e+00
4.954217165119183086e+00
4.776141984585511757e+00
3.965854991233697557e+00
4.754646919438920705e+00
3.536111367260902139e+00
4.850963524060585286e+00
5.090569778935351231e+00
4.909175337544161799e+00
4.898323781619813744e+00
4.680505567862981664e+00
5.091967507467592746e+00
5.228980924059860591e+00
5.208621450970859712e+00
5.230925056314361221e+00
5.399159404918906446e+00
5.003777314729012105e+00
4.972068643598957394e+00
4.909885550320207237e+00
5.386882235687108000e+00
5.230769263015973891e+00
4.506728005935352499e+00
5.038251551012653984e+00
5.129885205999760167e+00
4.996285953231040189e+00
4.798167666000705545e+00
5.239794093523459928e+00
5.010165793603463591e+00
4.795676238804136737e+00
5.049591425394494237e+00
4.993839326918478427e+00
4.923421200761690208e+00
3.430357439019235510e+00
4.087265584427295373e+00
3.776095642372048200e+00
4.945773482256277553e+00
4.118141955614749605e+00
4.174507189452612899e+00
4.026974908217808569e+00
3.630428349679328370e+00
4.099134852055274614e+00
4.932135327030114702e+00
3.495575142657069811e+00
3.866751680419250103e+00
3.596647414295158551e+00
3.619837428061184248e+00
3.613253148977536355e+00
3.357725687650686019e+00
3.651853889481295745e+00
3.874091444000857809e+00
3.425708403918721778e+00
4.067541545678418302e+00
3.975360802884526645e+00
3.560411779066428473e+00
4.208564827073228543e+00
4.492769318081137442e+00
3.982010828792437618e+00
4.841079685677358135e+00
4.015489087634531273e+00
4.626394648434024148e+00
4.906612635853094595e+00
5.145399589800452311e+00
4.373331752464169497e+00
3.994139113327604296e+00
4.552094427965619694e+00
5.048365548654500934e+00
4.267446281531666941e+00
4.601991793153561439e+00
4.062502684793408037e+00
4.177974250187131311e+00
4.103893679251619631e+00
4.710460610614211063e+00
4.239258705878520495e+00
5.107684918064975044e+00
4.265406353886638691e+00
4.812423984963428936e+00
4.908185472995937104e+00
4.751820580487191137e+00
4.096216029821097671e+00
4.491215752585274501e+00
4.729675119636054248e+00
4.835927303384089271e+00
4.670572909198975609e+00
4.793455326997791310e+00
4.595564081728524819e+00
4.273972968252757632e+00
3.854694780000955667e+00
4.874782583142293291e+00
4.639443788252352263e+00
3.294665664605663125e+00
4.613489420097526938e+00
4.217865333746726897e+00
4.753578252708608787e+00
4.556813747336700970e+00
4.600700643021608194e+00
3.764009490930996460e+00
3.209726863479674730e+00
5.036612929601396615e+00
4.864389376582773927e+00
3.315485869449932288e+00
3.076399610739451340e+00
3.222016656911031340e+00
3.344840007295086348e+00
4.827615442732260398e+00
3.416048436154928591e+00
3.464787540498506235e+00
4.731028388796268302e+00
4.106887864818355993e+00
4.493642243352602428e+00
4.972693079541604000e+00
4.634557423386310049e+00
3.627312688300434296e+00
3.813065376625038638e+00
4.723736619194145447e+00
4.731494836820139049e+00
3.291723300901951088e+00
4.735322020353057937e+00
4.708871546768206962e+00
4.559209530599954263e+00
4.403681800747617281e+00
4.742159165157327827e+00
3.464026577114570404e+00
3.249746062725255236e+00
3.308250914754416350e+00
3.216041030136057355e+00
4.851258234255960922e+00
4.906430288249094218e+00
4.662695393617576123e+00
4.492290818550399578e+00
4.593858960032902949e+00
4.473350731156900295e+00
4.429878560904890072e+00
3.695414170928753794e+00
4.883134720725695210e+00
4.887896168368882854e+00
3.988455413527341786e+00
4.817910395430150317e+00
4.291813639353851961e+00
4.214865356659031725e+00
4.249806946579636424e+00
4.238523688011757606e+00
3.692122793587754082e+00
4.660174436616014049e+00
4.006505970371045500e+00
5.054940754048902640e+00
4.847915180707443206e+00
4.913189644918482202e+00
4.843649920927276753e+00
5.162052786111317459e+00
4.241487825819103996e+00
4.134818682630373665e+00
4.103353277148751310e+00
3.676613518439686867e+00
4.748969196310151908e+00
4.838396560432768112e+00
4.656846695193013197e+00
4.167631142454779614e+00
4.697087159875302120e+00
4.673866913400506640e+00
4.797917934359136716e+00
4.622229603202780979e+00
4.676791051705506241e+00
5.003617529599036828e+00
5.004857988126484081e+00
4.942516427108591515e+00
3.528169957133938439e+00
5.211654602445183748e+00
4.693855684101312598e+00
4.909125188127427819e+00
4.655887510333158730e+00
4.939406747049644331e+00
3.479058210406149598e+00
4.723315410002555836e+00
4.731273646585171910e+00
4.437860093891091928e+00
4.147891172585593367e+00
4.594094596959748422e+00
4.732801358988760754e+00
4.950773172584710835e+00
5.245359903554041914e+00
5.268559256482910236e+00
4.836233276412771787e+00
5.197951193675054427e+00
5.280023084615437234e+00
5.327245150748558977e+00
5.073084150859530794e+00
5.221617860574606418e+00
5.092651660876485131e+00
5.384663497913639851e+00
4.915934644855529001e+00
5.518625057493718344e+00
4.538801292755610284e+00
4.313094953551024346e+00
4.587613972087358327e+00
4.186026577007935678e+00
4.396932818013910449e+00
4.745768582453131046e+00
4.570480643561092293e+00
4.604060119164768317e+00
4.063188408780836092e+00
5.167054706040929979e+00
4.107919900378091072e+00
3.953633300246660820e+00
4.710708240990451934e+00
4.806560523925726969e+00
4.695633324301252465e+00
5.051706426313220533e+00
5.320092100573106109e+00
5.109420444427508201e+00
5.323719173229931378e+00
5.146607110892337467e+00
5.197237560879991669e+00
4.931406418694659344e+00
4.344771244320236647e+00
4.173558375606922333e+00
5.234656907156646888e+00
3.841972811634077889e+00
3.999311836985858903e+00
3.685859765608522576e+00
5.320026340969713274e+00
4.417224131564062795e+00
3.967257885557335051e+00
3.884592471171238515e+00
4.094738272475741070e+00
4.288296922419462476e+00
4.035348786910160079e+00
4.283813687692569872e+00
4.664708420594275928e+00
4.518753819422389739e+00
3.783186216003129765e+00
4.823909393304099069e+00
3.794715316810222561e+00
4.851312327113576295e+00
5.560859745340978932e+00
4.812734365758498889e+00
5.692775965980055197e+00
3.986314103684172494e+00
4.202201370861740060e+00
4.264994738134282315e+00
3.818300439758397946e+00
4.144346809246103547e+00
4.102850331446135534e+00
4.173550192055759389e+00
4.037343262516178477e+00
3.718363346286147841e+00
3.923834051157772063e+00
4.116681074221936854e+00
4.051691905798115556e+00
4.899675291011778455e+00
4.831870342545585117e+00
4.561679643175929222e+00
4.078013100971155325e+00
4.462871156236272618e+00
4.375797043789708241e+00
4.253579995668196112e+00
3.957825899385862378e+00
5.519753863686745810e+00
4.589250183441996533e+00
4.264978313052807835e+00
4.161518203122402504e+00
4.216175344215468357e+00
4.874980810030759670e+00
4.218207267538920391e+00
5.307831531571331141e+00
4.811311123936501843e+00
5.363899009273723095e+00
4.794732038075153469e+00
5.008281260524932499e+00
4.533070977133043300e+00
4.969759440069568157e+00
5.217724763490982021e+00
4.677606680612849566e+00
4.536437097346475156e+00
4.457054269585767337e+00
4.186766502426237047e+00
5.346445642968671308e+00
4.632189195370696844e+00
4.002627663478996567e+00
4.471491064678675187e+00
4.566860873055961889e+00
4.489047764519251693e+00
3.942312417249043133e+00
4.649166218949799756e+00
4.231118671532956732e+00
4.347155886042169293e+00
5.024681103784044645e+00
4.363984762881639057e+00
4.896773342666727480e+00
3.881169035293807745e+00
3.995264020066057409e+00
4.790344335047699964e+00
3.977396127367843537e+00
3.967875743305972591e+00
4.078178482361285440e+00
4.767262659530272728e+00
5.530154914562040780e+00
4.355584823116626758e+00
5.273299194470090434e+00
4.831216688279389437e+00
3.796293517049412092e+00
3.981778953822807665e+00
5.212657348449277528e+00
4.141293846698727243e+00
5.224938530211340471e+00
5.762479423286028357e+00
4.959466665788683670e+00
5.003371154719543412e+00
4.118318287280162693e+00
4.699697802736954699e+00
4.034235890413309988e+00
4.047925894683732650e+00
4.050678637224790712e+00
4.039490474723651303e+00
5.230398805891579350e+00
4.841583296726166274e+00
4.316790097155604577e+00
4.719861140929328513e+00
4.282656322566873897e+00
4.653089435763668291e+00
4.304146107831178014e+00
4.103589384573146148e+00
4.199686416815359813e+00
4.111379535651196626e+00
4.209524008868348766e+00
4.256743109638038369e+00
4.388818849928007637e+00
5.497898156161566519e+00
5.200192220406807841e+00
4.631895312275318588e+00
4.024238066429081329e+00
4.169143931951049709e+00
3.991382150199943357e+00
5.205369125171884548e+00
5.329911615079528708e+00
3.997393337999618268e+00
3.963291518494303833e+00
5.221579088379999511e+00
4.098483180479505883e+00
5.087448764484562957e+00
4.366442557799929070e+00
3.985947984483356965e+00
4.409478763432463033e+00
4.138117262560349729e+00
3.977741748284111534e+00
3.903367193853605865e+00
3.854749135781426528e+00
4.318024081441854456e+00
3.970728980735647617e+00
4.307969278419769843e+00
3.698366785491666864e+00
4.005183424391087321e+00
4.353358450330358842e+00
3.741334310835398913e+00
4.105394767979267279e+00
3.738157809511809759e+00
4.054517369820688444e+00
3.977288955767539935e+00
4.392832819796867128e+00
4.106399032105651159e+00
4.064809693466342466e+00
4.210987567817081612e+00
4.164557365410030521e+00
4.109754803658116629e+00
4.062037189168226980e+00
4.013317106387743749e+00
4.285308966774157291e+00
3.889329824571604810e+00
4.058235382109018907e+00
4.470466529895686492e+00
4.887348345380154946e+00
5.145763686631739553e+00
5.217120228044967334e+00
4.344747010980084312e+00
4.283137827084229521e+00
4.079765719745962471e+00
4.328940509671464376e+00
4.072694255083439963e+00
3.888823627489435442e+00
4.402739090744910655e+00
4.499961229861663803e+00
4.416609870040296038e+00
3.927750288869929385e+00
4.210569077327162901e+00
3.937208487623547359e+00
3.827443559321388911e+00
4.725248255793792929e+00
4.013549740835919089e+00
4.191415740798410283e+00
4.237954972090992811e+00
5.556287287727069923e+00
4.081020015984514693e+00
4.287848922236339178e+00
4.389522392295577724e+00
4.222515892782188196e+00
4.081293839319220851e+00
3.848496389589253663e+00
4.513431573625004134e+00
4.195027328591253379e+00
3.930899428295552056e+00
4.086004300346098184e+00
4.073893517594473046e+00
3.910039016060185890e+00
3.975762674967918020e+00
3.723741106050974192e+00
3.953416423641077593e+00
4.271001717793638797e+00
4.155900031809836470e+00
4.563256994733082550e+00
4.205574341533137250e+00
3.911540383925289799e+00
4.373033690045458499e+00
3.930648978249372316e+00
4.122699301445530651e+00
4.754858617950898036e+00
5.101759369372358854e+00
4.040263396777008964e+00
3.977585341705396793e+00
4.086145159618694400e+00
3.926955464156773878e+00
3.905675300527545080e+00
4.179759063399780317e+00
4.336854096737448039e+00
4.297757431975158582e+00
3.964817765676047934e+00
4.276715442258617550e+00
3.969960829983974815e+00
4.653852654181982906e+00
3.987686578800255344e+00
4.108002918504913836e+00
3.639112678798554157e+00
3.895386894041068970e+00
3.945022698498632518e+00
4.190491416490208287e+00
4.426682468810893667e+00
4.038514882723349686e+00
4.021631249067233682e+00
3.891384538762465706e+00
4.210245016747610869e+00
4.040303375052747725e+00
4.263847376152904545e+00
4.167235463229406633e+00
4.182607307534914831e+00
3.891885570564451946e+00
3.655243852295980478e+00
4.084080441751992474e+00
4.411700428831949239e+00
4.363481213802440806e+00
4.142161963914331224e+00
4.311110973448658790e+00
3.900723337942019420e+00
4.375859553471543428e+00
4.310146905544625540e+00
3.574407536146366748e+00
3.954835937697536608e+00
3.991617277450841161e+00
4.107452402817179049e+00
3.993413604276165429e+00
4.166758163236877088e+00
4.167221547322678354e+00
4.259117246920248512e+00
4.042759797840031588e+00
3.980337139229947585e+00
3.984938382028195392e+00
4.553389483001639704e+00
4.098285482719083994e+00
3.917833333650587946e+00
3.882904465518140391e+00
4.341074847335568698e+00
3.988218582351375829e+00
4.044641628854482640e+00
4.094803947919993803e+00
3.889499644002957446e+00
4.039474340337718239e+00
3.933291696722283071e+00
4.159937043337027518e+00
4.083242512036216354e+00
4.121358455116380881e+00
3.601423798068446924e+00
4.344835170086450482e+00
4.277231806817662019e+00
3.822544971353980969e+00
4.502134332925914251e+00
4.351803178091796731e+00
4.183376605064909270e+00
4.454842809513837487e+00
4.439969591921086867e+00
4.151614518129454368e+00
4.573387131376726700e+00
4.373851569305438503e+00
4.403001052453309860e+00
4.395254007080968250e+00
4.171450552365465470e+00
4.791317860940734974e+00
4.159566633779910205e+00
3.608035558477197924e+00
3.966163966389177009e+00
4.562551431019399750e+00
4.769431527605506815e+00
4.556681622623752759e+00
5.089596149928498292e+00
5.032014833641850871e+00
3.450972419429453097e+00
3.321976068097051371e+00
4.274266183805543129e+00
3.991177054693602066e+00
3.502804881713571294e+00
3.761742698770363713e+00
3.995542704886379859e+00
4.071715935398630748e+00
3.517832479484675812e+00
3.524804156936205413e+00
4.066423027068585050e+00
3.862487900264784280e+00
4.289308705301541735e+00
3.596745533502455405e+00
3.991624694381206151e+00
4.161473860875971376e+00
3.934407806894089088e+00
3.905556614660468551e+00
3.710566793635858396e+00
3.980960950061438020e+00
3.589582990246956484e+00
3.967573553351773530e+00
3.654948486227812765e+00
3.402439694471124820e+00
3.602705072230247385e+00
4.433739864129835340e+00
4.216196288745148735e+00
3.521212771682032727e+00
3.708133376771632683e+00
3.902284572603039514e+00
3.434606169275526533e+00
3.612285834337890744e+00
3.669380506751542814e+00
3.787105643380023867e+00
4.369348044229918848e+00
3.547545320442017314e+00
3.523830551167207226e+00
3.697133823890378146e+00
3.459729264957900341e+00
3.467640553807262105e+00
3.385027015218068591e+00
3.648039590933435328e+00
3.706763896438300065e+00
4.102258777174690785e+00
3.751784806329674815e+00
3.895563359663974712e+00
3.458109733125950935e+00
3.511639194074210657e+00
3.379266434263895391e+00
3.241822722058046669e+00
3.684313872273190071e+00
3.318304805811545855e+00
3.553419152130273151e+00
3.598995570470332694e+00
3.640810086691039338e+00
3.839273524527384129e+00
3.836127182861624796e+00
3.275897455774605227e+00
3.425468992798328394e+00
3.394734685204980451e+00
3.812346145077623039e+00
3.261859443849898454e+00
3.284134045620484166e+00
3.712465918996860292e+00
3.450509514426205016e+00
3.508517196501486524e+00
3.369814720974597666e+00
3.433885431339769756e+00
3.924137509582992234e+00
3.334577256259185774e+00
3.451838460019863497e+00
3.445454259484593607e+00
3.791101884234655106e+00
3.778197898213514261e+00
3.700084518300420733e+00
3.282538527759614411e+00
3.357868117849359901e+00
3.641197879259088221e+00
3.540903887402268690e+00
3.775006960434200476e+00
3.897551955916627620e+00
4.111822756330912654e+00
3.710690345513663058e+00
3.710032307275093366e+00
4.072697191647928427e+00
3.706167713974831024e+00
3.804023277364385169e+00
[truncated: 4,003 more rows]
