# Supplementary material for: Atomistic simulations of the Escherichia coli ribosome provide selection criteria for translationally active substrates
Source: Nat Chem. 2023 Jun 12;15(7):913–21. doi: 10.1038/s41557-023-01226-w (PMC10322701; doi:10.1038/s41557-023-01226-w)
Supplement: Source Data Fig. 2 — Data in CSV format for Fig. 2a,b,d. [file 41557_2023_1226_MOESM4_ESM.zip › Watson_SourceData_Fig2_panel_A_fMet_mon1_trial3.csv]

3.368531123800462268e+00
3.837620504712678127e+00
3.576860364247426372e+00
3.400728637228690676e+00
3.539524799010727918e+00
3.597778875163903933e+00
3.463056692559782768e+00
3.679926157614815008e+00
3.588772854265176893e+00
3.643329574671279492e+00
3.944559789864954702e+00
3.824067288412470678e+00
3.820338009989897810e+00
3.706438628182453954e+00
3.579059213773701842e+00
3.590176093348911746e+00
3.446374814797961594e+00
3.685730666790345111e+00
3.770457087494372139e+00
3.880282451329540638e+00
3.596776213795092492e+00
3.647933009684963146e+00
3.822230129358585859e+00
3.559774357794111665e+00
3.819274038439403718e+00
3.720692007361015463e+00
3.597082524784035229e+00
3.789400454179395084e+00
3.909901625270641556e+00
3.766925928139531976e+00
4.171240697621699134e+00
3.453958477044080766e+00
3.677472286873968432e+00
3.532023721096696267e+00
3.652557334256822941e+00
3.306664307600051256e+00
3.490254550435795800e+00
3.515353636581316721e+00
3.563952769003080778e+00
3.409582250437836581e+00
3.723117977539008638e+00
3.538772137764147452e+00
3.357436329645971718e+00
3.243151064082865354e+00
3.687718469141020083e+00
3.435023457427041293e+00
3.441446855449451281e+00
3.482123278075563544e+00
3.551242884369110620e+00
3.490521038707969037e+00
3.447241648742917164e+00
3.773877434183579016e+00
3.713033342773832235e+00
3.775963548312415874e+00
3.764864063049207399e+00
3.675216562603391690e+00
3.463691045550264302e+00
4.014445964693705626e+00
4.361439883283540375e+00
3.526688121446268198e+00
3.794587658664088980e+00
4.095345580209212244e+00
4.278587608072679238e+00
3.475469372146303915e+00
3.760041741537500926e+00
3.665351842652763814e+00
3.553635474650099102e+00
3.712476251300446339e+00
3.620963043473328646e+00
3.874654667219192383e+00
4.060548189370956962e+00
4.099219682801607867e+00
3.662260497427949790e+00
4.165201409383449516e+00
3.277844659495685153e+00
3.657829400227949890e+00
3.637859448156480990e+00
3.391975549146557967e+00
3.711082414761262438e+00
3.368385785497227669e+00
3.382228249288612876e+00
3.253531560982255488e+00
3.475192301868304412e+00
3.340205763036192099e+00
3.832162149174464183e+00
3.320039391590976496e+00
3.947949428045403053e+00
3.716297080557205756e+00
3.533289681039577079e+00
3.776098638373396987e+00
3.800443014166652311e+00
3.738790026087551066e+00
4.176316889799729815e+00
3.481073101351625620e+00
4.170014825676902070e+00
3.953157743791011036e+00
3.258720999530725582e+00
4.243862339308523524e+00
4.018210174711104088e+00
4.288080814205611269e+00
3.843378101959310289e+00
3.284307149518998159e+00
4.100631505537949195e+00
3.868938519453871461e+00
4.119389307382381737e+00
3.886732097076018189e+00
4.086019086657073807e+00
3.838576457421534638e+00
3.190525085761688473e+00
3.836064215605696326e+00
3.989982669429042783e+00
3.568214204061276096e+00
3.969427640086856002e+00
4.246435066689866034e+00
3.678632291647954133e+00
3.701763269890796959e+00
4.231157422112458377e+00
3.683778051154469324e+00
3.498326923250004494e+00
3.753863379921232202e+00
4.036342696808356223e+00
4.135330891530491826e+00
3.874941592342259877e+00
4.144891008649146613e+00
3.613383385482113130e+00
4.059125255503925445e+00
3.985265475420810777e+00
4.122766246760413367e+00
4.127246455152858928e+00
3.804992555636356411e+00
3.521134948572245182e+00
3.970556666937447243e+00
3.296110024419330653e+00
3.398011395365390097e+00
3.860142135223406434e+00
3.777602188136770067e+00
3.876997183169170302e+00
3.792760204096152776e+00
3.768231786135791239e+00
4.403321755384440372e+00
3.512070956965549051e+00
3.756800641504726368e+00
3.970815969135407908e+00
3.844067435515587050e+00
4.009718305995519039e+00
4.396851217203262330e+00
3.680399579408875965e+00
4.159124946148305746e+00
4.031414408642559621e+00
3.641149005094105551e+00
3.533526529009289874e+00
3.989328034543925039e+00
3.937974517524393203e+00
3.572710016384280873e+00
3.816238619926505926e+00
3.769320327466445963e+00
3.674030787015981403e+00
3.907009951646311041e+00
3.798097135185756645e+00
3.782103292582415399e+00
3.685038087236175208e+00
3.899004605769992970e+00
3.728929753276872816e+00
3.696544080386449327e+00
3.486458315847022149e+00
3.611328750051833403e+00
3.377625442926792232e+00
3.561523893568312005e+00
3.216064281089469734e+00
3.247967988173969367e+00
3.172556578048407072e+00
3.454169059267800268e+00
3.660060775822246537e+00
3.234080856221119848e+00
3.531575995977739080e+00
3.384798235340812145e+00
3.608556570628593807e+00
3.430898146833757600e+00
3.214032317139302375e+00
3.467623838977447193e+00
3.243861246993413605e+00
3.323471926175086910e+00
3.516590414061988579e+00
3.509928684668253585e+00
3.611607422165746595e+00
3.532850692291552352e+00
3.678387386957021832e+00
3.575873289802597110e+00
3.360450887289698763e+00
3.776381233503458112e+00
3.212912637413055439e+00
3.330323785712789419e+00
3.547680753851882862e+00
3.453442909050604470e+00
3.645850177993358976e+00
3.270921785475096044e+00
3.452344736526612223e+00
3.263228503301355499e+00
3.227765578891849785e+00
3.120674045012541420e+00
3.372970336400778812e+00
3.148978308223753242e+00
3.119232346113486987e+00
3.177054746859172329e+00
3.606896746673327048e+00
3.323890518710261421e+00
3.149781929818583848e+00
3.335840588013732511e+00
2.996917971872449904e+00
3.816721674888253091e+00
3.371723174813352042e+00
3.322362213540658527e+00
3.272129823045433206e+00
3.287210554964566711e+00
3.444167509586639753e+00
3.261361810678984341e+00
3.590845356674734923e+00
3.362703424041514122e+00
3.508794526970558714e+00
3.571198139770311197e+00
3.966356401782688224e+00
3.423414097385476751e+00
3.303451098261224406e+00
3.417655780450303382e+00
3.457666181839276209e+00
3.241309577861000601e+00
3.650888237311155304e+00
3.678408095983555448e+00
3.251378582326248434e+00
3.347979071106944815e+00
3.152700455419675141e+00
3.313528083251450873e+00
3.126342541760873672e+00
3.817045747091340591e+00
3.442532889037013266e+00
3.947804352138985173e+00
3.514940495189942116e+00
4.339258152416936909e+00
3.552538332117083364e+00
3.572018247326158580e+00
4.550183773175792368e+00
3.794846376357108308e+00
3.843833375181281653e+00
3.692901990699886561e+00
3.576428959522507167e+00
4.139273197019424977e+00
4.184264273499977094e+00
3.583910661616879434e+00
3.194658446028517673e+00
3.120573463318891516e+00
3.927274618163497433e+00
3.729994752474529829e+00
4.018682727118335407e+00
3.864742807261620783e+00
3.604014872290461469e+00
3.669582054979044550e+00
3.553795992464091391e+00
3.149576080983857995e+00
3.933466746731697494e+00
3.744271808222833453e+00
3.403337498845973919e+00
3.319487620168027231e+00
3.493969161737181750e+00
3.464687343910218154e+00
3.233377887358198866e+00
3.020264829190821843e+00
3.334679498514312890e+00
3.336393569864320785e+00
3.358881569889844876e+00
3.452075872965498782e+00
3.931820739960855793e+00
3.790974282786314653e+00
4.129104225263202643e+00
3.648152876581336024e+00
3.410859682428975415e+00
4.524783535955897662e+00
4.159564462181004174e+00
3.813488526910442822e+00
3.874464441877734533e+00
3.660915733249035853e+00
3.838188197501012588e+00
4.411685096482870883e+00
4.043895713062452657e+00
3.732908534527887845e+00
3.582038688543035754e+00
3.397631103324597390e+00
4.087730431032237988e+00
3.585854378094246897e+00
4.116693515848890428e+00
3.919039774417021782e+00
3.870860438225538935e+00
3.984344230137398135e+00
3.922463214784868146e+00
3.860687389440780493e+00
3.836916980486339668e+00
3.647889553677627905e+00
4.055201473031985415e+00
3.835526603666558287e+00
4.124287722240167042e+00
3.663687648285916421e+00
3.913132062403386513e+00
3.873045747675880612e+00
3.995678725186811331e+00
3.656141332767627983e+00
3.898197210438520521e+00
3.468201204380327862e+00
4.159464142439132317e+00
3.458041661624860819e+00
3.792363106447151910e+00
3.658916049637185530e+00
3.270666010382221600e+00
4.298035051432482767e+00
3.751118377804100401e+00
4.010758533350817778e+00
4.544130253633951178e+00
3.936711859152013382e+00
3.711492786252521103e+00
3.477929232851383556e+00
3.605496396953547400e+00
4.315561011245868883e+00
4.689332586579944895e+00
4.000716002214145917e+00
4.069746972425489773e+00
3.795447750073188242e+00
4.014526718609239708e+00
3.720160640558901832e+00
3.662678015078088656e+00
3.861371747179001890e+00
3.647836705311017003e+00
4.076900873570457939e+00
3.709089251189412462e+00
3.955062627568610267e+00
4.208055773866808735e+00
3.754401047182406082e+00
3.829973605757429844e+00
3.903589220114227931e+00
3.379451544589007650e+00
3.680705189924441623e+00
3.136920898744680386e+00
3.413942694950194312e+00
3.572507342279854559e+00
3.287475044857473883e+00
3.527611858007869472e+00
4.224330925782640023e+00
3.623895273727391952e+00
3.966265034121114752e+00
4.039216142983347524e+00
3.863435029039627544e+00
3.813149158241318837e+00
4.013563145372719632e+00
3.912436650688699391e+00
3.882133195955596694e+00
3.418828924108524348e+00
3.848979138786415177e+00
3.630604364124817796e+00
3.404519042440775856e+00
3.306072441305738963e+00
3.394162491587942476e+00
3.295135994536090074e+00
3.572338289153084379e+00
3.538586520987113015e+00
3.391088534527353371e+00
3.449223658511248569e+00
3.736328046561177008e+00
3.780366253090471140e+00
3.443455998004268270e+00
3.586567074167869240e+00
3.560511080674956030e+00
3.424255511839981114e+00
3.471011462967832806e+00
3.598673898528403026e+00
3.423453000618577935e+00
3.334584035047879702e+00
3.777577301399716703e+00
3.377813021034721253e+00
3.449739669924465346e+00
3.384721723037505736e+00
3.468504457953666797e+00
3.226751025371222159e+00
3.576723096490744158e+00
3.307925736337683720e+00
3.421501051470790422e+00
3.678330913256203427e+00
3.337789818499954375e+00
3.325147973829742920e+00
3.134616082050837527e+00
3.853654861358509542e+00
3.966333337638925371e+00
3.481997455540032149e+00
3.328114827600387571e+00
3.184316191160282195e+00
3.581860666680817040e+00
3.686714661625567491e+00
3.588476206452803741e+00
3.374737178871805465e+00
3.309062016833779651e+00
3.500272881040437767e+00
3.055492683231114448e+00
3.149103320046237275e+00
3.165866149042772637e+00
3.324215789424894041e+00
3.919697696600018766e+00
3.330788849511261862e+00
3.469954629315949113e+00
3.302813331145661557e+00
3.202134343779269976e+00
3.339329891824624585e+00
3.325713007466275961e+00
3.285083038202964101e+00
3.685073088027401411e+00
3.336905080383138600e+00
3.681306946654829382e+00
3.715606466542053177e+00
3.398355584537861684e+00
3.659285052942827132e+00
3.390767922521138455e+00
3.374391481232225765e+00
3.719076892049502536e+00
4.017435526292839398e+00
3.883926511573633444e+00
4.007615106877938871e+00
3.299694229144591429e+00
3.788124751189914541e+00
3.712265579820733574e+00
3.489282351466410859e+00
3.742476118471765201e+00
3.451378941980435933e+00
3.893357938303533938e+00
4.429672370602757425e+00
3.663871268089626820e+00
4.504656703661772177e+00
3.160729112992095580e+00
3.621838045865694689e+00
3.625553992662036151e+00
3.667418233326737997e+00
3.759653037720388280e+00
4.172604018929853886e+00
3.925664156166493335e+00
3.667685732657894437e+00
3.908649989625967436e+00
4.141953468847689557e+00
3.431849990330861022e+00
3.705547228064669074e+00
4.128964643928528133e+00
4.093463223934231010e+00
4.145967255341180824e+00
3.694085902409146804e+00
3.522507756892356845e+00
3.680702088934671767e+00
3.317800926221948998e+00
3.321476592130605976e+00
3.606491626863443933e+00
3.131023051176407002e+00
3.234431681531599434e+00
3.573016090652918475e+00
3.457247448722855943e+00
3.070719312503022103e+00
3.492690664659167776e+00
4.942188277624923742e+00
5.237939623639801034e+00
4.510847808142452564e+00
4.528397948974824949e+00
4.794617693986027440e+00
4.633223820565200768e+00
5.009606025515036976e+00
5.270692914429250031e+00
5.009479686854385605e+00
5.256574672779728452e+00
4.784334777862984112e+00
4.471908662554047176e+00
4.505825732275284601e+00
5.024666884973224334e+00
4.806820568391376725e+00
5.026266885658912997e+00
5.080393415643382760e+00
4.676669032700567108e+00
5.013602902055311006e+00
4.739920095052994498e+00
4.883010980754128205e+00
4.751827851281079873e+00
5.218544642988561577e+00
4.763269462828979783e+00
4.796416320488999574e+00
4.837638151363024441e+00
4.587028410503168452e+00
5.353928454459565778e+00
3.204255325475893201e+00
4.275235861257146830e+00
4.388305445267369542e+00
4.579118198379921623e+00
4.066342540202649403e+00
4.071590788966796381e+00
3.944014386265098704e+00
4.231062209447665090e+00
3.862902472739832227e+00
4.171032415270732763e+00
3.954344013551425618e+00
3.704681482827265171e+00
3.812560172963128213e+00
4.160509202222973713e+00
3.997917938639703905e+00
3.767264003567955211e+00
3.962118461094668476e+00
4.529703689234876762e+00
3.940827724945333621e+00
3.786124343432253792e+00
4.003641978318480454e+00
3.595654483302969773e+00
4.035359591318063543e+00
3.643281829988421094e+00
4.441988387040351149e+00
4.188898152015048559e+00
3.993196241887541742e+00
3.961690256149595690e+00
3.985888635526930734e+00
4.500894392070440730e+00
4.145532646507747110e+00
4.565974771697600687e+00
4.489958150923097691e+00
4.318543367019995749e+00
3.783899785224559942e+00
3.446014239267135792e+00
3.683195348899722887e+00
3.805538164306024651e+00
3.854957494542809116e+00
4.158658678916063778e+00
3.996434098463769402e+00
3.767877341686127757e+00
3.847480976170884137e+00
3.767261275546973209e+00
3.392069427343325838e+00
3.757472984917787695e+00
3.532549302484955689e+00
4.116562120961166471e+00
4.305298072653955366e+00
3.607804500671268677e+00
3.691817344667413181e+00
3.907684131096961000e+00
3.786806231704361814e+00
4.365139402047862660e+00
4.039785343625149849e+00
4.038686553269020152e+00
3.327198942965282402e+00
3.399673687396814081e+00
3.248407347734680872e+00
4.174724904437921325e+00
3.971465255894553792e+00
3.440328331188100552e+00
3.653516184723490934e+00
3.942597853004000452e+00
3.872158582399506610e+00
3.900527056339104792e+00
3.816630043474953382e+00
3.705439589256657396e+00
3.837765314733158295e+00
4.634877146964639927e+00
4.052573397287404511e+00
3.610384983769311606e+00
3.984576700994297838e+00
3.742125428772784534e+00
3.736384189389921229e+00
3.821005292305715617e+00
3.748758793509310294e+00
4.026243139440645713e+00
4.022068733084775083e+00
3.637837369754997052e+00
3.753347899254221520e+00
3.788321040771382542e+00
4.963619951314557355e+00
3.830394097004388154e+00
3.871545842665264026e+00
4.167521496813534121e+00
5.042073846613224219e+00
5.220108683302102648e+00
4.667070636613135370e+00
5.273872776656650885e+00
4.966591415268571730e+00
5.016371918571075561e+00
4.901843617301921974e+00
5.199204376998714849e+00
5.022538266679045016e+00
5.039952868709998590e+00
5.140530736804397982e+00
4.522039920075227926e+00
5.104465692390263598e+00
4.454914793109293392e+00
4.905767359515620818e+00
5.074770910325474560e+00
4.435478654290572642e+00
4.973084001730570414e+00
5.034075659797916380e+00
4.939459942238675794e+00
4.916852316190024830e+00
4.487152663991699875e+00
5.116310425660207883e+00
4.911319929189772893e+00
4.215993388675602027e+00
4.518387849446131810e+00
4.674749641093788988e+00
4.860102121653532059e+00
4.280094717685058114e+00
4.590853885811381652e+00
4.575498440959153257e+00
4.512176204566245019e+00
4.240695278923516831e+00
4.494776352446651302e+00
4.842925817401816602e+00
5.356677192914336416e+00
4.662195700144368793e+00
4.724263861066823722e+00
5.146078480713160097e+00
5.364382608428073240e+00
4.881432155269797235e+00
5.043210433550936678e+00
5.239465498581526326e+00
5.056612918866381534e+00
4.849130200577880245e+00
3.839329811520379110e+00
4.409873483299691088e+00
4.285802185792852548e+00
4.831992762508291683e+00
4.980900118898810014e+00
5.051018272315011437e+00
5.189272390238071075e+00
5.027884410358621992e+00
4.512403530861329060e+00
4.340456860911823256e+00
4.595250160142508200e+00
4.752688165713238710e+00
5.187251107513544568e+00
5.250790592461269668e+00
5.836839564072810127e+00
4.892227939038396478e+00
4.615729656624376176e+00
3.894981603234390022e+00
4.981654945064835971e+00
5.141314758976396782e+00
5.103817567256947463e+00
4.775083542621681332e+00
4.881866139199829036e+00
4.917996954497791506e+00
5.157329057243907222e+00
5.255469861178099222e+00
4.447965519634720977e+00
4.859005088017519292e+00
4.609499592331738782e+00
4.379883298581844109e+00
4.666134911593549539e+00
5.089248720146818172e+00
4.007834618972157870e+00
5.129077768840653029e+00
4.562055457590866503e+00
4.633691258731918339e+00
4.662017794149018179e+00
4.690073251435625146e+00
4.898328295650078879e+00
4.103082076150678326e+00
4.679007756150289410e+00
4.997159065923555410e+00
5.681662657163650820e+00
5.629682647894562741e+00
5.082201852283400711e+00
5.151673820760323430e+00
4.811403661350617256e+00
5.579888771195745889e+00
5.630669188228195843e+00
5.337449078528893054e+00
5.102287424089843704e+00
5.264406443553219184e+00
5.085019662004131469e+00
4.584087604932348903e+00
4.102916291707912499e+00
5.637976594479259695e+00
5.407406094595219592e+00
4.872696752381092899e+00
4.792737321354785252e+00
4.779825039619328031e+00
5.094096673453157642e+00
4.827977430792128821e+00
4.735515618650020464e+00
5.037932438927430923e+00
4.627066332993655884e+00
4.549395950841589986e+00
4.548062493286372465e+00
4.362587221031254181e+00
4.696956307668603614e+00
4.945248259194873874e+00
4.424614351114960265e+00
4.749300168739058137e+00
5.021001129220914017e+00
5.004048717926275813e+00
4.546485630383902965e+00
4.395359518889422112e+00
5.104489052196952592e+00
5.398988249967930031e+00
4.725353791431843753e+00
4.595303358625589141e+00
4.937381242409795590e+00
4.515514389907727022e+00
4.450062222197666451e+00
4.741069942715689045e+00
5.195170816909785216e+00
5.064066834386054872e+00
5.119145645828453439e+00
4.598259048821741857e+00
4.806789583499697649e+00
4.743860642016514362e+00
5.078048212563192720e+00
5.337207600566283183e+00
4.611782929747787030e+00
5.535247502669518482e+00
4.309418662208796214e+00
4.793318746112068318e+00
4.775425529592705054e+00
4.662934785297787599e+00
4.805187588268583276e+00
4.764620481943943275e+00
4.920262753956913926e+00
4.445347017848550131e+00
4.996807555809022361e+00
4.758557690804078533e+00
5.066075640344287478e+00
4.884134307542700171e+00
4.051175099910240718e+00
4.766638216776303061e+00
5.048128712880247448e+00
5.031275665800000851e+00
5.243838262678886863e+00
5.143539440290135545e+00
5.230802760317972755e+00
4.873846396455885355e+00
4.974448091386300952e+00
4.733600028912776203e+00
4.259190868424257204e+00
4.743954528046667285e+00
4.915004172702300167e+00
4.860427737663789216e+00
5.019158241894828620e+00
4.591975303973394595e+00
4.454215840334232013e+00
4.824401107857046789e+00
4.780924853568242483e+00
4.603356521646134070e+00
4.580233306387888170e+00
5.029413515488952768e+00
4.712620484350265926e+00
4.680381415167764736e+00
4.617533745976359683e+00
4.827378753387188581e+00
4.243310348295273648e+00
4.622622718674858966e+00
4.878834083398061239e+00
4.587111612490753387e+00
4.714810849804121240e+00
4.365842598591051171e+00
3.875475880913955784e+00
4.747315098990228854e+00
4.725099811905519864e+00
4.218809241378339792e+00
4.390917549816991894e+00
4.804784329524394160e+00
4.869936231569091944e+00
4.164804830191323859e+00
4.455063812579596494e+00
4.724502168600563046e+00
4.638997295657865116e+00
4.767758276361725223e+00
4.744591001010113551e+00
5.157030826676202828e+00
4.937626240341661088e+00
5.289130502470320572e+00
5.145482731784364105e+00
5.002327586502486767e+00
4.889424528383894852e+00
4.511136043503229942e+00
4.348756710728109098e+00
3.928643599158461619e+00
4.570602022477791238e+00
4.383471959176244326e+00
4.638608792666670588e+00
4.854303830230057848e+00
4.449646135855350515e+00
5.023751757207473467e+00
4.108248750024309892e+00
4.638246800235021006e+00
4.587752490182354315e+00
4.689935199582790482e+00
4.620401089592724553e+00
4.555721775753841740e+00
4.364391461644316905e+00
4.690668189509312747e+00
4.769859588473227774e+00
4.559878005901643938e+00
4.456036642876486376e+00
5.110571485496141264e+00
4.784393737147313530e+00
4.952833587550630412e+00
4.147208284513162369e+00
4.964478274834896787e+00
5.527422447069164413e+00
4.787656133413061177e+00
5.267724723893857153e+00
5.024496885608889407e+00
5.184109008155938447e+00
4.445894655398726414e+00
4.816891515938060309e+00
4.523150850271591139e+00
5.117639086958826411e+00
4.920489078672376948e+00
4.578360535136150489e+00
4.845082382160114776e+00
4.717613082576418648e+00
4.668658601633747018e+00
4.975020823026957473e+00
5.149353946015248873e+00
5.020678561875358881e+00
4.193935985721463311e+00
4.402955270448050129e+00
4.186280098273940098e+00
3.995588037320441099e+00
4.427139653445721912e+00
4.074915001762247080e+00
4.969706122846925034e+00
4.627470501188116536e+00
4.663553481539963741e+00
4.772793510531655237e+00
4.831349278558243476e+00
5.450306606483407812e+00
4.636942055050838896e+00
4.851159895520592791e+00
4.608723679267210827e+00
5.141723191195479714e+00
5.214908444738663995e+00
4.357450167558385878e+00
4.038421385468352831e+00
4.947574872525088985e+00
5.084884675328622983e+00
4.855236371925046868e+00
3.908107930827307896e+00
4.734501385934390960e+00
5.672314643043962157e+00
5.230178748100222208e+00
4.657982270109335410e+00
5.217135060493859555e+00
5.366545174559780307e+00
4.581451400094269211e+00
5.560802109742995825e+00
5.136952579867807955e+00
5.014563485517316010e+00
4.027730668525617119e+00
4.191190075637268642e+00
4.960555899685708425e+00
5.284360595260279680e+00
5.412394698490314404e+00
5.521232417430541162e+00
5.375971299919855895e+00
5.391907026847495565e+00
5.051985553907901050e+00
5.404066540557794340e+00
6.019705328895672558e+00
5.716859498534715200e+00
5.563029401030302523e+00
5.255396824974233105e+00
4.924285735527279328e+00
4.744118927845287992e+00
5.199064891653447873e+00
5.169316684456326527e+00
4.459388863499558653e+00
4.732456293934305336e+00
4.533807924118806731e+00
5.628232206177161245e+00
4.318948530790897244e+00
3.895597022265544496e+00
4.260635195712993095e+00
4.903778683676005556e+00
5.444481869799213669e+00
4.750376438811907853e+00
6.041202072119626010e+00
5.478414485190322480e+00
5.377373261705100660e+00
5.032042251083780116e+00
4.787331698032825322e+00
5.184425306460454408e+00
4.743138481267755502e+00
5.014595215811453954e+00
5.064883790799946439e+00
6.078252805993480834e+00
5.687423087910051578e+00
5.538085712351839440e+00
5.213493924049395822e+00
5.274206179689338470e+00
5.210183015888902425e+00
5.232146884835056078e+00
4.989389942600267247e+00
4.916469240217772096e+00
5.069499876182035791e+00
4.217489886526465170e+00
4.759568409649801879e+00
4.553837362144849799e+00
4.674706880532721875e+00
4.316100206626624747e+00
4.360038952573475513e+00
5.268150066353129546e+00
4.741118518812467819e+00
4.682835305467040854e+00
4.525251887343492818e+00
4.791070735044749007e+00
4.873585221973312009e+00
4.022879470304676630e+00
4.253400265555907112e+00
4.531374709218983554e+00
4.265655849888028150e+00
5.443397661739865612e+00
3.918382543064101942e+00
4.877696086382827367e+00
4.338946178075654636e+00
4.716692137212967317e+00
4.952587292962421728e+00
5.193947287569008253e+00
4.309543940152905428e+00
4.631209023274421632e+00
4.876232064050242343e+00
4.532278935516388607e+00
4.666900231039229574e+00
4.725083181265896215e+00
5.234703191164609137e+00
4.747374558755601548e+00
5.163016306741359251e+00
5.489154492078084147e+00
4.772110597854011260e+00
4.993299698727624580e+00
4.791763029432419607e+00
3.988599993717982795e+00
4.973669730910908804e+00
4.447552465582356618e+00
4.521793838355805839e+00
4.583183578738031727e+00
4.644872082759964549e+00
4.778808139772693586e+00
5.117360434345372688e+00
4.802975515056026268e+00
4.890719218864412632e+00
4.296196729096011246e+00
4.744682387358966302e+00
4.978969619313993178e+00
5.133422872625505562e+00
4.573962487208631522e+00
4.797843440510772162e+00
5.165639600418423960e+00
4.536320161869101142e+00
5.458076289855462448e+00
5.810778823714504604e+00
4.913182925141692969e+00
5.350776898606865117e+00
4.762110306512011171e+00
4.857809288329787201e+00
4.679838113379929609e+00
5.213370127818874877e+00
5.267223272991498284e+00
5.043608308986800459e+00
5.538114239216987755e+00
5.497804582910093885e+00
5.335040404941337577e+00
5.072874348728988458e+00
4.757653371452967406e+00
5.547442289873151466e+00
4.785438294534427150e+00
5.016087860398581455e+00
4.582568755337478983e+00
4.672368539195035808e+00
4.828357378002234412e+00
4.556219938798077074e+00
4.532540651364388218e+00
4.818534716722180811e+00
4.751918860500408570e+00
5.813763516019230693e+00
5.547558546098217747e+00
5.637287750249121210e+00
5.760435677724842662e+00
5.023714983660176436e+00
5.068484351612025485e+00
5.098122568991667158e+00
5.391845492522393535e+00
4.377074125015165684e+00
4.645115723978497257e+00
5.190724898876634796e+00
4.489402142544878238e+00
5.024740534918505475e+00
5.178547247389517771e+00
5.182833146729332263e+00
4.884890642890109547e+00
4.672985820917490152e+00
4.523930617815921096e+00
4.822829077677721621e+00
5.191685865436709513e+00
5.362144456283526317e+00
5.512428927691493286e+00
5.202192805791314711e+00
4.915574735572378451e+00
4.476411316468722035e+00
5.498000084490029415e+00
4.882982862021711945e+00
4.772788421385463664e+00
4.505936251552073557e+00
4.853205749522661705e+00
4.866112005592104772e+00
4.576142124657529564e+00
5.182049316055771904e+00
5.067556537231022951e+00
4.769857250237302004e+00
4.593167395765901162e+00
4.714794176336800646e+00
4.505510529535347253e+00
5.243537018765993096e+00
5.140266956612811633e+00
5.396989236904458309e+00
5.276886456277097182e+00
5.173985298257071541e+00
4.595167942010978557e+00
5.111159970452015422e+00
5.029868277308374047e+00
4.889020504765333897e+00
4.650889684505569832e+00
4.993315206453896593e+00
4.641601663301981873e+00
4.380631318586894807e+00
5.279819945811992987e+00
3.984896741623899619e+00
4.764523729257799545e+00
4.902440778656016462e+00
4.976114089838270971e+00
4.761021256852416172e+00
5.383392529213236521e+00
5.210248507198486756e+00
5.193522244114328501e+00
5.435558400620881692e+00
5.135201649945864588e+00
4.426296737400290837e+00
4.365176241670995161e+00
4.574381471272971567e+00
4.619360798344131602e+00
4.613325910352996218e+00
5.709087521380319608e+00
4.547387356029666705e+00
4.120013692809290085e+00
5.320579083198590631e+00
5.062863993074414815e+00
4.813195697704402143e+00
4.601734836901225201e+00
4.939696007929226695e+00
4.978602495484885537e+00
4.517610127022485322e+00
4.906963383238239551e+00
4.588361718190426153e+00
4.435360935330937338e+00
5.403064222830848529e+00
4.869415059916891053e+00
4.823465142509595793e+00
4.945662326977824819e+00
5.289771149560349883e+00
5.207437147458558790e+00
5.596303080926237072e+00
5.221973936417033890e+00
4.636527142959162795e+00
4.230893974438515670e+00
4.324948551484402159e+00
5.183356849343933703e+00
4.251462074327906571e+00
4.684146398330543803e+00
4.127784812912396184e+00
3.938793452888122104e+00
4.561303952678605889e+00
4.869825013028116878e+00
4.762516469265939634e+00
4.597603568387176765e+00
4.615864419079014347e+00
4.708816765953289796e+00
4.308749686255212374e+00
4.813185326492644300e+00
4.520517480752582529e+00
4.407876437931171232e+00
4.804530983700517233e+00
5.906460701560662052e+00
4.925290942796652693e+00
5.118388557674489192e+00
4.347250055492741794e+00
4.263966481163101285e+00
4.497135752968514311e+00
4.020805228433570022e+00
4.440763263830667107e+00
4.174570396771057901e+00
3.766338940708737759e+00
4.144976527431949442e+00
4.026472784931354632e+00
4.451806800143226717e+00
4.190498341224638601e+00
4.599498448087307345e+00
4.258490917514405005e+00
4.554384626722835172e+00
4.215079397169551711e+00
4.652739546907270096e+00
4.079896255140519123e+00
4.818114890187882970e+00
4.360301178607408623e+00
4.372702659987676377e+00
3.826586047524794143e+00
4.348778124961509839e+00
4.481637216365074394e+00
4.610668278440905432e+00
4.458049724245649159e+00
4.661227130440637190e+00
4.290648034262860122e+00
4.722942074340736873e+00
5.038524376651247749e+00
4.072051427038696048e+00
4.605104758648396412e+00
4.468876465138870380e+00
4.483245354785175607e+00
4.533064618804868218e+00
4.120630983471726516e+00
4.388383931298712071e+00
4.397406543531134915e+00
4.774105217819899494e+00
4.242270557424099309e+00
4.730475116722005602e+00
4.642587862352049122e+00
5.403295857169411853e+00
4.570593160588300563e+00
4.893570891796068523e+00
5.092179340490748274e+00
4.716500740898009525e+00
4.984467194738495088e+00
4.693436075975562893e+00
5.047376378434189625e+00
4.542945519218053008e+00
4.639940906844645774e+00
4.719326227337671043e+00
4.619631162951209014e+00
4.878205782668696422e+00
4.649069230611181602e+00
4.960252248591189961e+00
4.722962373006616588e+00
4.874562574648710900e+00
4.735549288658986278e+00
4.642646411590231281e+00
3.963145658268595550e+00
3.924194714212533075e+00
3.878172599460892211e+00
3.702332076331549260e+00
4.176461076072310874e+00
3.801765710137806398e+00
3.853021309111047454e+00
4.192257349692281920e+00
4.578584489163377569e+00
3.763906304364288413e+00
3.748657878696116885e+00
4.167678055819203031e+00
3.588385530042083715e+00
4.110290129515815849e+00
3.928179343911547772e+00
3.857539201341579016e+00
3.732320796398343798e+00
4.279931522850729309e+00
3.971590247070263757e+00
3.672395631252124204e+00
4.145666860285160737e+00
4.320549645734351962e+00
4.575503066271884300e+00
4.290366349957119851e+00
3.898181661486505245e+00
4.106405458910454165e+00
3.884858640215876235e+00
4.041282031308091049e+00
4.807463866538238761e+00
4.458634841717009856e+00
4.619930392234675942e+00
3.890391895828098523e+00
4.297341187128883355e+00
4.271272412280840314e+00
4.075028436158338430e+00
3.639968842270972615e+00
3.845434285745357172e+00
4.026106529606352069e+00
3.914008833513931584e+00
4.248648965686861345e+00
3.806260949646503189e+00
4.229898410601743208e+00
3.741823631896415758e+00
3.889235885472875687e+00
4.180249004214737774e+00
3.751794080527134145e+00
3.813572553915607344e+00
3.946764476308576963e+00
3.798430256972338270e+00
3.629659665713705241e+00
3.554983364922104982e+00
3.488430812573236839e+00
3.368493199848024311e+00
3.675691367404584131e+00
3.479451829018203490e+00
3.707556283038351275e+00
4.018639836542537758e+00
3.793963208040756818e+00
3.673879641958209152e+00
3.325407289516793874e+00
3.607803260527258526e+00
3.468753985763431746e+00
3.826312451472881904e+00
3.236415502312196768e+00
3.705243385823048463e+00
3.733397363491758547e+00
3.535263296755476681e+00
3.606153139012598707e+00
3.362447714053741876e+00
3.986932564013800473e+00
4.262757292577628476e+00
3.923302641393947798e+00
3.725860994157935924e+00
3.362795552693644385e+00
4.228698589063868418e+00
3.605605637766970517e+00
3.661879070585021267e+00
3.821116293108790973e+00
4.216879784073285897e+00
3.821612433540570120e+00
3.418803464446116269e+00
3.738449900702703665e+00
3.675978540473658018e+00
4.002223951647231992e+00
3.801914008129252398e+00
3.894087723091966602e+00
3.925812146349476173e+00
3.979168571874097005e+00
4.033050613594076239e+00
3.711622737652649384e+00
3.966295026050815853e+00
3.888189974149183215e+00
3.647492495353292785e+00
3.919726778819046409e+00
4.048690779826316088e+00
3.702278256113184618e+00
3.487122487670465176e+00
3.652345951765384235e+00
3.951992821225464692e+00
4.073485315592499489e+00
3.672683187242157921e+00
3.453123535287905277e+00
3.811579160989478687e+00
3.683240800799640446e+00
3.593917754390269614e+00
3.940040500341720708e+00
4.035182293518766450e+00
3.614627838032193008e+00
3.744769773602062202e+00
3.698764983089583236e+00
3.764911849628713281e+00
3.512620847447148975e+00
3.770424123309626729e+00
3.649883135975487747e+00
4.077689421741917286e+00
3.802302945871445683e+00
4.045530193485813442e+00
3.770185390776676471e+00
3.790851247724516426e+00
3.913138713239507904e+00
3.535761580762666334e+00
3.525665139311466856e+00
3.864895410711660428e+00
3.443422482660972062e+00
3.864997356444498600e+00
4.059969766001426450e+00
4.005737500151605346e+00
3.699218687298262864e+00
4.132617430336845032e+00
3.470626141259593567e+00
4.421661358945885745e+00
4.152644399323280666e+00
3.970662081896731088e+00
4.250877757570615145e+00
3.824726384403688062e+00
3.869194343457076357e+00
3.959784709084221088e+00
3.728264691191978120e+00
3.854870942782036014e+00
3.491496334944243607e+00
4.027268847112412509e+00
3.339227841781296391e+00
3.813772544066425407e+00
3.527712539214409304e+00
3.674608767947373344e+00
3.703035290144987446e+00
4.066977829247524490e+00
3.803181766593367819e+00
4.152899408316734764e+00
3.922233014503071047e+00
4.062400187843429045e+00
3.873484691876175834e+00
3.863944817942858379e+00
4.022400429867069249e+00
3.606295973001258037e+00
3.687488438045284145e+00
3.401621801796748112e+00
3.869322803915252962e+00
3.629112504837658904e+00
3.402216048689470362e+00
3.797146465271583171e+00
3.772449657238543086e+00
4.112036925576897595e+00
3.958132750091936103e+00
3.483286866003675097e+00
4.155105863216655315e+00
3.741771869774653148e+00
3.833103471296277931e+00
3.781748689350118209e+00
4.088176752978943895e+00
3.576646661924674397e+00
4.195133467337109678e+00
3.935670243390172907e+00
4.611064722499187418e+00
3.803251275121288355e+00
3.795922400443293654e+00
4.024955547165884440e+00
3.917538342992449074e+00
3.980112447307232237e+00
3.598217431245049447e+00
3.810838308482116688e+00
4.117960818934512268e+00
4.152477382628576130e+00
4.192313970067337081e+00
3.819213032538681940e+00
4.241408285359237418e+00
3.957569420334836163e+00
4.179758068749684696e+00
3.677711191358450371e+00
3.690146484535258509e+00
3.622185701343241693e+00
4.126856475067326002e+00
4.046306820533491333e+00
3.937585839145358424e+00
4.137697870550074875e+00
4.029371348463025804e+00
3.752396265513428641e+00
3.814873896792337238e+00
3.800130128683823827e+00
4.163854650483867381e+00
4.211463917124941503e+00
4.132235855920458611e+00
3.577728989608428112e+00
4.123580661806289349e+00
3.518829806147118155e+00
4.869846126705406952e+00
5.022614288279712902e+00
3.844797744086861702e+00
4.736863612767005627e+00
3.885204700901756514e+00
4.126007567521858377e+00
3.905492084999095947e+00
4.118117821816211332e+00
4.293505615173877743e+00
4.919411985158511413e+00
5.238210856420553618e+00
4.460763556431033727e+00
4.285825432135819568e+00
4.381259522133944984e+00
3.805093657509103000e+00
3.390174789397828015e+00
4.718264966640113300e+00
3.827160640849801343e+00
3.968476797203327244e+00
3.792104229241172408e+00
3.684962921064645069e+00
4.483450875483810272e+00
4.651391227352487334e+00
4.735362932526143709e+00
4.215266999519277746e+00
4.542804663867920922e+00
4.389398800634645603e+00
4.431822057462718512e+00
4.673457281157778809e+00
4.313654715757179403e+00
4.082740411252808954e+00
4.091336561691377049e+00
4.067725921943728729e+00
3.873337412353544007e+00
3.775920604769479549e+00
3.773106322572508109e+00
4.223758404534977196e+00
3.882925460750809243e+00
3.407750605165158930e+00
4.513747183566618304e+00
3.619826181167833390e+00
4.360335100429594490e+00
4.820819858615791986e+00
3.656114102720208425e+00
3.549384620148407610e+00
3.946234168775824447e+00
3.833319971189057096e+00
4.445525440083078372e+00
3.849450171929448050e+00
4.135715453598119318e+00
4.256146606209883387e+00
3.817492731452468036e+00
3.710875109789522064e+00
4.100669295709434614e+00
4.303217266742017877e+00
3.923897868527733923e+00
3.752140259046221615e+00
4.106264598039036429e+00
3.541826949820571002e+00
3.695977360427252112e+00
4.060151695505317626e+00
4.513241798169433494e+00
4.571593535404149478e+00
4.296234908856363610e+00
4.132557107580935529e+00
4.157255438253018021e+00
4.102972978507197332e+00
4.463115496435753116e+00
4.461022886684965272e+00
3.932154819096191023e+00
4.472103804815610317e+00
4.183999386338436821e+00
3.712645915471391334e+00
3.682502261938119137e+00
3.980283409340055645e+00
4.117743974595481582e+00
3.987235537127303608e+00
3.803436278766556544e+00
4.129583150003744763e+00
4.330527867693254152e+00
3.901187923925200529e+00
4.118069760239258414e+00
4.050488592208936645e+00
3.883706280022968915e+00
3.623773759956103735e+00
4.689579420696426304e+00
3.754387263357123583e+00
3.807632954338423303e+00
4.210203851860474522e+00
4.064356670786902548e+00
3.701877985967673812e+00
3.941849023237620653e+00
4.851517950401277979e+00
4.422685703715985461e+00
4.090211391435786048e+00
4.715184990654383235e+00
3.813013963931844330e+00
4.595912954188503541e+00
4.138724509784076133e+00
4.629921726664163018e+00
4.409058716236584630e+00
4.190915382012808443e+00
4.484817821604614174e+00
4.035537461764706180e+00
3.419769679584205413e+00
3.821897420798824996e+00
3.625699927058288363e+00
4.229724536289528380e+00
3.752892739709693171e+00
3.721940744617629360e+00
3.916578309044204786e+00
4.011522044392587638e+00
3.909845135652685766e+00
3.663833823712747240e+00
4.031135213435289799e+00
4.142414363448453152e+00
3.903623337534669613e+00
4.076607513027069807e+00
4.179767836942908765e+00
3.825732077647888918e+00
4.139558203737950137e+00
4.077648623298421704e+00
3.644672984246552616e+00
3.587119287484585861e+00
3.665432945345758586e+00
4.310201254617822109e+00
3.943185017360508748e+00
4.331758856558087345e+00
4.013682993321981307e+00
3.891845432123098636e+00
3.594611763630228829e+00
4.277322580789136630e+00
3.649500373715994339e+00
3.971309733237123218e+00
3.999005538491535727e+00
3.714894925526501357e+00
3.992186765273974647e+00
4.215903292123202917e+00
3.914193674884744567e+00
4.255060616944962959e+00
4.052384915651236597e+00
4.193624509018167856e+00
4.279291466233147823e+00
4.180754898941337672e+00
3.755838333852764332e+00
4.297946510401766673e+00
3.935297369120241751e+00
3.964408541471140524e+00
3.727451769430387252e+00
3.977265116294581127e+00
4.421695220380326141e+00
4.153950561703211974e+00
3.939198471161614368e+00
4.022615349651732508e+00
3.921529112544908546e+00
4.196321090485406025e+00
4.109559137564887443e+00
4.256633992474347927e+00
3.704941608699602984e+00
3.914983800171322859e+00
3.956753344513187276e+00
3.775418836348349405e+00
3.647353911289226147e+00
3.918421317212063659e+00
3.644036101073837575e+00
3.945833562550552287e+00
4.250826727743183930e+00
3.912698932014760267e+00
3.839216657498897511e+00
4.332976156494998676e+00
3.713034760551845892e+00
4.023483092367690972e+00
4.326061089978236573e+00
4.129703641886475651e+00
4.360910109684504654e+00
4.667763039619108767e+00
4.614996059234449000e+00
4.362078789486472985e+00
4.167842566607357746e+00
3.655018248963864735e+00
4.533922458145187129e+00
3.938034638762986983e+00
4.059122944678001943e+00
3.800130316051553603e+00
4.487398950173972167e+00
3.795757153675630047e+00
4.320358970040068414e+00
3.865695045921705653e+00
4.524468018536483171e+00
4.129549982999213498e+00
4.150719303716100761e+00
4.057449433089119317e+00
4.573833140197661074e+00
4.059730707683188555e+00
4.495582349113101728e+00
5.190751261792414972e+00
4.389144590891307374e+00
4.353284644207198184e+00
4.962973280154208133e+00
4.293813579303904504e+00
4.039505401940870932e+00
3.831866070845006966e+00
4.075705025563081563e+00
3.906334427917271590e+00
4.349513770786576750e+00
4.456609086714042434e+00
3.910980489336239874e+00
3.778320249638531525e+00
3.958633002726284822e+00
3.759536404485823269e+00
3.982775648631386556e+00
3.865971393924759969e+00
3.798041428600957392e+00
4.372128807394427774e+00
3.768679320287562362e+00
4.295067427441312091e+00
4.197876743417741530e+00
4.042825431884902621e+00
3.679866971025504974e+00
4.031660021168785413e+00
3.795502526685949451e+00
3.613573618614789318e+00
3.853560305318600498e+00
4.307985708617084519e+00
4.085804645580433103e+00
4.251972074983886962e+00
4.229016603515852069e+00
4.119996236415868651e+00
3.849119353894112638e+00
4.246759590632946058e+00
4.027209493129517703e+00
3.601878827114600501e+00
3.619476685748377331e+00
3.907841099219901526e+00
3.844756467817360690e+00
3.959775982907280945e+00
3.760902179812768420e+00
3.824522995701462591e+00
3.771524179360080886e+00
4.890915229759441374e+00
4.138281628303824178e+00
4.688812520990676802e+00
4.157244598850335038e+00
4.065421947972534866e+00
4.082873069820672995e+00
3.940981551141209849e+00
4.158010529021717083e+00
3.787083682490970826e+00
4.253489262428696627e+00
3.945300873306498257e+00
3.522791025157785860e+00
4.540764382413561506e+00
4.027379997355897245e+00
3.901482480964199251e+00
4.322489313810051748e+00
3.898391419718839845e+00
3.995238225044642988e+00
4.025832016543145819e+00
4.071571381319782468e+00
3.898328150804940773e+00
4.156691333674190858e+00
3.689480848083575459e+00
4.278882717269954838e+00
4.274966652790439525e+00
4.213859537529286214e+00
3.854874179930956046e+00
4.174201906834328568e+00
3.699232622159853268e+00
3.976961914491252248e+00
4.463083270887581833e+00
4.325277965022743309e+00
3.998808019547851700e+00
4.159062403358424476e+00
4.035910633090748156e+00
3.935840997874973546e+00
3.828265648168955426e+00
3.762897398742257149e+00
3.270937057883291477e+00
3.522248535956403970e+00
3.837127641945067946e+00
3.902087375571801076e+00
4.170596143110903320e+00
3.862501100367375262e+00
3.953542014102376267e+00
3.755260198845291608e+00
3.959844589040625529e+00
3.855453694166486311e+00
4.038849733638694595e+00
4.233059664266519917e+00
3.697674338966505658e+00
4.076517235192760324e+00
3.696012360856458123e+00
3.956184956158883104e+00
3.831021692186309835e+00
3.837079688631548802e+00
4.023897126052209394e+00
3.604161198080369388e+00
4.161063217655136093e+00
4.095716093568695371e+00
4.076875105499907725e+00
3.864877484634591021e+00
3.914748063987028459e+00
4.249793518863790531e+00
4.290912809088696100e+00
4.031093609992086435e+00
3.794285165801438708e+00
4.068593604422832577e+00
4.514273352476638301e+00
5.147165468780331210e+00
4.967000595215157688e+00
5.205171623922334234e+00
4.520972185468601801e+00
4.838020762405644604e+00
4.428260565179468422e+00
3.951352775993688393e+00
3.893849432772750863e+00
3.919030445995606904e+00
3.585682160790559792e+00
4.065694065681916491e+00
4.160993098270848733e+00
3.975056992835947156e+00
3.761361582440056139e+00
4.091871234279730096e+00
3.616147596385844043e+00
3.783061676927643724e+00
3.892681126453025442e+00
3.671119639188948458e+00
4.321431261700517723e+00
3.928226925514551660e+00
3.910324461525073847e+00
3.619442604705595645e+00
3.627419954957765036e+00
3.667332814272296293e+00
3.648914438767660862e+00
3.710572430049104309e+00
3.617482557679088107e+00
4.216427394758833103e+00
3.959912435096778260e+00
3.721395779721870412e+00
3.435061633162050043e+00
3.593694475495983198e+00
3.352223432877436071e+00
3.869453548747311622e+00
3.848406903528994061e+00
4.325723721928392607e+00
4.422265353044099179e+00
4.193522468911021761e+00
3.708268240239029900e+00
3.952507641405421879e+00
4.193985768294616889e+00
4.046939084426519173e+00
4.000892906627885104e+00
4.276450431994462953e+00
4.039433211183799166e+00
4.160262022318233832e+00
4.055617663007416773e+00
4.917445554905516936e+00
4.210343053805869928e+00
4.410461440046611337e+00
4.015622611576590728e+00
3.920735006399064027e+00
4.030481864597301289e+00
4.059951917730713511e+00
4.314275452315542658e+00
3.918254995194970114e+00
3.737921724254938294e+00
4.195205856206170481e+00
4.123157400663482797e+00
3.961084051070940859e+00
3.950694178734116324e+00
4.131408385662299843e+00
3.630634796146612331e+00
3.844595115543183006e+00
3.863502303049654696e+00
4.352063413739774234e+00
4.084238560452241096e+00
3.790489185472099454e+00
3.731904334028207426e+00
4.514447995322731444e+00
3.702518724427182217e+00
4.005785556843841633e+00
3.790714715281394476e+00
4.069929334570842272e+00
3.747297792214045575e+00
3.869582965358374427e+00
3.925250962801017263e+00
4.001700912657899067e+00
3.377744508963982817e+00
3.831639950535942862e+00
4.374127947513779979e+00
4.029970993630784371e+00
4.219709577253432542e+00
3.945024582206092756e+00
4.457063207655119541e+00
3.839877426622325007e+00
3.853086713352284587e+00
4.049417793021683032e+00
4.228554450812724852e+00
4.091254622317225476e+00
4.009904283530502767e+00
4.218170160236110355e+00
4.185099051072033838e+00
3.824061910950383059e+00
3.928775593994007220e+00
4.359758273988960653e+00
3.848664529889106678e+00
4.139726060728368573e+00
4.056719181056458012e+00
3.918520195575319942e+00
4.137810517661954179e+00
4.257403101431716408e+00
4.832719973793901502e+00
4.322648864030675497e+00
3.994362090756947037e+00
4.418253515832706313e+00
3.978501092614161294e+00
4.047077457204358630e+00
3.885168316399661759e+00
4.258468121928907557e+00
4.443009099826719321e+00
3.571601500966845588e+00
3.744609897339916227e+00
4.422117309108040573e+00
4.202341640582097249e+00
4.181397696159976363e+00
4.442335661036982408e+00
4.231307310191120941e+00
4.128342661217359044e+00
4.008459553318282076e+00
4.276000615422607787e+00
3.891799224595051676e+00
4.106137787701498176e+00
4.398059188118466523e+00
3.919769474197554615e+00
3.855082639700825542e+00
4.155418354306533502e+00
3.647133613991290435e+00
3.813093477876738024e+00
4.016047383279202521e+00
3.838761635203527867e+00
4.233350946190403086e+00
3.649378706805290751e+00
4.379038164773289665e+00
4.059314405228324318e+00
4.275643240210785123e+00
4.331564779641612795e+00
3.524914034455461920e+00
3.968436913557919166e+00
4.582282488066208082e+00
3.599662521478101507e+00
4.294925052039046953e+00
4.254283072856766879e+00
4.854657074617894530e+00
4.235774561703015806e+00
4.031602194427589936e+00
4.176942067212960019e+00
4.057743407515708611e+00
4.517706576923325557e+00
3.741654290160073337e+00
4.413085119835059800e+00
3.803558283510855453e+00
3.949185715511073891e+00
3.742919289322936383e+00
3.808279152807288792e+00
4.245953623675352340e+00
4.118843125505146752e+00
4.053096090358628167e+00
4.071491038898178871e+00
4.229193429051509412e+00
4.148664772139094126e+00
3.853036346134284251e+00
4.256627903129729162e+00
4.245110253140364165e+00
3.853601227214416891e+00
3.835360636213303920e+00
3.757664818602782564e+00
4.311383455437589163e+00
4.097839432333774567e+00
3.635551654637446450e+00
4.292821968062884075e+00
4.003819544871120684e+00
4.282248783647947477e+00
3.999341243954384950e+00
4.125965249416526426e+00
3.880558777893874378e+00
4.362799945528971435e+00
4.131297141485095636e+00
4.329214062673561791e+00
3.832961883798516212e+00
3.786794454490466588e+00
4.116461615882350600e+00
4.175755924599112490e+00
4.392835720230745089e+00
4.318941873782758734e+00
4.175843152912718459e+00
4.276868234576975958e+00
4.150488091565572191e+00
3.849930989617937893e+00
4.138991641456851944e+00
3.630294444340543603e+00
3.921579771121627367e+00
4.141467283932286136e+00
4.467253389988076862e+00
4.389595950613026432e+00
4.485988204290586090e+00
4.060835128267843430e+00
4.579141308286909684e+00
4.456202015742710465e+00
4.454623372633449208e+00
4.460856077032178568e+00
4.384888261064566528e+00
4.400530719543116476e+00
4.267489559712152491e+00
3.997949678070314317e+00
4.832171589632295650e+00
3.939797207426434245e+00
4.048380125916096084e+00
4.053811973323984574e+00
4.531786882314687404e+00
4.137989775769279177e+00
4.655296383190928644e+00
4.053691246906344858e+00
4.100665029212018808e+00
4.084240803780263995e+00
4.184419067638835088e+00
3.761250739553512634e+00
4.225784423135532819e+00
3.697107699315313134e+00
3.781544381097691865e+00
3.896955478982456533e+00
4.119747545591734728e+00
4.076041338797342206e+00
4.584920503774437606e+00
4.094033456862142373e+00
3.996481092463131546e+00
4.118437294086743528e+00
3.871234644815150006e+00
4.470139876012325431e+00
3.797951193339884846e+00
4.300623275701633830e+00
3.876875126170511887e+00
4.415444323178048691e+00
3.729665427509225584e+00
4.111834299041674967e+00
4.222350316383561619e+00
4.106077454999646825e+00
3.885688681553523871e+00
3.847874557351398828e+00
4.390048874802196188e+00
3.663899843518416688e+00
4.313219875077398235e+00
4.028566323265814653e+00
4.284124898146854932e+00
4.137549469597561647e+00
3.815780952644910684e+00
4.483483631790672774e+00
4.014002340980913353e+00
4.215312803142621689e+00
3.712146855804661083e+00
4.118531691668689376e+00
4.213926865538194733e+00
4.244432759961877188e+00
4.316116547144983606e+00
4.066550040415861211e+00
3.839073140318469690e+00
3.996792515736368845e+00
3.804843508346198888e+00
3.925270504064464205e+00
4.055770524825750734e+00
4.046535064694971595e+00
3.999339093169689274e+00
3.918094082710980697e+00
4.098065661552033667e+00
4.238978103779992956e+00
4.136093505358820366e+00
3.953718182324446495e+00
4.777966203567824977e+00
3.901141543371646314e+00
4.075806097556002427e+00
3.984286624319639536e+00
3.954952799924567053e+00
4.132597927598558485e+00
4.044325183696637183e+00
4.037960542352672988e+00
4.035992190172880356e+00
3.894459408079514073e+00
3.681137260284593982e+00
3.893702188560174360e+00
3.954609534280693506e+00
3.497164107710226677e+00
4.012642193227229370e+00
4.101973503086058237e+00
4.105289967291407827e+00
4.542169837196468052e+00
3.813621068932265601e+00
4.164922468617100471e+00
3.862771752898209066e+00
4.333972422149452441e+00
4.095213323638414060e+00
4.099188918869157483e+00
4.445234130677974349e+00
4.078969850266575214e+00
3.791546183229514533e+00
3.747908836208599492e+00
4.071933011937723279e+00
3.994284510633135277e+00
3.737254280186141919e+00
3.956825545900244379e+00
4.044007409310017565e+00
4.316630988751827047e+00
4.025913310545838009e+00
4.082325554537669099e+00
3.900639405487548395e+00
4.200548274983394670e+00
4.036102113820047244e+00
3.487857492652494340e+00
3.983306473164264894e+00
3.719335445236334969e+00
3.771502646040286510e+00
3.971910830598519571e+00
3.550901163467396593e+00
3.559670573076430866e+00
3.796193600968114978e+00
4.070053356645109588e+00
3.580564127370548633e+00
4.126500577339635711e+00
3.827798886430521907e+00
3.541709336322401480e+00
3.958855633105447414e+00
3.822991957878087987e+00
3.800927421039962617e+00
3.694204678708022271e+00
3.929386578847963829e+00
4.407948708370255986e+00
3.737779195058488213e+00
4.335573264781388048e+00
3.680148388813655469e+00
4.228219403628301620e+00
4.055804000598731918e+00
3.684757314837487030e+00
3.987415816709593663e+00
4.419714842659294263e+00
3.546804782769491293e+00
3.713183383031796403e+00
3.644246615064263839e+00
3.891834395900725774e+00
3.648827057487627368e+00
3.806712343152803601e+00
4.189340025211147456e+00
3.837770322236385478e+00
[truncated: 4,003 more rows]
