# Supplementary material for: Atomistic simulations of the Escherichia coli ribosome provide selection criteria for translationally active substrates
Source: Nat Chem. 2023 Jun 12;15(7):913–21. doi: 10.1038/s41557-023-01226-w (PMC10322701; doi:10.1038/s41557-023-01226-w)
Supplement: Source Data Fig. 2 — Data in CSV format for Fig. 2a,b,d. [file 41557_2023_1226_MOESM4_ESM.zip › Watson_SourceData_Fig2_panel_A_fMet_mon1_trial2.csv]

3.806823957165874184e+00
4.453639964196951517e+00
3.759864836159097834e+00
4.510924287297477520e+00
3.681243544076333585e+00
3.615280683798404393e+00
3.554011763172980398e+00
3.779465774213494278e+00
3.831846069325606230e+00
4.625853080700675690e+00
4.261802757264547381e+00
3.748561276512839324e+00
4.445357886026281236e+00
4.039877990220301918e+00
3.908514021392710092e+00
3.862533777164150806e+00
4.124673485598398415e+00
4.270222392446519244e+00
4.086656053788146892e+00
4.090911248043924253e+00
3.812720828890640679e+00
4.111716150036752282e+00
3.565714468815682991e+00
4.099043684596273884e+00
4.246665667812915324e+00
4.684027092189708696e+00
4.013245702256344138e+00
4.288972428946911108e+00
4.361294853506729297e+00
4.737811620078384856e+00
4.135313826183474539e+00
4.494205432616213969e+00
4.027825567909486537e+00
4.375358566319099474e+00
4.356783824243920300e+00
3.854286643129385848e+00
3.756827732796562902e+00
4.081820461806954015e+00
4.114917118561767673e+00
4.000979274576070388e+00
3.663166807043653606e+00
3.760085158794538973e+00
4.117588803087713245e+00
3.679527560550282850e+00
4.082287246503015332e+00
4.090781405689283723e+00
4.139360727098877035e+00
4.058035945177238091e+00
3.960949864671839293e+00
3.959275100003651460e+00
4.296163137779109853e+00
3.957801849695020469e+00
3.810012436321169815e+00
4.471795686932843239e+00
4.185657990645673898e+00
4.124286971330318963e+00
3.959130506325972743e+00
4.006164681579789999e+00
3.925225822167655032e+00
4.275625973594180174e+00
4.248986029433920564e+00
4.221030146124121529e+00
3.620644901301768748e+00
3.639723762422305331e+00
4.090167102782930719e+00
4.024270710810147200e+00
3.721828152709839799e+00
3.938915204962031069e+00
3.749959913365246589e+00
3.973363141945575272e+00
3.554197814163575497e+00
3.957358125084289302e+00
3.959746029165231551e+00
3.954315610202892461e+00
4.214799848829779982e+00
4.556006663835414194e+00
3.916090808327592931e+00
4.866156634544448245e+00
3.705679228031607320e+00
3.823571567280660943e+00
3.968847299290098274e+00
3.567555839361546965e+00
3.454692782558561603e+00
3.237379133551032240e+00
3.785062814051428859e+00
3.900937255972018125e+00
3.817058818919019547e+00
3.896429745695944025e+00
3.790909024292500984e+00
3.576326085681255318e+00
3.498216935807612948e+00
3.899111722554772452e+00
3.282244801440014736e+00
3.355276098766134307e+00
3.557641218055124011e+00
4.110153306332079204e+00
3.503122221342420683e+00
3.795790718356909732e+00
3.586979446574466213e+00
3.284810836806686396e+00
3.821922208703288693e+00
3.729755102610633699e+00
3.740443241565002630e+00
3.541305758068119314e+00
3.313391680104186499e+00
3.427006805405206524e+00
3.157236861777069414e+00
3.732222563130944692e+00
3.724167353602498398e+00
3.555657799316261691e+00
3.639969096218893974e+00
3.485843414315267008e+00
3.163103226473422236e+00
4.297669918371206599e+00
3.806244791621538948e+00
3.762658174850138426e+00
3.584463546494489172e+00
5.230938629874199108e+00
3.429041237090475036e+00
3.382460786846409384e+00
3.852200626045175547e+00
3.391276198224332017e+00
3.993061673467248607e+00
4.028861834114056073e+00
3.734001721269465168e+00
4.068372083173735554e+00
3.841447877522299326e+00
4.750080062991417051e+00
4.552122848331467964e+00
4.048653498403295359e+00
3.630242049397519821e+00
3.456154913843609844e+00
3.830544958056700811e+00
4.068128712609810904e+00
3.593110120754843706e+00
4.280415282356244688e+00
4.253550161511180150e+00
3.749446254533949308e+00
4.262845274932352879e+00
3.841760715547042793e+00
3.932702126545275956e+00
3.681397861685588246e+00
3.963453198050681081e+00
3.861556267901202322e+00
3.667780604308665815e+00
3.515791318478981520e+00
4.600630526103764772e+00
4.063455311428931793e+00
4.110819821105141436e+00
3.763664572466177471e+00
4.097875060557987226e+00
4.377616623758661341e+00
4.153695092151139967e+00
3.333762959820533389e+00
3.755386260677740395e+00
4.331144241811247575e+00
3.649616719708533630e+00
3.886003072098031197e+00
3.508717075985993361e+00
3.714055990608879920e+00
3.969806604800822036e+00
3.900961667956162060e+00
3.767459302507973007e+00
4.164853308759186135e+00
3.849948848276075086e+00
3.581478494233836685e+00
3.991121055499067261e+00
3.488960242380663601e+00
3.650986979793898080e+00
3.513279178718718754e+00
3.871203012049332592e+00
3.350959950408589183e+00
3.630643978943917549e+00
4.035623916364396990e+00
3.557613960440937806e+00
4.675186754682085777e+00
3.764538159346392465e+00
3.825180211554943810e+00
3.666405441985881808e+00
3.734927791866855529e+00
3.910387621435853500e+00
3.434714483285378428e+00
3.505112368719907501e+00
3.768673331501299462e+00
3.620641604222404997e+00
3.789165216144913639e+00
3.490765793229099412e+00
3.399308470179159603e+00
3.802451427198924261e+00
3.539619398106224946e+00
3.464312330747052027e+00
3.573627255176462292e+00
3.548255329975637196e+00
3.596182276244975107e+00
3.457132175062620494e+00
3.435412779651918047e+00
3.503000186129452409e+00
3.862862518854525362e+00
3.739134607970546753e+00
3.742484356454355954e+00
3.847694150637204213e+00
3.518449055403653158e+00
3.682760346262236251e+00
3.853864071060933760e+00
3.631905035802138748e+00
3.767197115282338693e+00
3.709624133687027481e+00
3.864116712928503006e+00
4.257991879321612494e+00
3.486763706359784720e+00
3.552845276250174322e+00
3.586313097639584946e+00
3.473730314260852658e+00
3.465111931294315717e+00
3.665418657567505623e+00
3.660940473211836022e+00
3.763196953781433152e+00
3.890262539825646293e+00
3.523363345065030128e+00
3.558882151451363995e+00
3.595287340434553780e+00
3.238118257616327433e+00
3.580981704135346444e+00
3.180086183727416582e+00
3.723424616681235033e+00
3.790157720170713507e+00
3.143038831514282094e+00
3.818440729002514189e+00
3.284460748810946296e+00
4.111822603642940166e+00
3.015706071255026988e+00
3.650796832895255140e+00
3.464984794386923195e+00
3.518074097542625012e+00
3.407931736736468764e+00
3.896037497711348774e+00
3.725641353281044399e+00
3.801273794325612521e+00
3.733718915139256911e+00
3.637388066068759862e+00
3.889326169850962689e+00
3.482793057874658871e+00
3.623265133210086031e+00
3.984085366212481993e+00
3.377483289641191266e+00
3.565754937915015077e+00
3.413279160183928962e+00
3.790742480783378276e+00
3.620678706989233220e+00
3.762062501679348525e+00
3.555780591967223181e+00
3.563011330966716628e+00
3.432856891410724032e+00
3.499018071582164158e+00
3.495024125883759769e+00
3.253510539760194220e+00
3.153606413266239805e+00
3.502279481101291836e+00
3.713352245690899167e+00
3.367790133980172129e+00
3.804467705176212355e+00
3.624141829840032525e+00
3.393166247968180560e+00
3.589255588289560261e+00
3.640183177085032806e+00
3.886693990573287127e+00
3.670866846214069668e+00
3.624227641871809791e+00
3.613241966974829467e+00
3.470027045808294019e+00
3.443193763212734737e+00
3.795896847772838978e+00
3.310159726874429609e+00
3.494852286118800055e+00
4.044624083222204902e+00
3.593921483816088003e+00
4.807250921090216345e+00
4.018557714681016080e+00
4.427079389982218949e+00
4.529469951026184660e+00
3.787598534144796414e+00
3.942561065256214636e+00
3.366544154749104845e+00
4.303945352722067241e+00
5.313449503202940072e+00
4.815316180369327625e+00
3.595693604417292466e+00
5.490308857443130464e+00
3.241823723164944937e+00
3.559310999718383606e+00
3.582465558241959780e+00
3.433927002239684168e+00
3.450599555446445699e+00
3.803066425925581306e+00
3.554769072380885575e+00
3.619275001241808898e+00
3.635755805652821415e+00
4.127347793012224209e+00
3.969944709789010595e+00
3.828738918540766978e+00
3.645050189863440870e+00
3.549469636687619278e+00
4.239165775949516934e+00
3.215313141557571974e+00
4.079276345159764894e+00
4.377712655431871269e+00
3.408037478320678826e+00
3.404625042976300531e+00
3.416982808678075578e+00
3.339327010654359551e+00
3.510160209378181850e+00
3.441892152501827340e+00
3.636286298856677757e+00
3.629826081655761705e+00
3.136111190522920200e+00
3.152605452889344129e+00
3.710514217521644564e+00
3.005575403047495264e+00
3.245282548400808320e+00
4.305510999054395604e+00
4.476614213592302605e+00
3.548773401116682713e+00
3.302854285705077775e+00
4.720434878262715017e+00
5.014955428101157686e+00
4.677887553367686024e+00
4.739872241530457941e+00
4.465364288772940782e+00
4.294626059373579885e+00
4.212685324314737301e+00
3.358993247297050733e+00
4.373832761047196094e+00
3.296662306941533505e+00
4.123331063433194998e+00
4.623096581112282166e+00
3.680333034719925234e+00
4.584297344431282006e+00
4.838534035210331652e+00
4.474812769776743693e+00
4.457174007762517043e+00
4.660736309046964898e+00
4.033080365964390346e+00
4.556889695402752238e+00
4.924143203959054915e+00
3.601521170216148260e+00
4.564394616846024100e+00
4.923368224933666326e+00
4.447530535292869125e+00
4.165398745066025477e+00
3.367877885877673005e+00
4.422732837003628958e+00
5.240646490253267231e+00
4.812491487138462531e+00
4.745417803533113599e+00
4.895044258053401265e+00
4.667959477994743089e+00
4.770119161865236102e+00
4.956424000645538008e+00
4.552904171218036922e+00
3.932298276329888598e+00
4.663532056934427850e+00
4.548220034220594954e+00
4.300378716297553972e+00
4.792323194456578506e+00
4.816687152210425538e+00
4.276114835733530128e+00
4.226872533141206034e+00
4.859082067884889611e+00
3.447528766392005561e+00
4.581873029136803943e+00
4.408829969791357328e+00
3.387400125012167695e+00
3.667283864440592289e+00
4.828229679320559242e+00
4.953934056812601128e+00
4.528920025951075345e+00
4.657996308691796372e+00
5.312282670793240236e+00
4.655497979163849998e+00
4.174643898960910704e+00
4.906471690866053947e+00
4.727276308255598636e+00
4.067057283860266104e+00
4.565094467529220879e+00
3.507975059837594944e+00
4.768260192391004182e+00
4.497881976552334571e+00
4.261867284688625190e+00
4.654586292228510835e+00
4.688297140828221465e+00
4.100414175608007028e+00
4.091575018212080472e+00
4.600398471951411494e+00
4.801619054950955423e+00
4.331168049076157267e+00
4.220351757482138311e+00
4.498304449704392916e+00
4.604113278170883561e+00
4.263888523428618349e+00
4.443789529572220509e+00
4.568681147833031808e+00
4.610266926182962521e+00
4.524839132477731063e+00
3.693745739854169319e+00
3.343155453501402530e+00
4.788149924753472675e+00
4.648031952189048965e+00
4.648184837892013199e+00
5.136756009001796741e+00
4.703674927308101772e+00
4.760183743727474770e+00
5.487597963319010397e+00
5.262422477157164380e+00
5.000362076849885540e+00
4.687627600446977461e+00
4.162083601237320352e+00
5.286441681854925356e+00
3.577530319507161938e+00
4.011436855645025723e+00
4.602239908669359281e+00
4.285685835112629682e+00
4.610363727755824037e+00
4.008959366401732005e+00
4.217633334310002091e+00
4.412454476464763076e+00
4.231231158760918376e+00
4.429111611795351955e+00
4.273319768694506138e+00
4.428460387035771717e+00
4.393677963863541258e+00
3.739590480494301428e+00
5.375684598465209518e+00
5.083663909928772817e+00
5.029579848890823435e+00
4.742934254670214678e+00
5.297354689439280229e+00
5.331560250147180824e+00
4.846708131425940813e+00
5.687588357195570765e+00
5.163331132459775930e+00
4.956242695108031171e+00
4.973666108697962329e+00
4.842349949762264849e+00
5.041456675176258173e+00
5.235653748277005803e+00
5.493022902495939164e+00
5.062431096608358772e+00
5.169807122459344484e+00
5.314706270620720652e+00
5.343896096184929334e+00
5.183994913604078825e+00
5.403085334455753674e+00
5.280606069232558042e+00
5.565008742839235190e+00
5.249755425526375419e+00
5.175685790428596000e+00
5.431434804225133917e+00
4.853481799535045660e+00
5.508641967345043078e+00
5.894225167778921914e+00
4.912945344263763836e+00
5.814472070072049803e+00
5.087051181016390089e+00
5.551591061147929551e+00
5.089802743460094980e+00
5.594384371009004653e+00
5.111850871948016461e+00
5.523080735187546608e+00
5.433710569229787346e+00
5.631872513537809155e+00
5.424855124511862137e+00
5.581041420766331029e+00
5.419376279984586375e+00
5.393703821128537967e+00
6.122758426221919237e+00
5.653840420780201548e+00
5.007655149180595622e+00
5.358670661599052032e+00
5.536940036898068129e+00
5.377808347863763494e+00
5.656575141575981291e+00
5.346586183449851148e+00
5.440168544798218875e+00
5.241066311263720578e+00
5.026762709830386200e+00
5.223263809684521419e+00
5.632163438477348905e+00
5.232838403371085079e+00
4.992349336025186268e+00
5.296827551359593045e+00
5.043264722050263771e+00
5.109828822112296720e+00
5.820508319548997278e+00
5.609456144528716770e+00
5.508604507087094149e+00
5.775060137686109485e+00
4.942294239963525015e+00
5.525189969249655775e+00
5.655756697310550862e+00
4.915904672368984762e+00
5.221228528267820579e+00
5.052372200133033786e+00
5.121124931450951934e+00
5.363147613648893142e+00
5.298661198491524615e+00
5.141532147369870742e+00
5.260882502258913185e+00
5.419369111278512285e+00
5.318111952533757680e+00
5.347082665640609633e+00
4.958959144766510896e+00
5.373850693019631031e+00
4.961292026285830659e+00
5.056921757636126280e+00
5.680628812568746078e+00
5.951076024823759525e+00
6.062770667513147416e+00
5.686585696699493653e+00
5.528876627072000005e+00
5.137306174805515546e+00
5.635166298729327394e+00
5.446468563442921962e+00
5.954195085960002132e+00
5.481782010550506179e+00
5.745366584422797906e+00
5.965413913420525738e+00
5.971510370352005381e+00
6.001242670897277698e+00
5.650478898574861297e+00
5.871027577168007383e+00
5.989279935489062012e+00
5.966402863371333964e+00
6.186617665090199836e+00
5.818118939938773160e+00
5.737823723884401872e+00
5.901905385044303287e+00
5.949651253456144318e+00
5.716940547140557882e+00
6.227556343104259540e+00
6.149372499519092372e+00
5.360927550317956758e+00
4.038592624658640773e+00
3.627885315911109743e+00
3.684406201976079043e+00
3.654554305980007634e+00
3.757552169558208810e+00
3.654577987689382912e+00
3.752690614659232704e+00
3.980486935298594542e+00
3.805063580338351237e+00
5.039080493435736052e+00
5.733018672656638337e+00
5.782577715634066529e+00
5.582912638724540244e+00
5.961110412252255131e+00
5.853789814288838933e+00
6.013012154101479823e+00
6.008396336557739303e+00
5.880040898915625647e+00
5.592428600389165894e+00
6.072232273060793162e+00
5.890699157421191323e+00
5.433281908173305474e+00
5.714145748043033102e+00
6.113458131116455085e+00
5.613142359509025958e+00
5.900387217789837102e+00
6.066130409970026172e+00
6.109716879634037312e+00
5.808132852223430120e+00
5.813207282151258148e+00
5.714013505254272651e+00
6.106530458009385320e+00
5.496112095497407424e+00
5.746298939566069741e+00
5.894196048840252722e+00
6.010941319716931019e+00
4.947274023358360751e+00
3.752167789767998585e+00
5.736926893598243815e+00
5.817703428442723812e+00
6.090960475010660957e+00
5.850254330801495151e+00
5.954988910299327642e+00
5.896453435398907317e+00
6.029562696027492841e+00
5.949593466652039808e+00
5.813479874929153191e+00
5.776034938081878067e+00
6.190567441758097367e+00
6.209600597703910374e+00
5.957865792223570267e+00
5.951884907368578226e+00
5.742818055068292793e+00
5.631946618302575480e+00
5.870270329861453362e+00
5.910291288868393167e+00
6.152435712432966497e+00
5.862234668777402291e+00
5.665871747132516845e+00
6.017517173495623872e+00
5.887519118517089645e+00
5.988791171912175137e+00
6.331926306815496730e+00
5.843440497409087442e+00
5.962530087545726332e+00
5.958749569424032444e+00
5.993346583130566785e+00
6.091330208314619910e+00
6.106480828555134188e+00
6.086398216021214225e+00
6.185478791736244375e+00
5.861996576274539628e+00
5.687814684893405470e+00
5.221555695912829975e+00
5.393358904524073516e+00
5.581684867990960974e+00
5.967877631452675580e+00
6.222494000248926405e+00
6.039680519684684334e+00
6.103522807741949663e+00
5.662488100709656358e+00
6.022184624536746966e+00
5.906281105107833440e+00
5.774569922512132081e+00
5.780551187232465082e+00
5.269263646509429577e+00
3.656204667677460662e+00
4.293507684572150040e+00
4.158886830204048479e+00
3.329987230960783418e+00
3.697887515377721535e+00
3.205929619208357728e+00
3.646985514998929201e+00
4.427955845355147524e+00
3.565797450760447074e+00
3.164227139968245339e+00
3.642541113838711819e+00
3.665412133740486578e+00
4.151129245649522126e+00
3.445044213885839035e+00
3.280592636186400846e+00
4.088619488930202550e+00
3.165729737221526729e+00
3.364243976846541972e+00
3.935544786559168173e+00
4.269668850306793217e+00
3.387070508466049734e+00
3.401983804024583335e+00
5.083699207243240537e+00
3.310427129824746295e+00
3.464056439719225278e+00
3.331209736966179502e+00
3.850495251764088245e+00
3.564434074232331273e+00
3.429733055449026402e+00
5.229966833764530421e+00
5.247830761438924796e+00
5.601699558993280093e+00
5.392144865304644874e+00
4.854978268729921886e+00
5.261287555785623127e+00
4.968822362568401374e+00
5.590209395238727730e+00
5.370024881360090596e+00
4.671275499090700833e+00
5.537207780631749898e+00
5.678964445465115141e+00
5.702031109910927320e+00
5.346959609766678057e+00
5.306615797187633987e+00
5.834667841955669232e+00
5.302485350813592291e+00
5.591699122056887461e+00
5.316403918806988038e+00
5.568843369787455089e+00
5.524678611134807404e+00
5.245306444202080698e+00
6.065397132857824225e+00
5.293202279793984388e+00
5.049089481501353838e+00
4.780104046749944935e+00
5.302220148297615232e+00
5.061867782396511473e+00
4.753549603344724872e+00
5.026308341130082624e+00
5.058415074021715974e+00
5.014608756758318187e+00
5.439299834912461051e+00
5.160946489317800534e+00
5.245997629018647856e+00
5.282964441932873179e+00
5.327033613794139200e+00
4.959444040622551064e+00
5.317265558318991836e+00
5.042155811019160438e+00
5.080403866102609634e+00
4.825926152131957636e+00
5.521279075972339356e+00
5.895823238948050715e+00
5.315755400325424596e+00
5.852968461425409608e+00
5.146443796787174563e+00
5.040797270275975350e+00
5.295503477649553759e+00
5.529145915072386508e+00
5.452410822241226640e+00
5.580831541792601769e+00
5.278273360011126236e+00
5.385740920059671311e+00
5.111176739462898411e+00
5.359797549267637073e+00
5.218004389794163700e+00
5.326278773394617083e+00
5.061882691168689163e+00
5.387387899009502767e+00
5.480274784172380897e+00
5.084937414393112753e+00
5.162226372055592094e+00
6.135838006334467742e+00
5.332763540877505370e+00
6.458238512414108179e+00
5.605747604039829746e+00
5.965746592809223259e+00
5.548181257440568892e+00
5.757234902844268198e+00
5.690795340329135144e+00
5.475464915072640437e+00
5.886830219730113889e+00
4.850255355644587318e+00
5.515699317657549727e+00
5.593620271261519505e+00
5.494222357666203038e+00
6.060821216527335409e+00
6.037776269661522477e+00
5.547609881524404152e+00
5.766606105856940445e+00
6.483540372419848374e+00
5.625235792208773233e+00
5.721594094724933299e+00
5.633901708518124885e+00
5.788709004106853406e+00
6.239600383595813149e+00
5.614185838200547174e+00
5.965807626256593998e+00
5.766780176609749731e+00
5.405437637104806292e+00
6.117580047214661754e+00
5.722525845353215068e+00
5.726678632607490549e+00
6.131337931808913844e+00
5.352478257041892284e+00
5.888521974425414029e+00
5.515352601884426775e+00
5.256624220840903305e+00
5.431802928041456369e+00
5.906228182143873795e+00
5.698326394021632879e+00
6.151324453358298250e+00
5.314953339354195450e+00
4.848846125658617723e+00
5.939777134136186909e+00
5.394148182462306096e+00
5.430184964768901779e+00
5.318882548855079939e+00
5.582519063126203385e+00
5.286054791763923788e+00
5.447892431032117955e+00
5.769003363257485972e+00
5.215007042694567829e+00
6.208725545881310204e+00
5.741354546503132816e+00
6.204597866197562261e+00
5.557781547753631202e+00
5.216197142098815576e+00
5.321567116528972186e+00
5.322868690349834786e+00
5.532011756535469615e+00
4.554794936860307786e+00
5.477092524507501281e+00
5.267764460922759184e+00
5.178098931573156705e+00
5.122940948042183251e+00
4.991577935772693486e+00
5.635469502028220390e+00
5.382487392108366464e+00
5.287479930270280626e+00
4.825461942490388623e+00
4.841344811061441433e+00
5.753372562867289375e+00
5.421885128994015979e+00
5.455882917204515792e+00
5.603674493891798392e+00
5.476095542160723362e+00
5.650160630987840271e+00
5.348667416896274673e+00
5.773405906821992062e+00
5.456435475641294275e+00
5.664438713256616964e+00
3.857703216688626036e+00
3.863958973377707107e+00
4.019418391558158277e+00
3.694846833809776854e+00
4.200487497847304574e+00
4.001134160475853463e+00
3.827177000072106594e+00
3.015935123653326055e+00
3.931861395131285963e+00
3.755113326112475391e+00
3.060445089603788471e+00
3.496143680763770689e+00
3.379719669416625383e+00
3.826588536912008287e+00
3.640921210219845605e+00
3.786307573846529717e+00
4.030633903840279864e+00
3.871866998475744559e+00
3.997678821399886839e+00
3.796200068199128808e+00
4.187533542850995438e+00
3.741474127599591970e+00
3.262598996392453099e+00
3.632737404969239581e+00
3.260410666775288124e+00
3.435543829807141680e+00
3.473751359683121986e+00
3.237934719771278669e+00
3.685122259136440093e+00
3.312921858932143415e+00
3.590957902718929784e+00
3.541073232263648674e+00
3.733106150989947469e+00
3.511784011507131709e+00
3.288682133731636537e+00
3.469823743750612977e+00
3.482385753761803038e+00
3.914039030867492386e+00
3.805398984134417351e+00
3.934796157350187507e+00
3.452596045745528475e+00
4.112684790023925174e+00
4.044714198848702758e+00
4.021230345280644158e+00
3.512411932851414953e+00
3.453520264032782006e+00
3.814863853241664327e+00
3.850988803435150931e+00
3.925999354149003917e+00
3.404917709682486304e+00
3.274119666194446499e+00
3.666081239969052330e+00
3.664470426888356336e+00
3.881023741951558303e+00
3.333456461701826967e+00
3.143972771486172491e+00
3.436540881277808435e+00
3.763703183395696872e+00
3.458746895332601934e+00
3.493408853700229688e+00
3.720149335742803487e+00
3.495329596437477093e+00
3.583168586801722011e+00
3.576540471795961018e+00
3.481939226737334803e+00
3.697204148020258430e+00
3.587433055476128452e+00
3.505715884384818182e+00
3.540055282786396695e+00
3.547075777958745846e+00
4.085170902738767928e+00
3.831115060262303196e+00
3.247770436885224488e+00
4.034473211122016068e+00
3.460436440462005159e+00
3.427165099487091027e+00
3.620631195684715475e+00
3.898106094863127424e+00
4.059406027360263458e+00
3.669437780181020514e+00
3.517026873563254608e+00
3.770774865714064283e+00
3.574429022528387900e+00
3.363684000753841996e+00
3.632088165052032913e+00
3.606687158544297223e+00
3.716999512766806735e+00
3.609781998095911160e+00
3.726548733627884413e+00
3.498371519108039340e+00
3.979534964658868024e+00
3.759117053536426667e+00
3.424736334282133310e+00
3.772429785925224266e+00
3.652775131444023771e+00
3.692878511149860543e+00
3.678585051419606344e+00
3.310343067193387778e+00
4.064405970872468465e+00
4.033640445073650938e+00
3.482899677620695744e+00
3.434222292905602991e+00
3.805421554886434965e+00
3.628386075055659798e+00
3.774163419243163453e+00
3.699932360317312430e+00
3.701801875463133662e+00
3.196638763616241441e+00
3.612330891065557381e+00
3.720963782322111779e+00
3.613005366374032690e+00
3.438190977247388869e+00
3.536499756798008320e+00
3.640915780397989021e+00
4.097465502962351458e+00
3.501647132099553250e+00
3.854823294067809325e+00
3.793822856756288608e+00
4.073958519888365437e+00
3.737455779572917081e+00
3.652172018377930041e+00
4.150886436340683439e+00
3.487368787286414751e+00
3.888034521230360419e+00
3.420914611131575356e+00
3.622105634406829200e+00
3.463174291291412299e+00
3.534224035095985705e+00
4.255667469327216068e+00
3.524646982801556305e+00
3.847614676925368293e+00
3.355413676940635526e+00
3.564782252448897903e+00
3.730968025473887728e+00
3.666654322829886681e+00
3.749599073440132546e+00
3.656801099531797661e+00
3.975857295624845911e+00
3.978803255785824611e+00
3.525057903565933071e+00
3.789699091975018419e+00
4.076343558100060882e+00
3.618577611834774554e+00
3.812893517789853526e+00
3.627377120326964022e+00
4.005061671344654961e+00
3.474952834895483011e+00
3.764709582468376947e+00
4.025888180667289262e+00
4.032917808135841220e+00
3.392214021405926871e+00
4.009505018089813078e+00
3.929441297911599573e+00
3.509601973061452274e+00
3.820071879987490870e+00
3.952012283727323272e+00
3.619466618578731865e+00
3.627554953316546982e+00
3.313386110636752591e+00
3.242358952164978270e+00
3.548488777077419165e+00
3.377487265331204913e+00
3.469106332351918454e+00
3.227965872894457799e+00
3.716854634675540670e+00
4.085083042751922910e+00
3.491761840216028645e+00
4.044842705626992441e+00
3.415753033894750157e+00
3.737431867104880734e+00
3.640287846856300469e+00
3.221048057031785650e+00
3.802905018166436335e+00
3.678141675835151503e+00
3.607824403264690449e+00
3.462406190385595828e+00
3.551670074786617892e+00
3.300876524037975823e+00
3.298545794668017006e+00
3.321031070053682477e+00
3.500325374725548055e+00
3.358860345435473516e+00
3.229380227783186452e+00
3.439668726589658387e+00
3.330103819706516699e+00
3.558926302223964999e+00
3.305550762479482874e+00
3.550143545518515964e+00
3.608750939403207347e+00
3.509436574863820102e+00
3.644186029683240680e+00
3.744982265835831825e+00
3.458442406196728491e+00
3.677484901425707164e+00
3.384903242920997979e+00
3.695573372951913349e+00
3.871184651060791460e+00
3.401250606940688037e+00
3.585944903607408474e+00
3.540383204261394301e+00
3.425265254558086614e+00
3.653410711963690716e+00
3.775865507417730527e+00
3.752337939284977164e+00
4.131773166807080067e+00
3.557266651918840061e+00
3.297120465359643759e+00
3.865953698971055452e+00
3.734568953970076599e+00
3.397186380880959256e+00
3.528613599611036378e+00
3.447996559696969054e+00
3.629535672576277072e+00
3.455934808490908061e+00
3.689969773580814127e+00
3.541549952071506802e+00
3.553817341402545793e+00
3.494268445812322543e+00
4.153558222995306970e+00
3.549330663182041157e+00
3.547715339964942149e+00
3.817448455592449275e+00
3.618189732563083627e+00
3.814334124188195840e+00
3.714077446749368683e+00
3.531930038029329477e+00
3.600125988226431595e+00
3.888163641914578861e+00
3.613729196010687872e+00
3.381302464444543965e+00
3.537415832749651212e+00
3.621595628798763844e+00
3.508619555479568053e+00
3.834094615641764570e+00
3.899379116168142811e+00
3.702715930774742148e+00
3.239059870771754390e+00
3.480669698280741908e+00
3.454466886441096118e+00
4.173028127098123541e+00
3.657748689138727194e+00
3.310985280512014128e+00
3.999519058980236075e+00
3.449312842690159808e+00
3.353364273708290710e+00
3.846988305183379975e+00
3.693353144307565117e+00
3.300593177866923522e+00
3.668454333135712009e+00
3.924545422864659461e+00
3.363848260444858518e+00
3.762600579298504222e+00
3.207300723845470269e+00
3.284940466872195319e+00
3.505012233349455553e+00
3.669624757423481043e+00
3.372109768787533657e+00
3.982146163665715832e+00
3.941572891724113514e+00
4.278109349637375658e+00
3.586192730368223724e+00
3.782385251598059384e+00
3.702961856229292525e+00
3.533994692348119582e+00
3.643920636544448755e+00
3.855873768123306622e+00
3.582899543104709039e+00
3.987904167024979518e+00
4.048449492666851057e+00
4.219979647895386599e+00
3.676822834164925169e+00
4.221955125324264202e+00
3.864435822670100329e+00
3.884032998897703148e+00
3.802058881593795014e+00
4.227697410160061509e+00
3.898616849146030905e+00
4.095205595220887673e+00
4.020242843261672583e+00
3.902223928436353351e+00
3.834578856906459166e+00
3.992497672148073384e+00
4.020471331477978083e+00
4.060407084447443360e+00
3.904697282574519424e+00
3.911789537471099365e+00
3.961798845217642917e+00
3.610599019624737949e+00
4.010437879404891603e+00
3.897579889735937275e+00
4.138370017375479826e+00
3.959160923471945370e+00
3.695622789988030732e+00
4.221056174934510352e+00
3.870377670051850405e+00
3.720133143509125162e+00
3.987609426555000613e+00
3.527038077110741465e+00
3.927887023185665960e+00
3.486793573482003250e+00
3.992348272156281297e+00
4.712422914241892080e+00
3.759686644092345986e+00
3.867928165207753732e+00
3.574595678465894100e+00
4.024523503725149887e+00
3.271968900114199830e+00
3.984776080163316969e+00
3.857988325746454006e+00
3.982817350628067743e+00
4.141512437668128932e+00
3.319199575079249787e+00
3.309896510215236454e+00
3.730067839437149146e+00
4.093117996031702788e+00
3.330863764656561088e+00
3.499646915215830933e+00
4.153820188772330724e+00
4.097182331493742780e+00
3.561712930854320280e+00
4.142773221497785485e+00
4.314778097340939311e+00
4.019501265480961649e+00
3.786327889856089701e+00
3.744076471165406428e+00
3.745758315977900210e+00
3.898933604114275475e+00
3.551533141048841991e+00
3.975724481311328162e+00
3.786171134476335354e+00
3.573353131700194751e+00
3.862182021264673804e+00
3.767331985177587939e+00
3.705148394184475169e+00
3.848128809668936778e+00
4.054539282405506206e+00
3.382582847475620103e+00
3.961806370636337338e+00
3.788209553641121552e+00
4.122705200336684861e+00
3.649786974508711701e+00
3.802644211027173426e+00
3.822006966398872496e+00
3.654218363972109529e+00
3.635252284854298299e+00
3.373287134839615398e+00
3.462066531888036813e+00
3.976169714633779773e+00
3.893989281802203717e+00
3.565904885526978596e+00
3.596045814249851702e+00
4.058107795905413262e+00
3.862431770400490461e+00
3.829054616208675377e+00
3.919227025830330113e+00
3.849300020665624711e+00
4.212188271700251008e+00
3.825598936506909187e+00
4.356494471738264984e+00
4.034856157647300101e+00
3.434371743089273732e+00
3.605107268740357362e+00
3.469441111787110898e+00
3.541878962763405525e+00
3.312220141499903292e+00
3.714692554455376161e+00
3.538174258461630028e+00
3.497677510695353931e+00
3.979216897657949836e+00
3.653411766188367604e+00
3.865702118333655068e+00
3.619722618345531107e+00
3.759950670420875163e+00
3.488000128116210963e+00
4.059379920113976858e+00
3.816038805373276777e+00
4.042716421520953674e+00
3.139984743215181950e+00
3.667188611458006786e+00
3.771711989960726985e+00
3.201715923901141458e+00
4.244181204726356071e+00
3.451514030285524282e+00
3.894795450997101671e+00
3.431380945068480237e+00
3.612783199472265672e+00
3.940242728503297265e+00
3.918010229102772080e+00
3.950317931329923482e+00
3.382713997891829472e+00
3.811339635587061458e+00
3.800662122048678704e+00
3.770704343633150213e+00
3.871330499273290648e+00
3.696440079740807683e+00
3.769909252845534908e+00
3.827196801510546198e+00
3.502064924255556377e+00
3.918437620718081327e+00
3.672802980725682342e+00
3.940797581525544935e+00
3.717310477048700879e+00
3.636673361767649659e+00
3.638913811887453331e+00
4.042246511760317240e+00
4.216091326975231368e+00
3.911137412810889558e+00
3.880405094951231426e+00
3.167480017799776171e+00
3.425281592162428890e+00
3.984089675539274733e+00
3.770807499839623045e+00
3.106922211405588552e+00
3.758360456876889355e+00
3.895555818820376714e+00
3.924706824120263171e+00
3.250469051687430611e+00
3.959195062015458788e+00
3.826575787503184056e+00
3.390338112234181800e+00
3.481325511552697982e+00
3.852330500931643531e+00
3.992340963635896411e+00
4.103862633397577397e+00
4.130832027761657699e+00
3.534254635320974280e+00
3.979971358801537740e+00
4.069648362330703151e+00
4.120051116803351121e+00
3.779493418423962137e+00
3.979051288379317430e+00
4.009780948229049180e+00
3.637685132716936831e+00
3.714321764523882408e+00
3.843947196414646772e+00
3.953459765911564894e+00
3.491549901526988187e+00
3.857034473531895102e+00
3.449382144271190054e+00
3.681343072770311586e+00
3.721382736038189254e+00
3.394060026975850075e+00
3.472395984466090990e+00
3.768511795124601882e+00
3.804904540424704606e+00
3.622641125148676533e+00
3.654165928910299233e+00
3.895747173334992208e+00
4.143611717960803631e+00
3.783475880414472137e+00
3.809955148648459300e+00
3.782275106739042325e+00
3.722541076680034422e+00
4.547736440049744644e+00
4.181281743733380907e+00
3.963368176696615119e+00
3.822952522975462397e+00
3.859863568444614756e+00
3.732281231450845116e+00
4.293992792472797859e+00
3.773280720478370487e+00
3.628219861702809634e+00
3.811048751825234060e+00
3.810121111029841412e+00
3.965220691203504177e+00
3.829222051577716002e+00
3.622726414412994256e+00
3.857811710577639719e+00
3.991944198262375121e+00
3.726341787989138510e+00
3.486875920383547101e+00
3.909390083532996663e+00
3.922546066318483682e+00
3.804709652726449676e+00
3.809390995557098591e+00
3.497412762883732817e+00
3.719881062218074241e+00
3.450489456191680127e+00
3.824205243374733332e+00
3.700168775748387429e+00
3.255529543872291320e+00
3.523129849763815269e+00
3.241050941029480548e+00
3.622660881442979708e+00
3.143126389584903979e+00
3.178347987884841963e+00
3.906968438908884345e+00
4.157914138128234072e+00
3.506672460747755515e+00
3.933100357121542601e+00
3.365808761723618314e+00
3.907720802112349734e+00
3.543854944658703765e+00
4.146969182345222826e+00
3.628112203088993848e+00
3.570095624796977063e+00
3.630416645095518646e+00
3.441570726745198705e+00
3.610868789178462102e+00
3.123079871060551405e+00
3.729092348154300574e+00
3.745416302064529024e+00
3.641037783517766968e+00
3.376824332691557906e+00
3.587189559909824244e+00
3.989995820549615324e+00
3.944473566933300646e+00
3.463841855607136200e+00
3.669542203194831043e+00
3.559081512633263333e+00
3.262564568260720055e+00
3.326006226264190957e+00
3.933343817675113652e+00
3.907875934037999155e+00
3.638680847479042413e+00
4.128087224765464747e+00
3.739668884904306267e+00
3.943957566938139259e+00
3.868621609966685249e+00
4.141908505192199996e+00
3.873920891263097133e+00
3.570621574748638505e+00
4.175184283643016414e+00
4.669539541485718814e+00
4.339281543745149961e+00
3.405587921461032508e+00
3.623129953953852400e+00
3.333298389444059318e+00
3.741317558338216998e+00
3.727589502310695302e+00
3.620741376919955901e+00
3.698833321007487740e+00
4.109870999059880958e+00
3.810855715096588270e+00
3.831535436759242685e+00
3.735133504475073085e+00
3.971854471474429271e+00
3.942185083024227765e+00
3.194995458931290777e+00
3.558472013698669389e+00
3.520363356193954907e+00
4.010133106197092623e+00
3.932979731557655789e+00
3.848662270964193777e+00
3.530151562089375084e+00
3.910267486638260959e+00
3.822758954219577454e+00
3.808456810904562229e+00
3.629006288649687662e+00
3.639612956471379057e+00
3.990636683351143077e+00
3.702494706312437600e+00
3.573115541161683950e+00
3.548478959619220774e+00
3.454780682855774998e+00
3.820882586089700439e+00
3.761295528685156597e+00
3.754188000873769582e+00
4.164271837808424692e+00
3.812689858941202381e+00
3.415017918110407003e+00
4.278080892252284606e+00
3.680975612102990624e+00
4.419611401128390682e+00
3.899151120234696677e+00
3.761091442196641044e+00
4.290037436538717941e+00
3.614269568740708483e+00
3.975393491445428751e+00
3.514888113873712694e+00
3.478051913832031605e+00
3.596995101873959655e+00
3.355459740102886723e+00
3.664303524394621370e+00
3.681335633271718422e+00
3.715613245837850798e+00
3.664404310087679306e+00
3.984372387583146935e+00
4.183572737228044680e+00
4.207881642026492841e+00
3.777551740332681707e+00
4.262521233533522746e+00
3.981610046652563462e+00
4.095416414526048321e+00
3.617015623883421238e+00
3.408433184309464625e+00
4.025560145679976998e+00
4.010793717474817832e+00
3.617651651087940401e+00
3.947918587264592549e+00
3.653748408592448538e+00
3.704709215748261286e+00
3.431109849211533724e+00
3.843756442260783945e+00
3.847431273933004992e+00
3.435747132089766342e+00
3.677519402774942048e+00
3.806518623199859341e+00
4.219190745186027769e+00
3.816414762331490795e+00
3.644343542052952856e+00
3.630994283984216864e+00
3.856150745142079561e+00
4.235528786154160841e+00
3.886039142607198738e+00
3.826216274529722128e+00
3.977060747488167625e+00
3.912995876755980706e+00
3.755545395946705778e+00
3.985100522189475303e+00
3.903812343288129760e+00
3.752795009168669704e+00
3.994506054378857751e+00
3.721671972504366988e+00
3.462189244340982519e+00
3.620499320319453318e+00
3.828248293394111545e+00
3.416367176444717657e+00
3.930202311944052340e+00
3.569755911931122405e+00
3.692430634238093035e+00
3.801850425144206902e+00
3.754720130556442825e+00
3.454928112180577493e+00
3.834242047337092618e+00
3.818664944009170004e+00
3.848950641012544249e+00
3.844581724905352882e+00
3.536361584970763694e+00
4.056136796722688231e+00
3.596179119299474536e+00
3.758513658605208363e+00
3.876973990477075471e+00
3.622295474510179858e+00
3.542456831761298552e+00
3.766770777565032535e+00
3.614303897562616275e+00
3.590540526769348428e+00
3.889750926464504932e+00
3.972301938565984347e+00
3.925720044419874544e+00
3.648374318488444956e+00
3.806879298523931698e+00
3.695892090459413026e+00
3.923217996890674630e+00
3.366967548044992320e+00
3.905094146653543596e+00
4.036982456088941795e+00
3.559081030347896135e+00
3.809895005057287953e+00
3.604888805982894517e+00
3.474693458510006661e+00
3.454642525606298697e+00
3.692820001515521700e+00
3.719915340416490857e+00
3.361269574254953874e+00
3.895381968030225295e+00
3.615294810629120725e+00
3.954360375027826890e+00
3.745104268686038296e+00
3.694814178248157610e+00
3.252234133836787500e+00
3.465191650140178492e+00
3.692573326468868711e+00
3.606997838072270035e+00
3.775058901699789082e+00
3.535596785013782384e+00
4.072019373065324466e+00
4.153815651742795545e+00
3.547309099500667973e+00
3.795529832972989848e+00
3.862316351154160721e+00
3.717312902058568902e+00
3.529491609693621523e+00
3.361866903657961370e+00
3.654647461551486121e+00
3.786416984951392006e+00
3.628731829593266234e+00
3.886191821445594829e+00
3.973751169255494098e+00
3.741083808567118307e+00
3.601890591483843718e+00
4.014449745479419462e+00
3.468550576745108582e+00
3.763245512772294354e+00
3.818951224342783224e+00
3.551696439764620017e+00
3.722477557736009857e+00
3.451830165670822126e+00
4.048325138085862918e+00
3.776887508694852347e+00
4.169852552616395869e+00
3.893155515026320845e+00
3.772148243599504625e+00
3.408439623050150136e+00
3.612810829169158300e+00
3.925036032172037892e+00
4.049971584185573015e+00
3.901474163963533304e+00
3.937518057842980035e+00
4.100009902155703045e+00
3.637230638294408180e+00
3.830871850061070116e+00
3.997970727388359347e+00
4.094909537546607581e+00
3.543401910586783110e+00
3.986766113536986289e+00
3.570493545956014980e+00
3.829577177560996137e+00
3.556914712034098258e+00
3.854298353247545883e+00
3.652531703234616955e+00
3.785743509833199738e+00
3.688573404310690584e+00
3.919120617212159541e+00
4.112346484072297415e+00
3.890665345493315996e+00
3.748253956105879414e+00
3.667967953066716635e+00
3.706566549820777823e+00
3.602537383681053473e+00
3.613731350086537120e+00
3.489662118706875926e+00
3.400387467147163889e+00
4.141325970518454191e+00
4.114749621075284303e+00
3.779377600694501904e+00
3.884027428132158288e+00
3.653086500334013831e+00
3.650764762245417128e+00
3.326057034363484544e+00
3.638214435524594670e+00
4.135074494372145359e+00
3.929863132498373712e+00
3.573766987824560371e+00
3.379952857249351794e+00
3.984865645265375900e+00
4.178338604558223146e+00
3.818655568060305150e+00
3.780903054609020320e+00
3.912686584808978463e+00
4.442193782541738578e+00
3.852255366587165941e+00
3.835150632625525802e+00
3.503977966420955603e+00
3.979914170417003128e+00
3.703833304991366759e+00
3.756342026958584324e+00
4.081687469000684132e+00
3.696184987663810873e+00
4.015057832834359353e+00
3.867517495227765778e+00
3.451859731683186716e+00
4.069410208959601150e+00
3.703369553074063347e+00
3.639997888837643636e+00
3.704059698785441501e+00
3.611905345859034888e+00
3.511594889948221443e+00
4.006323423832204078e+00
3.773412067687579974e+00
3.746584603450075601e+00
3.817437416969748032e+00
3.563810229580459232e+00
4.079439992456215691e+00
3.717797763356612606e+00
3.784167620140429733e+00
3.883807835963295485e+00
3.852970637648509555e+00
3.733475480678556835e+00
4.166798132471459581e+00
3.619957578195752479e+00
3.866497932512876101e+00
4.051734811491615851e+00
3.703259084392621414e+00
4.024279373215414068e+00
4.017106019683750695e+00
3.682515706100920827e+00
3.663431799055917981e+00
3.461661765131643698e+00
3.598577882869266720e+00
3.757969947661083499e+00
3.554384685592558490e+00
3.952833989449113350e+00
3.652688643632205689e+00
3.863466502022838700e+00
3.880977797342289204e+00
3.607283540108972897e+00
3.795830112196738604e+00
3.548653292988801500e+00
3.454342119678976086e+00
3.964950929231738641e+00
3.853226516270107815e+00
4.088356651817141696e+00
3.931181517485530907e+00
3.684960551639469450e+00
3.426515514831205866e+00
3.374141185093782802e+00
3.577450517011945941e+00
3.681819089203424156e+00
3.633489193844308129e+00
3.534760630188295227e+00
3.856085011920726835e+00
3.792338233452510199e+00
3.405979248882166743e+00
3.545011951892166557e+00
3.561901061776129307e+00
3.803178573228509052e+00
3.778332172926795351e+00
3.855732903356094532e+00
3.751086530393905605e+00
3.621895904337451899e+00
3.900953934938354184e+00
3.965238330242600640e+00
3.656171234629351119e+00
3.729618783702116858e+00
3.943741117366124538e+00
3.623555152281114466e+00
3.774432667594179058e+00
3.678884697884993837e+00
3.826833944448599034e+00
3.634444779361114541e+00
4.051987689885280908e+00
4.183696217870473077e+00
3.560299081970905721e+00
3.910369706217252883e+00
3.897017208611746941e+00
3.871491447291978361e+00
3.976521069304456368e+00
3.754719241884479697e+00
3.773985681104814915e+00
3.594956210889888482e+00
3.567481253865970814e+00
3.978648197907156181e+00
3.483323763540669304e+00
3.949350900886109184e+00
3.757354822325912558e+00
3.709641815924343611e+00
4.041954540552637809e+00
3.433202938953437755e+00
3.650769453446190749e+00
3.835206938350276484e+00
3.425170227334399353e+00
3.853171028899367023e+00
3.508431125111630244e+00
3.855725581084411324e+00
3.747706786089274544e+00
3.916488179626924637e+00
3.999169986954058675e+00
3.347663180714910869e+00
3.624711317305470359e+00
3.852824275353213146e+00
3.624111406923406165e+00
3.997875001843601339e+00
3.654028461723854981e+00
3.170087038434092452e+00
3.269543993023935169e+00
3.846624195517264866e+00
3.727779998453240928e+00
3.404801835787909070e+00
3.681295620173471672e+00
3.398332132919243520e+00
3.901641901801052192e+00
3.776939370685943764e+00
3.775538639803702523e+00
3.639455809096253436e+00
3.426001463089544341e+00
3.673406387436495724e+00
3.934306708116981799e+00
3.565637338807253087e+00
3.654845033822933242e+00
3.640723080765042141e+00
3.727540134579905295e+00
3.455497803863520900e+00
3.598677417727360606e+00
3.661944272595621275e+00
3.797759200543780356e+00
3.753474218512677041e+00
3.905963730190278316e+00
3.603282777520361968e+00
3.738746943514551724e+00
3.367575319046716587e+00
3.686635035639831859e+00
3.848700153736942742e+00
3.681436047478947593e+00
3.517524907563804870e+00
3.666504546574848700e+00
3.406308600868868552e+00
3.519081647974942495e+00
3.772766738239439199e+00
3.374740979175493205e+00
3.546637119368131863e+00
3.596097509606606124e+00
3.908436621228689845e+00
3.935079773510429035e+00
3.542139012970328071e+00
3.972141907244425951e+00
3.744617879515002468e+00
3.587518302912840795e+00
3.887444604225850142e+00
3.501284930008011997e+00
3.794462431362616517e+00
3.553337549264103501e+00
3.854809540235712539e+00
3.365061518748954317e+00
3.252506411714592538e+00
3.463800094257375672e+00
3.997709117307842064e+00
4.097593224229477471e+00
4.091803769084906506e+00
3.094574508235131027e+00
3.795310181375971759e+00
3.700291586090024953e+00
3.845121631864081735e+00
4.001573211374211958e+00
3.684184042549684790e+00
4.037875670790059601e+00
3.636379723129647967e+00
3.843846461052549124e+00
4.154610008836060686e+00
3.668405474502682395e+00
3.578348781686973012e+00
3.564045061159826666e+00
3.909554754627010187e+00
3.536048444672689417e+00
3.984414979727244344e+00
3.605255745486288355e+00
3.592735092565126909e+00
3.719570441158233987e+00
3.459683525166565854e+00
3.650733835845859865e+00
4.140754337629283022e+00
3.757976359814848788e+00
3.509162674122656700e+00
3.745916134239858586e+00
3.790811747437238921e+00
4.239795075833617588e+00
3.898797321939660332e+00
3.825365478401694386e+00
4.131354265488490718e+00
3.759869437245790369e+00
3.499541719117352123e+00
3.588105615575454266e+00
3.949912841652722051e+00
3.939432641673332736e+00
3.654636207712292251e+00
3.638719589713594438e+00
3.753184754100088671e+00
3.603791837556554523e+00
3.786667222697764679e+00
3.792748212918470863e+00
3.657372997752636135e+00
3.447219248685613469e+00
3.876579540456632778e+00
3.425109433093613820e+00
3.989702888473115827e+00
3.703153092967650828e+00
4.309491354100491556e+00
3.899740615870569638e+00
3.820011036611498767e+00
3.731365319210152354e+00
3.503290779252679954e+00
3.784093571120285660e+00
3.665260143082607502e+00
3.628927899613827002e+00
3.636313604221778739e+00
3.897424314177005744e+00
3.899135777723770957e+00
3.622916808474609951e+00
3.298846623393588029e+00
3.645190197147551991e+00
3.585318226435033839e+00
3.909637655636819975e+00
3.622906001770998419e+00
3.846057834678437981e+00
3.641711741988334250e+00
3.743157520910480152e+00
3.446462990195377163e+00
3.865504692164797973e+00
4.078893883528266429e+00
3.893462661959548488e+00
3.792562468996000469e+00
3.762689935727242307e+00
3.524970351594395535e+00
3.306464077597987661e+00
3.628272156537629467e+00
3.618890046759152934e+00
3.502629170630394473e+00
3.674785423446813137e+00
4.253254263893737175e+00
3.756717102659818064e+00
4.275142609240105251e+00
3.813194191045816250e+00
3.417205579960272299e+00
3.704329339975614310e+00
3.628503642817104247e+00
3.966366531518147109e+00
3.666668702657958079e+00
4.046015663354997294e+00
3.548346972140196787e+00
3.821289698727643014e+00
3.708449153328354342e+00
3.530875238083024836e+00
3.585943278247119892e+00
3.612678120484662969e+00
3.648267191912534901e+00
3.739810474468491464e+00
3.632217934800181069e+00
3.520741731360079729e+00
3.607352226626604708e+00
3.564401302607659083e+00
3.711718811423751152e+00
3.785707930239971652e+00
3.815404538402398238e+00
3.884873052166264440e+00
4.144542959998276821e+00
3.783742148746180867e+00
3.603398611284490460e+00
3.535819302785291551e+00
3.758903530740363319e+00
3.752327773597324168e+00
3.923195530350539695e+00
3.930868948147377306e+00
3.924914868435136484e+00
3.646395719928389401e+00
4.246797065223189449e+00
3.613021571747641936e+00
3.784757552718824858e+00
3.221281467748029481e+00
3.771361017338224819e+00
3.435034498862846952e+00
3.660287576335641724e+00
3.499396630258209129e+00
3.777283748456483625e+00
3.538598754532049195e+00
3.759604831254786728e+00
3.870457390233710271e+00
3.920415406560309624e+00
3.877021449460782421e+00
3.728289191942296465e+00
3.593435695229884264e+00
3.943570940348002374e+00
3.916453072353432319e+00
3.773955673622579443e+00
3.672160961066210483e+00
3.940836940073058070e+00
3.333691348990488912e+00
3.470477455134525435e+00
3.609619536461843747e+00
3.819500870176816498e+00
3.563202764838774073e+00
3.873358044121432808e+00
3.717680719196230665e+00
3.585221196995908244e+00
3.849769917619513482e+00
3.451550121699974660e+00
3.712079784077607858e+00
3.559064072185301963e+00
3.786389153430418819e+00
3.867536001030464021e+00
4.052994911849929771e+00
3.517357205253528907e+00
3.491702773542877836e+00
4.035647716398414353e+00
3.716545699072069553e+00
3.570904269356060645e+00
3.771227221968041832e+00
3.769531919675648712e+00
3.723152277933801990e+00
3.888662468895902169e+00
3.816751275401288890e+00
3.662395948922102740e+00
4.192552022509244303e+00
3.751867921018316121e+00
3.778735966556644232e+00
4.064619741620429494e+00
3.426096340565786047e+00
3.564953591445450432e+00
3.624752063416935677e+00
3.720762370719681300e+00
4.307850746575113021e+00
3.880704765360299735e+00
3.678889460836378689e+00
3.836122118993898766e+00
3.777185891977181242e+00
3.518205541425990290e+00
3.516917495442458019e+00
3.898245835257710734e+00
3.800621746195038231e+00
3.683361864949290077e+00
3.817894857689763111e+00
3.752648859166237916e+00
3.681686437057836159e+00
3.675994377568185811e+00
3.561261417958416331e+00
3.965268834809215104e+00
3.632369546513538161e+00
3.893991359771023841e+00
3.666010606638693492e+00
3.420662568190316222e+00
3.758287597712561823e+00
3.995413566576731412e+00
3.726789892852448993e+00
3.757332673447554949e+00
3.923300399764176660e+00
3.994354834022228129e+00
3.996212239962705137e+00
4.048534335993196009e+00
3.949868418832263917e+00
3.714880965318403394e+00
4.114070778130551886e+00
4.024897484875163300e+00
3.557206592581090732e+00
3.607988848242361879e+00
3.895197396026366388e+00
3.959849317214802156e+00
3.684036031048470328e+00
3.726808591159164852e+00
3.487032720947542241e+00
3.872341889460372943e+00
3.792492719758245201e+00
3.749075745775915181e+00
3.560922772205798115e+00
3.840056953332982914e+00
3.815771748071900227e+00
3.576186914046043608e+00
3.656673566877491233e+00
3.715607345580349996e+00
4.044543469388970358e+00
3.863526058375717387e+00
4.118783225362405709e+00
3.642588368024179069e+00
3.891805395146317181e+00
3.797178139454755463e+00
4.275277078348833193e+00
3.853146166987862387e+00
3.741360854767550315e+00
3.935609545784404251e+00
3.700941418390226723e+00
3.603795730197137726e+00
3.894012587871463982e+00
3.823066217646388321e+00
3.648242032636579424e+00
3.749093548655940911e+00
4.218284385251773294e+00
4.188245626487346662e+00
3.857335458901045566e+00
3.766735989397762996e+00
3.719069269113977949e+00
4.067009502784250330e+00
3.535737007812214117e+00
4.248619544724999031e+00
3.910796914289980553e+00
3.895948220399428674e+00
3.546458080742044494e+00
3.748180340442811787e+00
3.883835068053477890e+00
3.895259459550836745e+00
4.028314654112580051e+00
4.223498440089832329e+00
3.878739598964335844e+00
3.734263748127273352e+00
3.821231729300770485e+00
3.923298509004162771e+00
3.824789203197254128e+00
3.600471962642900703e+00
3.814750673148197713e+00
3.897747281685323362e+00
4.350163820104653745e+00
3.284324103650392512e+00
3.685015198830481786e+00
4.051820771340715943e+00
3.838092886175472618e+00
3.258369102127671280e+00
4.002762378865754478e+00
3.665268390767001616e+00
3.774502523391471520e+00
3.502095768931239750e+00
3.888414476595391633e+00
3.826642771412946953e+00
3.828541266645865360e+00
3.797313192019726280e+00
3.748288838842538606e+00
3.561214386007260035e+00
3.666246867991724834e+00
3.811535010706028181e+00
3.428458940071763550e+00
3.539612590869049225e+00
3.811691230889870496e+00
4.041576616725201632e+00
3.704509119739927137e+00
3.697575826514393871e+00
3.713317897741532647e+00
3.762205176213475610e+00
3.639838339207497331e+00
3.964125408431200537e+00
3.850507339728937328e+00
3.665213590861902127e+00
3.861456206423294013e+00
3.332437292507497872e+00
3.572211297973785005e+00
[truncated: 4,003 more rows]
