# Supplementary material for: Atomistic simulations of the Escherichia coli ribosome provide selection criteria for translationally active substrates
Source: Nat Chem. 2023 Jun 12;15(7):913–21. doi: 10.1038/s41557-023-01226-w (PMC10322701; doi:10.1038/s41557-023-01226-w)
Supplement: Source Data Fig. 2 — Data in CSV format for Fig. 2a,b,d. [file 41557_2023_1226_MOESM4_ESM.zip › Watson_SourceData_Fig2_panel_B.csv]

1.327602226610727465e+00	1.793659484149529248e+00	2.014322806403222810e+00	1.947089598403745514e+00	1.946345904295637252e+00	1.934729062330221794e+00	2.311450642298025215e+00	2.290237934884148618e+00	2.265610579592098883e+00	2.200458034442955846e+00	2.404510187218655393e+00	2.148210310733672745e+00	2.081702932714012189e+00	2.041146103055914818e+00	2.142907048908632373e+00	2.138045311785174984e+00	2.072233362641429544e+00	2.283741585560459697e+00	2.362206160513844022e+00	2.030827630626439895e+00	2.118710422288145434e+00	2.400629955650132263e+00	1.958202751017107834e+00	1.917065909034707971e+00	2.059080043048669761e+00	2.190944350601738311e+00	2.146881321472998483e+00	2.082638270790081680e+00	2.211168019513504834e+00	2.040187596341290099e+00	1.952842802115703158e+00	2.117294417365549020e+00	1.990345968435236701e+00	2.208402824309377177e+00	2.122513600255338861e+00	2.078032891486751854e+00	2.018863927169402661e+00	2.137123365867547697e+00	2.262073902620183041e+00	2.115904213297485459e+00	1.771152930901038536e+00	2.120671968593538015e+00	2.216953799114740775e+00	1.983773719778483269e+00	2.077760174866231768e+00	2.017864347368375721e+00	1.826964187250869287e+00	2.065529561010803317e+00	2.054881276018533764e+00	2.152532029733605246e+00
1.918338302834026843e+00	2.028963162956635813e+00	2.034265617215126554e+00	2.064808462268127531e+00	2.045442248506537997e+00	2.060455391647037615e+00	2.072185113644001486e+00	2.099128069069708946e+00	2.081585375416422412e+00	2.032138503619821623e+00	2.032168848889620794e+00	2.080023946614731667e+00	2.083738847437613284e+00	2.064569881770305759e+00	2.078906305101598573e+00	2.081439763718150093e+00	2.065683504382179070e+00	2.052838618915436175e+00	2.071541287898940986e+00	2.044722701623630901e+00	2.064724460508202686e+00	2.096523051478579980e+00	2.088626904023004993e+00	2.078780079676311843e+00	2.104260579357035699e+00	2.105081801279589104e+00	2.112006947487128361e+00	2.090883089342410184e+00	2.077742472032221954e+00	2.124632311585051170e+00	2.101425854426852258e+00	2.097810844827720178e+00	2.106694650676809832e+00	2.115149660272847232e+00	2.079173989231241304e+00	2.082494196484939497e+00	2.078510771170885452e+00	2.078214299734662873e+00	2.077897806031018479e+00	2.079160094385955837e+00	2.080457704409302000e+00	2.085629518938650673e+00	2.072875626743820199e+00	2.106921624435702967e+00	2.086601838247759133e+00	2.093803016219473179e+00	2.088134114996362811e+00	2.096473919010550357e+00	2.097059573235414476e+00	2.085972129055255753e+00
[truncated: 5,000 more columns]
