# Supplementary material for: Atomistic simulations of the Escherichia coli ribosome provide selection criteria for translationally active substrates
Source: Nat Chem. 2023 Jun 12;15(7):913–21. doi: 10.1038/s41557-023-01226-w (PMC10322701; doi:10.1038/s41557-023-01226-w)
Supplement: Source Data Fig. 4 — Data in CSV format for the kernel density estimate plots in Fig. 4; each panel and each monomer’s data are in a separate CSV file, named accordingly. [file 41557_2023_1226_MOESM5_ESM.zip]

Archive with 24 entries (24 files):
- Watson_SourceData_Fig4_panel_A_mon5.csv
- Watson_SourceData_Fig4_panel_C_mon6.csv
- Watson_SourceData_Fig4_panel_C_mon7.csv
- Watson_SourceData_Fig4_panel_C_mon8.csv
- Watson_SourceData_Fig4_panel_C_mon5.csv
- Watson_SourceData_Fig4_panel_C_mon1.csv
- Watson_SourceData_Fig4_panel_C_mon2.csv
- Watson_SourceData_Fig4_panel_C_mon4.csv
- Watson_SourceData_Fig4_panel_C_mon3.csv
- Watson_SourceData_Fig4_panel_B_mon6.csv
- Watson_SourceData_Fig4_panel_B_mon7.csv
- Watson_SourceData_Fig4_panel_B_mon8.csv
- Watson_SourceData_Fig4_panel_B_mon5.csv
- Watson_SourceData_Fig4_panel_B_mon1.csv
- Watson_SourceData_Fig4_panel_B_mon2.csv
- Watson_SourceData_Fig4_panel_B_mon4.csv
- Watson_SourceData_Fig4_panel_B_mon3.csv
- Watson_SourceData_Fig4_panel_A_mon2.csv
- Watson_SourceData_Fig4_panel_A_mon4.csv
- Watson_SourceData_Fig4_panel_A_mon3.csv
- Watson_SourceData_Fig4_panel_A_mon1.csv
- Watson_SourceData_Fig4_panel_A_mon6.csv
- Watson_SourceData_Fig4_panel_A_mon7.csv
- Watson_SourceData_Fig4_panel_A_mon8.csv
