# Supplementary material for: Atomistic simulations of the Escherichia coli ribosome provide selection criteria for translationally active substrates
Source: Nat Chem. 2023 Jun 12;15(7):913–21. doi: 10.1038/s41557-023-01226-w (PMC10322701; doi:10.1038/s41557-023-01226-w)
Supplement: Source Data Fig. 4 — Data in CSV format for the kernel density estimate plots in Fig. 4; each panel and each monomer’s data are in a separate CSV file, named accordingly. [file 41557_2023_1226_MOESM5_ESM.zip › Watson_SourceData_Fig4_panel_A_mon5.csv]

4.174118458783638630e+00
3.727963556375285759e+00
4.994856756498427863e+00
4.695772415828918689e+00
4.859195204705291538e+00
4.819168763617184048e+00
4.823404782553185832e+00
5.174931847199494506e+00
5.016661518316895219e+00
4.552858950914405511e+00
4.958838456392678395e+00
4.807685036975350990e+00
5.189328732265420463e+00
5.042745562479258759e+00
4.963082607485205244e+00
5.136188202847667306e+00
5.390565539461765532e+00
5.110326293183049984e+00
4.993192296740782687e+00
5.420617377376495405e+00
6.104772727727787007e+00
5.672994025923006056e+00
5.638559390410189387e+00
6.237562203264306326e+00
5.708268356382670383e+00
5.182895074842129191e+00
5.137782184231943994e+00
5.503128024091616055e+00
5.851347904757677298e+00
5.822327569158656679e+00
6.034389427314860832e+00
5.640118214000060526e+00
5.868584966401097169e+00
5.777764013097474560e+00
5.640404337682973335e+00
5.539480266922798712e+00
5.663357248824453904e+00
4.988144110420321908e+00
5.147080794424109484e+00
5.098929633069793077e+00
5.257960016942740289e+00
5.167740159060933536e+00
5.441386756636217292e+00
5.109650380863793195e+00
4.960449698834621834e+00
5.473363101467857206e+00
5.352415203880934946e+00
5.068517722908755907e+00
5.060265741699525144e+00
4.653438050397773473e+00
5.027469514892005442e+00
5.056462308749686052e+00
5.427267007739550841e+00
4.512611278898778444e+00
5.743257808658035479e+00
4.912545299590848735e+00
4.779739925060121131e+00
4.520446874922311231e+00
4.722638930004946722e+00
4.687972310872217996e+00
4.573987452413405208e+00
4.750624585493274488e+00
4.687193321989224337e+00
5.082984128424350878e+00
4.609844446608010848e+00
4.479218210511692000e+00
4.588512992869575591e+00
4.814589409881014248e+00
4.846857556038766113e+00
4.894325822776981916e+00
4.756305958854257554e+00
4.746730399726557970e+00
4.764901402392070828e+00
4.805315031550943417e+00
5.264131060800817608e+00
5.299115681400392575e+00
5.375001148428425246e+00
5.601062502269972043e+00
6.072751205139804931e+00
5.477047379972208141e+00
4.629527873236573221e+00
5.413935499543122809e+00
5.471250721182978616e+00
4.895047011224046507e+00
5.015297817901632982e+00
5.079775407874245197e+00
5.353325280107051221e+00
5.645616788189933288e+00
5.663920032531581938e+00
5.334595373460814471e+00
5.621227619315926738e+00
5.385059220529451629e+00
4.749910930087757777e+00
5.722891277322429637e+00
5.528367998904925251e+00
4.635243208350764199e+00
5.403899324244058278e+00
5.016963710407152277e+00
5.170319405648624134e+00
4.709109093741514762e+00
5.424753659286158047e+00
5.620982191326461930e+00
5.409764333242704559e+00
5.154370132422780415e+00
5.288047766627965274e+00
5.309868777116186322e+00
5.523719192695980773e+00
5.514334893008306260e+00
5.511896468393037374e+00
5.348646841001147401e+00
4.987659953875597019e+00
4.936752498487247287e+00
4.946285316015180733e+00
5.735552524214212688e+00
5.589019750080669979e+00
6.186407955099709532e+00
4.747710820592178749e+00
5.002967887322161467e+00
6.052360705446134581e+00
5.781367168343312102e+00
5.470200420857350032e+00
5.639254920514150449e+00
5.740556839507175546e+00
5.248106294221553725e+00
6.004962155567113768e+00
5.488854104074724738e+00
5.604073763605986080e+00
5.379276178750287407e+00
5.255045474528351690e+00
5.382654721105244455e+00
5.101166678269236421e+00
5.054995170804520654e+00
5.245579032889434501e+00
5.244342330400050933e+00
5.090339542137001239e+00
5.791006770043750862e+00
5.342734811018580388e+00
5.326126928764193913e+00
5.404256725482802004e+00
5.291198473792871226e+00
5.312279755329694098e+00
5.390649593138612694e+00
5.184936970837857650e+00
5.447596481790206724e+00
5.184545444516494683e+00
5.302568652465318166e+00
5.493328085676288275e+00
5.261839280592081280e+00
5.601864549057981257e+00
5.745208065848864010e+00
6.110262029278655582e+00
5.643100215396178676e+00
5.796898628977523948e+00
4.532944152135939930e+00
5.374796031397740315e+00
5.256311213408203287e+00
5.403668408686516322e+00
5.795225259262306139e+00
5.962854130277546183e+00
4.815353160111487618e+00
4.998638921775961030e+00
4.572678093687571277e+00
6.005534967002990498e+00
5.862983768129596207e+00
5.111857550557437513e+00
6.454518769672937140e+00
5.980245522874802155e+00
5.085248556652948615e+00
4.967102333320486451e+00
5.821394136849135315e+00
5.575619829321607490e+00
6.217093339294258669e+00
5.577565513068108771e+00
5.184214963694660838e+00
6.095619148674953358e+00
6.138746978539063370e+00
5.437730808953095796e+00
5.598996290702895173e+00
4.945813529489700322e+00
5.289820686760517532e+00
5.487596061264411240e+00
5.328601411019892709e+00
6.062544143024265253e+00
5.657292919751379934e+00
5.700835258011468731e+00
6.221169707246740010e+00
5.471247579459578070e+00
5.057508995491928339e+00
5.047877478029950460e+00
5.580768775176436769e+00
6.018596277640264169e+00
5.605712303843540134e+00
5.672434828205410895e+00
5.789068461670237475e+00
6.384045743536475470e+00
6.354260569734223374e+00
5.881637921337175889e+00
5.566550562317682527e+00
6.215078702781806186e+00
5.348938535039529540e+00
5.401317966814705329e+00
5.229010146860968433e+00
5.330385393864106369e+00
6.328200477334078755e+00
6.168675649834746366e+00
6.152327435464592931e+00
5.855697137943507435e+00
6.192927522474017898e+00
6.265333653116524459e+00
5.996227660694169792e+00
5.910062699502550032e+00
5.086338967893343721e+00
5.784534558344369692e+00
6.070514176892134905e+00
6.294020609565333935e+00
6.048730579014360842e+00
6.346680189840971487e+00
5.966243176610834809e+00
6.075638031059845900e+00
6.002635776099054965e+00
6.017828146543442891e+00
6.107884843328361235e+00
5.798841576521602370e+00
5.938673214700442848e+00
5.283921910794319388e+00
5.416212250084691426e+00
5.911020761261632117e+00
6.247812251342718781e+00
5.582449472358381293e+00
5.936269980789592893e+00
5.577257472299664620e+00
5.349220329699906351e+00
5.562518752120062970e+00
5.038995335981133472e+00
5.449308845935656898e+00
5.521657845573578527e+00
5.652707188648181891e+00
5.484129451606182926e+00
5.782483686791437094e+00
5.164286902144092473e+00
5.239911895231925243e+00
4.846219601731562854e+00
5.518551614952566631e+00
5.116287930617883006e+00
5.248082893742060939e+00
5.250968860473957278e+00
5.222934647261194385e+00
5.354932543426161651e+00
5.733320671917066846e+00
5.161034557323483263e+00
5.699244819727868894e+00
5.218441921419358920e+00
5.285749370739235786e+00
5.673138786498949315e+00
5.025446463401845421e+00
5.194047751761587506e+00
5.582376850813589364e+00
4.969364587258962906e+00
4.551546218704118907e+00
5.519158546592611181e+00
5.532303415085389808e+00
5.829372645956144794e+00
5.234864093648725181e+00
5.831725972715748441e+00
5.921322988992707259e+00
6.136616066306871176e+00
6.028803538728804590e+00
6.110675889775325054e+00
6.214157855412001830e+00
6.073869591674911028e+00
6.196354530228365576e+00
6.093268119595328436e+00
6.263130456584454997e+00
5.992396453579975635e+00
5.966348067642104347e+00
6.052492869823358212e+00
6.006385474732556240e+00
5.388875311008379576e+00
6.420277885437545073e+00
5.793948423688211058e+00
5.628938094743383580e+00
5.030846590654779682e+00
5.206862110097746132e+00
5.440695130639940480e+00
5.404563004360291245e+00
5.357331867090088906e+00
5.235188924195430360e+00
5.183586293498332331e+00
5.169523720620204266e+00
5.015111297326375173e+00
5.129166221483860255e+00
5.121013615703010835e+00
5.737415624222189869e+00
5.339736649042087890e+00
5.028015547609363978e+00
5.289191995175005268e+00
4.996666281709743807e+00
5.174260294862307319e+00
5.623646516593043820e+00
5.333724692244274479e+00
5.276851104703836448e+00
5.359854893191130287e+00
5.156222502245529249e+00
5.255069005434914509e+00
5.247395616294167731e+00
5.520594827008057592e+00
5.299295149219667600e+00
5.378211368971427930e+00
5.259399262859606239e+00
5.542625574788348608e+00
5.188439248424745465e+00
5.394957722952983481e+00
5.144779121999307314e+00
5.090218720691628285e+00
5.082414512854786182e+00
5.827938223669574036e+00
5.584530382324042641e+00
5.406159760338486997e+00
5.387649934524677775e+00
5.369501422282580982e+00
5.380344868367558320e+00
5.319220697329940073e+00
5.432819805527286938e+00
5.325225485824161886e+00
4.588820474907021385e+00
5.420440247072774831e+00
5.307249277729320092e+00
5.170448349897433182e+00
5.274724834674667129e+00
5.206413565499834029e+00
5.008896961564331285e+00
5.266505315946265142e+00
5.195741783149313342e+00
5.145464462639827374e+00
5.147087562248622739e+00
5.130007439181617279e+00
5.221230479986620487e+00
5.165948509468552885e+00
5.191560638082560075e+00
5.685461201710913848e+00
5.469797092596924593e+00
4.719289722803515552e+00
5.660802186787582180e+00
5.375257900708430903e+00
5.966392907188016181e+00
5.068142194051315386e+00
5.661895204498367029e+00
5.234880292068502250e+00
5.460371126206155168e+00
5.152654517250819133e+00
5.194789206711884155e+00
5.335789970898555445e+00
5.567903120113225413e+00
5.309960471905038837e+00
5.393403843434686706e+00
5.236175311480514516e+00
5.400875568464737597e+00
5.351445258061519716e+00
5.649679370236326825e+00
5.081739919042965958e+00
5.095876504062534451e+00
5.496197485451749465e+00
5.521957761860963210e+00
5.595825017718567551e+00
5.068692272293085388e+00
5.448771913229272457e+00
5.356724954370748470e+00
5.166208380328026983e+00
5.575441906430916639e+00
5.506443044913822860e+00
5.461240352686061783e+00
5.485125747241543337e+00
5.223499497033416539e+00
5.155071869263701423e+00
5.483895575169676739e+00
5.313667232608216828e+00
5.299636690525389326e+00
5.179812720733347753e+00
5.162488679524166457e+00
5.618727044531574677e+00
5.464366264615660107e+00
5.241919685007663254e+00
5.191293556764450479e+00
5.612862856513838317e+00
5.550875542218417280e+00
5.376380466071328357e+00
5.329849586273634365e+00
5.487785105785101258e+00
5.281242190308037543e+00
5.788537840529950351e+00
5.938308094026076844e+00
5.747631881392650577e+00
5.707637471908104665e+00
4.705821448938819707e+00
4.806477425497578615e+00
5.363764332560378101e+00
5.271156688772511423e+00
4.879174472971421039e+00
4.904993333936345401e+00
5.221209816396714665e+00
5.102248912512536094e+00
5.527608688923536739e+00
5.334138122327471088e+00
5.193647898186988243e+00
5.269873095439376876e+00
5.334323377440074232e+00
5.358140530250847355e+00
5.435741812575263232e+00
5.055335263279082447e+00
5.472537693310285611e+00
5.335831436364923519e+00
4.776904798208523317e+00
5.300023328254748201e+00
5.057959761887960148e+00
5.070051861375344693e+00
5.317470390054229945e+00
4.436180761624551216e+00
5.011752639870951320e+00
5.268940447599187671e+00
4.571472999117616176e+00
4.679256461698723335e+00
5.656222001369666685e+00
4.519138233295472595e+00
4.795925999164908582e+00
5.054167170994660729e+00
4.754561612273172422e+00
5.092653547313243045e+00
5.045896885834356027e+00
4.676388578551875064e+00
4.867907581560968033e+00
4.934970759412284025e+00
4.605692031551306798e+00
4.455790636464375787e+00
4.575798550997407510e+00
5.014607678193802265e+00
5.012063325308356632e+00
5.188276108215745808e+00
5.201241367996820131e+00
4.900644058190803065e+00
5.356705354341545267e+00
4.359500411385820229e+00
4.426856128217466768e+00
4.558083274725228229e+00
4.630827023548305554e+00
4.479348059031170948e+00
4.915844367837202356e+00
4.601431085428434820e+00
4.563260043593619031e+00
4.590142787868326302e+00
4.510920177351141369e+00
4.693945591723307054e+00
4.331232562892089355e+00
4.154476688487783953e+00
4.244947584378773620e+00
4.441946591027194025e+00
4.392706799656401095e+00
4.531369215717782062e+00
4.423377705585817665e+00
4.450086566986425574e+00
4.645708555752245950e+00
4.610391718461901434e+00
4.537873175373692725e+00
4.597823991969346658e+00
4.613844894504769201e+00
4.417228613373983315e+00
4.569263500125793520e+00
4.182961608317724789e+00
4.644275720590514744e+00
4.633583524424476963e+00
4.580581887781545625e+00
4.639400342801688559e+00
5.232790778888497307e+00
4.519134091590670366e+00
4.918725073741481602e+00
4.672939701816706481e+00
4.910202501450524615e+00
4.562031637456120059e+00
4.491127302649563724e+00
4.238959700762916505e+00
4.948707116566677833e+00
4.360381277532176192e+00
5.065936888978181507e+00
5.276462283580928947e+00
5.023376175293591039e+00
4.469888363489899596e+00
4.715213962730391728e+00
4.500978155022629323e+00
4.456306514540930408e+00
4.382884098649507898e+00
4.167025464578411054e+00
4.269707224386028344e+00
4.418410104161734075e+00
4.941612922126237706e+00
4.839225708871043530e+00
4.976992065325828385e+00
4.721789855156629301e+00
4.808866420020014409e+00
4.840295673637744933e+00
4.948500787710088389e+00
4.937200285865993798e+00
4.413266599530060397e+00
4.969039099011254734e+00
5.070610518632551411e+00
4.748956087885365385e+00
4.552218218374908254e+00
4.540184913658509736e+00
4.417108587620218962e+00
4.360428561520143909e+00
4.460609472134303921e+00
4.750357993450730731e+00
4.492810123231273600e+00
4.661457420296345688e+00
4.618421235430448135e+00
4.831554285080115640e+00
4.853873245019077132e+00
4.755572066957086896e+00
4.781116403437858153e+00
4.962628368012480529e+00
4.634895552532434237e+00
4.889874670213055552e+00
5.006197699117046263e+00
4.970807478480719688e+00
4.973496223547856587e+00
4.781183038987808942e+00
4.556467774180464225e+00
4.766933788898260360e+00
5.016011471868821125e+00
4.754197757243812994e+00
4.504837710958262242e+00
4.889943877826425478e+00
4.894126347627253182e+00
4.763045610229376337e+00
4.735269150255176918e+00
4.856836667639936600e+00
4.674713761838033221e+00
4.770497556127770267e+00
4.651639040400418423e+00
4.719473735442575091e+00
4.651173781691835707e+00
5.263927512001730591e+00
4.770615491907254757e+00
4.928661058993902166e+00
4.925891595475398788e+00
4.757723010676927267e+00
4.736577408135356215e+00
4.661392120361476543e+00
4.582813489498446025e+00
4.795002232114600638e+00
4.860331812808291296e+00
4.752930661077747310e+00
4.784811584889549607e+00
4.713242372782158185e+00
4.757149885824822455e+00
4.637278254074474582e+00
4.933814878757165623e+00
4.687256417422356769e+00
4.910419867987267928e+00
4.767326159760288284e+00
4.050827680861402769e+00
3.939428614528193151e+00
4.639800702187414139e+00
3.694138374093032695e+00
3.917587876859997209e+00
4.149893289318455025e+00
4.238399947922804500e+00
3.795209978296388176e+00
4.235902725785375189e+00
4.078672432098268352e+00
3.990623050728698384e+00
4.676855228750009807e+00
4.410573552174900769e+00
4.077969746534665596e+00
4.444541868718965283e+00
4.165013612595594772e+00
4.075378249375187778e+00
4.171027666638798870e+00
4.257586071199304989e+00
4.279742429502271683e+00
4.233278003118130961e+00
4.402146479979296423e+00
4.147733880701756526e+00
4.332479277123275629e+00
4.423851026077657345e+00
4.289377866789895855e+00
4.234944579399235742e+00
4.292132552705393067e+00
4.119961572762618651e+00
4.090023802621231219e+00
4.239872195016897827e+00
4.274381636861846800e+00
4.470562259127777160e+00
4.486469590367017979e+00
4.218941074821242587e+00
4.076441005850612420e+00
4.348159088289576424e+00
4.118648214569259558e+00
4.419183171485877359e+00
4.217939157287228902e+00
4.355519949499523591e+00
4.063947451787186083e+00
4.330297861709460072e+00
4.417789526212217766e+00
4.196728002147732006e+00
4.802380397167013371e+00
4.964195943338341799e+00
4.650306668946085686e+00
4.758147734285395281e+00
4.797064069079064907e+00
4.721225612712848019e+00
4.585803768650159817e+00
4.789698394581564322e+00
5.061239617414166503e+00
4.822968744620620640e+00
4.790311642048231455e+00
5.091170772351863327e+00
4.884725491740819159e+00
4.720675979635735153e+00
4.777688322471875360e+00
4.676972541701459818e+00
4.404009369496722393e+00
4.394751345053719227e+00
4.532911426794957954e+00
5.113397424604079866e+00
4.717942321664804872e+00
4.408134730574549742e+00
4.847594340669934887e+00
4.871011346077072091e+00
4.794240621204266084e+00
4.587492508422287507e+00
4.682640794158230868e+00
4.555903257548103547e+00
4.710750803109964302e+00
5.069050707149011181e+00
4.864124780713225960e+00
4.781060993724011610e+00
4.909406422946352322e+00
4.725273793495777142e+00
4.771620920682802414e+00
4.710679131103528761e+00
4.703676765593386655e+00
4.765642026466493597e+00
4.436214842752431053e+00
4.836618943770390366e+00
4.809749827215552109e+00
4.837872587885388320e+00
4.471001079656183208e+00
4.836942429907782781e+00
4.905506800936652034e+00
4.677140085536856340e+00
5.175073772573164810e+00
4.665332756700572681e+00
4.649094406228165610e+00
4.606720980587163616e+00
4.871162732562011932e+00
4.615438944571984337e+00
4.665943928012538322e+00
4.689614675065148397e+00
4.880018401364245584e+00
4.754547285622003905e+00
4.751609476889465000e+00
4.730477205371124150e+00
4.835697185601364190e+00
5.048660752242031258e+00
4.722932432817533943e+00
4.792175264372172450e+00
4.767798272812226124e+00
4.901881102155247305e+00
4.870673157262238817e+00
4.996841851111076593e+00
4.792801305498078257e+00
4.888400519232692254e+00
4.605644583032891148e+00
4.606293208732255451e+00
4.475983367498652221e+00
4.467647897249065636e+00
4.900296170864363532e+00
4.621426511707112716e+00
4.755833201987252679e+00
4.788084305514170858e+00
4.893515321418769659e+00
4.766038621279176546e+00
4.889547989139301443e+00
5.048141002473825800e+00
4.692693899464890350e+00
4.923514323194281950e+00
4.910629054264003202e+00
4.941336578185957507e+00
5.130690868590883191e+00
4.599548955466058686e+00
5.030348287229403859e+00
4.862280339322652800e+00
4.752560804258767035e+00
5.049596144286916832e+00
4.764141681100173109e+00
4.870244004319663311e+00
4.836574351003874561e+00
4.474975561663398160e+00
4.233758488832166655e+00
5.149270592596209006e+00
4.879500649161347070e+00
4.762301996820981209e+00
5.012112109107833113e+00
4.706589896330051204e+00
5.086696724928386537e+00
4.443454268770078208e+00
4.443833590265914069e+00
4.367479284681619056e+00
4.895600942778909115e+00
4.759728832219923156e+00
5.169403262645547947e+00
4.829873999065418033e+00
4.910324276766421470e+00
4.399219812836878241e+00
5.102057684861471820e+00
5.036928470354681942e+00
4.966094115326789016e+00
4.644475092017085416e+00
4.826429906272224457e+00
5.030639243499150481e+00
4.673572484900283541e+00
4.073430675178754790e+00
4.323220728831995707e+00
3.912342688336163388e+00
4.133575467858057628e+00
4.069768789566623468e+00
4.223794191596493164e+00
4.066057984100735823e+00
3.836771140421772142e+00
4.145348219831653580e+00
4.341174647855123858e+00
5.042287764644231451e+00
4.863263259526075188e+00
4.682518255911716665e+00
5.089323403586598182e+00
5.103669222915423020e+00
5.042385606907394013e+00
5.409642726616954000e+00
4.742705989030759461e+00
5.050221752318680757e+00
4.942532101271130962e+00
5.397948750428700926e+00
5.193075435825723396e+00
4.985773514125352079e+00
4.799405322478306424e+00
5.320004572439027690e+00
5.090949643142541170e+00
5.183448117773236774e+00
4.708846282434048902e+00
5.096751852708357511e+00
5.100983252571995585e+00
5.042460368015986738e+00
5.272720713228601142e+00
5.101016420058323675e+00
4.962754247068404290e+00
5.153364744937459108e+00
4.761506388317655158e+00
4.625671079201140401e+00
4.988140895762682270e+00
5.215038247243248826e+00
5.177279820094965679e+00
4.693060294557253265e+00
5.424783461764193682e+00
4.833791545892975883e+00
5.007278983597829303e+00
4.606167823814924844e+00
4.992490220374386389e+00
4.802275702057471563e+00
4.845064321154051612e+00
4.719196697733971213e+00
4.092930875463805407e+00
4.823280093284264325e+00
4.661933751647879376e+00
5.284066890982898279e+00
5.257628233284111552e+00
4.981525329947939618e+00
5.056615568443407760e+00
4.352895057597267581e+00
5.390624485787962605e+00
5.224739198180601285e+00
4.674436638230524466e+00
5.370665616781495011e+00
5.657095636224255486e+00
5.479336184222716177e+00
5.301398088307480272e+00
4.931454883520621557e+00
4.996995798631139074e+00
5.111035608783199180e+00
5.989625970279877976e+00
5.390317245525125145e+00
5.324905758122393529e+00
4.785621165428702639e+00
5.311723418063727387e+00
5.230627078763578020e+00
5.567157142105275902e+00
4.746603704416942904e+00
5.073097823250836136e+00
5.256740751407680712e+00
5.476148774535890773e+00
4.919804993978831753e+00
4.940551768411229894e+00
4.940386137120893473e+00
5.314872753446465481e+00
5.367687287912140448e+00
5.232014761476293074e+00
5.310806016253631689e+00
5.116513785444833040e+00
5.183162978386559594e+00
5.722650151022026677e+00
5.636896825825428614e+00
4.792041903272469483e+00
4.970063645849427836e+00
4.995072367863492069e+00
5.445306558541621378e+00
5.325408162695603131e+00
5.179608054646632098e+00
5.291993829105532399e+00
4.897880064055861737e+00
5.075221426478948139e+00
5.240221101280731375e+00
5.467371435048435480e+00
5.022911054726740154e+00
4.921656616846834531e+00
4.559459370976838066e+00
4.951120100098648891e+00
5.769011119289679357e+00
5.548941559118246936e+00
4.968379929529173289e+00
5.388697336574103325e+00
5.027642248741336140e+00
4.375610972961481160e+00
4.452616761482663499e+00
5.027976298698576763e+00
5.224223406367879186e+00
5.299389248531750418e+00
5.223123195335397817e+00
5.365176954846636370e+00
4.914093609353645142e+00
5.545625749077184530e+00
5.184337184765006157e+00
4.917716316028066359e+00
5.073209307130867707e+00
4.578831236254884196e+00
4.909780724872716995e+00
5.096573315076625477e+00
6.434830708473250560e+00
4.894491448344621354e+00
4.805756741052172210e+00
4.871619116203484090e+00
4.816489018216935314e+00
5.208496572396442481e+00
4.725291498251876554e+00
5.198630717065789497e+00
5.048724037882887039e+00
4.997899367146098726e+00
5.332304037069286906e+00
5.179830935630532096e+00
5.012027333729367484e+00
4.815033890756443391e+00
5.380449290518914296e+00
4.794647058194502875e+00
4.768583193155408573e+00
5.161205467443302553e+00
4.873983994018824539e+00
5.131481513242456494e+00
4.920336900727199314e+00
5.088698137755994999e+00
5.733106648022218366e+00
5.301991031958189105e+00
5.057911974277421230e+00
4.661805385323968487e+00
4.500587704898150854e+00
4.619373691775657598e+00
4.750509122860272271e+00
5.237009409607824573e+00
5.022754992889822745e+00
5.122255988393698445e+00
5.242262494473979295e+00
5.140752816044712681e+00
5.284534902120184618e+00
5.254714877562697950e+00
4.898170307137929669e+00
5.406802464825005039e+00
5.279650702637500359e+00
4.780915559911746548e+00
5.270856239962331991e+00
4.798863718849289306e+00
5.415716684685013327e+00
6.043450085216799827e+00
6.036083794974429928e+00
6.041774252742235340e+00
6.401766169792388439e+00
5.408452982473570536e+00
5.867301832010398677e+00
6.280493308713232636e+00
5.642998199660197223e+00
5.707682662270253893e+00
5.805507257745360583e+00
5.978269545071081659e+00
5.941270045505956610e+00
5.961244870050165900e+00
6.356130084095874544e+00
5.884572292560043216e+00
4.995822265872196688e+00
5.379678063631551765e+00
5.199618475812751051e+00
5.200294126214203949e+00
4.842482912877292378e+00
5.042064603579006210e+00
4.980898150528097368e+00
5.369934645674788065e+00
5.664116816378450103e+00
5.514889749210516889e+00
5.425455419184371131e+00
5.384265807017876604e+00
5.036450147679516043e+00
4.892074031403617518e+00
5.164563467534144969e+00
4.830114706942024050e+00
5.189341276342257281e+00
4.549291281636847373e+00
5.228860068707440689e+00
4.600108230261107600e+00
5.283036523206640744e+00
5.300545665421906527e+00
4.665258344639384269e+00
5.169712971564480064e+00
5.256322719248600173e+00
5.731835398878609489e+00
5.483236904592597050e+00
5.223671758766983864e+00
5.469300024259780457e+00
4.733171522863238501e+00
4.684970149143243390e+00
5.043258141606020928e+00
4.961809568547250748e+00
5.169304607582756894e+00
5.403593840294813155e+00
5.291630458012814842e+00
4.929595725388934646e+00
5.182268249962859841e+00
5.229139695521208608e+00
5.016411617720148541e+00
5.099946162681039397e+00
4.967846531691576750e+00
5.181425836535619389e+00
5.078460131904400043e+00
5.270559655586647629e+00
4.996309301577995576e+00
5.309623028204492279e+00
5.302455820353017657e+00
5.203785486056680121e+00
5.149195274545864009e+00
5.057349717622554586e+00
5.376104430862890915e+00
5.015303697651611436e+00
5.020307764926431382e+00
5.090658535552492481e+00
4.856014789825296774e+00
5.488894136105287203e+00
4.881864132404801104e+00
5.189393441902107718e+00
5.083254204792839737e+00
5.083755634649564037e+00
5.026875404225047639e+00
5.075349998884166602e+00
5.093759510634071397e+00
5.065067872278986805e+00
5.254880614485784029e+00
5.594258017406976258e+00
4.923179744173274308e+00
4.939432702375042616e+00
4.794195480277362087e+00
4.733887892471734027e+00
4.974628656581288055e+00
5.127906223149474307e+00
5.038197643611604271e+00
4.972042800391601070e+00
4.991686962708329567e+00
5.071685782728732939e+00
4.870609854310506748e+00
5.424789254984173859e+00
5.510895196566537813e+00
5.272807311849382117e+00
4.683202079314819244e+00
4.949120618197418331e+00
4.619858090560441610e+00
5.316567814957031679e+00
5.303957386443226341e+00
5.075528091767837147e+00
4.611739770339223554e+00
4.983263456024762839e+00
5.011560703229606339e+00
5.172370963010854972e+00
5.258517197040363911e+00
5.319019081187582820e+00
4.903083597729629872e+00
5.509864787838733236e+00
5.202740892545056006e+00
5.196200157394510910e+00
5.085372168324336251e+00
5.137682341260831009e+00
