# Supplementary material for: Atomistic simulations of the Escherichia coli ribosome provide selection criteria for translationally active substrates
Source: Nat Chem. 2023 Jun 12;15(7):913–21. doi: 10.1038/s41557-023-01226-w (PMC10322701; doi:10.1038/s41557-023-01226-w)
Supplement: Source Data Fig. 4 — Data in CSV format for the kernel density estimate plots in Fig. 4; each panel and each monomer’s data are in a separate CSV file, named accordingly. [file 41557_2023_1226_MOESM5_ESM.zip › Watson_SourceData_Fig4_panel_C_mon6.csv]

3.404953333182534436e+01
3.092658685527412743e+01
2.942039636405125336e+01
2.466338799046646102e+01
2.509534730833406968e+01
2.605062584735455289e+01
2.862565650436845033e+01
3.092962747688553193e+01
2.062758370827863530e+01
2.182903929699652323e+01
2.875423239186866908e+01
2.849176661480652584e+01
4.304882113788848841e+01
2.694369193883181879e+01
3.048744259735744322e+01
2.670300246084715567e+01
2.015919945588100859e+01
1.837408461167323992e+01
2.075545279224291306e+01
1.351515420143657842e+01
1.445958979278429979e+01
1.942069070403672626e+01
2.578798216621665418e+01
1.536690486934740818e+01
1.258863750662751180e+01
1.432250979475740849e+01
2.205664810442156920e+01
1.817268540690957224e+01
2.163818666754324127e+01
2.357857053742370468e+01
3.721457167340233951e+01
1.147789621766654555e+01
1.931555835269123733e+01
9.111506982890000828e+00
1.432797999678263068e+01
2.682608660007760548e+01
3.003850263078896532e+01
3.465249500695063745e+01
4.016794102053812310e+01
1.549519457810811751e+01
2.507541667434488986e+01
2.068940856410549145e+01
2.686997766532769560e+01
3.306230991914500095e+01
2.121928729644224987e+01
1.967503021106897165e+01
2.690972304341572752e+01
1.516338551126708900e+01
2.619839892911907953e+01
3.270461025223220730e+01
2.221685454897270517e+01
2.604058105275890611e+01
1.265453110211121235e+01
2.278116566502018259e+01
2.868075252484559101e+01
1.641420102913188117e+01
3.518479109860993503e+01
3.601221567420989089e+01
3.305040063260082661e+01
3.294659736329784749e+01
4.435071947983346519e+01
2.267849557884892775e+01
2.387749940553548456e+01
4.481078399693021197e+01
2.691350994637323524e+01
2.312856718725417338e+01
4.284602836073870691e+01
4.948427291926071092e+01
2.283669374509905836e+01
3.734270404618096251e+01
3.581948701599701934e+01
3.230432081580617165e+01
2.858113275612452142e+01
3.754239003632193317e+01
4.240369287526929298e+01
3.036644089170287586e+01
3.353698691577593394e+01
2.360222328897610922e+01
2.528410103120073771e+01
2.493969208693450312e+01
3.265552638855881895e+01
2.487840213674662593e+01
3.510246555587468720e+01
3.290777231680949200e+01
2.964177786584696150e+01
2.947032102343591831e+01
2.045203224407421772e+01
2.942122074116194952e+01
4.832977443111655447e+01
3.700194509686905775e+01
2.859857728917411990e+01
2.962661879646670116e+01
2.553093583235847674e+01
3.163717936354351323e+01
4.246634529133795155e+01
4.317810866852958185e+01
2.892117374586919709e+01
3.598689984020258947e+01
4.668401371430067570e+01
2.833028417591906134e+01
4.103609085846021998e+01
3.603984597368692988e+01
3.373017842245848641e+01
2.655182775625925728e+01
2.965782696423476139e+01
2.563509943156476467e+01
3.195487392011878924e+01
3.046230504539190420e+01
2.901600016716145092e+01
2.884004479736022475e+01
2.342719349091618142e+01
3.422284072537959787e+01
2.877941749497539448e+01
3.794653105324999132e+01
3.528627076050381817e+01
3.623621320914282506e+01
3.622468647035615419e+01
4.439940686078054455e+01
3.731687384966546261e+01
5.272544804507769101e+01
4.075162121908851276e+01
3.081963812218749510e+01
4.637076460103723008e+01
4.748887707254459656e+01
3.181201821176719591e+01
2.634366898719694561e+01
3.695377795801716303e+01
3.309279915437710429e+01
2.654806584885852772e+01
2.490113483500802616e+01
2.188722562756660395e+01
3.423264504035829958e+01
3.431728522789836688e+01
2.922194929284299292e+01
2.499852955531784815e+01
2.797687486999032558e+01
1.700181635720560891e+01
2.275725172687690190e+01
2.643124495300807553e+01
2.672396445795227393e+01
2.599882873500780889e+01
2.751216982227157004e+01
2.592190208474023549e+01
2.448778411571826652e+01
3.296256006775332992e+01
2.276401801155558857e+01
2.633046844043353829e+01
1.846712641361752816e+01
3.213737667843881951e+01
2.697306152962889669e+01
1.635505847708789773e+01
3.145588966549517451e+01
2.597649433491205073e+01
3.197271927364681687e+01
3.102953012624763218e+01
1.846103205076875753e+01
2.381144104176817677e+01
2.350817311121835829e+01
1.869374844932765711e+01
2.847487467475629686e+01
3.657174399160326317e+01
4.434321663184960016e+01
3.416280254698923358e+01
1.837162138915975973e+01
2.052303059190937518e+01
3.261990364604407233e+01
2.398673442040974635e+01
2.299436943567024016e+01
2.346411930122401301e+01
2.789045565569422180e+01
2.212280696836664262e+01
2.277759117854589022e+01
3.313486981330381553e+01
2.080546834994511229e+01
2.608181319252672026e+01
3.129313282527944295e+01
2.722956142796721224e+01
2.542257798400402180e+01
3.129728545319638044e+01
2.578479220780567616e+01
3.080157725596596308e+01
3.491670398483984883e+01
2.914191434023863891e+01
2.764746067761855741e+01
2.246383601855741574e+01
3.414927487323762278e+01
2.217981118749812097e+01
3.781688838858026003e+01
2.486249978661848559e+01
3.700771699608915810e+01
3.314702563670912383e+01
3.399137791292093169e+01
2.794337113130344008e+01
1.579531596292043893e+01
2.636232499190358780e+01
3.264384939136312624e+01
2.788999659669706332e+01
2.440997917866290479e+01
2.425529206886248801e+01
3.032126858315531237e+01
2.071839932765438519e+01
3.066288615203045609e+01
2.637440866439417775e+01
3.186343329635441890e+01
3.563230786754184720e+01
2.942593337848317958e+01
2.457071273415303381e+01
3.581528550144662404e+01
2.553730567998697509e+01
3.601335166890820716e+01
4.501826496341305983e+01
4.305772752352208954e+01
3.921591707093777046e+01
3.384795968580876036e+01
2.392737852832679835e+01
2.743496282500613503e+01
3.010161219385172160e+01
2.564289491041512647e+01
2.982617982823032321e+01
2.250122650554958170e+01
2.831393399620123930e+01
2.913091345087883965e+01
2.119453036158270365e+01
4.541314010056866124e+01
4.376557911216803376e+01
4.037951761200690726e+01
3.735803618951243976e+01
3.774853311903024888e+01
3.777452787939295575e+01
3.528867391791133201e+01
3.506842372933059693e+01
2.580495497851731912e+01
3.044912563815213602e+01
2.054830954972959134e+01
2.980751882490366711e+01
3.191203448764725792e+01
2.853888306190961544e+01
1.504147115741437979e+01
3.339735364410878304e+01
2.396525441385088584e+01
3.101644535415175596e+01
3.540517776814715489e+01
4.099813712486182027e+01
2.565260908425326747e+01
2.805611528682696942e+01
4.230007292432208743e+01
3.121556228464811156e+01
3.733412095809938336e+01
3.361131003669920148e+01
2.995897512276016883e+01
1.946724808094266024e+01
3.141413100386817803e+01
3.685955794635188454e+01
3.870764642827617052e+01
4.533180612189315895e+01
4.438337927712918685e+01
3.184388838583614145e+01
2.482433006557015531e+01
3.905585013737881894e+01
2.934059293516602551e+01
2.510963578953474951e+01
3.279256431968911301e+01
3.799902567749430204e+01
2.921981089849340663e+01
2.212042519857147838e+01
2.224409474247990204e+01
2.445265954650396978e+01
3.777090554170217729e+01
3.083194212053621186e+01
3.006940512101206409e+01
3.635355367772006474e+01
3.051197542906326632e+01
3.820354833680987383e+01
3.867142156359212635e+01
2.498963278072867311e+01
4.117386432017926978e+01
2.473612811867741357e+01
2.935227274536866204e+01
3.299211247454363871e+01
3.218705917665372596e+01
3.658774042803859317e+01
3.703697309924903180e+01
2.744639683691550758e+01
3.840736437847873930e+01
3.587468371623055674e+01
3.309705300853718057e+01
3.113140164443122515e+01
4.407554744916285472e+01
1.462112167730911061e+01
2.881594946605162022e+01
3.945421857411219690e+01
2.222218948424606921e+01
3.458189214922317234e+01
3.406345804868561089e+01
1.469313642948487519e+01
2.633253982327600795e+01
2.911104394858285715e+01
3.595604466615935024e+01
3.559627907621962351e+01
2.712106292216795467e+01
3.250780456889081194e+01
2.648445275379779318e+01
3.182491232132358050e+01
2.817778343851752609e+01
4.324065127459444824e+01
2.769514427734269546e+01
2.715497680950416637e+01
3.394737974668037594e+01
2.402180065140997201e+01
3.433867826127233513e+01
2.166865443272915925e+01
1.975715866345205995e+01
2.766727665145478454e+01
2.402439677877502788e+01
2.886407224451464515e+01
2.746409726103454219e+01
2.408921844790519273e+01
4.079793110890253871e+01
3.248467875228465118e+01
3.942946609405577618e+01
2.565922212634273691e+01
3.008435391190081631e+01
2.817112604185151881e+01
3.025628641573698019e+01
3.166732097386140410e+01
2.631721701545457748e+01
2.404419397531281177e+01
3.169448486692408551e+01
2.197739946358360541e+01
2.707950484349849418e+01
1.709546802863123460e+01
3.070970517639823427e+01
2.641166928307091055e+01
4.221759685480214586e+01
2.700576731680673603e+01
3.035389732000211538e+01
3.028612615320118451e+01
3.456728980916081184e+01
2.736169518737608541e+01
2.818544949319533544e+01
1.800778793705881142e+01
2.241895425835818401e+01
3.555944927988312543e+01
2.695908315620718554e+01
3.771458952504004714e+01
4.210270458264862015e+01
1.906379311202453763e+01
2.516570588525038943e+01
1.969121202878418941e+01
3.448465361221562375e+01
3.503864603579012282e+01
3.537986490696322761e+01
2.611076054984283346e+01
3.245990618893240054e+01
3.498512433510466479e+01
2.497587769663892132e+01
3.530366009853103293e+01
3.425210391330327298e+01
2.147275369965958802e+01
3.495689688729564182e+01
2.900552465851329842e+01
2.837947337213813981e+01
3.218848313136120964e+01
2.981637011232734835e+01
2.138694459560493399e+01
3.032198365366316750e+01
1.789927351609469142e+01
2.139983772789055649e+01
3.298562309589237884e+01
2.138833082479337477e+01
1.814827957052842322e+01
2.776112120531865557e+01
2.304291850239260953e+01
3.231249703887360880e+01
3.774407293655570328e+01
3.419352873091306577e+01
4.227418898350327936e+01
3.765189039531283299e+01
3.371959380422478603e+01
3.046111970520606249e+01
3.925002822601002350e+01
2.753414109016897626e+01
3.451999030940547897e+01
3.648217133613531615e+01
3.594747080174091280e+01
4.646781081481470466e+01
3.246630032941399691e+01
4.074402018723839802e+01
3.878106234826459087e+01
3.655483195953188869e+01
4.204437974697741964e+01
3.540591442195517402e+01
2.947027432771403710e+01
3.129589765143936120e+01
3.845858446175020617e+01
3.975020635003851766e+01
3.822466457594530453e+01
4.320944536170033956e+01
3.350795830916918305e+01
3.492538317749133370e+01
4.066478439936984302e+01
2.493839467362117901e+01
3.844584345701729688e+01
3.534037256398552529e+01
4.024382530481103259e+01
5.695329031669484721e+01
3.790163071866727051e+01
3.501158137982617546e+01
2.797964210860664380e+01
3.059117160422357529e+01
2.260960021565047740e+01
3.469883711933039905e+01
1.472098504028607913e+01
3.289916960375979471e+01
3.136749851682816370e+01
3.524939456705170215e+01
3.162883118474247723e+01
4.098523982103949947e+01
2.518772681552663073e+01
2.470841947572339947e+01
3.034793099842400110e+01
3.008323943034730519e+01
2.759900857500906923e+01
6.491896687915475184e+01
4.089747182073990217e+01
3.366718323397915213e+01
3.397425196113850632e+01
3.804529649245503720e+01
3.022864076537526046e+01
3.863792046779641254e+01
4.012378605731186809e+01
2.596570274923058363e+01
3.542634040437821596e+01
4.039375358783920689e+01
2.658271453152722685e+01
3.579304024204230927e+01
4.375283673471025025e+01
3.543598903968447900e+01
3.751332050420439401e+01
3.588658137632413769e+01
4.031461683250151395e+01
3.515370516386187916e+01
3.171063604148218928e+01
3.263064819289586893e+01
3.031469732963251928e+01
3.503599427093232777e+01
3.873782236789553934e+01
3.285692643634763499e+01
4.440545289409775620e+01
3.550172567004305790e+01
3.820244472963938875e+01
4.101905829772307044e+01
2.946690127324245978e+01
2.875031397195369820e+01
2.225266109343735010e+01
4.208812947602749688e+01
3.270462671826546597e+01
3.400657877250686312e+01
3.435409852056414337e+01
3.064159875566807045e+01
2.808285343843460780e+01
4.001411960189694383e+01
3.326956899515756305e+01
3.417835571965971297e+01
3.902062665503011374e+01
2.725329379381513561e+01
3.481352160160329134e+01
3.055634418081461945e+01
3.644436140536365798e+01
3.478405479373705589e+01
3.644855995116641623e+01
3.154001757181717736e+01
3.139273904031161067e+01
4.483450176185514380e+01
3.028087239898496463e+01
2.868241029727826685e+01
3.039217962278412699e+01
1.327854093537258429e+01
4.868751868279642991e+01
2.313437447029908256e+01
3.357986346479962236e+01
2.951380477125934121e+01
3.209879947755231910e+01
2.483448621774901355e+01
2.305669738216641562e+01
2.757218960299600852e+01
3.308593409156672749e+01
4.257480407667384981e+01
3.386304311450466287e+01
3.057712077348478985e+01
3.032717823192028206e+01
2.100427023522052750e+01
2.989001207700968621e+01
3.046455593182069421e+01
3.457145061960986965e+01
3.642035502563286542e+01
2.688179181466015777e+01
4.133536367126910704e+01
1.911033180387886077e+01
3.704428109874840658e+01
4.473045999691701269e+01
4.166299813265979424e+01
5.165281681328631436e+01
3.391343032385132261e+01
3.361468676171470094e+01
3.280769744617320782e+01
3.953939472480320205e+01
3.434346588099368347e+01
3.916424131861897706e+01
3.521558113535828483e+01
4.626714949704466306e+01
4.522445186499328429e+01
5.276550339178561444e+01
2.998902367306749284e+01
4.129159279376225555e+01
4.197641540053426468e+01
4.337473963080225303e+01
2.880118329554564127e+01
2.592944271486939201e+01
2.826744014623048784e+01
2.555939032669517985e+01
3.831030858851506338e+01
3.828833943952356833e+01
3.850394273077119323e+01
2.842491001387372762e+01
3.034271863367092337e+01
4.148425483594252938e+01
4.207478480863812109e+01
5.590033266675167312e+01
3.203339343783500937e+01
4.137771911450843021e+01
3.099560531350914161e+01
4.055791390771822336e+01
3.085802489547793925e+01
3.015973179602302423e+01
3.656478284373681475e+01
3.627621533928802933e+01
2.869808431678416483e+01
2.792814118487727271e+01
3.487937029154922897e+01
3.297494354974976716e+01
4.192639149235279206e+01
4.467685425697382584e+01
3.102646389793840243e+01
4.306283406650508283e+01
3.697337046666291371e+01
3.463407951225219250e+01
5.122997358199489781e+01
4.353443525868420494e+01
2.265303765730429220e+01
2.520881926535064110e+01
4.102767978840748953e+01
3.533501048620834695e+01
3.491679494575753750e+01
3.322112472432361585e+01
3.590904834819703950e+01
2.287526005262259687e+01
4.409312892698532238e+01
2.489213114418157602e+01
4.140460755478196830e+01
5.154409931536505241e+01
2.987634698640798447e+01
2.780893079239464782e+01
3.114375577648143789e+01
3.623243825134996854e+01
4.293889362089708328e+01
3.879933308569221850e+01
4.619358175966388558e+01
3.891969427323365238e+01
4.751749986329858899e+01
3.375251708650126403e+01
3.905467835765884388e+01
3.670225369352618827e+01
4.702178692123791137e+01
3.546663158163216423e+01
3.334737403052677251e+01
3.992345502012818059e+01
3.081399404907611839e+01
4.596995672781101661e+01
4.002278699079956681e+01
3.630404803978336759e+01
3.642523190832753954e+01
3.809815404733873834e+01
3.653019735773646914e+01
3.828910936574205692e+01
4.748949605646782857e+01
4.538852661163043223e+01
4.337884580013426472e+01
3.443760749495083218e+01
4.524275651025048006e+01
2.673041158509215620e+01
4.165681097279360756e+01
3.966876269417142709e+01
4.270963197880806206e+01
3.670845577313323105e+01
3.890418564213829455e+01
5.116225440717045103e+01
3.421918507110179775e+01
2.904995338231035262e+01
3.785675460120301494e+01
4.380239449720996703e+01
2.515312146829586837e+01
5.052978702248847043e+01
5.013526451285350305e+01
4.557486978606593198e+01
2.460616163590468375e+01
4.249030285968774479e+01
2.998442088225386826e+01
3.072456388081140233e+01
2.613352256523026540e+01
3.880667819918893713e+01
2.665112554585730820e+01
4.546492954786668150e+01
3.574008287566022801e+01
3.849711073147283713e+01
2.671701631338185123e+01
3.958066883510675638e+01
2.120670287667618581e+01
3.474816802833270657e+01
2.423950319952606947e+01
4.700441700777339094e+01
3.468218048851387181e+01
3.961768623428081781e+01
4.871088468382140491e+01
3.954126958893610322e+01
4.776574324578403008e+01
3.980194299382151968e+01
2.773962392692632761e+01
3.590132489225437240e+01
3.137353812821030985e+01
2.210542082428057498e+01
4.477676186972198735e+01
5.219559712043422195e+01
3.785021865971597066e+01
4.017672449517527866e+01
4.212585635064048262e+01
2.949085981762994990e+01
5.233452184241218674e+01
4.714347321017397263e+01
4.079389772494653954e+01
4.558282157781010824e+01
4.303506310647450306e+01
5.071479902323702049e+01
4.742924920055043714e+01
5.239529354912566106e+01
3.344951249554709705e+01
6.519565762333793657e+01
5.223936678036269399e+01
5.750962402095823478e+01
5.907031906572938595e+01
5.854645337827758311e+01
6.216807421090698682e+01
4.946897603448133651e+01
6.106868138990746075e+01
5.409132405245087938e+01
5.650440444925269645e+01
5.098811931905178341e+01
5.053652875478573492e+01
5.474463682972203316e+01
5.188769116597899256e+01
3.376204602434823698e+01
4.500813902071340067e+01
4.768410681571746323e+01
4.797075567312680278e+01
5.808303716526315696e+01
5.171849735720915220e+01
5.080191080092197353e+01
5.619312321586064485e+01
5.834417962923293999e+01
5.023154394447919202e+01
5.180321340150504739e+01
5.609476583127989358e+01
5.097952456068683347e+01
4.929754755422634815e+01
4.848931127907435013e+01
4.947493137709324174e+01
3.347174863666332811e+01
4.634004383924266790e+01
5.395515113005592411e+01
4.868116398383738641e+01
5.380337496518160378e+01
5.589996597900499609e+01
4.518294924089595810e+01
6.277062182243064825e+01
4.797587349930265077e+01
4.487388843431053687e+01
4.941841921994514308e+01
4.922395366759866420e+01
5.301487806234580802e+01
5.747229137342282712e+01
5.599513301858675618e+01
5.968807467105344955e+01
4.323447554139534788e+01
4.826628305170009270e+01
5.349961567677954122e+01
5.657467489939966043e+01
4.193395396711569134e+01
4.202301734616435880e+01
5.222647548919146487e+01
2.960355271526154297e+01
4.198357791859189092e+01
5.338904637353917337e+01
3.924321414686982479e+01
3.792716008681200890e+01
4.165752592856562586e+01
3.954990347505989945e+01
5.296665229592701252e+01
4.912493791451382918e+01
6.631569591554240617e+01
5.211947399249589807e+01
5.279677273509660296e+01
4.801202024550806868e+01
3.230626659155575453e+01
4.172149350262778000e+01
5.175468453323508555e+01
5.550409672883864687e+01
4.227837671060947855e+01
5.979881684178418055e+01
6.346674196526156919e+01
5.841348330517524801e+01
5.001204293743071361e+01
6.794171489133448461e+01
5.647343061748771476e+01
4.574738320733518293e+01
5.238324237197257816e+01
6.127553784822558924e+01
5.441469559303635606e+01
4.747531155311772721e+01
5.602903889863370068e+01
4.779566366696483470e+01
5.457977376200002340e+01
5.373487964347668822e+01
5.974005360682201626e+01
5.394020838925257522e+01
5.571167961982281014e+01
5.041527985047981275e+01
5.381302080580446301e+01
3.513816960649968024e+01
4.158535961824858873e+01
4.142924114332264907e+01
3.559525455297440288e+01
3.985340791950977035e+01
3.557359081287814462e+01
3.612863324971483081e+01
6.840831649769687317e+01
5.878656617961872399e+01
7.481268291159896933e+01
4.348873456565738138e+01
5.503104211659907463e+01
4.462053968481825450e+01
4.519517670948237509e+01
5.266486451899198329e+01
3.071104034203094102e+01
5.093921896146058970e+01
3.846597149618381906e+01
5.806378773606770238e+01
6.098153003717522580e+01
6.008912836554819847e+01
5.093429160313030479e+01
3.757538770373823667e+01
5.378453267944717453e+01
3.299853479386698041e+01
3.920374547360439266e+01
3.578053411182755639e+01
3.734858895930188538e+01
5.714359424169117574e+01
4.622905702304930031e+01
4.374523294567458009e+01
4.561723874349096519e+01
5.188206784905766966e+01
5.247142032932016065e+01
2.649087566336401878e+01
3.314695494061015069e+01
4.091451075758029532e+01
4.905538080812723223e+01
4.699421989954180390e+01
5.298937693278295313e+01
4.778401960605553001e+01
5.967930335035132572e+01
2.945440969814164234e+01
2.481613954887340512e+01
5.538948598962110736e+01
3.816814373486305811e+01
4.061607297090183266e+01
3.612808443037875605e+01
5.938567353762039147e+01
4.705797349363253801e+01
4.387851300472399885e+01
2.038365746011546520e+01
5.550571229692513953e+01
4.081903857038695804e+01
4.691509927645208933e+01
6.702172261894133953e+01
5.908127209603176766e+01
3.423965610567680073e+01
3.938100156864538803e+01
3.130113685383452093e+01
3.596750959100347700e+01
2.283383978321616681e+01
5.577564111278007175e+01
2.993385667121131632e+01
4.476513618011063045e+01
4.560605329486343607e+01
4.251693857914017372e+01
3.464808245072702420e+01
3.862467278582796126e+01
4.498404002858828932e+01
2.548569981309636390e+01
2.115359280092471650e+01
2.997099360862877049e+01
2.651565273577024229e+01
3.736508961413318985e+01
4.421324839931605766e+01
2.992485543902221323e+01
2.981016283969360714e+01
3.137117399502619719e+01
3.756034287478941991e+01
2.921029328863119190e+01
2.191822841902279606e+01
3.852135462394405607e+01
3.722820988880933868e+01
2.443923461625033156e+01
2.675410238542800201e+01
4.749660038963100561e+01
3.174117725455780104e+01
2.891130893765351217e+01
5.422679117662323733e+01
4.566291448270095543e+01
3.440932401774016114e+01
4.767800515381725290e+01
3.611595241250872590e+01
5.042314662211123277e+01
2.882575217610088103e+01
3.099842289721010502e+01
3.394997001019174832e+01
2.302056937615057919e+01
2.912156985171224122e+01
3.304714557198612823e+01
4.002539932352532759e+01
3.753375006122048063e+01
3.597859995190271576e+01
2.275663197466705867e+01
2.560268322824068221e+01
4.301313958263163073e+01
3.349111970514552894e+01
3.389785929151499033e+01
2.772339991292618677e+01
3.087036557988809093e+01
3.576889345121063712e+01
4.084876447527290111e+01
5.662121320509779565e+01
5.116841055662279558e+01
4.728069317770272306e+01
4.424971009834072078e+01
4.941956659277003183e+01
5.055614396610248917e+01
3.985082053117026391e+01
4.480441758704328237e+01
4.255105357515093800e+01
4.428350923603731104e+01
5.022395952180653467e+01
4.052287456371681174e+01
5.493695209143393754e+01
4.958565322066719006e+01
3.493687764157350983e+01
2.853771922553310603e+01
5.900254483645593240e+01
5.178870055976145892e+01
5.303257818322800432e+01
5.344817622354772624e+01
4.901035457301382081e+01
5.330380842789872986e+01
3.355726075835162447e+01
4.622178274064688708e+01
4.155808566845893637e+01
3.173983661671327994e+01
5.144947264754949856e+01
3.823036029427411364e+01
5.207159461393970190e+01
6.417496291370061101e+01
5.962821757256843824e+01
4.157571172004486471e+01
5.054975302316770325e+01
3.635382897438751826e+01
4.346466794338564910e+01
4.581369638119611665e+01
5.742771574476435603e+01
4.985916058835349673e+01
4.274265371072987563e+01
4.887320867448035955e+01
4.391520369306065419e+01
4.783095490569299812e+01
4.957208726626373618e+01
5.041127395452000570e+01
5.890392287407481575e+01
4.470013481494461161e+01
5.334842489226107887e+01
3.364540924359698693e+01
3.955078010021928492e+01
4.062972986600707515e+01
5.921975346334470913e+01
5.249173339011473871e+01
5.408369754379452132e+01
5.611328939249015235e+01
3.553012825318913315e+01
3.448193201095990190e+01
4.570716927002757046e+01
4.481124937709756750e+01
4.894357702554816569e+01
5.685470167939602248e+01
3.519823785051227105e+01
3.649268473738283802e+01
4.137898304039800479e+01
5.038183413572591007e+01
4.651412371671208490e+01
4.369995548428845922e+01
2.954382871028937885e+01
4.211887095959571781e+01
5.087364602067719943e+01
4.112464659475251239e+01
4.586541340381603504e+01
4.065612011412658688e+01
4.646853738460046657e+01
2.927140712062706385e+01
3.557810942916382402e+01
5.406562429338898568e+01
4.975472116770737330e+01
5.216674205784607921e+01
4.065847650850070494e+01
4.127764848120123276e+01
5.119491832264986186e+01
5.636657746574937988e+01
4.862802838811224859e+01
3.815479108284363718e+01
3.807881081651601818e+01
5.869995704580853868e+01
4.499378296172942981e+01
4.036861318270152310e+01
2.850166305336670192e+01
3.214103696669605625e+01
4.536465051882135668e+01
3.613268888133148948e+01
2.768346584190777548e+01
3.598806541191069641e+01
3.135433067736636659e+01
2.381994652721809658e+01
2.653250203807273877e+01
2.893687885273685723e+01
3.272120179265444762e+01
3.426175463181548508e+01
4.169942724626017849e+01
3.814553599058385913e+01
3.275243795343926223e+01
3.384735117933070114e+01
4.070902063441254626e+01
2.794363631023730932e+01
3.469828685001136392e+01
2.907629810148637262e+01
3.497812452256392390e+01
2.653613197193999795e+01
3.269150386682700571e+01
3.263015490569872412e+01
2.999296494360676846e+01
3.213891259256397603e+01
4.091304008626216415e+01
2.764250113623733185e+01
2.867889341414845106e+01
4.620652099105307542e+01
3.606764542784177507e+01
4.781915121160981386e+01
3.551377677859732529e+01
3.892256593746772353e+01
3.624408185302603869e+01
2.400480822705753425e+01
4.079918206547927895e+01
3.607487607415519193e+01
3.720808463464542371e+01
4.500956590243655597e+01
3.365642839955985721e+01
3.073384115817297868e+01
3.355191246657231119e+01
3.589039926998767527e+01
3.491000140280242903e+01
4.198649574697103759e+01
2.840481138278111573e+01
3.792099736706543212e+01
3.792104523779828895e+01
3.716262048973012355e+01
3.850317946618548604e+01
3.403061356532799664e+01
3.401679943319234667e+01
2.734881777976714901e+01
2.664296970741028758e+01
3.689061397147945343e+01
2.698740624161994717e+01
3.666488063118314500e+01
3.429448796501332453e+01
2.959023109334117763e+01
3.936001697720936221e+01
4.647708539506860603e+01
4.305655118633268330e+01
4.375609755151727853e+01
