# Supplementary material for: Atomistic simulations of the Escherichia coli ribosome provide selection criteria for translationally active substrates
Source: Nat Chem. 2023 Jun 12;15(7):913–21. doi: 10.1038/s41557-023-01226-w (PMC10322701; doi:10.1038/s41557-023-01226-w)
Supplement: Source Data Fig. 4 — Data in CSV format for the kernel density estimate plots in Fig. 4; each panel and each monomer’s data are in a separate CSV file, named accordingly. [file 41557_2023_1226_MOESM5_ESM.zip › Watson_SourceData_Fig4_panel_C_mon7.csv]

3.798821465254043517e+01
4.212289977341161062e+01
4.145471964343175131e+01
3.849902441719145685e+01
3.500731498402637243e+01
3.236022533574450222e+01
4.079129275065330518e+01
3.453201451751751705e+01
2.977325157603752359e+01
2.269719189768383671e+01
3.621146010081552902e+01
4.666468242398514832e+01
4.029530287160081770e+01
4.905754643782631774e+01
3.924315242550026284e+01
4.862576553852900219e+01
4.351819316158523776e+01
4.123683675909664714e+01
3.482642936745343576e+01
3.532441707182054103e+01
3.054288103846672087e+01
4.318654382520670509e+01
2.934957378043813847e+01
3.429183817616206653e+01
3.633199259277362358e+01
3.470473097885974312e+01
2.448568649423013355e+01
4.908742377660028211e+01
3.189845672034009283e+01
3.948403855785528549e+01
3.526950281280854682e+01
3.600454669224381377e+01
2.913641030273274168e+01
2.563427475175639003e+01
2.605464591792642537e+01
2.113171867536145143e+01
3.371975652338871043e+01
4.275935301052615500e+01
2.941482882647443375e+01
2.158325301812265806e+01
2.898727263487498362e+01
3.737993612388844866e+01
2.184062668626509662e+01
3.586347040150925380e+01
3.092942818155143314e+01
3.712428159387994953e+01
3.047641876638360259e+01
3.140212549760661531e+01
2.819295275954368662e+01
2.609101966638855785e+01
3.385491625799083693e+01
3.214578703923217518e+01
3.314934030490332617e+01
3.768658912217482992e+01
3.220560722049347646e+01
3.364561843601226343e+01
3.737747149083764242e+01
3.710344722915976945e+01
2.917325062956951953e+01
2.872762109087619464e+01
2.723955233968998257e+01
3.237528394009877530e+01
3.351522518290148867e+01
3.379925845893890113e+01
3.284690038864865613e+01
3.261115554303032837e+01
2.718508571377667238e+01
3.832647861190540084e+01
3.886098742017755825e+01
5.381889336642771582e+01
5.335857615290816369e+01
4.213402528982077655e+01
2.453636768533149848e+01
4.166823588130024802e+01
4.142767304112988569e+01
3.170220727637241964e+01
3.403755127643319867e+01
4.211713794165563485e+01
4.702310415928180731e+01
3.691932297982296518e+01
3.916517656430005445e+01
4.727241023441347778e+01
4.727206393839562537e+01
4.361439861492115710e+01
3.716256631072805305e+01
4.556502630447536006e+01
4.787849623630901874e+01
4.444155459411798148e+01
5.533334285952143006e+01
4.841770011390309492e+01
3.979734850347397668e+01
4.146768928531734133e+01
4.541304446413141704e+01
4.381664349953033621e+01
7.470008707137033355e+01
4.113384266703510406e+01
4.942861076080117755e+01
4.466765676567070642e+01
5.958209005808451053e+01
4.480505187642705067e+01
5.546992623738045580e+01
5.774126350198351787e+01
4.975535872689374628e+01
5.230650523758706782e+01
5.049309762281395564e+01
4.193636868608978574e+01
4.805147562657976579e+01
3.038338112895931431e+01
5.194394762376249020e+01
4.252801763615301667e+01
4.240417296076591214e+01
4.889394730755967799e+01
5.063449828456836599e+01
4.919853973683223813e+01
5.237770841125256283e+01
4.235204806542522249e+01
4.290202220431960001e+01
3.731181109634561466e+01
3.394387699609156073e+01
6.129571895632494005e+01
5.464935767130709365e+01
6.241457344148872721e+01
5.877506685892421956e+01
5.353950238078468971e+01
5.883846183114113160e+01
5.433303201072379096e+01
4.914956013027464365e+01
4.473052070849132633e+01
3.542162763764319067e+01
4.120838754530640813e+01
4.003070185869305675e+01
4.051164050201336408e+01
3.308553841809536067e+01
3.929398465575685151e+01
4.683532786297806183e+01
5.397146808909794657e+01
4.735591101527395352e+01
7.029384830088680758e+01
5.026946624896462623e+01
5.522792937912845446e+01
5.683469204021099586e+01
6.468265403677881409e+01
7.441306226318418737e+01
5.872620013516064574e+01
4.290828859588607003e+01
4.630333771566191103e+01
3.265801334225641028e+01
5.348955691630805376e+01
4.209598583517716719e+01
4.134087549871416911e+01
5.011520248071818173e+01
5.552863964264221153e+01
3.671480452099562086e+01
3.338828358777016803e+01
4.394370804899663341e+01
3.628384372134765812e+01
3.741411543972872522e+01
6.730729222135290968e+01
4.555758903775006274e+01
3.823412065859945841e+01
5.123904708956890630e+01
5.916550527651127567e+01
4.619253571988076601e+01
6.504528828366971993e+01
5.366389928143988897e+01
5.018830988856638697e+01
5.478071561416512480e+01
6.253867542081397346e+01
3.958726371595997762e+01
4.594879591176294298e+01
6.701005075473166528e+01
4.808426116814288065e+01
4.349561623183350179e+01
2.983591562815081843e+01
5.060409744617147254e+01
3.847816872143176425e+01
3.324754942949451930e+01
5.129398608001579163e+01
4.139259188881224105e+01
6.212562747798936158e+01
3.458388819209088894e+01
6.645015675698481061e+01
6.302766243763974074e+01
5.886059643108470851e+01
7.048846866937184075e+01
5.694030459465667349e+01
5.663799973460720594e+01
7.134995709490519289e+01
8.236156795609292658e+01
6.738642707098726703e+01
7.901009861439936799e+01
6.635895920636791345e+01
7.421888784143108353e+01
6.529116521238516668e+01
6.073981872768677448e+01
5.912834248193968278e+01
6.496688241369550099e+01
5.152403715124819428e+01
5.906279714439055084e+01
5.230173943427009675e+01
6.455197708499109410e+01
6.511301691843770811e+01
6.721573803134864988e+01
6.924429816740037325e+01
6.866343897323110923e+01
5.409515582743236450e+01
6.018722043884332606e+01
4.992842380712136219e+01
6.803348809395646413e+01
6.146219910815171517e+01
5.935250577438134911e+01
5.501314423325828074e+01
6.256128436217417743e+01
6.957181898265154985e+01
5.435282325065258391e+01
5.820890767068033966e+01
5.446106557929499559e+01
5.941294476618512022e+01
6.035204424850394389e+01
5.551454390303305075e+01
6.791892639514233565e+01
7.050924735257680709e+01
5.946962175442965304e+01
4.961926917195962261e+01
4.995129912113497284e+01
5.615716547430969996e+01
6.526438041239065058e+01
6.043724630614502047e+01
7.479847198476728920e+01
6.287849211348515865e+01
6.090975870933129244e+01
6.829497723346591442e+01
7.333756743335641204e+01
7.629690545064374874e+01
9.201388494807412144e+01
5.690452255484051847e+01
7.116223243366322038e+01
6.014575735435220594e+01
7.614675195999146240e+01
7.866048009118672724e+01
8.323167056966821065e+01
5.863155932894815692e+01
7.506728849882058796e+01
5.657665600304459730e+01
7.529665042218995552e+01
7.336169440492487581e+01
6.388879827797635613e+01
7.208367403575836363e+01
7.803376265681704638e+01
7.055380839070001286e+01
7.397820072668775992e+01
8.343088462655425985e+01
6.333241562622399812e+01
7.041528892735901479e+01
7.831824860239665043e+01
7.395480108199650715e+01
6.358057018587199849e+01
6.477911202299939930e+01
6.648974766770299993e+01
6.831364830045264114e+01
7.371106381083201597e+01
6.830741754488222739e+01
7.819258685952745225e+01
7.566244830452092174e+01
8.503294542633796027e+01
6.669880168839634393e+01
6.510713232460008726e+01
6.067505102494344982e+01
8.061727388565618924e+01
7.367646849371374174e+01
6.986692952476327889e+01
7.595637580598430816e+01
7.654721539354785875e+01
6.825800599085626175e+01
6.459242724489864429e+01
7.209794596753873464e+01
5.684063611495920298e+01
6.690818442614140338e+01
5.393999024047823099e+01
4.910183569166598971e+01
6.845087467714974139e+01
6.199652929209970154e+01
6.541788977154637053e+01
5.809927628689317913e+01
5.808667079885845652e+01
6.629886019489680393e+01
6.687301671708091533e+01
6.029639119451456253e+01
6.609833713640982467e+01
7.931360996633952709e+01
7.443460591752979383e+01
8.386805627174204858e+01
6.993248915230709883e+01
6.967004317274773939e+01
8.219108851157382389e+01
6.944600462564176269e+01
6.050896315078918519e+01
7.115141621508388425e+01
7.315061606412193385e+01
9.141201015044526912e+01
8.593192933317031645e+01
7.478379810210958567e+01
8.892513035314955516e+01
7.937978477960221824e+01
5.662253315639934925e+01
8.072607163926473106e+01
8.723212691265455021e+01
7.608883545981784380e+01
8.391729942958066601e+01
6.146386259551626807e+01
7.106269728533504804e+01
7.846561727780279227e+01
8.686070407563131823e+01
7.682876784058119313e+01
7.282754476945537192e+01
7.797406067493842841e+01
6.981989615169216279e+01
6.216739147310474323e+01
6.322304665264545065e+01
7.390108283615397511e+01
7.567439697095856843e+01
6.729466397563861335e+01
7.674077755705975790e+01
7.099112617011356008e+01
6.456132134745446649e+01
4.464305086373243370e+01
6.079431329643954740e+01
5.326558501283540181e+01
7.549592291224631424e+01
6.462768940057235056e+01
6.778292399294555537e+01
7.064344768184189149e+01
6.554572730782524559e+01
6.981330185215638551e+01
6.511854900936796753e+01
7.150982668327807801e+01
7.661104103530725240e+01
7.341610797348221240e+01
6.904199224976747473e+01
6.621051981619112325e+01
6.610843296835945182e+01
6.705681435433517379e+01
8.270212817951848194e+01
6.440178770390994600e+01
7.651286221794687492e+01
6.456339995161606282e+01
7.212714536411947108e+01
6.179854085459902535e+01
5.226780174048764138e+01
3.969985483809548299e+01
5.304940787936963176e+01
7.514494456361403252e+01
5.411591251618752807e+01
4.657546479090587610e+01
5.515960291493821188e+01
7.491374873716073068e+01
5.194069057219417118e+01
5.565845835365806948e+01
5.503409575021158417e+01
5.178244506645008727e+01
5.456465296496777029e+01
4.735642614195120359e+01
5.555054723777957548e+01
5.172640904919063587e+01
6.066210567955627653e+01
5.801170443201423410e+01
4.711624717106667504e+01
6.295698998056756324e+01
8.001235916205729382e+01
6.563598828764308735e+01
3.989002275539574072e+01
5.083075635197176467e+01
5.239688813163852643e+01
4.586183724993347255e+01
4.496436158827432195e+01
6.159134388570735297e+01
5.227325632221506879e+01
5.131031005321393224e+01
4.636497313464999337e+01
5.025450523945718118e+01
4.882373110006367511e+01
4.792493152368495402e+01
4.640112156427258583e+01
5.410557800136844975e+01
5.767369815157086776e+01
5.968331451947606325e+01
5.026121865259617039e+01
6.787151894786114781e+01
5.468149558365956864e+01
6.335255133027189345e+01
6.926353897635461010e+01
5.124540110311151153e+01
5.176148250489350033e+01
5.897419259650356338e+01
5.630958224419913449e+01
6.799175448983187664e+01
6.663706486189134637e+01
6.389162056086425423e+01
5.605708742956827706e+01
5.167844893284794949e+01
5.490252433523912856e+01
7.447361228271914513e+01
5.193552390514756212e+01
6.479758485004518320e+01
5.928628043493240085e+01
6.063822658576166447e+01
6.153189655901866928e+01
6.555815199402800886e+01
6.049357727080536051e+01
5.602289016746502881e+01
7.373536742253880050e+01
4.989030156792959048e+01
5.046530844961538520e+01
5.885641193699979112e+01
5.740759815506050501e+01
7.475300512215774518e+01
6.995196235153417774e+01
5.237994272285334318e+01
6.704285850923655232e+01
6.322548867135896700e+01
5.843101396994092056e+01
4.353177698685187380e+01
4.800966952418507816e+01
4.603874745429079240e+01
4.957070455566724831e+01
5.769407122986125813e+01
6.249218616809383775e+01
7.187333292001515872e+01
6.836576547422367867e+01
6.636786033446631450e+01
6.225829933064752453e+01
4.613829452061054326e+01
5.436418850814339265e+01
5.954640640318237388e+01
5.227112970071777198e+01
5.941231214341394207e+01
6.256957843330246760e+01
4.801787451084711478e+01
6.173297269630052853e+01
4.579200820971396269e+01
6.269046874808349656e+01
4.884552013805524240e+01
4.262051586561758398e+01
6.265415789122734935e+01
5.503454398183151142e+01
6.020092804607113379e+01
5.502094940765332609e+01
5.766198543572850355e+01
5.099913120471751427e+01
4.681597507944686498e+01
5.947468265455488989e+01
5.298213218045595596e+01
4.883482816294334583e+01
4.830698453121760849e+01
6.129964686475665303e+01
3.223104620456390990e+01
3.822219116926061133e+01
3.874992699050854128e+01
4.375892596456023398e+01
4.969003935069738276e+01
4.051171805971447526e+01
3.825784143537979531e+01
4.175684915574512246e+01
5.731176918224563366e+01
4.508417484221100580e+01
3.964071837720961611e+01
4.228813055100043528e+01
2.389610337203817991e+01
3.191969458706013185e+01
3.392995841076818664e+01
2.733223978559387390e+01
2.689516554166689843e+01
2.694534548069134061e+01
2.703326266706643821e+01
2.689953888449326769e+01
2.839235733758827962e+01
2.741876264078335979e+01
2.731026136142827099e+01
2.270651482583062730e+01
3.609754569788344725e+01
3.453970506205399715e+01
3.566790685299900332e+01
2.559836078022660999e+01
3.222737488874859224e+01
3.896047624235955453e+01
3.895603375934340562e+01
5.052276952043080627e+01
6.268154814160595834e+01
4.425402349488509657e+01
3.888139836436389629e+01
4.439390219312587504e+01
4.439740006622463397e+01
3.591818179465472127e+01
2.175794673647216371e+01
3.673873761632523127e+01
3.586155496516862229e+01
3.801734351237762866e+01
2.988572280876361376e+01
4.937387031402278126e+01
4.409327859524336901e+01
3.036012775470484470e+01
4.227292297187164394e+01
4.261524478784907188e+01
2.486420881959066165e+01
3.207521103109896643e+01
3.465989904924316534e+01
7.217446555191186519e+01
5.892520112768986706e+01
5.461497915878097587e+01
4.793878851661593643e+01
4.700348519524546731e+01
5.893628737247126281e+01
4.484748185183034508e+01
5.559134248407028167e+01
3.500805704788489692e+01
3.503643290724995296e+01
3.436579878251688314e+01
4.344237064493756861e+01
3.384880447343754639e+01
3.707359567970439684e+01
5.248478628193802820e+01
4.399636863944559906e+01
3.982929609748277500e+01
4.785768791732467520e+01
2.744808124531966698e+01
3.696487772288471518e+01
4.191942973219438073e+01
6.642805717723761916e+01
5.278688814141395369e+01
6.078580041540135426e+01
4.855677402768969131e+01
6.561175001684692631e+01
6.228512946464555711e+01
6.368943178666717131e+01
5.609307073555525136e+01
5.093484676371840436e+01
5.747849958878774856e+01
5.284447891382452411e+01
3.661181383740510142e+01
3.129580220822423442e+01
3.190584387944996436e+01
4.766685226311346213e+01
3.342980830238622758e+01
3.939294498528029465e+01
4.575002283630536937e+01
4.992895976994132212e+01
3.253832796508670810e+01
3.968053130775492576e+01
4.101290548834234073e+01
4.861989989643043231e+01
5.216679107268979010e+01
2.750734081764716166e+01
4.312896756763418438e+01
4.257849809359458959e+01
2.766100686164952549e+01
2.534176951007530931e+01
3.225067168292556374e+01
3.494198444831295802e+01
5.470330511297658660e+01
4.995510227324973584e+01
6.235185067276205473e+01
3.417759183662068523e+01
4.120339372946725121e+01
3.551653949488287054e+01
3.263746350673810781e+01
3.124472495861115817e+01
3.532700114593936291e+01
4.018347323639836333e+01
4.297940934742120334e+01
2.925037297131170888e+01
3.228597280497107391e+01
3.685732752396893375e+01
3.066253061877540631e+01
4.631979534670143295e+01
6.645701396721693754e+01
6.175215921917217798e+01
6.525239000055582039e+01
6.324103247850564458e+01
5.901597322826270897e+01
5.898549522100690723e+01
6.331729341734787653e+01
6.712232454454051833e+01
7.261825353168639197e+01
5.922827054387678913e+01
5.882865579909875464e+01
6.106735073982932960e+01
5.878227159804698232e+01
5.963474767428900947e+01
5.354166391795624236e+01
6.667204537655079832e+01
6.137282617457441347e+01
6.474648119352356446e+01
6.620267713936966913e+01
5.810751462616135399e+01
7.632128160970546560e+01
5.357304566818137204e+01
6.207534301435659785e+01
7.704191621487892405e+01
5.673811431057001187e+01
4.599286999070731241e+01
5.901141569148503407e+01
6.724075727506009059e+01
6.177068951912141159e+01
5.604895879984266571e+01
5.024968447997417087e+01
6.771169351891673216e+01
5.410678893470255701e+01
6.046684618191306981e+01
6.524065234634338140e+01
6.076574758855446134e+01
4.843441348453280426e+01
6.285240337584328785e+01
6.979597351612461864e+01
5.707351296372458904e+01
6.594176072968191704e+01
6.622304981210800179e+01
6.543717319614094663e+01
6.883591069594224621e+01
6.230336492843834861e+01
6.051910645116499410e+01
5.984406384339458640e+01
5.716468594809447268e+01
6.698514747348386322e+01
6.790335555947804380e+01
5.532194762825454859e+01
5.069810486701157259e+01
4.903878310594777190e+01
5.036788646399187996e+01
6.610784763130557451e+01
5.024151029731438456e+01
6.449067069789339257e+01
6.230689266148865357e+01
5.438828314310806178e+01
3.764756031817164939e+01
6.290926065947500234e+01
5.071758175599899232e+01
6.300963229537429555e+01
6.686328932821541571e+01
5.129755458849096073e+01
5.941927737975601787e+01
5.554357010258943461e+01
4.972489773997032358e+01
6.032452996991046490e+01
5.530840314091243926e+01
6.290630012504076518e+01
6.934443494951811715e+01
6.574905965829933052e+01
7.094587840413552726e+01
6.285290106741894078e+01
6.794102309690765651e+01
6.277691772066183518e+01
6.579511572282349618e+01
6.593517181825770024e+01
7.579813298328917881e+01
6.855717101983780992e+01
7.720933627406645883e+01
7.495633017416410837e+01
7.198157483932588718e+01
8.010896921589868214e+01
6.954382801914356094e+01
6.083764952050129438e+01
7.317740190371229403e+01
7.583084919888761988e+01
7.407539049066183168e+01
6.815586656760683582e+01
5.950188307871440685e+01
7.450597497530766589e+01
6.638149492815020380e+01
6.266974270561347993e+01
7.178583162912123328e+01
6.580422835007964011e+01
6.566783386909146714e+01
6.609861492517340764e+01
7.297695671371290871e+01
6.063508071054664583e+01
5.739688656700218417e+01
7.281205605431252081e+01
6.853167010794403780e+01
6.119213149712796707e+01
6.576393631799116690e+01
6.539962321301750592e+01
6.705983819676717417e+01
6.551450881299979301e+01
5.670271490942025849e+01
6.674558602323797629e+01
5.630654544623342872e+01
6.574105645462113046e+01
6.427210629148281384e+01
7.557333937356311537e+01
7.687287087861723478e+01
7.169722574753562583e+01
7.626112455649818855e+01
6.711215666215321107e+01
5.654684589679063578e+01
6.794656235695900648e+01
6.501755109189552684e+01
6.265834753283406400e+01
7.590927665482615794e+01
6.830670446716817423e+01
6.866991546801536117e+01
7.295436894932912253e+01
8.125502880949912310e+01
7.363272319140642708e+01
5.855023558070735845e+01
6.278189678542668872e+01
6.200527914445039102e+01
6.623360303028387364e+01
6.283843111461610675e+01
6.589644606997124754e+01
6.543663042863845192e+01
6.817895328330585869e+01
6.879949304682033073e+01
7.010356689461342228e+01
5.845365353380574192e+01
7.628665396745707028e+01
6.655886535451510611e+01
7.060088744024791652e+01
7.438294115037001575e+01
6.607811131111819236e+01
6.029856836510420948e+01
6.353574282105447679e+01
5.228349735209158666e+01
7.252233589020748639e+01
6.580436668698894209e+01
6.628331356218059511e+01
6.957060768438334719e+01
7.017895130008490412e+01
6.172013311107423306e+01
8.534947468174969742e+01
5.577190491250274818e+01
5.174169496010603808e+01
6.615380830023093495e+01
7.958570459974554012e+01
6.323242354532258247e+01
7.605206914671570928e+01
6.214070895306920050e+01
6.780000871706140231e+01
6.345899396144699267e+01
6.658331402031615198e+01
6.391036999114280093e+01
6.487401560392692090e+01
8.025377756051850042e+01
7.831173551725784421e+01
6.947983641558725765e+01
6.887309149715855483e+01
6.723590110351142357e+01
7.355531333678590045e+01
6.667570947171742546e+01
7.867156189185438109e+01
6.554206012840515427e+01
7.109828181667376157e+01
6.847853932665985610e+01
6.605786469866940536e+01
7.290081962001433169e+01
8.040301316483312632e+01
6.128169088921375618e+01
7.922696555063251367e+01
7.388432908632472618e+01
6.044666928232635428e+01
5.756653860454360938e+01
8.197515936086269051e+01
7.421804527572980703e+01
7.103449674265708325e+01
8.050129165918366425e+01
7.554542116353829329e+01
6.386468360257384802e+01
6.698066554280650564e+01
5.803975476546833789e+01
7.848279884523509509e+01
7.102488459957028510e+01
6.361026988941525673e+01
7.134945700084814746e+01
5.705850108881912064e+01
6.818755829332484097e+01
8.010507636751154337e+01
8.451550370011709390e+01
6.472874867219805139e+01
6.012616740119033665e+01
7.229266939125189140e+01
6.846620894493399589e+01
6.163540769399255481e+01
5.729616174059632527e+01
7.979345714281221547e+01
8.522390249303467158e+01
9.193967985958369127e+01
7.368586858533477368e+01
5.408332774699246670e+01
7.417029480186972989e+01
8.371320867745315297e+01
8.560494571490062299e+01
8.333969698759609912e+01
7.027017652498368250e+01
5.784814707610681950e+01
8.358986131891755633e+01
8.842718603281946343e+01
8.443848595673465240e+01
8.869902688553850112e+01
8.510595598308512422e+01
8.564904649809955117e+01
9.215274149313212604e+01
7.226166216305477974e+01
9.034122982700597504e+01
7.978145366098537750e+01
6.842664160262313544e+01
8.449560300542249536e+01
7.871454069876752158e+01
8.516509197377483531e+01
7.452599081410780002e+01
8.139102509070629310e+01
6.454896510418993216e+01
7.617335109944160365e+01
6.593458242957194670e+01
6.754177275809995251e+01
7.049119977319378449e+01
6.959751135600281202e+01
6.803460125131954328e+01
6.852142826287727928e+01
6.179091000575596837e+01
6.135454298901239412e+01
5.195215660985809336e+01
6.289216760662364436e+01
5.481568093204481329e+01
6.079956694231777448e+01
6.845155889553363693e+01
5.982770254529830822e+01
6.716731087719161053e+01
6.082463215790928501e+01
6.256832426306242922e+01
7.519447415369931775e+01
6.493565862290181201e+01
6.021295874852646790e+01
6.788431412085868999e+01
5.666674568048674843e+01
6.238180891348174129e+01
6.359651070144167306e+01
7.248610438357134456e+01
6.135618866999203647e+01
7.279759545013202171e+01
7.912621054985065427e+01
7.452198566936819191e+01
7.884336150722619152e+01
8.096718352881786984e+01
9.344530702443599068e+01
8.895338887004685091e+01
8.937566768732860112e+01
8.990384441382320801e+01
7.740282576478726639e+01
7.771066878885996232e+01
7.219894330551817063e+01
6.330658552955210183e+01
6.439731895918828286e+01
8.229917136163898306e+01
7.805369263305438210e+01
5.746487402812883971e+01
7.006151211508793608e+01
6.940429884275448558e+01
5.760295711200895852e+01
9.213943843418765312e+01
7.677480324893171826e+01
7.122512577529055022e+01
6.176225912305680055e+01
6.560169581629521929e+01
8.565913980405646555e+01
6.608045624759004966e+01
8.437039370534714067e+01
7.075435090480213773e+01
7.112836606060635347e+01
7.795886045762517824e+01
8.145225790167704361e+01
7.909416151237634551e+01
7.471916324515716212e+01
6.627861188053442731e+01
7.103537845373647031e+01
7.304003649388580754e+01
7.886917722397127761e+01
7.897966210651581775e+01
7.019516177739542684e+01
6.742317934998158080e+01
6.924964389042538926e+01
6.550084712680076393e+01
9.511447577505965967e+01
1.058338596731206707e+02
8.190073536654726638e+01
7.712407689388926713e+01
7.831941001288284099e+01
8.056788313367987087e+01
9.475712480306249574e+01
7.994481741491972571e+01
6.717743383889613540e+01
7.495973305157599498e+01
1.000735398651358992e+02
8.288610560996814058e+01
7.552414668752940941e+01
8.523042029452680879e+01
8.590651215798858686e+01
8.779765709075275026e+01
7.628833774716622429e+01
9.270622050344447018e+01
8.444790012316646255e+01
8.703014569908650344e+01
9.018118314595415086e+01
8.675932330592191022e+01
8.325756703250293356e+01
8.277199902327915026e+01
8.679321831210366156e+01
9.214459128981872027e+01
9.258273947661677994e+01
9.735548316054892837e+01
9.588251460621508215e+01
9.052610116852206090e+01
8.556407703313028890e+01
9.502442329444637892e+01
8.022526884959452786e+01
8.343623537470739393e+01
7.981247148361903498e+01
7.687690039372539275e+01
8.210983178216409328e+01
7.973457407222808513e+01
7.229983672641546377e+01
7.723821391049094132e+01
9.077369174413907160e+01
9.571257255983094581e+01
8.351703381423862993e+01
8.981263372960846425e+01
7.901887248985259760e+01
8.773321163435934977e+01
8.507268167002747816e+01
6.963049337235673875e+01
1.200777418873180835e+02
8.739613163242314897e+01
8.387082779765233909e+01
8.591276267014471557e+01
1.074433834088284243e+02
9.300054451833074154e+01
1.135891541767148709e+02
9.777650633856455897e+01
1.184645280498259581e+02
1.029478131491631530e+02
9.169276465475520865e+01
9.878473675806640131e+01
9.759354457277483164e+01
1.041078017539304028e+02
1.095641047376409034e+02
1.012908724006880590e+02
8.980006955600883600e+01
9.926422929421666197e+01
9.383365006553044907e+01
1.014526238253160955e+02
1.032451960057378528e+02
5.996861370452336359e+01
7.474444110841149325e+01
1.102019804355108050e+02
8.019249300399835079e+01
9.482787192898422290e+01
1.015991697312949356e+02
8.432387132370179472e+01
7.831890867072574736e+01
9.099381666730950258e+01
1.157560088301988799e+02
8.389625990012196155e+01
9.033571072139307034e+01
9.965805033692119252e+01
7.340955969957330751e+01
8.083620779604659390e+01
7.043967348726609146e+01
6.297982926565951090e+01
6.372641006707135602e+01
5.674015329227524518e+01
6.812424313307261059e+01
7.734328001638381522e+01
8.475007950653714772e+01
6.947532843303964967e+01
7.219908223199064423e+01
8.498216568105254964e+01
7.326235159095504912e+01
8.294811705613962260e+01
8.726285586287805529e+01
8.571122965515148451e+01
9.679924765134148856e+01
8.955995012738053163e+01
9.120405642377029665e+01
9.418382782235886452e+01
9.260757514416077640e+01
8.838243806953009596e+01
9.015608375592250923e+01
8.382768048139359962e+01
8.248931025116392846e+01
9.158420928111883086e+01
9.231887438537533797e+01
9.006347288706929533e+01
8.143236666534060930e+01
7.943185650377779439e+01
9.018437599942767235e+01
8.778290622780694719e+01
8.239181085940150240e+01
8.891933263938476273e+01
8.418306612100786879e+01
9.548031268759847023e+01
8.176173521219990903e+01
8.948601039289155779e+01
8.960381140000602329e+01
8.925512139854924953e+01
