# Supplementary material for: Atomistic simulations of the Escherichia coli ribosome provide selection criteria for translationally active substrates
Source: Nat Chem. 2023 Jun 12;15(7):913–21. doi: 10.1038/s41557-023-01226-w (PMC10322701; doi:10.1038/s41557-023-01226-w)
Supplement: Source Data Fig. 4 — Data in CSV format for the kernel density estimate plots in Fig. 4; each panel and each monomer’s data are in a separate CSV file, named accordingly. [file 41557_2023_1226_MOESM5_ESM.zip › Watson_SourceData_Fig4_panel_C_mon8.csv]

6.851127728273904438e+01
4.734459378689462739e+01
3.844545687672184187e+01
5.776263120503127624e+01
5.247720188806533059e+01
5.712903691508358150e+01
4.313434172703793479e+01
4.694440594562817637e+01
5.174676208475069217e+01
6.058840156721379344e+01
6.038545054208066176e+01
5.597875354939156978e+01
4.417008956857191748e+01
6.558868667384335538e+01
5.758514318565377010e+01
4.402870597337412306e+01
5.535365725059799757e+01
4.562183708367847856e+01
5.162044255614876676e+01
5.676722986879718746e+01
4.310423411974282004e+01
5.752078712245739922e+01
5.071737963823049000e+01
4.597778972484244520e+01
4.513088595514867762e+01
4.604086081299371358e+01
4.902032190438630010e+01
5.222836451775461342e+01
3.651610724251521134e+01
5.539052706967972739e+01
6.785325738974796650e+01
5.707992809989630700e+01
4.358170667397818221e+01
5.090634883948681733e+01
5.613078919080628992e+01
7.065028585485109147e+01
4.912101586747275661e+01
5.546025163943928504e+01
7.243163310144569778e+01
4.800372846849905528e+01
6.363548459217916076e+01
5.802013475264146791e+01
5.378965664902485599e+01
7.664373885612180004e+01
5.782815297663528753e+01
6.106224435845393828e+01
6.171587870016106336e+01
6.439151557378512791e+01
6.248641056493423207e+01
6.774553024597800288e+01
7.540289943531540473e+01
6.165692919434289365e+01
7.618222430534648026e+01
6.705280423174600912e+01
5.052728563267815076e+01
5.816956377761914609e+01
6.871821513438329987e+01
5.709704455779094445e+01
6.433978242266279324e+01
5.881802905436664020e+01
6.040836605522408576e+01
5.315642472645509997e+01
5.559838649941571731e+01
5.620322467886507667e+01
5.439277433245272420e+01
7.124419817723308768e+01
5.971338521368578967e+01
5.123121547867808090e+01
5.975466026342817116e+01
5.680124051931570506e+01
5.957329292146622635e+01
5.235403056989728299e+01
4.195940858771400173e+01
5.511801233428491287e+01
5.607280249546428053e+01
5.623373366773633819e+01
5.435159782659414418e+01
4.656935785040789000e+01
5.729422174770914467e+01
6.705243739751658438e+01
6.190833593050897576e+01
5.625119391821809245e+01
6.019215688841828182e+01
6.234347042031424024e+01
6.688213707982650646e+01
6.432536541543161945e+01
6.322205125454930652e+01
6.739468347101076517e+01
5.844757075178642935e+01
6.172039514683607564e+01
6.284965082013824400e+01
6.542329927644841803e+01
6.280485980562914250e+01
6.492224846775349079e+01
6.538660724462879159e+01
6.758164972501022305e+01
6.763925567537116024e+01
6.944503099092479204e+01
6.444061583375412283e+01
7.187723631271609293e+01
4.634197920669939919e+01
7.961981160563621529e+01
7.491028761220751164e+01
6.984047075189515397e+01
6.485206447156819820e+01
6.911778050489195380e+01
7.790918967834566899e+01
6.056633698639711127e+01
6.795973531752723318e+01
7.854391524052108764e+01
6.756347910711660631e+01
6.800337400256172771e+01
8.004467280649139127e+01
8.200158438621501489e+01
6.204781619013969163e+01
6.577493915383119827e+01
6.587428600269879553e+01
6.831047601692922910e+01
6.794391744294426871e+01
6.364454975985941587e+01
7.377521001939028622e+01
7.190744625495214848e+01
6.228543313961771588e+01
8.485845967218131136e+01
7.879751067970506995e+01
7.023698368449136353e+01
7.760386672006974607e+01
6.899242481265160620e+01
6.263521183968415329e+01
6.415835147361896418e+01
7.362975564063732747e+01
5.010993751452087963e+01
5.502363145287625201e+01
6.624846556103095452e+01
7.182860904005903535e+01
6.446053411692905399e+01
5.775108737347594712e+01
8.147660845122489093e+01
7.364315491009864445e+01
7.386224976316624691e+01
6.019868000954176068e+01
5.696534275413716131e+01
6.416463538020498447e+01
5.679151329436268725e+01
5.821534596923714844e+01
7.516272420717008629e+01
5.691600338473666199e+01
7.134020455658277626e+01
6.584812392911958057e+01
7.090434161932834911e+01
5.825622097340512795e+01
6.413797813963793715e+01
5.333753927625777891e+01
6.046014927820423424e+01
7.838074045806591528e+01
7.154432693757529194e+01
8.471443585544000143e+01
6.736814957965302142e+01
7.705862225006630695e+01
8.233348390062651845e+01
5.780853884350114669e+01
5.596783343834380275e+01
6.172648742254317966e+01
4.159258744381971695e+01
5.482545931448716914e+01
5.980750948747921569e+01
6.896623109590881029e+01
5.250703983332647340e+01
5.545154720612514865e+01
4.953857609134499995e+01
7.438969500411604940e+01
7.244279614625263264e+01
6.113184977093592920e+01
4.479596148003273015e+01
6.113491225627917203e+01
6.877894012634972398e+01
6.522831280337366877e+01
6.805285127031892500e+01
5.503551031369293156e+01
6.287202477652164134e+01
7.668267047391357494e+01
8.067265256519125671e+01
6.742114653868655694e+01
6.293860841775250492e+01
7.225600947530904250e+01
5.611117839078783476e+01
6.858401574654722310e+01
7.175248737971507751e+01
7.257720291803296675e+01
6.465569560250918357e+01
6.117085952426125317e+01
6.516283369354817978e+01
7.218693352749848202e+01
5.623026066488504426e+01
6.809206323030578289e+01
7.812706403245250897e+01
7.407752493543758021e+01
7.059403139392746596e+01
6.795523234402976698e+01
7.129104518774899191e+01
6.088334300768170237e+01
6.949015065547787628e+01
7.525721038493310289e+01
6.732933986255116565e+01
6.245603581565964646e+01
5.751735997348099971e+01
6.570115587852957617e+01
6.851742496362328438e+01
7.018420083824233302e+01
4.721437587049152995e+01
5.617785117824359986e+01
5.835411185070794460e+01
5.468617881782751056e+01
5.472529421967036711e+01
5.369658850928143323e+01
6.657846444447616818e+01
5.850809961386667624e+01
7.464405287627074870e+01
7.250507607462360227e+01
7.831839121958633143e+01
6.557574623376297041e+01
6.987108645769357906e+01
6.101974432191593678e+01
5.925978825858189225e+01
6.914453319138651466e+01
8.524719411198175578e+01
6.837486754478118200e+01
7.370994278671506095e+01
6.893692240585545505e+01
7.484995358462468573e+01
6.317822729194008957e+01
7.331707489996431093e+01
6.980146945824301952e+01
6.613262927055622242e+01
6.647064171976349201e+01
6.204499120927832223e+01
6.960740952222204214e+01
5.724200907730224941e+01
6.257106485073247626e+01
6.299914970217650279e+01
6.947909250616464760e+01
5.992486729292252079e+01
6.932245456933311800e+01
6.388989037621095690e+01
6.583511012183971900e+01
6.726705306522566730e+01
6.772808217615566662e+01
7.338423695133134572e+01
6.351125521093668880e+01
8.184721166499829792e+01
8.481608391362637178e+01
6.308359845818134914e+01
7.120801845765318205e+01
7.464695130037821968e+01
7.662777220272965906e+01
6.927231153302052746e+01
7.628561524373064628e+01
6.971541063146598560e+01
6.521863369044859837e+01
6.504298748622623805e+01
6.940616571251445066e+01
6.740085946392787264e+01
6.487732615076117781e+01
6.111421477462662466e+01
5.200998464489341444e+01
6.254990024375637603e+01
5.326927955820658411e+01
6.264549209225966564e+01
5.027882873571157774e+01
6.858250643381155953e+01
7.482623767107529034e+01
5.634057562135048869e+01
6.892898240534849208e+01
5.743759655054613944e+01
5.576634554399771559e+01
7.404947964974591912e+01
6.207528655485128155e+01
7.195119767499873831e+01
7.722220480957496136e+01
7.550910545463666779e+01
7.443119623803904972e+01
7.283522377109166257e+01
7.262323695420701597e+01
5.558380957868467220e+01
7.355858867025311554e+01
5.598839828456818424e+01
8.183682017142899667e+01
7.333674553088658854e+01
6.277402913328370460e+01
6.267350656805325571e+01
8.348473376493672049e+01
6.263269292744778483e+01
7.713621464850265852e+01
7.695663081072912348e+01
8.108881645443385366e+01
8.243118191733697131e+01
7.809868005379235001e+01
6.131484788816988640e+01
6.631182036151190573e+01
6.470880392985692708e+01
6.134442696415709406e+01
7.633443986955244043e+01
8.254378436595533231e+01
7.543504716774621954e+01
6.649335439508064383e+01
7.000828119963976803e+01
6.258412428662825278e+01
7.132541959111240715e+01
5.925136549466660796e+01
6.486232960750695042e+01
7.308496233180095203e+01
6.987355427109565653e+01
6.660515881151792428e+01
6.837287993516873996e+01
6.967000357018883960e+01
8.272670842534857627e+01
5.412499799472529816e+01
8.063823524922320019e+01
6.798427097583056877e+01
7.501525600527025972e+01
6.872713677487405448e+01
5.861242878102978437e+01
7.452503218051232636e+01
7.372505505751543353e+01
6.508405229299994232e+01
7.584627129377706467e+01
7.058086537662973114e+01
8.334173632647781460e+01
8.590202003863733182e+01
7.880612672805409602e+01
7.685371222385207091e+01
7.179876289055314942e+01
7.059369475648307457e+01
7.051766334290802263e+01
7.623705489349656261e+01
7.193378331844117213e+01
5.853517352659446260e+01
7.819580130035220122e+01
7.660091558122027777e+01
6.948396945214847165e+01
6.264444083547261499e+01
8.124798098689403503e+01
5.481612203109344961e+01
6.990394417982467701e+01
7.787841067793034711e+01
6.559936287853884096e+01
6.967362659539755043e+01
7.366829557856769384e+01
6.634750684547655908e+01
6.188323540947781254e+01
7.227058866875519527e+01
5.550121587313547167e+01
6.140943738669739815e+01
5.933368527021875138e+01
7.687592635756534776e+01
7.649275429557923189e+01
8.095977635355872337e+01
6.561896973100448349e+01
7.180087021711285900e+01
7.431180072505303258e+01
5.636493662792980075e+01
6.797019178420224250e+01
7.020447585135015345e+01
5.607335039111361397e+01
7.259403330144381528e+01
6.081816019397611939e+01
6.938684850771262802e+01
6.312986827349684660e+01
8.969030638356348106e+01
6.236769753026968743e+01
7.877868313931199395e+01
6.519171887168316459e+01
8.030785395981325792e+01
8.416806849891212039e+01
8.824900554632317551e+01
7.156887382190159030e+01
8.095091042364265377e+01
7.336424708920429794e+01
6.385064840112593743e+01
8.015359950243075104e+01
7.571563540887659371e+01
8.240046520440807853e+01
7.251911654667291884e+01
7.046528706742697068e+01
7.999801815966807794e+01
6.796223631575774959e+01
8.221668023762897803e+01
7.596567138966592836e+01
6.703849508701212301e+01
7.496083004614216350e+01
7.475926963244738488e+01
7.523764008741829912e+01
7.219663239487179851e+01
6.270702262273166383e+01
7.122124578184103427e+01
7.599263015094470575e+01
8.428093741871010991e+01
7.544518815397552203e+01
6.370850928253975809e+01
7.572169992236977976e+01
7.253319950103740155e+01
6.689037657556492888e+01
8.422114148881921381e+01
5.936987331990487604e+01
6.139846922950044217e+01
7.129834528521973880e+01
8.014286177277428180e+01
7.132407573887734031e+01
8.195404539739747918e+01
7.492517087758368177e+01
7.612701753578012642e+01
8.422904063987404299e+01
6.735946769607711815e+01
7.750902762793225520e+01
8.232712919293417997e+01
7.978545910833459232e+01
6.629179377493591119e+01
7.782027754996640567e+01
6.563098911959929183e+01
5.430585525778496958e+01
7.559352281148744623e+01
7.974469049813440336e+01
7.642582930031041144e+01
7.215301749787865049e+01
6.954987361094542564e+01
6.042848855712379219e+01
5.569645877256161981e+01
5.725436178695127154e+01
5.029242433556242986e+01
6.201136048936905354e+01
7.559087951692266927e+01
5.704078086460233266e+01
7.821535183085278220e+01
6.934105705583097290e+01
7.684137180651130450e+01
7.078029442780359659e+01
7.324636806399136901e+01
9.186161397071460044e+01
9.611418215405446119e+01
7.295571821110554822e+01
8.387075708157905751e+01
1.011415999259474319e+02
7.979170095964788345e+01
8.549527309444333412e+01
8.416336914935436653e+01
8.367172491664059919e+01
7.213282537984579790e+01
7.876081915124647992e+01
7.679724647230774792e+01
9.077121375731384489e+01
7.840752172995679814e+01
7.141893090296649405e+01
8.063192451651744364e+01
8.339991282198667477e+01
8.273323419396770362e+01
8.861457524401994590e+01
7.973821441521415920e+01
8.574099059393766709e+01
6.808499905440136502e+01
7.043755971817860484e+01
7.399501657155069267e+01
7.039926268940796206e+01
9.165771587748145066e+01
8.191182011345865988e+01
7.616050154216883072e+01
6.013396746566888851e+01
7.667201006979142619e+01
8.148940920624330886e+01
7.603920207502132200e+01
8.249533494812102674e+01
9.092582151329270346e+01
7.714310255274243389e+01
7.567569012364639036e+01
8.635509438217400202e+01
7.884085341905661437e+01
8.705365995259369072e+01
8.844240629898258987e+01
7.103684771544369880e+01
8.140058645097381884e+01
7.708186671465047368e+01
7.868128955172518602e+01
7.890989519256950757e+01
8.090133801243382550e+01
8.723645327925366644e+01
7.251483066831751501e+01
8.589147277887241216e+01
9.499547438220452023e+01
8.080021729242537276e+01
8.115705131460374844e+01
8.212202480735574284e+01
6.665107744735364292e+01
7.202927750982929922e+01
8.367561739980092739e+01
6.654564214926902821e+01
7.114376865902694647e+01
7.428533386490114765e+01
7.959696905654493548e+01
7.992832552067785912e+01
7.521032834637362896e+01
7.239198522568941030e+01
7.683391532449957140e+01
6.928671681344472688e+01
7.791648471248795715e+01
7.059686506449229171e+01
6.201035210149017729e+01
8.099263152089918094e+01
6.276413229204460009e+01
7.527865329894815716e+01
6.596725589910776932e+01
7.274949343740273378e+01
6.616195220561506574e+01
8.429523228359410325e+01
6.995336902762403497e+01
8.391421974962675279e+01
7.265795150117121182e+01
7.441842222664494955e+01
7.996786658432414185e+01
6.793090668307850422e+01
8.272796883104730625e+01
9.472455812620155768e+01
6.367177953290214276e+01
7.724200158791330750e+01
8.175213934256616710e+01
8.540468593223560845e+01
7.790881435107682762e+01
9.270120395639092692e+01
7.461917145744921243e+01
8.112702118749002977e+01
6.200631955840524512e+01
8.649636715424450983e+01
7.948217581724215108e+01
6.857685737259173209e+01
8.303591843915064885e+01
7.786854644879440457e+01
8.170391040129625537e+01
6.671110732492550710e+01
5.786676879286206798e+01
7.836030378772061056e+01
7.059250709028437143e+01
8.091033456378536926e+01
6.178905373561844527e+01
8.356032834753283112e+01
8.699354027168783432e+01
7.862514770845376688e+01
7.891858640578065831e+01
7.374637903677829343e+01
6.820414076024964345e+01
7.859458159838158053e+01
6.793575643761204219e+01
8.556591623126676893e+01
6.658377883034150102e+01
7.158826856099632607e+01
8.950762469154888379e+01
7.984278109220412034e+01
8.922361024548717978e+01
6.225195433987610016e+01
8.597236121393670771e+01
7.780416341255730117e+01
7.999436444050901684e+01
8.520699028945178100e+01
7.523397175578692497e+01
6.890875853277346152e+01
8.285998360749852054e+01
8.282785258361967351e+01
9.582573207337900101e+01
8.291627712942334938e+01
8.532299656040704861e+01
7.569857834410682074e+01
7.950022818089024668e+01
5.759574383889124505e+01
7.608445322611994754e+01
8.345260429529383828e+01
8.439995842910904855e+01
9.283506729575104544e+01
8.487230071893628747e+01
7.020104694675255530e+01
7.294514086812111486e+01
7.280530501225823059e+01
7.647595102745158613e+01
8.290167440593097581e+01
8.518262661004705194e+01
7.286253719978306265e+01
8.693900097978841757e+01
8.597076959435973720e+01
5.816757935864993811e+01
7.454154767603252196e+01
7.215719955825430532e+01
5.269238432206305589e+01
7.571682193496927482e+01
6.305391998599596803e+01
7.385695323073124996e+01
8.050234700139348831e+01
7.835398171808668621e+01
7.135311652686159789e+01
7.212087997924044203e+01
6.156714526243985119e+01
7.747934320306391953e+01
7.903117110408715007e+01
7.924937842733736204e+01
8.074658545719039182e+01
7.209793140496799424e+01
7.678145512842095854e+01
6.629780738468038237e+01
8.054115870774963071e+01
7.405695320882915667e+01
6.241664984193219112e+01
7.159919560146435913e+01
7.369536370444829743e+01
6.559233124259607450e+01
8.251479248548996281e+01
8.419064516385543584e+01
7.875067690246044094e+01
7.531558711523922511e+01
6.732320945977110682e+01
8.290852840298397552e+01
7.772513966633022164e+01
7.271623546515678527e+01
7.154333804020396315e+01
7.473128662370876896e+01
8.647520184669851062e+01
8.564579750908910682e+01
8.188106167593444695e+01
6.391905000873202880e+01
8.190530956485653746e+01
4.764354270973055350e+01
8.268674122658752879e+01
7.216042559495575404e+01
8.619807072245937718e+01
7.347359027459818037e+01
7.287928608719920476e+01
8.426503675657993142e+01
6.679858847801504851e+01
7.159921758124170310e+01
7.618652226776170266e+01
9.753255368423164384e+01
6.953747752629010392e+01
9.187970917028231099e+01
7.293808347990214713e+01
8.827861998035973556e+01
6.581355696773736952e+01
7.365092650939818952e+01
6.957781195693870302e+01
7.107534548607397085e+01
8.188480235068034574e+01
7.136716440169819009e+01
7.397255069859437526e+01
7.525286467396936985e+01
8.137985398027365136e+01
6.988824594693240044e+01
8.371866979004990128e+01
6.670388773375039193e+01
7.610211754692119257e+01
8.548169272606419611e+01
7.930344726297489899e+01
5.612245673212532893e+01
7.710393254110306316e+01
7.303911421818712313e+01
8.596964826358227185e+01
7.269127615347035487e+01
7.278884680294754617e+01
6.394434317030138715e+01
7.696656268820635205e+01
7.059589695369369622e+01
7.735737295445974837e+01
7.469873228547970712e+01
5.576373845377963789e+01
7.339487420074900115e+01
6.533102350098970135e+01
8.044235889247401872e+01
7.945373968457471392e+01
7.502374271749901880e+01
7.309439489553328428e+01
8.012955293105888188e+01
6.657811690510425251e+01
5.784156524696060586e+01
6.604131428364019030e+01
5.317303316412357361e+01
6.794381629485893370e+01
7.733146801955217597e+01
7.414260956853085816e+01
6.862815459947816521e+01
6.612256784646812946e+01
6.643757493284691407e+01
7.828166188144862758e+01
6.706035067006870065e+01
7.542659019120451092e+01
8.130286801352124826e+01
8.104466164679770657e+01
7.709808512889411247e+01
6.114858137702581331e+01
7.818370273896989886e+01
7.894415313482362251e+01
6.716982844520144624e+01
7.238424015378383558e+01
6.058062161009421942e+01
6.857342839714767990e+01
6.218996224698238251e+01
5.949110865351826760e+01
7.358133164390471848e+01
7.306986432198662840e+01
5.366253737912120414e+01
8.905654454460436398e+01
7.977167446355151981e+01
9.559500977654350606e+01
9.819381659844249555e+01
8.461171397988098875e+01
9.874832788781806414e+01
9.427247232224112850e+01
9.681934208738351799e+01
9.666218100609911801e+01
8.967522426750549869e+01
7.429852578314786626e+01
9.520084365979887764e+01
9.440293169936774120e+01
9.301029124178909058e+01
1.024425386431541938e+02
8.201864220522230653e+01
8.528596793826118017e+01
9.124807451826126226e+01
8.863919021831209477e+01
9.171594669273763145e+01
9.469543356883207252e+01
8.213542677919136281e+01
8.464332566058209295e+01
8.952911765140352429e+01
7.659901770213444649e+01
8.102129985502618581e+01
9.588234252883603403e+01
9.467013939111480170e+01
9.540195443800776331e+01
7.192487256343639501e+01
8.062030186386915886e+01
6.052270204443660617e+01
9.207051625975350362e+01
8.367635788358182936e+01
1.004929573966283982e+02
6.711595250407947333e+01
8.841745244313732144e+01
8.202852786643781258e+01
8.218886882406735594e+01
8.242375936625121824e+01
9.012499505354946905e+01
7.379925618642057827e+01
8.522568869704018368e+01
9.672897595158269723e+01
9.492142791134301660e+01
8.265250299965516945e+01
8.125695495273687641e+01
9.451913260790649929e+01
7.635705944625361496e+01
8.682189367814781633e+01
7.876786456363713285e+01
9.242531828918525605e+01
1.004083387371613298e+02
8.677945326453975383e+01
8.817943560353528198e+01
8.602237969814103735e+01
8.990689895421189703e+01
7.006116557748511298e+01
8.587779243229955739e+01
8.443111894854551736e+01
9.234083628408244238e+01
8.163157292384242680e+01
8.261811373809344161e+01
7.525101916496370791e+01
9.436114881954523526e+01
9.773723759077677187e+01
9.233963171259244973e+01
8.105167246829719829e+01
8.143869731482463692e+01
7.361966571860610031e+01
6.493383166495550540e+01
7.350878504947480963e+01
8.427554789798669788e+01
7.674364634070845170e+01
7.150405756682367553e+01
7.251165642019822144e+01
7.852382049990455926e+01
8.673972257250146356e+01
8.943966371777010238e+01
7.680265789080645789e+01
7.173840506889533231e+01
9.055364625441814042e+01
9.503089798441773439e+01
8.316989773724176871e+01
1.025579401197503131e+02
8.380641272304988831e+01
8.482440152087775687e+01
7.446880335384999228e+01
8.325751212640437871e+01
8.761076973766618892e+01
7.436685335820408227e+01
7.710082139948137581e+01
7.832108953817599684e+01
7.609001012660526442e+01
7.789668414880752323e+01
8.576847304897756885e+01
8.450086848522387584e+01
7.888691705381938846e+01
8.883184342072151196e+01
8.620702376447093229e+01
1.073301502967534589e+02
1.010716316464668836e+02
8.746241984398200486e+01
9.132293050756926789e+01
8.678656010107950181e+01
7.200497110350231367e+01
8.918375353292174168e+01
8.472983011728787517e+01
7.546646691874759938e+01
7.598825936727936892e+01
8.532830487035634803e+01
8.910745414039020318e+01
8.976433226468788007e+01
8.686787287583638317e+01
9.344448870012188024e+01
8.015543553150286016e+01
9.512133688247017460e+01
9.860091424578676822e+01
9.981894481982448042e+01
8.849238836112890283e+01
9.225570247073441976e+01
8.402247276892397565e+01
8.345097506701074508e+01
9.188801679509300868e+01
9.079544449977078102e+01
8.607187633550533690e+01
8.302891316514678977e+01
9.382631635531163283e+01
8.256894962960056716e+01
7.276568986922694648e+01
5.997266331767684733e+01
6.333446389816841560e+01
7.873178683605728168e+01
7.563305486892764407e+01
7.961565877291415916e+01
6.648503992905312998e+01
6.090935777923359495e+01
5.985480504925744327e+01
7.380128823832176010e+01
5.822585926035077364e+01
5.635306762793391044e+01
7.072534291601427014e+01
6.953330968567685488e+01
6.524767195775625339e+01
6.369093315019102874e+01
6.374840242435758597e+01
7.727112733613296314e+01
7.319316046975016832e+01
4.076270907829923118e+01
5.424453462722127739e+01
5.534215312758684036e+01
7.887646631590048685e+01
5.966748165772577295e+01
5.843129323069204162e+01
4.599442097446751632e+01
4.030167789784083965e+01
5.763399230473807933e+01
5.969823077511735931e+01
8.311159273629515098e+01
7.568346608244814888e+01
6.027498589369853477e+01
7.174147576623622058e+01
5.584233394493693226e+01
6.981573215262302767e+01
7.461753666974850319e+01
4.983416419882533432e+01
8.126559169291810747e+01
7.371044042590034451e+01
6.535436013047068116e+01
7.481249733522089684e+01
6.926177403226573404e+01
4.735404690744588407e+01
6.933189537931768598e+01
5.285966772882606080e+01
8.518459947563989942e+01
7.825617473422600767e+01
6.550585703691780282e+01
7.415499256111864668e+01
5.809439106373347528e+01
7.616719480908015782e+01
5.620971073624664172e+01
6.557371495670160755e+01
5.054363951713205694e+01
6.614959921760627992e+01
5.661554330874523799e+01
6.065509039396971502e+01
6.026795085916705830e+01
6.303129251046588166e+01
6.981075415952302876e+01
6.524909316250081304e+01
8.026182050811904389e+01
6.295368919864802137e+01
6.660939091116263455e+01
6.903005956614646266e+01
6.123928877223900713e+01
6.040094143722060238e+01
6.456930518522857199e+01
5.995681337447388159e+01
7.004253614517507742e+01
6.151087672277203211e+01
7.727757818378377408e+01
7.510450461014346502e+01
7.207118953634260095e+01
7.646651402906034889e+01
7.360636398051626372e+01
6.965436667553967709e+01
6.922047145909373000e+01
5.719722052816243973e+01
6.353542646161306351e+01
8.056090187643951595e+01
6.804029494396483813e+01
7.793554841704556679e+01
7.727947691665745822e+01
8.225374371359221470e+01
6.324249143759667646e+01
7.770067330296569708e+01
7.428998202354834746e+01
5.780853625905864845e+01
8.370147363455042466e+01
7.359122425134488310e+01
6.782403473254755966e+01
6.821277569837862131e+01
6.479230184622882405e+01
6.193901052373737315e+01
5.567584089326388863e+01
7.161522147858890719e+01
6.644563501989117071e+01
6.650797100369705106e+01
6.296583665711089139e+01
8.212503530840739074e+01
8.620846025238824950e+01
8.146292613038474428e+01
7.318156618551067538e+01
7.550604399145605328e+01
8.036772262902242403e+01
8.667877899447181278e+01
8.421244710840814207e+01
7.921663980793549342e+01
8.060251463060011190e+01
7.096425940864877191e+01
6.975220397383138504e+01
7.240790648972033239e+01
6.976717333310291735e+01
7.706607655111855593e+01
7.138209242623595685e+01
7.109481619810821940e+01
8.460500469674413182e+01
7.373236139883015028e+01
6.682279407160331175e+01
6.559770551571456565e+01
7.067800798176341459e+01
6.814093292405468105e+01
5.977474973734151575e+01
7.385969829892475502e+01
7.994572065465945343e+01
7.370291657142615804e+01
7.087871282840443143e+01
7.889817154430313906e+01
6.826953614838990347e+01
6.117371829392109106e+01
9.018637750628003857e+01
7.721197604855068164e+01
7.286420284906536438e+01
6.571025128906575219e+01
6.755382119945888064e+01
7.597540294178000408e+01
8.009992562721321008e+01
7.285616934252460908e+01
6.140802710733868963e+01
7.958924728948899485e+01
6.901509420843129305e+01
7.970846794178116568e+01
6.464584283372991536e+01
7.029107141764404787e+01
8.729224449747545123e+01
7.024593606835203730e+01
6.717952898281460250e+01
5.989737481220376480e+01
7.759067102654275061e+01
6.792760642356712708e+01
7.468760940640596857e+01
7.179566006384202126e+01
6.392163711711712182e+01
4.934035443035637769e+01
4.988329207891843708e+01
7.957367018392450575e+01
6.888632386457514656e+01
7.381158572498033266e+01
5.630849732329006230e+01
8.613259740925366259e+01
7.118763051811026799e+01
7.711969575120326681e+01
7.644884972810497459e+01
8.158633594155800495e+01
8.262968936558047517e+01
7.566038210297911348e+01
7.390063856577789636e+01
7.705866300314225725e+01
4.766231488766822366e+01
8.140332458595308651e+01
