# Supplementary material for: Atomistic simulations of the Escherichia coli ribosome provide selection criteria for translationally active substrates
Source: Nat Chem. 2023 Jun 12;15(7):913–21. doi: 10.1038/s41557-023-01226-w (PMC10322701; doi:10.1038/s41557-023-01226-w)
Supplement: Source Data Fig. 4 — Data in CSV format for the kernel density estimate plots in Fig. 4; each panel and each monomer’s data are in a separate CSV file, named accordingly. [file 41557_2023_1226_MOESM5_ESM.zip › Watson_SourceData_Fig4_panel_C_mon5.csv]

8.967955677675440995e+01
5.027663151555425003e+01
8.433003362368694411e+01
8.405275923944920180e+01
8.240476959975178772e+01
6.564987446499658574e+01
8.414035224594253748e+01
7.086578868743100657e+01
7.054634893405345508e+01
9.348314538834169696e+01
7.537545014591786696e+01
9.760269208719607548e+01
8.551804990216008662e+01
7.352667588965384482e+01
8.393442781998970759e+01
8.053494719087713349e+01
4.955986305297395944e+01
6.559246266225351008e+01
7.297086372251273190e+01
8.712078958697840392e+01
7.613108007327383575e+01
7.665471570380567812e+01
9.555853446991237377e+01
8.400100625026205137e+01
7.932044377809035041e+01
7.275588822207755868e+01
7.394850233022572183e+01
7.200569283454449021e+01
7.585794447606022572e+01
4.911365239582104891e+01
7.049765219273304240e+01
6.408520049692724285e+01
5.203933677921069290e+01
5.703825599985203354e+01
7.333110280905613365e+01
3.596929334073828954e+01
4.804919525580189088e+01
7.242672429826296820e+01
5.843446195281071454e+01
6.832334871399000065e+01
7.705817025841780321e+01
6.974035865697260306e+01
5.975930974149897423e+01
8.060853986825796369e+01
7.519010386083361652e+01
7.837020585446238385e+01
5.943431931747287678e+01
6.480755325748309303e+01
8.126280624636756045e+01
8.225448290750256319e+01
6.611856653409182627e+01
6.542031196625349310e+01
6.518334046032295248e+01
9.190150264614089792e+01
5.151612661210109678e+01
6.837514702070670580e+01
7.715969888005322730e+01
7.821905288610902574e+01
6.423641760706847492e+01
6.892856974070970466e+01
7.582459412583762060e+01
6.550832067656094182e+01
6.725361454086535673e+01
5.983566977759656424e+01
7.337110232220062755e+01
7.409875165790127483e+01
6.878322744022050017e+01
6.890488461803660414e+01
6.671196803022742472e+01
7.846466244743082541e+01
6.868164992757954224e+01
6.544281380914029000e+01
7.493550949247770632e+01
7.668933444110214737e+01
4.193205706196772553e+01
5.098619292753448207e+01
2.396856529519883239e+01
4.850938298305496943e+01
3.016078729359402644e+01
4.784080469749315512e+01
8.174688333609813640e+01
7.441303366052908075e+01
7.475070924757831392e+01
6.821045913267049343e+01
7.391776185540042832e+01
7.191363481969206362e+01
6.380195864264937455e+01
5.867815247851385863e+01
5.686798653503645795e+01
4.767974111321831288e+01
4.266503251777420047e+01
6.163665610549378471e+01
6.747817173717493233e+01
7.181506814658943938e+01
6.962690542356089907e+01
6.049917064301757108e+01
6.597525512097240608e+01
7.325878871359707034e+01
7.035677377587612114e+01
7.930257536127460583e+01
7.601310104026318015e+01
7.176066911715763297e+01
7.922949787143498668e+01
6.369442462897162471e+01
6.703760385323563753e+01
7.205520594643681420e+01
5.425034015644652641e+01
6.960409585972384150e+01
4.340648525398693636e+01
4.497848074925150286e+01
4.246198048067604702e+01
3.980787673611521882e+01
4.932490247483511325e+01
3.413755196766517486e+01
7.520812088183299693e+01
4.438235550113395789e+01
6.957311495274863944e+01
7.021717345342061378e+01
7.300918190116868800e+01
7.407824148691841515e+01
7.137735259086731787e+01
4.913616585845133500e+01
7.321452170404090509e+01
7.489645334533626908e+01
5.832083379765327891e+01
5.833091890239048638e+01
6.087359060171895209e+01
5.338128957037765332e+01
6.162619942270796258e+01
3.586433936547877721e+01
6.039297328686495092e+01
4.922498581542073026e+01
6.234482265150744951e+01
5.424765159271802162e+01
6.464384303758282613e+01
7.627859788530389551e+01
8.782672095579569316e+01
7.519153841756516954e+01
7.724212736931474410e+01
8.459441472266711060e+01
4.529280039553106008e+01
5.888339581749125529e+01
8.204768894775573074e+01
8.064666911101708990e+01
8.298990004832596412e+01
7.952418705532058141e+01
6.185097729850369319e+01
8.617588461436770331e+01
7.388690425942097306e+01
5.253743108300181319e+01
5.386479996442044893e+01
6.123706845014465472e+01
5.860946345803216673e+01
5.621649295211910413e+01
5.483172278408284939e+01
8.273076057560194840e+01
6.221213611956421374e+01
6.484663623338779814e+01
5.922507073273166611e+01
6.961005168505663221e+01
6.501791745054033811e+01
6.668829392931785094e+01
4.685603867573271231e+01
2.213834692789741609e+01
4.855780203891539060e+01
2.469048718496896910e+01
3.736874153365143769e+01
4.579614865226826481e+01
2.326581827437868810e+01
2.548474940041163350e+01
5.472264518475613926e+01
5.154219099330364884e+01
4.954088782539469094e+01
5.305277527900025802e+01
4.928047525151871611e+01
5.191901769128747901e+01
3.046942662808389457e+01
5.396189071130466886e+01
5.216091876854298448e+01
7.597409173626734002e+01
5.648716786129009648e+01
6.131246375809237037e+01
4.253677350314447381e+01
4.989579204642402743e+01
4.134943040102479728e+01
3.981489565616589488e+01
4.545594685064508411e+01
4.174176700903672099e+01
3.658167203532794787e+01
3.850406170802309447e+01
5.488247968479128502e+01
6.104664031268809055e+01
5.321903100899917405e+01
5.449230866552113639e+01
6.513549539968791180e+01
4.354204203663430661e+01
7.070811751738960993e+01
6.738886986769857401e+01
5.802918341684460302e+01
3.796955577579760899e+01
4.559113796095041948e+01
4.235479972768537493e+01
3.438112249897710626e+01
4.796898335335845331e+01
6.138634025881276557e+01
6.549970621769217871e+01
7.496798020054767164e+01
7.748206189751091699e+01
7.107022263292975595e+01
6.520946717312672547e+01
8.001039139283255963e+01
7.885510135601795412e+01
8.546977093145058291e+01
7.677729856804829467e+01
6.563918957488256467e+01
4.529001033640074070e+01
6.607311865991763966e+01
4.125005020514196019e+01
6.357579153481901812e+01
9.082312990780728512e+01
6.012906898803074540e+01
8.961548404814753610e+01
6.286990089794398529e+01
7.226578259640564283e+01
2.496327400306317656e+01
2.047509787145170890e+01
1.987263931795863314e+01
3.363911309337262878e+01
3.796779319214122239e+01
3.844234905261087221e+01
3.871015222241150155e+01
2.244113311384530718e+01
2.892279764011328425e+01
5.489534060142877792e+01
5.872544386587782128e+01
6.241114623037187670e+01
6.713320444848274349e+01
8.446545568420258121e+01
5.983270402485491246e+01
5.250860646288476374e+01
7.706869551449358369e+01
8.602087915127539475e+01
5.479547780156604375e+01
7.502626690238427898e+01
7.033890357823706552e+01
3.824495552485601735e+01
8.861274266833493130e+01
7.196004663355178366e+01
6.678578910783765821e+01
6.730140651612445879e+01
4.769718382433597270e+01
5.059962421344440742e+01
6.889078236456873583e+01
6.965851457097602406e+01
7.692834387406435326e+01
7.398066391536841024e+01
8.681421475354149209e+01
7.695886942560879618e+01
7.258996461224494112e+01
7.236480339326574551e+01
6.832148609957401675e+01
3.965959312237253442e+01
5.714664482797508072e+01
6.693783596438476025e+01
6.901891836325324903e+01
7.486689402074048871e+01
5.637808693306056540e+01
6.471308970558241924e+01
7.289361502085942845e+01
5.963427689250761432e+01
5.910851982256041737e+01
6.021745796399236639e+01
7.513414857201837549e+01
6.118833868025145506e+01
4.945034926413876519e+01
5.533457194576214278e+01
3.629381107576115539e+01
5.493779513820179972e+01
6.416228990391481091e+01
5.531067087564093754e+01
9.303543742422105822e+01
9.510539561181714419e+01
9.552989177200191762e+01
9.709695895494735396e+01
9.087215829205690909e+01
9.685538304087079098e+01
7.815339033036622141e+01
8.675489207822738535e+01
6.603410969606156300e+01
9.177361481845359492e+01
6.717995982867729765e+01
5.632337112211879315e+01
4.291075768001860524e+01
8.047069609347146013e+01
7.645613006134040290e+01
6.024338241593900278e+01
5.410620727998635715e+01
5.453896938985730003e+01
8.414876123213694825e+01
7.699607123227720251e+01
7.772924481819397613e+01
9.159525519573837471e+01
7.352009625311917773e+01
8.942241372418389744e+01
8.738054692719880734e+01
8.038755524911398709e+01
7.211749168595872561e+01
8.339868974857138539e+01
9.342925636160858005e+01
9.197944150943794739e+01
8.215969440256877476e+01
9.231198853872132304e+01
8.366777512866308086e+01
9.059910646551288949e+01
8.970850220168814815e+01
1.019814293880457825e+02
1.125810947503284609e+02
1.015930804178133116e+02
1.096801397542606082e+02
1.092346977619269950e+02
1.043553666616765696e+02
6.712798303551282686e+01
9.664736492002994339e+01
9.782075862212616357e+01
1.010166810740724515e+02
8.976683280227753414e+01
8.370268874906084022e+01
7.529161915456826648e+01
1.052556603727684461e+02
8.413406428859791220e+01
9.906385303035176548e+01
1.102040611159195151e+02
9.092059053368275556e+01
8.354418754293233462e+01
9.353551056080374337e+01
9.478357581580111457e+01
8.807309805859864582e+01
9.682402011880219561e+01
9.122850415211286190e+01
8.721321689383694320e+01
8.416303836453442955e+01
1.036772671355503661e+02
8.350675445684555598e+01
9.447619701062393460e+01
9.657834569493411436e+01
9.410308345159245391e+01
1.078733159370510322e+02
9.217623205847179690e+01
8.838363548064380382e+01
9.304769348960071795e+01
8.546238606204087773e+01
8.801225750052897467e+01
9.435427097446599021e+01
1.005897779321016259e+02
1.098192583014893415e+02
9.434549363056783022e+01
8.857259407110724680e+01
1.017936691154160371e+02
9.246999985978267489e+01
7.137175284948385467e+01
9.408281632143619788e+01
8.622245241456533904e+01
1.069436547667885833e+02
1.009414691767880896e+02
8.945697138090686451e+01
8.940034770946003562e+01
9.183891714051581801e+01
9.025718206121939602e+01
9.208580961603944104e+01
9.619237727089893042e+01
8.868627539297558826e+01
8.534344636080140845e+01
9.240691851827762093e+01
9.111378906536801026e+01
9.411251922198063369e+01
8.944385140661859168e+01
9.086252932769205870e+01
8.226233532870226384e+01
8.860142080402859222e+01
9.537515391185917224e+01
9.809569434092325935e+01
5.463809903647366895e+01
1.032372154254712058e+02
8.486671737609661648e+01
8.468617521978382001e+01
9.402970462303431987e+01
8.766954335636098961e+01
9.527292036061703584e+01
9.319412364797535986e+01
8.897805438480979490e+01
8.241230977387034784e+01
7.702178076355694714e+01
5.809833502139526473e+01
1.108257457813086972e+02
7.288123996168461360e+01
9.406223885531709072e+01
8.234435718554681216e+01
9.157017346918502199e+01
9.207421946945758862e+01
9.485949825406605385e+01
9.080890358923566907e+01
6.996936414165536178e+01
8.456113670949257255e+01
1.074417728097155162e+02
9.374967248250675311e+01
9.286822588351203933e+01
7.044292390213213650e+01
5.715293060068339059e+01
1.043796330751346915e+02
9.241287600427415327e+01
5.879515122483908840e+01
5.983070945519556716e+01
8.706713124930281822e+01
1.047718214114035078e+02
8.198023682467129447e+01
1.058719308007932653e+02
7.218678559918389226e+01
9.018079763987471154e+01
8.722087113979593198e+01
9.676358147907852469e+01
1.059758382096923270e+02
8.763340212899443316e+01
8.692243505554993988e+01
1.053192292975167419e+02
1.086652688446543351e+02
1.072547721752234082e+02
8.950945628861283865e+01
1.185666334650091329e+02
1.054796698206343422e+02
9.843533821390171568e+01
1.052018111138334007e+02
1.128172337726136902e+02
1.143236151004261956e+02
9.559807390195926757e+01
1.084102880802886801e+02
1.105331405240951881e+02
1.234082675713850534e+02
1.101234262771938148e+02
9.351813793490786964e+01
1.043685918399985297e+02
1.020557076576671989e+02
1.046957440365908951e+02
1.124164865750641411e+02
1.125985483063274160e+02
1.034265431663640271e+02
1.012912089252483838e+02
8.930326634646549167e+01
9.855834228550226328e+01
9.075655699143680977e+01
5.356726804045746348e+01
6.823397550039486248e+01
5.709925218097455257e+01
6.008427387489775384e+01
5.491645863034538166e+01
9.242864897055233087e+01
1.025918809516496708e+02
9.528942287287550528e+01
9.928404667042944709e+01
6.182458569473077858e+01
8.041968330739960891e+01
6.492621645702342903e+01
7.395474183454592776e+01
6.199438480829678610e+01
5.843222624372875629e+01
6.852088925627766969e+01
6.215509390052429950e+01
8.951625806715208000e+01
8.105989032523073945e+01
1.014907405488998506e+02
9.969237508638796896e+01
9.050186169068297204e+01
9.439023752090413666e+01
9.051572753603109334e+01
1.026624035695048178e+02
9.633104534858024692e+01
8.418218677682629902e+01
7.031463592900190918e+01
7.374559490628320191e+01
6.171482431434284877e+01
6.857227628336319469e+01
7.093143283363399121e+01
4.863500257519535097e+01
5.852796578722338694e+01
6.047028132684312141e+01
6.894492636996933754e+01
5.224104361451585277e+01
4.135562709458870501e+01
5.474573233523526739e+01
6.586345704782253563e+01
5.349944815327082637e+01
6.259920416042473335e+01
5.197315148177202815e+01
5.469732155370536475e+01
7.641863343849746570e+01
7.180056081738497653e+01
6.385704548045978157e+01
7.363055201602648481e+01
7.664918998482117729e+01
6.406379752225696222e+01
6.258097109918507073e+01
4.824124829020232852e+01
6.827852306361938872e+01
4.067009905934123282e+01
3.677685711678135050e+01
3.412385792634185577e+01
5.829248048283577077e+01
4.294574748844908640e+01
4.464450894181567264e+01
3.777020512340933323e+01
4.416243829629548401e+01
5.112047648161259161e+01
3.603240798139180612e+01
3.916698528179016847e+01
5.290979458627885634e+01
3.921579820060475186e+01
3.885296824828238016e+01
4.466606411435060409e+01
6.113694568482520708e+01
8.266069719543962435e+01
6.758149799896359866e+01
6.302667761904347543e+01
6.668389059701085841e+01
7.542566812594070313e+01
8.009457089623572301e+01
4.007366149493955021e+01
3.775325834941745029e+01
4.912008962031723058e+01
4.754755019588682075e+01
3.913403688981989603e+01
4.079566869753195846e+01
4.386346381934951211e+01
4.481268602922813216e+01
5.370257625045334748e+01
4.153542287679378830e+01
4.489344297308642950e+01
4.117869398198933339e+01
4.221584679279126817e+01
4.664101268108610299e+01
3.158007957155780332e+01
3.223815740972634103e+01
4.703109316841341325e+01
4.713743309981676788e+01
4.850985427878756440e+01
3.621267619508368085e+01
3.993671874937610511e+01
4.947788873171862889e+01
4.808784797436251068e+01
3.813510986894397092e+01
5.219899643852787818e+01
4.167466619827435892e+01
3.906946917037402045e+01
4.066923382067155046e+01
4.564740223863579871e+01
4.857617773518288828e+01
8.166986704674798148e+01
6.926846682012968870e+01
8.376074925226244261e+01
5.148327992602920489e+01
6.218111440342463681e+01
8.092805599296508490e+01
7.632076795523012436e+01
8.367027950245709178e+01
8.875932599935497080e+01
7.076139253875058444e+01
6.982455732996186271e+01
7.195727461686611548e+01
7.306689918217445268e+01
8.612506518284830292e+01
8.543170731873281909e+01
5.184370104647641142e+01
6.866002109781518925e+01
7.163398454901350476e+01
6.602152396595094785e+01
7.634481398909083794e+01
8.138382148049522868e+01
8.112481858059841500e+01
7.850298659229876819e+01
7.426705980220242509e+01
7.412933899169034646e+01
7.896193741547017453e+01
7.326300358314273353e+01
8.745301675799032637e+01
7.893977638635341521e+01
7.298041201797350652e+01
7.318985227938820515e+01
7.363412915037703499e+01
7.796694922966032948e+01
7.782862245501350174e+01
8.013676875471590222e+01
7.229061250657480286e+01
7.470531811935460098e+01
7.567583281546775709e+01
7.271863769193501525e+01
7.225005801634567604e+01
6.698637215257512878e+01
7.674835057218626844e+01
7.340232733364808837e+01
6.981929110058415233e+01
7.375410030331833866e+01
7.242668482963087229e+01
7.281042793507367605e+01
7.539359534217709324e+01
7.242999790199405652e+01
7.078089400970793577e+01
7.280417766148639203e+01
7.310109337140225705e+01
7.596137720610948918e+01
7.774008892073406685e+01
8.520489207221395134e+01
8.285004707592055695e+01
8.402593069737714870e+01
8.073995583838895129e+01
8.203075911827430389e+01
8.024421595880262714e+01
7.555032934032931280e+01
6.313302252917662827e+01
8.173891458732286708e+01
8.142911160293618877e+01
4.651737186056991646e+01
9.947908490375802160e+01
9.943283703271804086e+01
1.022194508480049961e+02
7.651814577562572595e+01
1.045868376602528116e+02
8.452770986913397167e+01
7.713953232053667364e+01
6.936814317225596938e+01
8.020862031165768258e+01
8.424485017669705655e+01
8.009805361272161406e+01
7.976996584885891650e+01
6.910217720769794880e+01
7.453768177299760112e+01
8.099257586496577233e+01
8.053211404323131717e+01
7.655740641949255121e+01
7.574550015433821670e+01
8.491491215192253605e+01
9.295883045296746161e+01
7.972240629051593430e+01
7.974650024331062070e+01
9.456558403821081527e+01
7.567482521943405516e+01
7.999474967562694872e+01
7.178951920776911777e+01
9.177494042098551574e+01
7.685703384500102686e+01
8.306364190129374947e+01
7.718835782557594882e+01
7.844044159912557745e+01
8.941461779756804162e+01
8.291555997075344919e+01
8.897116544902534940e+01
7.855287627061271394e+01
8.876285775901123998e+01
8.392968830851897621e+01
8.423502170131759215e+01
8.336798450146888229e+01
8.980157785820522065e+01
1.022629244417640137e+02
1.032275694596970226e+02
1.113170210285944677e+02
1.074837190430154550e+02
8.722277888181515948e+01
9.284239682754436274e+01
1.133646751717141683e+02
1.086390114645677016e+02
8.643683673309311644e+01
8.896975471343903052e+01
9.558127680129672399e+01
7.965380733728822804e+01
8.216756233857900327e+01
5.702569215097796018e+01
4.373691745136907372e+01
8.508924157915943454e+01
7.092831362715250521e+01
7.960913646140905087e+01
6.298642066452656962e+01
6.753603365937630088e+01
5.451146864513510337e+01
7.639643085425628044e+01
8.646399066860915639e+01
5.941890876730070659e+01
5.796247414137202014e+01
7.790342485027986186e+01
6.742178052292420887e+01
7.184735514927315592e+01
7.072875002148417423e+01
8.701487935803022822e+01
7.034016682780848839e+01
6.341503609136848496e+01
7.092055288398971413e+01
6.572325438152780919e+01
6.309408825113953156e+01
7.222530743518380802e+01
7.502275230203758838e+01
7.286280194688799838e+01
5.081288967755633479e+01
6.131246723514749419e+01
6.445734506215239890e+01
4.131657754837564056e+01
3.991464346912626837e+01
6.746146121567878140e+01
6.301207764017348723e+01
8.484986396360012861e+01
7.519125176439521852e+01
6.990788673769647232e+01
5.354649203329457663e+01
7.081750002229404117e+01
7.865778269414241208e+01
6.873930578185256479e+01
6.040083807174440977e+01
4.866459961307365489e+01
6.533035630712423369e+01
6.283042908027018569e+01
6.466842584897786139e+01
5.826073048309876867e+01
5.926791079556031860e+01
7.727857134247584270e+01
6.307098743593627432e+01
4.833078712616075023e+01
5.271096456869852176e+01
6.186664138283739334e+01
5.423902736419765347e+01
6.403470826713174802e+01
7.320358131699495630e+01
5.364061657773805791e+01
4.557495686181994188e+01
4.612842124134875377e+01
1.002945708103512885e+02
7.153189498900583487e+01
6.667710557337797184e+01
6.973898192061641055e+01
5.285094130884355224e+01
5.440517075891403920e+01
8.576716601438198495e+01
6.008291658410231406e+01
7.650145587382807832e+01
8.702258213160682487e+01
7.161410003215134168e+01
7.701595977497703416e+01
8.079141998852495021e+01
7.603388358953934301e+01
7.708731418951443004e+01
7.341243020100149863e+01
7.933843366901430727e+01
7.639895899810535695e+01
7.386970260883678918e+01
7.519106572373782171e+01
7.527114277916217588e+01
7.691273177249188109e+01
6.893498376599640665e+01
7.429459167119243546e+01
6.809495242603431109e+01
6.967841199213398795e+01
7.279914578998364050e+01
7.577251187805052268e+01
8.832740533281385353e+01
7.884057354948436114e+01
8.229715042699304206e+01
7.306406482906140809e+01
7.532469356271252536e+01
5.529519983864381771e+01
5.849192667871327700e+01
5.530341639730843184e+01
7.277692789604908796e+01
7.328907715205276929e+01
7.492737813737504382e+01
7.055481728856314305e+01
7.681081645798916213e+01
8.052945618820528750e+01
8.810600075939574083e+01
7.511851300474744164e+01
8.665733796208979811e+01
7.767450877804439813e+01
8.207655084279882374e+01
7.050708121298568187e+01
7.475886649382880478e+01
8.682396230148334837e+01
7.969626816871426911e+01
9.155890885264459200e+01
7.606402897945230279e+01
8.652561868616091090e+01
7.792135115675682755e+01
8.450118728832607928e+01
8.923576370803910152e+01
8.948746516283854646e+01
8.575132593558593896e+01
8.543553085186793794e+01
7.622454771355951664e+01
9.320820535098293647e+01
8.262210679736917029e+01
7.846911651674693644e+01
5.796861558848166851e+01
7.212785797943699606e+01
9.154896735711615463e+01
8.882127527230937858e+01
8.003308601309763048e+01
9.734698839846062413e+01
9.203636971631088670e+01
8.663857298136058205e+01
7.543129641435206167e+01
9.093215923618902252e+01
8.199543301392266414e+01
7.664229811273840198e+01
7.072500533136461343e+01
9.049924030950226950e+01
8.165944367216786759e+01
7.957609022583432079e+01
8.056865173286783488e+01
8.264737764984478474e+01
8.134366555322981185e+01
7.756155521846488909e+01
8.152674786950395003e+01
1.007275758372896490e+02
9.791318714889654018e+01
7.909586858872184223e+01
8.092006502336056428e+01
8.086067234645231849e+01
7.742387560943198821e+01
8.471535539497689626e+01
8.453456689188806195e+01
9.476139768900286242e+01
8.428102991544214717e+01
8.263234899376051601e+01
8.127711367661751751e+01
8.698558532384110720e+01
7.524393301427379299e+01
9.344634480255990638e+01
7.622043510428173363e+01
7.880559803287381726e+01
4.506608696310444628e+01
5.409550166938873872e+01
7.879868887460541771e+01
9.371916141625042940e+01
8.248394720547990744e+01
7.682525005649161187e+01
8.246436327275623057e+01
4.741168689827102867e+01
4.240134910779483590e+01
4.493073954611796950e+01
5.702620035573246327e+01
4.966607848890876653e+01
6.061799070266523159e+01
5.791050978950651285e+01
5.551870605471935960e+01
6.742446627019337768e+01
4.709427486292512555e+01
4.742541848076511002e+01
4.489781957261305934e+01
4.921361285532392316e+01
4.593749036973499500e+01
4.819185139796783091e+01
5.552756482746965361e+01
8.424200449622640008e+01
5.114527753184378156e+01
5.241762257841316597e+01
4.660700887629376865e+01
8.082903306352308448e+01
8.741732343832616436e+01
9.462866369603166561e+01
1.017439251845675443e+02
1.097953258905391039e+02
9.176930603193225977e+01
9.831160885673916994e+01
1.043444417494451955e+02
8.201019457867555218e+01
8.738685014913916405e+01
8.995733922575691111e+01
9.314768332028135944e+01
8.421087264565620956e+01
8.950344448357513727e+01
8.190209636724027575e+01
7.367864301045715081e+01
9.783644936175714690e+01
9.619511029005479941e+01
1.101000715591491854e+02
9.604442457162214453e+01
9.386561443365417290e+01
9.286340792201542627e+01
9.722178213100467303e+01
1.068542571916464539e+02
9.244087740314851942e+01
8.907646444982997025e+01
1.024975231901372581e+02
4.875432761670835902e+01
6.515757943021260701e+01
8.856731693616620760e+01
8.291716820075136241e+01
8.708439823513636213e+01
9.077419809541719076e+01
9.197707455180905356e+01
5.829382069352443096e+01
5.257905335437249050e+01
8.852186354328812001e+01
7.234540624506537654e+01
8.076059021419337114e+01
7.674815433736903003e+01
7.648799680108515986e+01
7.637143408401395561e+01
8.409197569652640425e+01
6.581835792049385248e+01
6.027819941549407190e+01
8.356572348269685335e+01
6.938674289428119835e+01
7.930550834960810391e+01
7.902133153210338889e+01
8.116939117554369432e+01
8.760447928010334806e+01
7.384535809318325050e+01
7.910759956087257194e+01
7.286979372809470590e+01
7.501696822558803035e+01
8.476075103433802838e+01
8.995204906269100320e+01
5.487527663374296338e+01
6.364545065707201132e+01
7.681233274852523607e+01
6.732574337920327423e+01
1.024555881561851862e+02
9.946549829307728885e+01
1.171550039042141407e+02
7.877824677667494768e+01
1.028013957982553137e+02
1.076469215782333748e+02
8.572414693541624331e+01
7.499509209925798814e+01
8.451084917368741856e+01
8.708082550083780404e+01
9.992884907770348946e+01
8.479936604089986929e+01
9.865930911713223850e+01
1.068256968811782599e+02
1.108574170717872107e+02
1.188119886482114111e+02
9.832786951876221337e+01
7.752609320439187002e+01
8.632019651589128273e+01
7.825635531633444941e+01
8.025284465064822825e+01
7.386599504041895159e+01
8.007179218019118139e+01
7.969511646141393157e+01
8.857649785704496992e+01
6.356115004745532104e+01
1.122073854400198201e+02
8.514450827347940276e+01
8.989583940276845908e+01
8.221894642273596787e+01
9.130075715253171609e+01
7.958167533304099095e+01
7.651516092980183714e+01
7.024868438980020358e+01
7.794039512905543177e+01
7.530266577003423834e+01
8.622453298126525567e+01
8.185428732038722899e+01
7.655531917902379746e+01
7.491347398455503992e+01
8.033164322888896436e+01
7.786991841883572363e+01
7.623202951243096948e+01
7.926945100020039092e+01
7.892200756282061036e+01
7.691361544521468829e+01
7.916435506524636878e+01
1.015360306351286539e+02
8.110650376939331352e+01
8.321700312797760546e+01
9.099016449249772620e+01
8.118900436407727739e+01
8.285285225050709812e+01
8.917750548717044978e+01
8.148112558548197626e+01
7.986221120080716673e+01
7.866871368485853111e+01
8.175597148252921897e+01
9.730922716715657828e+01
1.137021396561963087e+02
9.261189684310620862e+01
1.226147305415369573e+02
9.495533922566255569e+01
7.293568292802841313e+01
1.062461445881329354e+02
8.281726714341614581e+01
8.574267588277548668e+01
9.848725875749447312e+01
1.014688602120667724e+02
9.058046352354101316e+01
4.651948053544011685e+01
7.068372746149536567e+01
7.965360765176906455e+01
6.352188067861192167e+01
6.416370037179166275e+01
8.661101798273745089e+01
8.399571484645524322e+01
7.684962153647205696e+01
8.256803311132979672e+01
8.049646383616492074e+01
8.244136613599627594e+01
8.871757948091051560e+01
