# Supplementary material for: Atomistic simulations of the Escherichia coli ribosome provide selection criteria for translationally active substrates
Source: Nat Chem. 2023 Jun 12;15(7):913–21. doi: 10.1038/s41557-023-01226-w (PMC10322701; doi:10.1038/s41557-023-01226-w)
Supplement: Source Data Fig. 4 — Data in CSV format for the kernel density estimate plots in Fig. 4; each panel and each monomer’s data are in a separate CSV file, named accordingly. [file 41557_2023_1226_MOESM5_ESM.zip › Watson_SourceData_Fig4_panel_C_mon1.csv]

8.127601450388239002e+00
3.356942803348029969e+01
3.059978421653862313e+01
2.234055304059927494e+01
3.078897496225701502e+01
3.036407643926998290e+01
2.056162452777338601e+01
3.239498386731948898e+01
2.169491322556062940e+01
2.839388409312742922e+01
3.320453788179572285e+01
3.799021352800517093e+01
3.198345889412845722e+01
2.338559869973046190e+01
2.697004355099517525e+01
3.586894988200063494e+01
2.128837463935573737e+01
1.641330881314865664e+01
1.935509063120476014e+01
2.415133848603736055e+01
1.931752247717471604e+01
2.236286043265253909e+01
2.472487950585096428e+01
1.096316517374732236e+01
1.398264624384901289e+01
1.427746886008619320e+01
2.031331443783082236e+01
4.785990696004964917e+01
2.429621141425120356e+01
2.920969735867465999e+01
1.976128375733905074e+01
2.951065671963761972e+01
1.928376079922032105e+01
2.610811240262416888e+01
2.618213766188468128e+01
2.540108451060189410e+01
3.102500348436670663e+01
3.088904350043018709e+01
3.110316744986193171e+01
1.871627023991525363e+01
2.419467261994962826e+01
2.564660752589963977e+01
2.625820136711017838e+01
2.250838158657015242e+01
2.177949138774512150e+01
3.059249520147652035e+01
3.007003135319112630e+01
3.630185552705333407e+01
3.265226563890731626e+01
3.438431472628641927e+01
4.369044239004362140e+01
2.419724803240569244e+01
3.701114758325313403e+01
2.792227899764046484e+01
2.572283262867942355e+01
1.030303389930839408e+01
1.768784612618253149e+01
2.460342116096894571e+01
2.056839088326794140e+01
2.188772927374882826e+01
2.168769549015740949e+01
2.254984618370187022e+01
2.439679244098300259e+01
2.092688497786253521e+01
1.554572562171000349e+01
2.073467483818230406e+01
2.451124606216362523e+01
1.451425900183921236e+01
2.964481169685960182e+01
1.165402618663696011e+01
2.045838776620606936e+01
1.670289276060341521e+01
2.727715202614229995e+01
3.136719172377337372e+01
4.012694003415985833e+01
2.535568663443194737e+01
2.278624418479370561e+01
3.143733602819938255e+01
2.831669945083060114e+01
4.110828607976861804e+01
2.091564263223362730e+01
1.693251811470997836e+01
4.222163650038010019e+01
4.296987917937691037e+01
3.188094708243145803e+01
2.180246262541737678e+01
4.735697525085567605e+01
2.499938384767544264e+01
2.701853886046703224e+01
4.217252208292671867e+01
1.749855609443606852e+01
2.329925111645261993e+01
3.882179897860661555e+01
3.816661166385836168e+01
3.947084040260843807e+01
4.389050221899847060e+01
3.111503467238150833e+01
3.583639568473309822e+01
3.767808347822844439e+01
3.426627000750455210e+01
2.749318638846254359e+01
4.419138163599202329e+01
3.682302168356565630e+01
4.056434744350746513e+01
4.735240153303524835e+01
4.307152928523009905e+01
4.101305787419580184e+01
2.948751197483468900e+01
4.969384923339071491e+01
3.949554116611761856e+01
3.986682247927493705e+01
3.933398189028338265e+01
2.653341563292156025e+01
3.075901973309428783e+01
3.317438142199664952e+01
3.235693104167339840e+01
2.295818010228360251e+01
2.993579944769912160e+01
3.457714101695496822e+01
3.827514007439937416e+01
4.055756132429783634e+01
3.714583390853609757e+01
3.337248123285615264e+01
2.806554946968570619e+01
2.597684201507513535e+01
3.996417404755590752e+01
2.885475746035288580e+01
3.204910003518768491e+01
3.305836810778428259e+01
3.974813821123186841e+01
3.208819450023112552e+01
2.403017867908045346e+01
3.393234957488004966e+01
4.079821222387462853e+01
5.596089964533600636e+01
3.543561136824153834e+01
3.538997278044140415e+01
2.861025913411863542e+01
2.268162107869186173e+01
2.419299770895174007e+01
3.930089190716400083e+01
3.423198459646003755e+01
2.511774867199303785e+01
2.148210675458781793e+01
3.341927887671644726e+01
4.027205664617087422e+01
4.646806755395159172e+01
4.170634266145985691e+01
4.903006944474481088e+01
2.106031120667697465e+01
4.212458997530669791e+01
4.247595527783315816e+01
2.549741670946268002e+01
5.140739880523003791e+01
4.440216670836658608e+01
3.856810501272310177e+01
5.436317894790128236e+01
5.314736257798194430e+01
5.851003098944932646e+01
6.107836634409728305e+01
4.850901861921306590e+01
6.125826463403399202e+01
4.751795451941480763e+01
5.326759038567539761e+01
5.663206439708825002e+01
4.666926238052743514e+01
4.207970064313409608e+01
4.227986300131551189e+01
3.380563813126471473e+01
5.362295069051274510e+01
4.116016685951546350e+01
5.398621795981156879e+01
3.231415344833344960e+01
5.450039879937344267e+01
4.924025398367624717e+01
6.068767604623775469e+01
4.012370938873818460e+01
5.108865074222592995e+01
3.352859831494522069e+01
3.586669006912101310e+01
2.732282005132585923e+01
2.353133032587601647e+01
4.863937116683367634e+01
2.782906203453254435e+01
4.545524569764605616e+01
4.463431357437698921e+01
4.407509524263809908e+01
3.201787277475001048e+01
2.687414907874922321e+01
3.654801750851449782e+01
3.522233180754636805e+01
3.712346469087141543e+01
2.172797097379022091e+01
3.927731233395172694e+01
2.166997899495145319e+01
4.289983045394939154e+01
2.634509259401050940e+01
3.079776956746425753e+01
2.700553031511531188e+01
3.223621324527875487e+01
3.057952324133033883e+01
3.275129215799984195e+01
2.713317257462042775e+01
2.516180532970638239e+01
3.223249371136010666e+01
3.603216527694660698e+01
2.302643993236829090e+01
3.201179810325829322e+01
3.110544989369083524e+01
3.081005976488003739e+01
3.098656133406677782e+01
3.561517101335378044e+01
2.505096494352622472e+01
3.378792754246465080e+01
2.224443694779962399e+01
3.556379914721809854e+01
3.455361745765005566e+01
1.855515047885740287e+01
2.970686899742186071e+01
3.197708869786119479e+01
2.814194230047373324e+01
2.058455380719313155e+01
3.937410100030771076e+01
2.754880854399240420e+01
3.542449782423636861e+01
3.888528594479721789e+01
3.125817958463902713e+01
3.455438846720517176e+01
2.215586256644951746e+01
4.336285966595298902e+01
3.532747240141736000e+01
4.626588996444598223e+01
3.349369215327199356e+01
5.218658203370596738e+01
3.502446043182361990e+01
4.611080648784510316e+01
3.923995951077958466e+01
3.809991891132800390e+01
4.546511128274719482e+01
4.000403986860705885e+01
4.913610050252479056e+01
4.024236272184658247e+01
4.111028007983855304e+01
3.110062859402116331e+01
5.577281495888724550e+01
3.920502331755921688e+01
5.948103163812865546e+01
3.411588581651753316e+01
5.040132137469063878e+01
4.019489096800477768e+01
3.999496483865698337e+01
3.872523700947937186e+01
3.472451644544173632e+01
3.622925702607378184e+01
4.798247551193238536e+01
2.934723899679174863e+01
3.868819952412584229e+01
4.162893451917035037e+01
3.484323855866617237e+01
4.646221387468498421e+01
4.428630211076631440e+01
2.496770634680591172e+01
5.746566876297887205e+01
3.491864138312519117e+01
4.217141081031324035e+01
5.227334417929557020e+01
3.503071658237092834e+01
5.884928352759099113e+01
7.903137408876246184e+01
7.066355622746220888e+01
5.074679020185584477e+01
6.719559722529528756e+01
7.133723153622321433e+01
5.587171823386184855e+01
7.539719158810565602e+01
7.022788212739453684e+01
7.969440642105728045e+01
4.706014204085786901e+01
4.414919791604052079e+01
5.099931805055145873e+01
4.717106968650031007e+01
6.081387353231050241e+01
7.774145107367145613e+01
7.957117743339327376e+01
7.254269497557773150e+01
7.760371850645198322e+01
5.411964650142787292e+01
5.837059271367277091e+01
7.094215750283724731e+01
8.202421395973722440e+01
6.972253224113400449e+01
6.191573321074002223e+01
8.019290089137207644e+01
5.936026402308504402e+01
6.965976771196730510e+01
6.236382327116228197e+01
6.210162426184815132e+01
6.904326997965368662e+01
7.541752259373890865e+01
6.201445531841157077e+01
7.834401884906768032e+01
6.673253368003884134e+01
7.408292979158007086e+01
7.290014792892951334e+01
5.756340034072198364e+01
7.311744881701035581e+01
6.928801341664950542e+01
6.907293569567532643e+01
7.556284378767490750e+01
5.447960668331769085e+01
6.471956122868161287e+01
7.419250030641087790e+01
7.393624101786943470e+01
8.039215826716907998e+01
6.678474845263770021e+01
5.622726742056384097e+01
6.007492985503126448e+01
5.246000168622361315e+01
5.251086109183425066e+01
4.576402347347777066e+01
5.698568710159589301e+01
3.800048591354622829e+01
3.942679800658786604e+01
3.130787752837120408e+01
6.377133690887691131e+01
5.353494887764473020e+01
5.478910765157979057e+01
4.021757230334221589e+01
4.346721069378381941e+01
3.667585832322646411e+01
5.290273522984957566e+01
4.115532206707900542e+01
3.976710581539692413e+01
3.428593386496090289e+01
3.952445962425566250e+01
4.284477094158845034e+01
3.084187598474830949e+01
5.897912138053957420e+01
4.384538530066851081e+01
3.970680402435189649e+01
4.033894278293440294e+01
5.031517169689694668e+01
3.701765275282507872e+01
5.196588804075263823e+01
3.069270763988806650e+01
4.069143637949937187e+01
2.733325725106744741e+01
4.412826008151453294e+01
4.123383461246981341e+01
4.954134565687878222e+01
4.205941778150830856e+01
5.549811420588931554e+01
4.655178414730195158e+01
5.689769114041572351e+01
5.481816022545044120e+01
5.190612195161673270e+01
4.952515190322043992e+01
4.371906454047967827e+01
4.270040722328477756e+01
5.549503965490657009e+01
5.153502387924068984e+01
4.241856119687886206e+01
4.909741762356330241e+01
5.113338278512850366e+01
5.816455348953518723e+01
4.707543330629770395e+01
5.387048763019035391e+01
4.678798106776675780e+01
4.933803965828422378e+01
2.927278035436797765e+01
5.625379029955174559e+01
4.376487278605907250e+01
4.136073475952438372e+01
4.399410318503030481e+01
5.566969171978320219e+01
3.278654395830736235e+01
1.920286330033351518e+01
3.516287413903410197e+01
3.025070381052933044e+01
3.599171106695354183e+01
2.936831855573123917e+01
3.635963633076232782e+01
4.022969645313525433e+01
2.737879812570770000e+01
3.867777184061384332e+01
2.849764378052933367e+01
4.277375565062423135e+01
4.134174798244944071e+01
3.571242324142277624e+01
2.760698204102829223e+01
3.869409461594216992e+01
3.832994297700636110e+01
2.903266213775626170e+01
3.578301794056673657e+01
3.891628011247521357e+01
4.733007837268121420e+01
5.332250206984800656e+01
3.353680768326871231e+01
2.850029806881760308e+01
3.467281128484787445e+01
3.279126924285100841e+01
3.628684612657263386e+01
3.614681653579189202e+01
2.936953679457781163e+01
3.610741647834046120e+01
5.713754128134925736e+01
5.069164794251310724e+01
2.158646257050412487e+01
3.532662160441504540e+01
4.384049269101925717e+01
4.163342152455231115e+01
3.976161295301807996e+01
2.291625419894733184e+01
4.354246380334095079e+01
4.083412043443842521e+01
3.522592086482217155e+01
3.661039189047806275e+01
3.797558328423719587e+01
4.962481792674494585e+01
3.994589151241849123e+01
3.349161770093729018e+01
4.063600281343180143e+01
3.361402995440659680e+01
3.780480354766446993e+01
2.994800082948258435e+01
4.040331045005073207e+01
4.100026050797222865e+01
4.558909147210908941e+01
5.948858294870175456e+01
3.970229384285472207e+01
4.734433241566146222e+01
3.186055993471026326e+01
3.391817287563261374e+01
4.787393732578305361e+01
3.899470472133824472e+01
3.144928218876336246e+01
3.045699945929300156e+01
3.751923363424526769e+01
4.507567711651669384e+01
5.839201872513880431e+01
5.625220760851038904e+01
5.317731964417342994e+01
3.769321475306137614e+01
5.742455924424547220e+01
4.425844090749111359e+01
3.632044279836874523e+01
2.899808078666194433e+01
4.382387059705678922e+01
3.955358784682633910e+01
3.602370560034311353e+01
6.002545459563258845e+01
5.885891089672961840e+01
3.975554005109273703e+01
3.702376505222874670e+01
3.062061539908914654e+01
3.941335451057265260e+01
6.174006241329804112e+01
3.500900154646134155e+01
3.515952355020256448e+01
3.794662512710204538e+01
2.342012066600014464e+01
3.184424282953881047e+01
3.313054199156650981e+01
2.663652815159947451e+01
3.328532591445256372e+01
3.724802052114562656e+01
3.270508982037421930e+01
5.021119438637260401e+01
3.378580780822744600e+01
5.198034119905384642e+01
2.746511748815083820e+01
5.451701747218049832e+01
5.185170542867416543e+01
2.821929046416541453e+01
3.374165609758850337e+01
3.138684566788112917e+01
4.016220054093518144e+01
4.148172029558035945e+01
4.929912263889448099e+01
4.897519964547996096e+01
2.525148891045507682e+01
3.317730428739010762e+01
3.459372392126491746e+01
4.769567803096295933e+01
3.651849690729293485e+01
2.409657410547152168e+01
3.659122876202069818e+01
4.579549853383002755e+01
3.941548488365057068e+01
2.537787329512726942e+01
4.431792054280609960e+01
3.302315190166228120e+01
2.662988738953344736e+01
5.285809147925213125e+01
3.999924277404085871e+01
3.611715123897715074e+01
4.171535288882299852e+01
3.689948594827837525e+01
3.319150569037736176e+01
3.126471706395404837e+01
3.212753112959245527e+01
2.945020091345139690e+01
3.919638647544871191e+01
3.564226146004939011e+01
4.227213757827039586e+01
3.162432567685891982e+01
4.141235479418403997e+01
2.896455234722475325e+01
3.810961423758939759e+01
5.189226301682905529e+01
3.126145817941932492e+01
4.599105233605397558e+01
3.511189704437094150e+01
3.753158210675380957e+01
2.644594474254826721e+01
2.820220774322606871e+01
2.631516689404632459e+01
4.321711636567084014e+01
3.251000808344785753e+01
4.757833031119244538e+01
4.215575761816971578e+01
3.173379496561065238e+01
2.807688184301049716e+01
3.482578058634677376e+01
4.218182925963649410e+01
4.051355467433507584e+01
4.750931823260221876e+01
3.525642765152323221e+01
2.190176712595679120e+01
3.392286779646892825e+01
2.108606752663808592e+01
3.768114122805886979e+01
3.553768716213265577e+01
3.914982607286233218e+01
2.960392323764547129e+01
2.927714700690769689e+01
3.160282573759097957e+01
3.350306491443880219e+01
2.540695289370971821e+01
4.033914359361934032e+01
3.080079365787084456e+01
2.930959523435582526e+01
3.009623842562656648e+01
3.763343436977003620e+01
3.478240170177434720e+01
3.244259977366455416e+01
2.728771166322684394e+01
3.022985791127947763e+01
2.968512358553992314e+01
2.671829160683309468e+01
2.613463042854397145e+01
3.720115817389765311e+01
3.281660562591665098e+01
3.197369752975404822e+01
3.423820968520629293e+01
3.640848017376838897e+01
3.679667019951861562e+01
2.655854047906841231e+01
3.288421282622446284e+01
3.317861569431636326e+01
4.034334878829263005e+01
3.418201857102404517e+01
3.944136589039535323e+01
3.150413775068465938e+01
3.382837780989623155e+01
4.327461421484230897e+01
3.156552740875957852e+01
3.614609743108481865e+01
4.261295192449993152e+01
3.391294269190021282e+01
3.666359331686803813e+01
4.560872686447108748e+01
3.297954063033811423e+01
3.141220334859995944e+01
3.074590270177305129e+01
2.352590649200618600e+01
3.367880475319980604e+01
3.118384701021741989e+01
2.550426246143389264e+01
3.160157647159489258e+01
2.445941319411926429e+01
3.529443173102819031e+01
2.575115219928412102e+01
3.725702639916539027e+01
2.930191004511471320e+01
3.663675551178920387e+01
2.675025213410483715e+01
1.971148190435802050e+01
3.736405671255872818e+01
3.717322739885927518e+01
3.698350662544192602e+01
2.873940554179108631e+01
4.433986539336459742e+01
3.954156476151658239e+01
3.553383584586297417e+01
4.462527427424557658e+01
4.170165946900634424e+01
3.070535744595970229e+01
2.428911579835969903e+01
2.986618434263282040e+01
2.576962101852153353e+01
4.994654077160752337e+01
3.326797558357947793e+01
4.272937151741145811e+01
3.835565914824507416e+01
3.515071110428458923e+01
3.792115999367117496e+01
3.636130882002702691e+01
3.179836866624279423e+01
2.946704912771077645e+01
2.559478435236185234e+01
3.135073254840642321e+01
3.305674581182157112e+01
3.424910793355510918e+01
3.295317041955396320e+01
3.424473564930185177e+01
3.484946668474531606e+01
2.719370517408614418e+01
3.642281756831301465e+01
2.756624418514739361e+01
3.280287546969051959e+01
4.170622797179947838e+01
3.333865423137283557e+01
2.747214104460980977e+01
3.659599904872959542e+01
3.936802558996913604e+01
3.716864347523138434e+01
3.151704659712149592e+01
3.304161598230050600e+01
2.573035255656422393e+01
4.401128880545568478e+01
4.224963969764699101e+01
4.078360235873631012e+01
3.920249729637659897e+01
4.278811292939042943e+01
2.629025442981429705e+01
3.351376882664835932e+01
3.059135496208368110e+01
2.653042160944760042e+01
3.835063585237609374e+01
3.139970764031172124e+01
3.172144475892867987e+01
2.344634255181840388e+01
2.647685659513854262e+01
3.231178713178869799e+01
2.666595969230006347e+01
3.259013239318274913e+01
2.751123167968807692e+01
2.362559993266297909e+01
2.683886793899163692e+01
3.192638014456206363e+01
2.892930771437586657e+01
2.543827437340573283e+01
2.840769233665892557e+01
3.028521454581050421e+01
1.821529274357725114e+01
2.728415471571698347e+01
2.388400196621050142e+01
2.627896986755031605e+01
3.403233124475345761e+01
3.636593152667700934e+01
3.332848555810650026e+01
3.271051249349850565e+01
3.751092918864346615e+01
2.808758275007627603e+01
2.247076260738844056e+01
2.749383748870345912e+01
2.738744923456302161e+01
3.563432325486815699e+01
3.801509622748142903e+01
3.063732471668016544e+01
3.309179358133100379e+01
3.584802953988315721e+01
2.790093667684271850e+01
2.875029367771243827e+01
2.860292000221278741e+01
3.590971141365999131e+01
2.552400844407398495e+01
3.207826000712859837e+01
2.448033659899658687e+01
2.557542526970853203e+01
2.765065648551502520e+01
2.747570523618420069e+01
3.378214087010729116e+01
3.753761250837806784e+01
2.343943191672275361e+01
2.600147569672787995e+01
3.375921569394495947e+01
3.226406763945418277e+01
2.465987033891215674e+01
4.805016509014123471e+01
3.479142251005936970e+01
4.587545432642397003e+01
2.791433611472199061e+01
3.275329892007990651e+01
3.361019804389000143e+01
2.280868302120989810e+01
2.498502344072368331e+01
3.047689606524476247e+01
2.951058020742887678e+01
3.151866939333920570e+01
2.753091698000314480e+01
2.931921895435829128e+01
3.736745958973594384e+01
3.491324752249327901e+01
3.480590991590846528e+01
3.289306675984879291e+01
2.488245042254323991e+01
2.990040095111713825e+01
3.021492965293921529e+01
3.028602385150348653e+01
2.856212948527300455e+01
4.189347119603471015e+01
3.008246269245144688e+01
2.463826128325607456e+01
3.073643977270587868e+01
2.397051824596801950e+01
3.452021307919044801e+01
4.587965044354379529e+01
3.780357882396324953e+01
3.281404294913648556e+01
2.847248422052024353e+01
2.879556239206225499e+01
3.446105466717036592e+01
3.301837717924160387e+01
2.910888757261468029e+01
3.011423947808357937e+01
2.491523346194419375e+01
3.333512223511985439e+01
2.912113308401339395e+01
3.511292811922522361e+01
2.708295095294195676e+01
3.908899465874306856e+01
6.939699651086098697e+01
3.630522507534265486e+01
3.716702802300626018e+01
2.917699698661771279e+01
3.068751657005859101e+01
2.995235088876716034e+01
2.757262866490528452e+01
3.309555331729907834e+01
2.884621587134314780e+01
3.449357836964764346e+01
2.607789557800613878e+01
3.077803498011870076e+01
3.902609556959951220e+01
4.346093072668454482e+01
5.088977186740026326e+01
3.078440301030560988e+01
3.048877293510217257e+01
3.053773945647512633e+01
2.313238333863682783e+01
3.031919615408448010e+01
2.380009688055308459e+01
3.586572379381505016e+01
3.501752990350266259e+01
3.353745351222595161e+01
4.246676500909003948e+01
3.954188511504318626e+01
4.113559905158424357e+01
3.122844570490403271e+01
3.440309843604989481e+01
3.220013873616894529e+01
3.347568290547323500e+01
3.157392983086246474e+01
3.082262085505560734e+01
3.853125907083613555e+01
3.761653739142835917e+01
3.209607044042829926e+01
3.454761777344936036e+01
2.589781954766246486e+01
3.582575498603352315e+01
3.714789620534249082e+01
3.676526086813830574e+01
2.241822055250897350e+01
3.012150920945301280e+01
3.139334060876889865e+01
3.972276585237013791e+01
4.379243389497460015e+01
3.099011454754108286e+01
3.212091314144907983e+01
3.220755717877174362e+01
2.697299200845668565e+01
3.629482795712183929e+01
4.623038229026062140e+01
3.945186422196463383e+01
3.899705849710496608e+01
3.066556205297881732e+01
5.120099584105948765e+01
5.128346207659319589e+01
3.478091779937475536e+01
3.937555718808679472e+01
2.976607342268144407e+01
3.284711670181852128e+01
4.758778341839684600e+01
2.737871516917114789e+01
4.285457379030282965e+01
3.636673291828582677e+01
3.371601249055304805e+01
2.244924197655474174e+01
2.501408913353432339e+01
2.770707593978148964e+01
3.020817624224198994e+01
2.594252007560869799e+01
3.035766774862380046e+01
2.912689315079621721e+01
2.801127463166860920e+01
3.406350508185693116e+01
5.301739590953409476e+01
4.646690819959642482e+01
5.823869885437063232e+01
5.813360198282752123e+01
1.959288976126274306e+01
3.927018763667077650e+01
5.288782682553081571e+01
3.677898997330995456e+01
3.507853917486111328e+01
3.937698894556082507e+01
3.403027792048613520e+01
3.439844418591169983e+01
3.544841548400844289e+01
3.960912551011264071e+01
4.465775611287261171e+01
4.387329908254711341e+01
4.421059902311198897e+01
3.399510258332333024e+01
4.882182983360740280e+01
3.615592642494619469e+01
3.288327540399624382e+01
3.285419172342982819e+01
3.435316242741947690e+01
2.939486989468452904e+01
3.035578062190084836e+01
2.971704373288620005e+01
3.937329785909940227e+01
3.080319345522313412e+01
2.460742913678454968e+01
2.602158546724527000e+01
2.907887190380651177e+01
3.942335986757547772e+01
2.330717732439607559e+01
2.648204213031723953e+01
2.453549487718100508e+01
3.872690878832393224e+01
3.386359519921965244e+01
2.473708494023253124e+01
3.633307340663882457e+01
3.903246852019307767e+01
4.091295510775271538e+01
3.443927306286507672e+01
4.282528693693429744e+01
5.213578168104282895e+01
4.940384037195861566e+01
4.801608674647479802e+01
3.511263831038562699e+01
4.759871954388911064e+01
4.102851205666271284e+01
4.336881411188907265e+01
5.101603567289769359e+01
4.538358290402277362e+01
2.894533412090595803e+01
2.992381046113469623e+01
4.948991402802888473e+01
3.773009632802628488e+01
5.219703892058981864e+01
4.064037048794320839e+01
4.926588002177161485e+01
4.514973677235617089e+01
4.137769964860698479e+01
5.080879669580537694e+01
4.110931694527562996e+01
4.750199423892731687e+01
5.219027680195089403e+01
4.463150127773409537e+01
4.129762482301280357e+01
4.569963187950188654e+01
5.124545200991106952e+01
4.700707743979175035e+01
6.231210130798321956e+01
6.528905456495446913e+01
4.638114997010746521e+01
5.311201467945272725e+01
4.778818380628436557e+01
4.805987903862595090e+01
3.404541283192578049e+01
3.982123370513605209e+01
4.799224820718288242e+01
4.428804290013737699e+01
2.818751237754463546e+01
3.274450278321262431e+01
1.743360339165156958e+01
2.766970938892356813e+01
3.637215229501265412e+01
2.566896793073567196e+01
3.856696845290699116e+01
2.761871952702555788e+01
3.199642952690624398e+01
2.787814266383104567e+01
4.573108890915730029e+01
3.070179474977564382e+01
6.043134670269464692e+01
6.670751651752971156e+01
6.799429175676564796e+01
7.144501012675065965e+01
6.748696104831491027e+01
6.085431266668093286e+01
6.684471432844959793e+01
3.896557040290624485e+01
4.601327702253402663e+01
4.065354263361581388e+01
5.340559899014465373e+01
4.469808448685131452e+01
2.072792356900680844e+01
3.118451070542576531e+01
2.971365640918570605e+01
3.695229706617212173e+01
3.477118467241900390e+01
4.475118785346589334e+01
4.769429921623615343e+01
5.036920505048931318e+01
4.914546452308624680e+01
4.891059009655117507e+01
4.767617821957336588e+01
3.534534099839162735e+01
4.411756029403212409e+01
3.779769042046374494e+01
5.232744521095920476e+01
3.667376223648515321e+01
3.599051010465630185e+01
5.082270484846370806e+01
4.638372004608033450e+01
5.272807811723699700e+01
3.973160398230741208e+01
5.792213535416305348e+01
5.236291297685527724e+01
3.188010799682332319e+01
4.472324604755690558e+01
2.937514838376023718e+01
3.678019759484786988e+01
4.527229293371658514e+01
5.090870442706928856e+01
3.442350792579892271e+01
4.563589365217770677e+01
4.645691430667158528e+01
5.735772564689020925e+01
4.728061249465714155e+01
3.555068816553028199e+01
3.001045400368331784e+01
4.180721881062989809e+01
2.733384853667334013e+01
4.978089593046347971e+01
5.100606679641989416e+01
3.721450005977674635e+01
3.835059778272857756e+01
4.239302280113643917e+01
3.355022992649195146e+01
3.420890900783883382e+01
3.434644177308394575e+01
4.009551292486028018e+01
2.713186433154072930e+01
4.152650102774602914e+01
3.697480187542365826e+01
4.861867448979158013e+01
3.289246754630769232e+01
5.477826111515596352e+01
5.188972346674148639e+01
4.871453625302388701e+01
2.650243146096730484e+01
3.143211311689206511e+01
2.420976470755425325e+01
2.650300950615354267e+01
4.436641532124158260e+01
3.480484343410770975e+01
3.906555380805423283e+01
3.182130321126055605e+01
4.734628055054287898e+01
4.743281564045457799e+01
3.733323690014905338e+01
5.662624967398915032e+01
4.651433666051176630e+01
3.452369702860824674e+01
4.834596523090436904e+01
3.809641290659042312e+01
5.460874789656215711e+01
3.997983176325707433e+01
3.999202607054181158e+01
4.625643696581627751e+01
4.428327335148912880e+01
4.638994377608120345e+01
5.527890951159870525e+01
6.311289551317955926e+01
4.638545748658506795e+01
5.554102880794440722e+01
5.836161376207380158e+01
5.049096129476078687e+01
6.232827489370430385e+01
5.696990232241561358e+01
5.442640592841547686e+01
4.314218607313529219e+01
2.999296179345761004e+01
4.642655726177475373e+01
