# Supplementary material for: Atomistic simulations of the Escherichia coli ribosome provide selection criteria for translationally active substrates
Source: Nat Chem. 2023 Jun 12;15(7):913–21. doi: 10.1038/s41557-023-01226-w (PMC10322701; doi:10.1038/s41557-023-01226-w)
Supplement: Source Data Fig. 4 — Data in CSV format for the kernel density estimate plots in Fig. 4; each panel and each monomer’s data are in a separate CSV file, named accordingly. [file 41557_2023_1226_MOESM5_ESM.zip › Watson_SourceData_Fig4_panel_C_mon2.csv]

1.085060405077043271e+02
5.552417953750824609e+01
7.676933639370928120e+01
6.706588264598531168e+01
4.268068115992135603e+01
4.290387306190885397e+01
5.796006283718380558e+01
5.848381840788167096e+01
7.772870503533177100e+01
8.693645901957664535e+01
5.930413087384391702e+01
4.534140158395408093e+01
5.972838416170306886e+01
5.006775012832241600e+01
7.718818583170620684e+01
6.771779600821076883e+01
6.517331211972401661e+01
4.825451138222641845e+01
6.193682415697009702e+01
5.136004705927833669e+01
6.467714287653973315e+01
5.385371955010467104e+01
5.789790573052104605e+01
6.479008056941070492e+01
7.325618029301398337e+01
7.670915408675328706e+01
5.192874666051236687e+01
5.268319647273518314e+01
6.553272311362272262e+01
5.890572973710857241e+01
8.381884754642085511e+01
5.228894824608124026e+01
6.108999643148759873e+01
8.347129799583575505e+01
7.425024352650636672e+01
7.947275916279743058e+01
5.930512778247222627e+01
6.397182584705978314e+01
6.238503745814318791e+01
5.436846294024397963e+01
6.039252449879851525e+01
5.304898720945499235e+01
5.819454937750003154e+01
7.089922188387724589e+01
7.175737020881911121e+01
5.819806492240522289e+01
6.794747330161801813e+01
6.306642025193742285e+01
6.500084594194528620e+01
6.327598953057812281e+01
5.580269924295373585e+01
6.328098432667007955e+01
5.356348886042118096e+01
5.917025537332380480e+01
7.865300830520517650e+01
6.699241398568933903e+01
6.231074161487428142e+01
6.136319605048885961e+01
6.328722748205566262e+01
5.965596920934351743e+01
6.346908328421626067e+01
6.277207251438403546e+01
5.451892724320098438e+01
6.207290041352197107e+01
6.474262137237609238e+01
5.946067129577917143e+01
6.308812665427888788e+01
6.277345858946523549e+01
5.798401727481161316e+01
6.868265252923934838e+01
6.083714802202689498e+01
5.961910523548476704e+01
7.872010765051253145e+01
7.122256709883534143e+01
4.658976056205592187e+01
7.223178243572611734e+01
6.701165226404293662e+01
7.486098504169025603e+01
6.712526067628182602e+01
5.554356962212587945e+01
6.474386326579600848e+01
7.096262878503966931e+01
7.186190993135276983e+01
5.449762650470352554e+01
5.924409852643527330e+01
6.461855290100682225e+01
6.356097906220977478e+01
5.376810684862355316e+01
5.047323638816653357e+01
6.368525012032193189e+01
7.069351010681067748e+01
6.954806790538385997e+01
7.238333432552195745e+01
6.700642962147212245e+01
6.276774053690223809e+01
5.884428167718990466e+01
6.683161772758795394e+01
5.939787523569248862e+01
5.225414835613481301e+01
7.839597473128293359e+01
6.686826162225342784e+01
5.747425527923024902e+01
5.652744294116128998e+01
6.141529638656145806e+01
6.986865539775935474e+01
5.449069900286690427e+01
6.527613506136366084e+01
5.746851898117697743e+01
5.081405355663957835e+01
5.891175282245969669e+01
6.427582043570050985e+01
5.825649735153216824e+01
6.724637786462780298e+01
6.166703953127787230e+01
5.720735146158983753e+01
6.215555277424687119e+01
6.467644209686226020e+01
6.313840026954545692e+01
6.423340260732248908e+01
5.606650232337990047e+01
5.619649479839637252e+01
4.835613254933326743e+01
6.705659945767210672e+01
7.760476770659472834e+01
6.101966559088845088e+01
6.394497561915505202e+01
8.093379459643948337e+01
6.750634927452567524e+01
6.514609655277510569e+01
7.742080583588575848e+01
7.816971915932937520e+01
7.958976149310437620e+01
5.814922746818444921e+01
6.774717334861576035e+01
5.832172401306888787e+01
5.961532064967167344e+01
6.155857114794508789e+01
5.336877935688240626e+01
6.212703128316562129e+01
6.208792279458685215e+01
5.683740863057219173e+01
8.913341732924169492e+01
6.294453050306907471e+01
7.267661767386722715e+01
7.203776164074621136e+01
6.135768816659051339e+01
7.120156521435973218e+01
6.352364897764022089e+01
7.147436612140323575e+01
5.695157550155487769e+01
5.956305172476300669e+01
5.724658720730965200e+01
6.518208223007690094e+01
5.690249911467513044e+01
7.403179266630910149e+01
7.224617028868443924e+01
6.507637688740800286e+01
5.498886142753252670e+01
5.344701216378862085e+01
6.709895582444049467e+01
7.001452986474924955e+01
5.446690428058548150e+01
5.962879250833544376e+01
5.606233522612853903e+01
8.161259129104853116e+01
8.445290689668088646e+01
7.599424300697528167e+01
6.930318064574640857e+01
5.008155204176728148e+01
5.809323309047206152e+01
4.918597792013334669e+01
6.548587462568600870e+01
7.754860051597204063e+01
6.876289407554234856e+01
6.952532873088084386e+01
7.693393981641571600e+01
6.007637944518088347e+01
5.495123540371750437e+01
5.554719383441784686e+01
5.964319709165164340e+01
5.737256911119684588e+01
6.744852000126796554e+01
6.039918054729793084e+01
5.987248174357608121e+01
5.315376585833994483e+01
4.837255542822045840e+01
7.401071683507440468e+01
6.073093679276589540e+01
6.893066325711227194e+01
7.630095713312086048e+01
7.687642473722677039e+01
6.535884992256843873e+01
6.369077854291465002e+01
7.065915909367397774e+01
5.667714338204223878e+01
6.434862485327182924e+01
5.280364615894083613e+01
4.783869622443671688e+01
6.323838051257177995e+01
5.569685330143948931e+01
6.018848872440499775e+01
6.035956107109014823e+01
6.679402638236123835e+01
5.684176208428764454e+01
5.963273358966002746e+01
6.578178934538141220e+01
8.569841729463882984e+01
6.664372866805773299e+01
6.487310171106285850e+01
7.825220040753093542e+01
7.837244545489386383e+01
7.607459689959493687e+01
8.130987247662760353e+01
7.453170725027787569e+01
8.835816795209196073e+01
8.876578547902101946e+01
8.376859983918986075e+01
8.163822832777582050e+01
9.757424909694471182e+01
7.343948695162822560e+01
8.631904349742636384e+01
6.898439522898127052e+01
7.320998746655943989e+01
7.518818253288281994e+01
7.729106434568105044e+01
8.600080748440574041e+01
7.592340054368249014e+01
7.327686742219923133e+01
8.667968324292604620e+01
7.760886242382966316e+01
9.326353419162582270e+01
8.766821097754029779e+01
7.944566470647605172e+01
5.604626910055888089e+01
6.678829404356747546e+01
7.969968560466283236e+01
7.944854081245877353e+01
7.376230896442433504e+01
8.780279358114860599e+01
6.974386409597389047e+01
9.065488845354768443e+01
7.753145612512122398e+01
6.112502813821899394e+01
9.076768547412324040e+01
6.450422495983659132e+01
6.949938412050165937e+01
6.733647462487665791e+01
7.535655673540823329e+01
6.665015392687651286e+01
6.512548789085828105e+01
7.169936685381605912e+01
6.168081087159929865e+01
7.079785486673286243e+01
8.215848668602383498e+01
7.979263154423092885e+01
9.370543418548534476e+01
8.922747653023900227e+01
9.205095982974744118e+01
7.834906777336139783e+01
7.035697144670488967e+01
8.256825652152529926e+01
7.309966544559473789e+01
8.542725502433212625e+01
6.356867525924064921e+01
6.727698254467556183e+01
7.283242737388174248e+01
7.025837288108927225e+01
6.787916319261934461e+01
8.693644954795281876e+01
8.646213137606576993e+01
7.626216254442343256e+01
5.640398867640571012e+01
7.455803842260735337e+01
6.839331817664847790e+01
6.472453178618661696e+01
6.682862192211439378e+01
7.205416548841492386e+01
6.794296335678679100e+01
6.542942377229324791e+01
7.006670458840220306e+01
7.006177212383897768e+01
6.556353878622202558e+01
5.738479534244695657e+01
8.005600278145909954e+01
7.337362531626239104e+01
7.105337335737897320e+01
8.540814465784296772e+01
8.253566884718057395e+01
8.856441590641651374e+01
7.810876132306280795e+01
7.102392987948313419e+01
7.869664673547201517e+01
8.951390262431586109e+01
7.237184476963189184e+01
6.606226323011135548e+01
9.418385247022069962e+01
6.842885857020981177e+01
8.595617050596115405e+01
9.725812509649092874e+01
9.352879521792210937e+01
7.269615382921773517e+01
6.996064569219717555e+01
7.734406376305345532e+01
8.781251699495555840e+01
5.742940267289774425e+01
8.366386342409049348e+01
7.936835490589527353e+01
9.081069198191569569e+01
7.414737848972680467e+01
7.809673689850241374e+01
9.390022891477393330e+01
8.420463717767546541e+01
8.938314680959575753e+01
7.432475341262033908e+01
8.229959379201308423e+01
7.838516906025564879e+01
8.061639577204985585e+01
7.570513546524402670e+01
9.311727102241941623e+01
7.940991243076003059e+01
6.534979801707392255e+01
6.115119022635050783e+01
8.134895008514536130e+01
8.908730164425541886e+01
7.824671541687450826e+01
7.607118660682601785e+01
8.399994666749454097e+01
6.808684244020672338e+01
7.759149196601667597e+01
6.720483673761076204e+01
8.146387073667665391e+01
9.152527264983746136e+01
7.898201996027991356e+01
7.945763959958829048e+01
9.530173752439027623e+01
7.529773851790933747e+01
9.285434614328467262e+01
7.631321285957453426e+01
6.908149447596416337e+01
8.105617354399778662e+01
8.837686729638075178e+01
8.947737976976468133e+01
7.772361632086000327e+01
7.725090464650016031e+01
8.658425037942544122e+01
8.644390040303171929e+01
8.345486381754197680e+01
9.042615807499156233e+01
8.378597639480648240e+01
9.191936249718493457e+01
8.428459207844362311e+01
8.476056234581015758e+01
9.879243880867295502e+01
8.150047745685250788e+01
7.551219036860435097e+01
7.940502812019421697e+01
8.868492066201025636e+01
9.624080648428189022e+01
9.112846219638241507e+01
8.485727135058293413e+01
8.170749009463477819e+01
8.121744513279305977e+01
6.043063038541811238e+01
7.352280596033357085e+01
8.062918661787018948e+01
8.343850627074360204e+01
7.906322151649989394e+01
8.270450323530130277e+01
8.464914124786837135e+01
7.602800923129917976e+01
8.354807561072733790e+01
8.955969092909963081e+01
8.269085849378110709e+01
8.479744579421056017e+01
7.216931099495495516e+01
7.768407580951615898e+01
8.321884401347436722e+01
8.550961486191710037e+01
8.201279086626898618e+01
9.148083147941343896e+01
8.471420416085676663e+01
6.035451675304784658e+01
7.936616460833626263e+01
8.305106591939525629e+01
8.274125589572575734e+01
7.333721736349416176e+01
8.370895159226914473e+01
8.324093335516354841e+01
8.771930626277462295e+01
7.147727968318780256e+01
7.530622635520325048e+01
8.940134872398205346e+01
8.882897375829122666e+01
8.329973964489113314e+01
8.418177047695748172e+01
9.331579525547685705e+01
7.790479861221545832e+01
9.133635018251767690e+01
8.753914596769106993e+01
8.180212628059848612e+01
6.559173478307160110e+01
8.166271210237040634e+01
8.192574328090569225e+01
8.049979683306922595e+01
7.614010416932525516e+01
7.330059573657342753e+01
7.697834142669339030e+01
8.393998657710186251e+01
7.966597315739623753e+01
8.835331731390728294e+01
8.052818770010337346e+01
8.765308673333242950e+01
8.179803769527268287e+01
7.465086731049994739e+01
6.673151989044158938e+01
7.623039167330183830e+01
7.946194570441585370e+01
7.655128762197239212e+01
8.609678672327935089e+01
8.385897451188434104e+01
8.133751215640684507e+01
9.007504650429194726e+01
9.506858804257718987e+01
8.555591687833360481e+01
8.081780113057426718e+01
9.321968536973913899e+01
6.869556260872700193e+01
8.924281650907589380e+01
6.670473407875967098e+01
7.610371934652914661e+01
9.020675350532110315e+01
8.166109529651906485e+01
8.771067583413258717e+01
8.057951556464472276e+01
8.831496051570123029e+01
9.135966555404304756e+01
8.405662043805826045e+01
8.096174742938315205e+01
7.766926393894364367e+01
7.711180100652767067e+01
8.207245020849028094e+01
9.108444267324630061e+01
8.700631703528840433e+01
8.719168729515057237e+01
9.929739693694541813e+01
8.253795033548277615e+01
9.265920701291395289e+01
8.754603537048598128e+01
7.698122084086615757e+01
5.991592691911898072e+01
8.184357611015327905e+01
7.459088718193659417e+01
7.943383202727913783e+01
7.245136568112063458e+01
8.504504147704871286e+01
6.948878649727343770e+01
7.100437089497685861e+01
7.383341705032529489e+01
6.000698729823693611e+01
7.789792987639778232e+01
6.942497669131630289e+01
8.421606294596666942e+01
8.995657587555389512e+01
6.363303367937013633e+01
7.743845100358159073e+01
7.120959209410716539e+01
7.735676909933033585e+01
7.032605922833876377e+01
7.571896333938555301e+01
7.066755982852505724e+01
9.096297582156456940e+01
6.840498442861492379e+01
7.263873693863179426e+01
7.755033516839681340e+01
8.295601211592730806e+01
8.271324774347981190e+01
8.100282939084213751e+01
7.217249429846533815e+01
8.234228353382236776e+01
8.115436049527342277e+01
8.023891096619337304e+01
7.207142307679141879e+01
8.404290400743809641e+01
5.937510233817721428e+01
8.297997416213866018e+01
7.645038570871592754e+01
8.048022240044252840e+01
7.603255686571070271e+01
6.133036471173871718e+01
6.493272046456449687e+01
5.744156271302041006e+01
6.389876794165034113e+01
7.428092914876407349e+01
7.253653031914808480e+01
7.500452424320069156e+01
8.045795912767179914e+01
8.002125967742553314e+01
8.051576231748821044e+01
6.301331653046178616e+01
6.767757770617220103e+01
5.823971665909342477e+01
7.366049545195025416e+01
6.021708863759513974e+01
6.036310612073570070e+01
6.247817693897174962e+01
6.349231765994494481e+01
6.351103520160449278e+01
6.454279586192063789e+01
6.888072047086099303e+01
5.495893423551560630e+01
7.063125445670630143e+01
7.108558483559210117e+01
7.101413638256593686e+01
5.560896955906154204e+01
4.985973784520223973e+01
5.315871831162375116e+01
5.574159893493074946e+01
6.098310471261756760e+01
6.106579946496592726e+01
5.571724192111583562e+01
6.058177223540791800e+01
6.003546425891778426e+01
6.336771550839119982e+01
5.506300968772563920e+01
6.256518231558036547e+01
5.597797006960501420e+01
6.272333409673120741e+01
5.401743389134710327e+01
6.621371447817567457e+01
6.353647015638043882e+01
5.792571709175758343e+01
5.824757364463996367e+01
6.860797652151994441e+01
7.258666668015598589e+01
6.096970078099903390e+01
6.671492090162264788e+01
6.516998935070064647e+01
5.935159551478026430e+01
6.357840320450895888e+01
4.611215433678849962e+01
5.796231467612035004e+01
7.436197124693261173e+01
5.227966637563492469e+01
6.895864192510039459e+01
6.028895812200581616e+01
7.215514272770276705e+01
5.840613335434894537e+01
8.844728668158897733e+01
7.611779343436272427e+01
6.449622043099135738e+01
6.969916105166234388e+01
8.256095995006374721e+01
6.782067050617936843e+01
6.228107862267873429e+01
6.694895441051795615e+01
7.678755197753609707e+01
7.575089071062062374e+01
7.010091094739182438e+01
8.201755830307928363e+01
6.495721176748337200e+01
7.800275157693863548e+01
7.357883389619490799e+01
8.354246224008579702e+01
7.087508216242819969e+01
6.997570567149892895e+01
8.534346787865365513e+01
6.888002419504290685e+01
7.294966768528151135e+01
6.778037366152209131e+01
6.246642874403321599e+01
7.160878778819865431e+01
6.364618060561991797e+01
7.298281137028246235e+01
8.079401277437197848e+01
6.913969037783868998e+01
7.427224988692637453e+01
7.497362795770460764e+01
7.602674893921857802e+01
7.518265367304182689e+01
6.019971477232429180e+01
6.636572612600822652e+01
8.392223091371020871e+01
7.632344052688615932e+01
7.787801880949459132e+01
7.365904364760534406e+01
7.622069827584026314e+01
6.856176865292729872e+01
7.782932570286452290e+01
7.209959453155342146e+01
6.793722456589846104e+01
8.086327612097491624e+01
7.350335763792608645e+01
7.700158251567852119e+01
6.990925872404851305e+01
6.485189279617161162e+01
7.288856996168446756e+01
8.529214812249806243e+01
8.581024360732810408e+01
7.722675934407369880e+01
8.784811915983209474e+01
8.419072685292697145e+01
8.621001106534417602e+01
8.863166804493742745e+01
8.738037595578263961e+01
8.284126514036724132e+01
8.579613808993299529e+01
9.276127894473398783e+01
8.527826219399119623e+01
8.337676165195527744e+01
7.838416160119463427e+01
7.857177952201199389e+01
8.223298389915527196e+01
7.144660178743379220e+01
9.133175166149133872e+01
7.590844442649598989e+01
8.462090801254730366e+01
7.201859146383297627e+01
8.391334155846564613e+01
7.273209088989239035e+01
8.571545648980931276e+01
7.221585172805301056e+01
6.651713693244511205e+01
6.300478446948869049e+01
8.134261477136955421e+01
9.304604554419927354e+01
7.856314395944347950e+01
8.544029788036722550e+01
7.482200182510287334e+01
7.661262013590439324e+01
7.084899144932280990e+01
8.214326065615567529e+01
7.570441018915487064e+01
7.640420776877175513e+01
7.268877880154464322e+01
7.698354552983974486e+01
7.546985259948434077e+01
7.309491094618452678e+01
9.465510657339281408e+01
8.880888077820831938e+01
8.814424147002125665e+01
7.763844724767811556e+01
7.909131928856523075e+01
8.133439009424317589e+01
8.192105320447114991e+01
7.192854459084453822e+01
7.572768160728884368e+01
7.905691713603971493e+01
7.074159782711761579e+01
7.209324856783543112e+01
7.265400728212055981e+01
7.399374322493521561e+01
7.618213618481327387e+01
7.263321603843594687e+01
7.647520341833750024e+01
6.627730950593506520e+01
7.921700528747805947e+01
7.562907523569641910e+01
7.453594417136635286e+01
7.165844849052285781e+01
7.279611230982855830e+01
7.208048800807240752e+01
6.357583662999331864e+01
7.714341383069741198e+01
7.359792397277773546e+01
8.018400871116625694e+01
7.797204064130887957e+01
7.786881242888689769e+01
7.987928420698285947e+01
7.817141098718674641e+01
7.613316194385453173e+01
8.001117572459331484e+01
7.505276185843935366e+01
8.898210185853018572e+01
7.031225747962848516e+01
8.580337042584089602e+01
8.334307050604790845e+01
7.847088225743351586e+01
7.885229747555268887e+01
6.368014354329204707e+01
6.984156653182769503e+01
6.637043984289192622e+01
7.481023205614363292e+01
8.333614072909627168e+01
8.032569364457110339e+01
6.870778363383131193e+01
8.603666739076868453e+01
8.242245086830949674e+01
7.544268626713051162e+01
7.347930161979174102e+01
6.130073928236271286e+01
7.189536659203751867e+01
6.723395942975130879e+01
8.073663829223006871e+01
6.874116615121825191e+01
7.519832001480648387e+01
8.256167614471688410e+01
7.465246518248852681e+01
8.181105130722995966e+01
7.314501157628878047e+01
7.431616718952246003e+01
8.604489166663324795e+01
8.022894993201494174e+01
7.652942094496258107e+01
8.711827165580201893e+01
7.386747641237695916e+01
8.180947950643142974e+01
7.888072368270148615e+01
7.763883785742375210e+01
7.214335548308785917e+01
7.968131397806247662e+01
7.985255571430523958e+01
7.918532456461902314e+01
7.753800464413511406e+01
8.102544156351875415e+01
6.674466720144694420e+01
7.200835199119505603e+01
8.421825281004045394e+01
7.708892387188278406e+01
6.679730669384520070e+01
7.873162366427652614e+01
8.312125615527357070e+01
8.168859258516168609e+01
6.544006064929679667e+01
6.781147955640794578e+01
8.896920593187928716e+01
7.550533598503663768e+01
7.358198121222075372e+01
9.172471924617610739e+01
7.490044042817177683e+01
5.623532615218814357e+01
7.814231146664594974e+01
7.685584432602361460e+01
6.931851787790692754e+01
7.287724711469680017e+01
8.645190907360596100e+01
6.529972504085928620e+01
6.578881048141683152e+01
7.752340912753197699e+01
7.237959168257719966e+01
7.821469600914159059e+01
6.075577756664920770e+01
7.655078026757675502e+01
7.501596036487097763e+01
6.855423748157208763e+01
7.260097499713371860e+01
8.047572802191922392e+01
6.949086493124254105e+01
8.042595371453644759e+01
7.379621217993108928e+01
7.386042502237486929e+01
8.013784370824329528e+01
6.805005504023831975e+01
6.843374816605087574e+01
6.976487953254756746e+01
7.628574906675414979e+01
8.868389263911922171e+01
8.154840894165580778e+01
7.727158480152151299e+01
7.091372179423284194e+01
6.368512755497427946e+01
6.432781086839581519e+01
5.813436727834618978e+01
7.443399365527336897e+01
7.685371677549672143e+01
7.161563265872057116e+01
7.217443956768443059e+01
7.231795603131239147e+01
7.955242067381442439e+01
7.222814428550127275e+01
8.091686476331538813e+01
6.467630400334432750e+01
7.282939516077185260e+01
8.344654519430453377e+01
8.975975566182886212e+01
7.394340958604520608e+01
9.113012656767961062e+01
8.396131580184251675e+01
6.085308806055457609e+01
5.531885103959825045e+01
5.929131427658561648e+01
7.640491959444737802e+01
7.198271428191989685e+01
8.127354849770534884e+01
7.968145539573689007e+01
7.448432962921188505e+01
8.436143274638439493e+01
7.899155134569393510e+01
8.246519454480333877e+01
6.726651622684703113e+01
7.017532967066512128e+01
8.896074011223788602e+01
9.841687925802891357e+01
6.947290076117919000e+01
9.259477081451035474e+01
7.551885098944994468e+01
9.129054170163173865e+01
8.543935253977404898e+01
7.890247788213838476e+01
8.654071707865578844e+01
8.179190435004744586e+01
9.202739107289166043e+01
6.644563085773765465e+01
6.942542870558303036e+01
7.277649337170407762e+01
8.205110095119525226e+01
7.768138640908604486e+01
7.448819220179252909e+01
6.941340970536869293e+01
9.339201056997517014e+01
6.380983019654910748e+01
6.659336665968277202e+01
5.015989722348410851e+01
7.870738838067148890e+01
7.483318150078714837e+01
6.189379497398849850e+01
8.364267922476479100e+01
7.602121973374140396e+01
7.712684790132902890e+01
8.372661922345841390e+01
8.510044414487917663e+01
8.862266815380750984e+01
8.134433274216941356e+01
7.639740645818589826e+01
8.771967787091237767e+01
1.022975514259861143e+02
7.617527490203015361e+01
8.167927425681936882e+01
7.088598038721066530e+01
7.732930138814882071e+01
8.524327258030872656e+01
7.848302700978520363e+01
6.371596405263233720e+01
7.597661482019088908e+01
7.391072263237664686e+01
8.511717550335616522e+01
9.470796754040111409e+01
9.355760894765951718e+01
7.425743498180963797e+01
7.853896854844008146e+01
6.710186448628518008e+01
6.728094747262089470e+01
7.436983807006311054e+01
7.384526537548720171e+01
5.791259448257377329e+01
8.000803486133929709e+01
8.209797731295240908e+01
7.264930506021109125e+01
6.719669101386880072e+01
9.152856788636317731e+01
7.802682337476005614e+01
7.308405547067155794e+01
7.475436566663562132e+01
7.273595760043184555e+01
7.237101171300508895e+01
8.955568513409589571e+01
9.612365357480136652e+01
1.015333848255398692e+02
7.527907642292741741e+01
7.157410161941083970e+01
8.900993303157422076e+01
9.148665685506487932e+01
7.424597468861178129e+01
8.345578746424315852e+01
6.701742581780251840e+01
8.326543643126488803e+01
7.636523013150468842e+01
7.997860995434942311e+01
8.590343222361816800e+01
8.744336607904504888e+01
6.708725714020683029e+01
8.149373147202904022e+01
7.518829104123537377e+01
7.873504009778478974e+01
7.137661712776117895e+01
6.969829601928798013e+01
8.566846558376539633e+01
6.690400787319758535e+01
6.835744506386087949e+01
8.519499903105939609e+01
7.318666349338423061e+01
7.154363248438325229e+01
7.596917711086032909e+01
6.975295615878606270e+01
7.865112433544108228e+01
8.550062642465682927e+01
7.059580645124138698e+01
8.486908392968581438e+01
7.788328047875066318e+01
7.817870732486919394e+01
7.653180151565788947e+01
8.622994911908894267e+01
7.222089792613640213e+01
7.581395665312280130e+01
8.818487319692108883e+01
6.990751051804410565e+01
8.070519625673398423e+01
7.954073173837420541e+01
6.832940522423473340e+01
6.632001669179780379e+01
7.806466565874056585e+01
6.745941719452098084e+01
8.530065523453681919e+01
6.429921536489591460e+01
7.211951419408309505e+01
7.685813101231133260e+01
7.363780571828921495e+01
8.271341486880528748e+01
8.249186943169225117e+01
8.112558952870017492e+01
7.595407688541234847e+01
8.733183629805809289e+01
7.867032673622145467e+01
8.690272390766340038e+01
8.028319112968408433e+01
8.235690307190769488e+01
8.364371217947429216e+01
8.268743697828116979e+01
7.455721665900563266e+01
7.687304667761767973e+01
8.900779383498068853e+01
7.798184363402002361e+01
8.713521855071853395e+01
9.167821961301827116e+01
9.443827905771979658e+01
8.064399405661971798e+01
9.556841745635711050e+01
8.180652030145309084e+01
7.542467412658079695e+01
7.851197018543179240e+01
7.653275695149558544e+01
7.593517083015539981e+01
9.528024828081379383e+01
7.322636016523426861e+01
9.005607764136414062e+01
8.164889609416704275e+01
8.349801258004647764e+01
8.430276451896808965e+01
8.556279944855931774e+01
8.680887470828601238e+01
8.670826424878553951e+01
8.502826368455339434e+01
8.405972886400796540e+01
9.070375553701023819e+01
9.148341582741859668e+01
8.871100092951775196e+01
7.335932180553096771e+01
7.396705112715346786e+01
8.319855595177172347e+01
7.823483285210075167e+01
6.606605856838319824e+01
7.325872129822694490e+01
6.396382485798060458e+01
8.417844848459395735e+01
8.214041349245309220e+01
8.186106281586634736e+01
8.242875329998643963e+01
8.684105225157979646e+01
8.902551567922269271e+01
1.007183671526507283e+02
8.388413764048851817e+01
8.858266035862699539e+01
8.789434494150147259e+01
7.791937999424361294e+01
8.090965884902946925e+01
7.186122551539965286e+01
7.405231236324516431e+01
7.985548375756263795e+01
8.387895154868874670e+01
6.642118748590719690e+01
8.683908572814361548e+01
7.633769490977358885e+01
7.569567072079597381e+01
7.679371053165927208e+01
7.229599059792171545e+01
7.543745532121333497e+01
6.724844089384720291e+01
8.689874980855921649e+01
8.299801286519203813e+01
7.305497644967552162e+01
7.627306785239797193e+01
7.536680572527926358e+01
8.781025448712659909e+01
7.926485027580777398e+01
7.017570220562453187e+01
8.355308801169582011e+01
8.234709920681393669e+01
8.600908847455282569e+01
8.459691360773153690e+01
8.128332841536551712e+01
8.884832194291372787e+01
8.268842063014307087e+01
8.232901033639404886e+01
7.854338731998046796e+01
8.411547417784935021e+01
7.853344386740731409e+01
8.362834022584650029e+01
8.290143223004479012e+01
8.537776673983289299e+01
6.827415451112591427e+01
8.118412227510539481e+01
7.242910030190857640e+01
