# Supplementary material for: Atomistic simulations of the Escherichia coli ribosome provide selection criteria for translationally active substrates
Source: Nat Chem. 2023 Jun 12;15(7):913–21. doi: 10.1038/s41557-023-01226-w (PMC10322701; doi:10.1038/s41557-023-01226-w)
Supplement: Source Data Fig. 4 — Data in CSV format for the kernel density estimate plots in Fig. 4; each panel and each monomer’s data are in a separate CSV file, named accordingly. [file 41557_2023_1226_MOESM5_ESM.zip › Watson_SourceData_Fig4_panel_C_mon4.csv]

8.046668877408598064e+01
4.476781418144355484e+01
5.735197696989686733e+01
8.738552429692130374e+01
6.810224481983163969e+01
6.863993357431245101e+01
6.292167078349050513e+01
7.421544744541358796e+01
7.009629904270535405e+01
6.665663318817256311e+01
7.081841052455875740e+01
6.331873111916045360e+01
6.132277423949878425e+01
6.958945297001434938e+01
7.044398169314987967e+01
6.588096738510618877e+01
7.271956234306506417e+01
7.038331760293284844e+01
6.481215755453470706e+01
7.349692012686496412e+01
5.674465428389996902e+01
7.031507778029532574e+01
7.549888261034580239e+01
6.681697186310641712e+01
5.768311862167288240e+01
6.855364726630334360e+01
7.034356563922359840e+01
7.271677254512924549e+01
7.180244260412470680e+01
5.889740631431684648e+01
6.195061465327474792e+01
7.153759517964313375e+01
6.025113958212394749e+01
5.188344575935811775e+01
6.371129335732810972e+01
6.217736239086650585e+01
5.558234788164025275e+01
6.108634102403798494e+01
7.107461093779534167e+01
6.488305207259398344e+01
7.305897320921626203e+01
6.289752454750939847e+01
6.057404296860445925e+01
6.899643723432808429e+01
6.340217204638012305e+01
7.972917342393277806e+01
7.897735864807494011e+01
6.485254515774853701e+01
5.212036191961855280e+01
6.236582383587848000e+01
5.459658970878388828e+01
6.255643375268459749e+01
6.968537982360641081e+01
6.040610762236570963e+01
6.452819031674621897e+01
5.653125703936628810e+01
6.000518468194989197e+01
6.139534587675975530e+01
6.265536252707719456e+01
5.264389622228521404e+01
5.386156341229855116e+01
5.344134052069680507e+01
6.665569695638573933e+01
6.019861756052787172e+01
6.424809077873575802e+01
4.884443781860088762e+01
6.486055681480127078e+01
7.179942314065959863e+01
5.662899565241190203e+01
5.143701241126211698e+01
6.312931737967392820e+01
7.273236193143496564e+01
6.190325130950341759e+01
6.147491892173454175e+01
6.012309051814207805e+01
6.165183111682870987e+01
6.460754761286459313e+01
5.688732997374011546e+01
4.942135861258153540e+01
5.244057607694440293e+01
5.607393791245434755e+01
5.974341648535619953e+01
7.478297329610056465e+01
5.573519915618825848e+01
5.826004562677886867e+01
5.766760759048506912e+01
4.815840230427219382e+01
5.765496676321393466e+01
6.482946156282527284e+01
6.566827843380092133e+01
5.772118972407120197e+01
5.618662284960964826e+01
6.295874945975092629e+01
6.558539191657376932e+01
6.476327994924204745e+01
4.979508721749439104e+01
6.564756897110312650e+01
4.949238193575113343e+01
5.065010612051096217e+01
5.719504314707950954e+01
5.081903169289741840e+01
5.922219409450790550e+01
5.513069867120480438e+01
4.582025255445332590e+01
5.289105231388492001e+01
6.057667954970781921e+01
6.086309534252598041e+01
5.918212459068041653e+01
5.665363977733355227e+01
5.283203090194522389e+01
5.600116759514130393e+01
6.280183977534420592e+01
5.077033879915456538e+01
5.673170423109298355e+01
5.611344573948476722e+01
4.975324921487784735e+01
6.853277568974174017e+01
5.320510803473016637e+01
4.255502077870665545e+01
6.257186780418756911e+01
6.030532995600562884e+01
5.495882603760500729e+01
5.744011866895417029e+01
6.717640500848551710e+01
5.939857833978641111e+01
5.758600363422048218e+01
6.041487992123789041e+01
4.770513422848700458e+01
5.604565755737956323e+01
4.875039055616507966e+01
5.324179915078567404e+01
5.620713913710142151e+01
4.955399235664668822e+01
6.144720341077057668e+01
5.690729948434245244e+01
5.993261229762006792e+01
5.838400486090483810e+01
4.978093260617129090e+01
7.067430210607382435e+01
8.280705609173249115e+01
6.225638853040390330e+01
5.895371242645017418e+01
7.168885628984530456e+01
6.795486339433973910e+01
5.568480318655514338e+01
6.885758906726697148e+01
5.791609046072253619e+01
5.377069573107522871e+01
6.448349826447274324e+01
6.742117364571903693e+01
5.356381977308243592e+01
4.887035980214208308e+01
4.820673973806103874e+01
5.672171252110468487e+01
5.457393303204778334e+01
6.768655574105105188e+01
5.291150524455085957e+01
4.854212516229932106e+01
7.330668783325045013e+01
6.076277631175431537e+01
6.466470871284256816e+01
6.009471677200055950e+01
4.333522810349169418e+01
5.733940687422769855e+01
6.510049560663757973e+01
5.302181063250518633e+01
5.693712656512874304e+01
6.516031577335618863e+01
5.293473873838734534e+01
5.676285871903545655e+01
6.003632779288262356e+01
5.101230940933979952e+01
7.377470047470201564e+01
6.937321689591009033e+01
6.168023185731777858e+01
5.845043116218828771e+01
7.417782343626100783e+01
6.020415619737227075e+01
5.357437193339455206e+01
6.349337701497611874e+01
6.384464602666537303e+01
6.442727163387569078e+01
6.846616751132181378e+01
6.915008420475346895e+01
7.024414692763366475e+01
8.059973865848725438e+01
6.936397224753351054e+01
7.185401015557239646e+01
7.339788148118309152e+01
6.848862360539793315e+01
5.926362523110714164e+01
7.901614965933465839e+01
5.664335715041207919e+01
6.945070073180590953e+01
7.367447843915562089e+01
7.853311896330687603e+01
6.455719698548664098e+01
6.539371066086144424e+01
6.827898930927510435e+01
6.016964190437528259e+01
7.974260347494740131e+01
7.547812744941913365e+01
7.817957625002875943e+01
5.583923309977319605e+01
5.659481913078561632e+01
5.655898008985682424e+01
5.549935830756478339e+01
7.439084872105883051e+01
5.524005860262838041e+01
6.905979870943286869e+01
6.516634749825438178e+01
7.257571898143385170e+01
7.188620902646131583e+01
6.280947194360172858e+01
6.427566076049943433e+01
5.808943721367649005e+01
5.862324218300838652e+01
5.676932105051717059e+01
8.310667189770964569e+01
7.768378968580721278e+01
5.953555086035174071e+01
7.578674816391583136e+01
5.714836045734910641e+01
7.054572378279786449e+01
6.662240689593132004e+01
6.005318736431548388e+01
4.407655286691456098e+01
5.059638356538577142e+01
6.178487692530196540e+01
6.931537695468809090e+01
7.010246227742088365e+01
5.712765230514887804e+01
5.408166967798022284e+01
5.342984062210729235e+01
7.599533245710249219e+01
7.597486899341028277e+01
7.456993789137935380e+01
8.049997408438592572e+01
5.368278784289395844e+01
8.165048825611567906e+01
7.972780944307153561e+01
6.981149348120051457e+01
8.073057151024936218e+01
6.518625443776144834e+01
5.887381141965592946e+01
8.344140071200901332e+01
7.635864492079402055e+01
6.750066568666817091e+01
7.162950779256858880e+01
8.033227803831296399e+01
7.515635188249912346e+01
7.390215464120443301e+01
8.094174468308521853e+01
6.733555640338231285e+01
8.263285431521241264e+01
8.721495427384122934e+01
6.886532131820609948e+01
6.696598742142681715e+01
8.707290587050145803e+01
7.526071921719260160e+01
7.527811290413576728e+01
6.052098540512417912e+01
8.012833151597038750e+01
8.179640039685838815e+01
8.009352936059048034e+01
8.352440246850325423e+01
6.561397216252737508e+01
6.326170511632116700e+01
8.089475826092304089e+01
7.579434050520499966e+01
7.269335346720647806e+01
6.521551813795554153e+01
6.387899891258074803e+01
7.608164980942591171e+01
7.529768508370069924e+01
8.493029078647822416e+01
7.728653320564103524e+01
6.381056599671949670e+01
6.341059600905825988e+01
7.027867412332831520e+01
6.615463787992024436e+01
7.276830873658737175e+01
7.591067472716940756e+01
7.288342440926804500e+01
5.476615711351149685e+01
6.766898512958302092e+01
6.430449929627810945e+01
7.727844530885242591e+01
7.063246370615306091e+01
6.209701764606435859e+01
7.309297481436864530e+01
5.986712292877439268e+01
6.518988403031197265e+01
7.551379412128174806e+01
7.845925512820693370e+01
6.701418314117904629e+01
5.983644452637099675e+01
7.312311595013630949e+01
7.217829009655649486e+01
7.243472684708342513e+01
6.170588862862684465e+01
5.961644147333331745e+01
6.940056307376693212e+01
6.569799213089820000e+01
7.180464765945551164e+01
6.105048199335656278e+01
7.067789670316044237e+01
5.749117398659287659e+01
6.971172953760311941e+01
6.680106867795689141e+01
7.024385591216555724e+01
7.703616784933088013e+01
7.871258366041782040e+01
6.895415579178528276e+01
7.335511042128102588e+01
8.001521248915385343e+01
7.390744456561988329e+01
7.487645359576288229e+01
8.850668137498104215e+01
6.200812039903690476e+01
8.098742159073157154e+01
6.597471145563771699e+01
6.957843191179973985e+01
6.564335197529602794e+01
6.876219521466295248e+01
7.301165343904297345e+01
6.920925104357077373e+01
7.052716255136020607e+01
6.496859600912968347e+01
7.015149435200453354e+01
6.320049823328449179e+01
6.093351745537052011e+01
6.703986305782098043e+01
7.750317907801766637e+01
7.357843601883631379e+01
6.468358896128843583e+01
7.296839274298923783e+01
6.870731193771941037e+01
7.330393716968457340e+01
7.032100074528530342e+01
6.715723726484550582e+01
7.459367198403933230e+01
6.661817020945152024e+01
7.181619049233130170e+01
6.372467907054586789e+01
6.705984162899501655e+01
7.079497139526809235e+01
6.978365965055654385e+01
6.040184754602049111e+01
6.425203320758403436e+01
7.500241166364595813e+01
7.494109742893330406e+01
7.378592194116023961e+01
6.921148922159180472e+01
7.224558259713266750e+01
7.336373587538729169e+01
7.327421089188879932e+01
7.245126729196698534e+01
6.793042349694813709e+01
5.131795882791247010e+01
6.587286131784156851e+01
5.612530756161697099e+01
5.365454913478087207e+01
7.670409657358119659e+01
6.871008960208067151e+01
6.480479721271642291e+01
5.411184959350177337e+01
7.830116382314315615e+01
5.776271513839464689e+01
6.594730103136885191e+01
7.153408032225222257e+01
7.957926209313608013e+01
7.641156925658636112e+01
7.776374656526424189e+01
5.982241476711030970e+01
7.399129169656657723e+01
6.267007652283203356e+01
6.270181877414446348e+01
5.645908786603113327e+01
7.268976253974561530e+01
6.268148309195342449e+01
6.422300880396522871e+01
7.057369157554198580e+01
6.541815035650390087e+01
5.972669811467233814e+01
6.405020856581565170e+01
5.836438378933945614e+01
6.582254306779505271e+01
6.019659155914884963e+01
4.467716897434710432e+01
5.520765128339368033e+01
4.629860516697444695e+01
7.348580963890633200e+01
6.395105525777699995e+01
7.242458890083729273e+01
5.809398122493511352e+01
5.098754807128370459e+01
5.760020555916023710e+01
6.350925556516758519e+01
5.387325452780181223e+01
6.914231768238998654e+01
6.512788837725445035e+01
6.277267366855975439e+01
6.752250502387747133e+01
6.681252843089113469e+01
7.058202135286232703e+01
5.617272293083616574e+01
7.317912233050485327e+01
6.160176104618767567e+01
5.813189761585488213e+01
6.602241882632911540e+01
6.422905472153649953e+01
5.967173276053663500e+01
5.434184895907615243e+01
4.964301070055904574e+01
6.201938412370523679e+01
7.561177419870303140e+01
5.244710216611412079e+01
5.347807243344161776e+01
6.060180535231996402e+01
6.480478208722742295e+01
5.380898044361902066e+01
7.260806696797629911e+01
5.182006204228602542e+01
6.687124006815109567e+01
7.953402786255573176e+01
6.174805067888397758e+01
7.043077481267853557e+01
5.072484930010855209e+01
6.316511050291439489e+01
5.812173266299929963e+01
6.541732072230992401e+01
6.929272509690578374e+01
5.366817787763028491e+01
5.007732832503334208e+01
4.768201591161110997e+01
4.161159051042395873e+01
4.835976494591167096e+01
4.988632264754545531e+01
7.443410660715055371e+01
5.806468376906241957e+01
4.966762119111100304e+01
5.204608899185252113e+01
4.712338759125450594e+01
5.087282252781599112e+01
4.898743227393908484e+01
7.602867636248346628e+01
6.084019797889308734e+01
6.041572040301620206e+01
6.638875909040210388e+01
6.726465284844346115e+01
5.970246713195925281e+01
6.284683575442960546e+01
5.846646117635757633e+01
4.397747051797642115e+01
4.820578686054758322e+01
4.811734170311120806e+01
4.803642064630443542e+01
6.438204690165947852e+01
6.554426059033833951e+01
6.262407420396391444e+01
7.313484411111907946e+01
4.908010653840140236e+01
6.563178408755622684e+01
4.564737409717188399e+01
6.031952255073579039e+01
4.981903503302293501e+01
7.553417444660847480e+01
5.444521679548441284e+01
4.730287239327344651e+01
5.903044303382302616e+01
5.555811738768596797e+01
5.074957170236478987e+01
4.440314041135520284e+01
4.438484078412005118e+01
4.761787865258836661e+01
6.855288951012731502e+01
5.398332574063513789e+01
5.463602020560480810e+01
7.366971468470681828e+01
5.445398309841633022e+01
6.930915135381154357e+01
6.372767364063775375e+01
6.660871134469455512e+01
6.243979689462102556e+01
6.633897752992659491e+01
6.747889205237120791e+01
6.347886598821372672e+01
8.356317923772097345e+01
5.208177456597843502e+01
6.515667955605694317e+01
6.382208429023759066e+01
6.505913566040912599e+01
7.238950490391060555e+01
5.744851507744337482e+01
6.342352353050291214e+01
4.939589310638000796e+01
5.819796094811718490e+01
5.460972444382033331e+01
7.812257673132772595e+01
6.429407449703209920e+01
7.100374337232862842e+01
7.651302049391495075e+01
4.622776721052904492e+01
6.227818876675081583e+01
6.057612317377660105e+01
8.188657460516856190e+01
6.176490746567855439e+01
4.820068001837635308e+01
5.998565310196219258e+01
6.265153178885282870e+01
5.675604757441860926e+01
7.217119889354295026e+01
7.760673681721897310e+01
6.842979500586412200e+01
5.209997112327994273e+01
4.950176089165835691e+01
6.193165286375360523e+01
5.518832613354958738e+01
6.158733258678811495e+01
6.075254955947715985e+01
5.666199291948279182e+01
6.652647424440446855e+01
4.885947705755945236e+01
7.146426560268875505e+01
5.661529601523630362e+01
5.757569898800475272e+01
6.142389764332951785e+01
5.396728578040903557e+01
7.440635630043276194e+01
5.534256245631120663e+01
6.480474546723600326e+01
5.537774266502844966e+01
6.753108577983587679e+01
7.659402400809808853e+01
6.957584955369335944e+01
7.317741616095263169e+01
7.213133100354259852e+01
5.409943129116817317e+01
6.276964574282263953e+01
5.088065690681741415e+01
7.313554402103007135e+01
5.276626446286856975e+01
5.842922945308020388e+01
5.637884616146383365e+01
8.131399181577117474e+01
7.757248192157733513e+01
6.317702062410409525e+01
6.368185270899265760e+01
7.460976694195439052e+01
5.773770215554736041e+01
5.569390067160359337e+01
5.919308220773660167e+01
6.528046377472909967e+01
7.264245640528032766e+01
6.409351304700552987e+01
7.450794728202551198e+01
8.661879333543977566e+01
6.190818383229154165e+01
5.924222578396042849e+01
5.329550201248946451e+01
5.014767886876296643e+01
5.938805745343895381e+01
5.498042996608396749e+01
6.562768051546707682e+01
4.699812334280508708e+01
7.604835204407062577e+01
7.268489167192387868e+01
5.589709873542818741e+01
5.113085290152400120e+01
7.469133127546173512e+01
5.515995616823886394e+01
5.103802064714439979e+01
5.173736554551200584e+01
5.616322725319278675e+01
6.083847167390968735e+01
6.055818461768370042e+01
6.286223730865437886e+01
5.780717870511849554e+01
6.603191773147925403e+01
6.235271675879622677e+01
6.789285196894662988e+01
6.024341882025291284e+01
6.784441370191345300e+01
5.710200084133603582e+01
4.975104074988837510e+01
5.921187646837054075e+01
6.572286809900282378e+01
5.852700965331484184e+01
6.721447476160970780e+01
4.726086336936347720e+01
5.436781388893382427e+01
6.101317221265161805e+01
7.845852768706286895e+01
6.986592844236112398e+01
6.948796624600977623e+01
5.854220649938511656e+01
4.915921303967118661e+01
7.072424706925595217e+01
5.109071158497781084e+01
4.915381906285940516e+01
4.920682714487605125e+01
6.329916458203464202e+01
6.657025660928286470e+01
5.483045949316638001e+01
5.546986057904221212e+01
6.905495629044260397e+01
5.983331223828773915e+01
6.083686201881720734e+01
6.690131093010495533e+01
6.815994073011911780e+01
7.683010065703612668e+01
7.116393996236405428e+01
4.934113728203254112e+01
4.897984503402307155e+01
6.766212420455813970e+01
4.595722402867770739e+01
5.698114448016196576e+01
5.804244791926011970e+01
5.017182350492108611e+01
6.111991294760934323e+01
4.973261261149698953e+01
6.914233822835147691e+01
6.704599021936240888e+01
4.658172029653191970e+01
5.707528650344125509e+01
6.703883492619154083e+01
5.145527076917282017e+01
6.525566003901984402e+01
6.478109197972521827e+01
4.551060106791732096e+01
6.517510066077132080e+01
6.735673620978592169e+01
5.935172381429282495e+01
6.795657621953466787e+01
7.733574091754708490e+01
6.692477773445446587e+01
5.992993924975618825e+01
6.616733662506130997e+01
7.424009907751269566e+01
7.232581179719251452e+01
5.903607024658889912e+01
5.515684608449470261e+01
5.617458995368017582e+01
5.486222656613261961e+01
5.098283800851542225e+01
5.896037575900358974e+01
6.428451256665466929e+01
7.959076995715247449e+01
6.692400962835894518e+01
6.059061673736894704e+01
6.371537695209919860e+01
5.533946395144202057e+01
5.857222936676685521e+01
4.455375869271886557e+01
4.155529249965163530e+01
4.135175331914532393e+01
3.630052753445126967e+01
5.767327821773907459e+01
5.009980864674215439e+01
6.206307520352206808e+01
3.794877268094327860e+01
5.141304286159107306e+01
4.780649363963046738e+01
4.944598907737465510e+01
4.318247382346287822e+01
3.673246626810074389e+01
4.425190407348024024e+01
4.997043439998562775e+01
4.829854461434945989e+01
5.433035876032369060e+01
4.899638284514740150e+01
5.691925320906915431e+01
4.675850618117317481e+01
5.205486677284375929e+01
7.332541308750343489e+01
7.809156081725768672e+01
5.316039353534186063e+01
4.652213527106022184e+01
5.352857250963867131e+01
6.096331550361168894e+01
4.056895804354237356e+01
4.284335829872302526e+01
4.194767959664704193e+01
4.728911146495376983e+01
4.959118890734197294e+01
4.094834866094732462e+01
5.506858704024561035e+01
5.483833293384075347e+01
4.169452123229360296e+01
4.662849851572241988e+01
5.107856426098268088e+01
5.876255292023531496e+01
3.978341180373791985e+01
4.542933383152307414e+01
5.866175830123546575e+01
6.034893110597792543e+01
5.320304053709764958e+01
4.765002931949567255e+01
4.958048257087720145e+01
5.154871401521882746e+01
5.136913911652404607e+01
4.441500309773525856e+01
5.287973158510212102e+01
4.836921625757742760e+01
4.675715550878542359e+01
5.918553889140628144e+01
5.218496189222130255e+01
4.799008882674655752e+01
6.280836336848236101e+01
5.094460670575337957e+01
4.453428916986234753e+01
5.066623765861215389e+01
5.137127650259916578e+01
5.417511390338383848e+01
4.951447677224816601e+01
5.574991374684808676e+01
5.936195670403483149e+01
4.709212669239460780e+01
4.013070930241659795e+01
4.893868382355113766e+01
5.579983641325780042e+01
5.195204979271786527e+01
4.197206325728942033e+01
4.631684127868738443e+01
4.846323296764611399e+01
3.899827764246412443e+01
4.488679431169777700e+01
5.771358985186554946e+01
5.632376373369357481e+01
5.501923684623132971e+01
6.859375920482857225e+01
5.969019801444918727e+01
5.739951602709398770e+01
7.890677242032208483e+01
6.806914134195878319e+01
5.991718056171538365e+01
6.307593592814949801e+01
6.087455466897407774e+01
5.478634060535433292e+01
6.312095919949118183e+01
5.526641772340951775e+01
6.345572483138035835e+01
5.770120030262659583e+01
6.737777223064109933e+01
6.135989225068555442e+01
6.325162821332111918e+01
4.876608376351119745e+01
6.731238644280767858e+01
5.072438477068055818e+01
4.647044836826314196e+01
5.775207319807251594e+01
5.416773096610999261e+01
6.439873909883179692e+01
5.221752348011117562e+01
6.018982855507283602e+01
6.392855035006838449e+01
6.669443894708608411e+01
5.630891917635668165e+01
6.434107326481056077e+01
5.570453231186323251e+01
5.992690107754220463e+01
6.599898919208793302e+01
6.554900116800878607e+01
7.090978254985812157e+01
5.031445544546618720e+01
6.719721481619919246e+01
6.371834432507654356e+01
7.149821589786260745e+01
6.551225472804678418e+01
4.637745042995380373e+01
5.467568968331810453e+01
4.773209467561554220e+01
5.464002487790025953e+01
5.147200120045488347e+01
5.898624269262382569e+01
6.580908550868036855e+01
7.395495994179039201e+01
6.581027356661282113e+01
4.927007799524147913e+01
4.940834494842474811e+01
5.949078656481670890e+01
4.867240913817716574e+01
5.982270536318748100e+01
5.915520797509534390e+01
6.332418239076086053e+01
6.612324491510536006e+01
6.233748000624722607e+01
7.258871167483272302e+01
6.247855430915385000e+01
5.545787245394009091e+01
5.801808595219913656e+01
7.366184131242202682e+01
5.961468084211970364e+01
5.579464548817887959e+01
6.753587058711995894e+01
6.635211607264535871e+01
5.766737564673005068e+01
5.657458167010770467e+01
3.980283728613599692e+01
5.461266107951343685e+01
7.660251716066863992e+01
5.052676125531395002e+01
5.884799848814929391e+01
4.914762460780988818e+01
4.898471664674690373e+01
4.582535514776159147e+01
6.171919300947975984e+01
5.177103711608506842e+01
5.440323519290978993e+01
5.631790152119203441e+01
6.248515342755793966e+01
7.838956293958027288e+01
6.213553149640066664e+01
4.453426140798432442e+01
4.820902548738058613e+01
4.916323956787598348e+01
5.291536524407530351e+01
6.031864063033348344e+01
5.402773043408492271e+01
5.316530355063114399e+01
7.593899256028089439e+01
6.067955708426092087e+01
5.493052369972986071e+01
6.104778832926410814e+01
5.741820772803530559e+01
4.779904187362009083e+01
6.400822362520180775e+01
7.471342718513875525e+01
8.443642843181299895e+01
6.213060373655319069e+01
4.882132684867625727e+01
6.383035234353750553e+01
6.991481891019121520e+01
6.673215657924679078e+01
7.346090907036362694e+01
6.252032456750546174e+01
6.946028519868379192e+01
7.277660915972359135e+01
7.045010354487037318e+01
7.130533592627494954e+01
6.312463619932994874e+01
6.589452934806296014e+01
7.718555393190790426e+01
6.210645529633834627e+01
6.328021267438312947e+01
5.952327672961115468e+01
5.583406908557852688e+01
6.406580543923587356e+01
6.721410253525087342e+01
5.451128014569210478e+01
5.306108456331734402e+01
6.720375773685405818e+01
6.233356861117176351e+01
6.590895308015903709e+01
5.175419208109650526e+01
7.089122095527142164e+01
7.617559736737216269e+01
6.660300192720910673e+01
7.904447417932976805e+01
7.018910597716883615e+01
6.358230278167906135e+01
8.019802495868864867e+01
7.354951760932864602e+01
7.053226545809782522e+01
7.520347756949600182e+01
6.191792367043763079e+01
7.784091761130837028e+01
7.602492428199273888e+01
6.952707654617945821e+01
7.682961069452555591e+01
7.261681060593637937e+01
7.267578090313317318e+01
6.738262933326585369e+01
7.288617398436159078e+01
6.464534348340770009e+01
7.332725751982549411e+01
7.289765257852116065e+01
7.897002359636366009e+01
7.178252506317956261e+01
8.020692801370860536e+01
5.701662211779021305e+01
7.177405316213773290e+01
7.298430029087326432e+01
5.673147168578909572e+01
6.799269496361357312e+01
6.407956882910526986e+01
7.806938936254120165e+01
6.867870138104480304e+01
7.048862045748285254e+01
6.765072738572973776e+01
6.876426533620656301e+01
8.401523205760429391e+01
7.565893322933214904e+01
7.374506522469290815e+01
8.039939355448693448e+01
6.174138858506557170e+01
7.751642750662081482e+01
7.094081233161507782e+01
7.977990415603416352e+01
8.463030564700768821e+01
6.673928848522092494e+01
5.339656328397477836e+01
7.885242518263588352e+01
7.355243908522709262e+01
6.284834223004131104e+01
7.398650741382955687e+01
7.613666086992624571e+01
8.802124091296275310e+01
7.252866889854408328e+01
6.565889991711128459e+01
7.743564842882143751e+01
6.032266056614941618e+01
7.434900355746997036e+01
7.671165584154141470e+01
7.431411543176032808e+01
7.949224414281043494e+01
6.929851166970435372e+01
7.834859398721474122e+01
8.492694558483121625e+01
7.641557187068708856e+01
6.155399855799289099e+01
6.313827992184331350e+01
7.385576217347318106e+01
5.711990448074914895e+01
6.616646397268304725e+01
7.217578582260610176e+01
6.167295626145664045e+01
6.691334723614559721e+01
7.114224747672757587e+01
6.108553973299020612e+01
6.785592078877634492e+01
8.195708074647133401e+01
5.933793390924709144e+01
6.419591592866389362e+01
5.072844758515999075e+01
6.144541465087536380e+01
7.378083856127143747e+01
6.494695892765126644e+01
6.465085539995699548e+01
5.863701514422425021e+01
7.528685757810815460e+01
7.457429034410347413e+01
6.532390741735191853e+01
6.376543533561747523e+01
7.667169447519297876e+01
6.351468337799926189e+01
7.646534547912028756e+01
6.679886007934580050e+01
6.249866153873639973e+01
6.540737303416902648e+01
6.031632759967473589e+01
8.248908711781616887e+01
6.969735437743254636e+01
7.444803820811756623e+01
8.067611996295174492e+01
6.949022216536266683e+01
7.986086195686903011e+01
8.382083935266808794e+01
6.422504254297737702e+01
8.273371888067687507e+01
6.143922899222732070e+01
7.188892233247088370e+01
8.397331857694661039e+01
7.865444157070794517e+01
7.019856988110353768e+01
6.946306596688955892e+01
6.806160314233684971e+01
7.651016308584790693e+01
7.869325939187027075e+01
7.664383874452909140e+01
6.982819814580342666e+01
6.394627321591042346e+01
7.395508535926929028e+01
5.203503504031902338e+01
6.571868142137041957e+01
6.539883261794894054e+01
6.624677308714274204e+01
7.682795077936366113e+01
6.425578912375529228e+01
6.309188825483528262e+01
6.133107306630773792e+01
7.990592551882566852e+01
6.581389581832017655e+01
6.805198124117602276e+01
7.738267615429994351e+01
6.539683758629060151e+01
6.229277287962649012e+01
6.788544275303131315e+01
8.010944069482881957e+01
7.377407012624520632e+01
7.770834383794301914e+01
7.862606425738670168e+01
7.426637686987707809e+01
7.034492152629577788e+01
7.283047093678354145e+01
6.915865319202897865e+01
6.515795217388576077e+01
7.234964980115377386e+01
7.302021942234161145e+01
7.738246667244295907e+01
