# Supplementary material for: Atomistic simulations of the Escherichia coli ribosome provide selection criteria for translationally active substrates
Source: Nat Chem. 2023 Jun 12;15(7):913–21. doi: 10.1038/s41557-023-01226-w (PMC10322701; doi:10.1038/s41557-023-01226-w)
Supplement: Source Data Fig. 4 — Data in CSV format for the kernel density estimate plots in Fig. 4; each panel and each monomer’s data are in a separate CSV file, named accordingly. [file 41557_2023_1226_MOESM5_ESM.zip › Watson_SourceData_Fig4_panel_C_mon3.csv]

9.333936068550785592e+01
6.130085753570148199e+01
7.838757642942429982e+01
6.272757254597510013e+01
6.694805050815449476e+01
6.785704467522792527e+01
8.515203557801629586e+01
9.833921932775113817e+01
6.782696419803347965e+01
8.534945495754631395e+01
7.977441033899019374e+01
7.803072197363042051e+01
8.741503851229991540e+01
8.090348865226381747e+01
7.128473069726761935e+01
7.102710720010287559e+01
3.734640186881416213e+01
6.697852711394276071e+01
8.019944251355029508e+01
6.142379413518774101e+01
7.938719580292568878e+01
6.432197160329587859e+01
3.441753355824255323e+01
4.203471134685630517e+01
3.275354200719510800e+01
3.472320834994885530e+01
3.995982962140680428e+01
3.592718560046174758e+01
4.960763827151225058e+01
5.016387059748188193e+01
6.390328908078266323e+01
3.363470099805658009e+01
4.189464676713696889e+01
4.855350153846640637e+01
4.831873297132661804e+01
4.567983553337850822e+01
6.807459052840630420e+01
7.537494085538068589e+01
7.860341554822416299e+01
7.445248754418535952e+01
7.207569530397702806e+01
6.024065844377773971e+01
4.988309332244094207e+01
7.632911854423193176e+01
8.401159759790847659e+01
7.313649287448664893e+01
6.186060100210357149e+01
6.751628247912974246e+01
4.863677887266378974e+01
6.372331034643261916e+01
4.732961420382383722e+01
7.325146343657139880e+01
6.295276939050520326e+01
6.736049410095007772e+01
6.467562627732645808e+01
5.373222915144125267e+01
5.424204041189172898e+01
6.895930825685964294e+01
7.487356797949068721e+01
7.331366151716377999e+01
8.710327608508642072e+01
5.143756903290422855e+01
4.369678137114214422e+01
3.596103009356966851e+01
5.273725364693510897e+01
3.619999517359312335e+01
4.098436566408942383e+01
4.764269572320802126e+01
3.490317367458755626e+01
3.455956732543138799e+01
3.432077052980997678e+01
4.217975038745998972e+01
2.613002569992947954e+01
4.008708760477849609e+01
4.256380639841545843e+01
4.519719748796104142e+01
3.548952680997064135e+01
3.414222254567620496e+01
3.546483276660551809e+01
3.426899933158964728e+01
2.992697449694283662e+01
4.596899429702668272e+01
2.202709785640249152e+01
4.274877556177893467e+01
2.795866274658649431e+01
3.491807276477481992e+01
3.790526152455901610e+01
3.715858642981027771e+01
2.968188745662998329e+01
3.371437829454187352e+01
3.132402530540587193e+01
3.267139676707987661e+01
4.416497514505751809e+01
3.686301018218420467e+01
5.505333577517029653e+01
5.415012615891179593e+01
5.678526303694592769e+01
4.480487958380698643e+01
3.219184036407140326e+01
3.719674874193440672e+01
3.509455091544367633e+01
2.787251576643390649e+01
3.406488609042332172e+01
3.850920876701614759e+01
3.941719108200850030e+01
2.010080652126193002e+01
3.441966640818555589e+01
2.157507506360019534e+01
4.207320217148026842e+01
4.472816511758398406e+01
4.098684932975718453e+01
4.008633633211309188e+01
3.998948261414494709e+01
4.192199021629846811e+01
5.166381276239373932e+01
5.000282755113710920e+01
5.744229448413454975e+01
3.586234347899405606e+01
3.753519193391987585e+01
4.822884217611920121e+01
3.460577618271221922e+01
3.480333873147746715e+01
4.128894724112625170e+01
2.949433318266885351e+01
4.630499088006379083e+01
4.138731158197757054e+01
4.364669533947218127e+01
2.168128318674122212e+01
2.753263605375360967e+01
2.960504370008880315e+01
2.939627346164087740e+01
3.460757354785519624e+01
3.085898884937865816e+01
3.118109876493651100e+01
3.279136013684158968e+01
2.332137162715899947e+01
2.177599068975516161e+01
3.700141909428839426e+01
2.900640425320394300e+01
3.588014878918801287e+01
3.415898986220663147e+01
3.031773672290976762e+01
1.861850752220951577e+01
2.554705296287964700e+01
2.192303759006435016e+01
2.401803780395758636e+01
2.243632599824599083e+01
2.601112228483638589e+01
2.958033625856132076e+01
2.214477496863554506e+01
2.509844816941260959e+01
2.593248894274392669e+01
3.213402823885378012e+01
3.482128254872467465e+01
3.398159668018541169e+01
2.934847863782685451e+01
3.390934324825725099e+01
3.082403938801559207e+01
2.837098544567023239e+01
3.105350378730542715e+01
3.196211429546482563e+01
3.420646840392743115e+01
3.256027175158013165e+01
2.941533837399134654e+01
3.168973116788481548e+01
3.307675403596321217e+01
2.676481944675893487e+01
3.035264414816866108e+01
3.521647444268875660e+01
2.863161403344122036e+01
2.854509591984775341e+01
3.078980352736578041e+01
2.808184680352903229e+01
3.880954330795526630e+01
3.771175495562163604e+01
3.592840298714416036e+01
3.581868236934354854e+01
2.936578994409839538e+01
3.535257096844225799e+01
4.105633699737717279e+01
3.228652660791657780e+01
3.510402703392645662e+01
2.904008922104920032e+01
3.074956153648257384e+01
2.945538857729986759e+01
2.467391294509819133e+01
2.757328694066309893e+01
2.659856414189880525e+01
3.543583380252007231e+01
3.622335180758915385e+01
3.362870556788923437e+01
3.002783562787300653e+01
3.113121737597320760e+01
2.605313630408822334e+01
3.117783632482241885e+01
3.215071071547886561e+01
2.893105288452724722e+01
3.229446001494689966e+01
2.997300575936714395e+01
3.203389327369578865e+01
2.902776758332427676e+01
3.215589181049464429e+01
3.141577349897043447e+01
3.655356724919359834e+01
3.520451033142145292e+01
3.632194302684370513e+01
3.339847740927000785e+01
3.179456924162986908e+01
3.780701279548480187e+01
3.400671913784047717e+01
3.969693849062596769e+01
3.169329740845970989e+01
3.307851463975359962e+01
3.513663049567844610e+01
3.811433505288105295e+01
3.461566537532732468e+01
3.573091427798663489e+01
3.066295256360002597e+01
3.910435264128891930e+01
3.398771727446646196e+01
2.974267094732695327e+01
3.870064643378164959e+01
3.531608606881867729e+01
3.906513448678959577e+01
3.741091312676842762e+01
3.644027284525401456e+01
3.391453693596748309e+01
2.782975463934196725e+01
3.151250802466108780e+01
2.531398678769251021e+01
3.489811900550925117e+01
2.844404525662346472e+01
2.942790223018168305e+01
2.970861786592485032e+01
2.635808821539839997e+01
3.172534425103040689e+01
3.399195552289832989e+01
3.057353134477409640e+01
3.218276469572796117e+01
3.467839935707825560e+01
3.376059406030528010e+01
3.320796143779730158e+01
4.068041730065146311e+01
3.463528878633835717e+01
3.360001780954593897e+01
7.607463777074829636e+01
6.506643671872616608e+01
7.104082875020849031e+01
6.071309522291281979e+01
8.164728093445050661e+01
5.852957486693653522e+01
6.394060273754896428e+01
6.063983821814213115e+01
6.187262226801504283e+01
6.519959476767463968e+01
5.753435302309338795e+01
6.495669476687599797e+01
5.808249320452480902e+01
6.448467495554076834e+01
6.242121478940961765e+01
5.335677250108983571e+01
6.496240816744374058e+01
6.701318861310244301e+01
6.572307750654688618e+01
6.487149084878622318e+01
7.323960643511667001e+01
7.083503289575229189e+01
6.219437424185849039e+01
6.764073570197062679e+01
6.933044074945060231e+01
6.446912862297979530e+01
6.379904214307768484e+01
8.016167561649390905e+01
8.466582916843873363e+01
6.814652611293580264e+01
6.299384187053107098e+01
6.014025779461328369e+01
6.793477276882549631e+01
6.046457500499084148e+01
6.151322656465359273e+01
5.688109236488632092e+01
6.167690889565960788e+01
6.419916560586339926e+01
5.714623548778778428e+01
7.510652799787538925e+01
6.301034830536637088e+01
6.445471728398040057e+01
5.503419383224539274e+01
6.525793313089481273e+01
6.167645933269139391e+01
5.612781522257591149e+01
7.043346362110170844e+01
6.177013257970310178e+01
6.461045805268139475e+01
5.884617713586158061e+01
6.854437725102981460e+01
7.240554707233160059e+01
5.859732684129786406e+01
5.980175591727018514e+01
6.234420634751759849e+01
5.475230076299835247e+01
6.163638791542293660e+01
5.675254627504602922e+01
6.236305711229454118e+01
6.287104176771358510e+01
6.250787135972721131e+01
7.198342790456392493e+01
6.616230572933910992e+01
6.704022717487447380e+01
5.750596377875204013e+01
6.390773294562411166e+01
6.050294397731216378e+01
6.768141109159417113e+01
6.076308770078978938e+01
5.934384279951061103e+01
6.707008601811656945e+01
6.096228481818136657e+01
6.035263389638250686e+01
6.532150667496729568e+01
6.409751869705443994e+01
5.716803569554273423e+01
6.569179512671337307e+01
5.850092540068268221e+01
6.914914580083500084e+01
6.119102578510368318e+01
5.772710341922878996e+01
6.130322306508141850e+01
6.898506654424491558e+01
6.728046723653893935e+01
7.033472395640340835e+01
5.938659048122254802e+01
5.815072116418716064e+01
6.639140243967882782e+01
7.363501395887611523e+01
6.594858044733622648e+01
6.432634238512565616e+01
6.173009643867870722e+01
5.692092967299358719e+01
6.864987778925190298e+01
6.026744806477237404e+01
5.536029201407629330e+01
6.018804386729166112e+01
6.302732843719419975e+01
6.087958124567188634e+01
5.595703615146831567e+01
6.294522024934259008e+01
6.312845671312086182e+01
6.764003196972699072e+01
6.084702819720231304e+01
6.331579496565300502e+01
6.032742882775847448e+01
5.071916913526489878e+01
5.403850725310382330e+01
6.386607212841963133e+01
7.965456782691801152e+01
6.053973060347692581e+01
7.682064917860533626e+01
7.877610599167505256e+01
6.529565295396919566e+01
7.513655924789618723e+01
6.885724739488408375e+01
7.398934562595304953e+01
7.486455633759112516e+01
6.945285138670350022e+01
6.293468443432431769e+01
6.550353988678045880e+01
7.501910785894776268e+01
7.868550722477310444e+01
7.573789568541779715e+01
6.314953718638492575e+01
6.547595642377494585e+01
6.112359073175714030e+01
7.049627068153276355e+01
6.898619000733613404e+01
5.904003377941020148e+01
6.266072433114405982e+01
6.734722472864315534e+01
6.643852443978870781e+01
6.910803982668601009e+01
6.664791563966680599e+01
4.030959686622404803e+01
5.756670058713716998e+01
6.644009146798485688e+01
5.220467956221562389e+01
6.331484468670161192e+01
5.492072377078161338e+01
6.031305273846164283e+01
5.936499473900357060e+01
6.502384990302077483e+01
5.690274340976753820e+01
5.856802875484709148e+01
5.335857893762022996e+01
6.372536945789739349e+01
5.767374890101562102e+01
7.002270756210016600e+01
6.020006234034246972e+01
5.364068667960655290e+01
5.082189336452965023e+01
6.242605807675587215e+01
6.009357733342151420e+01
5.315493410338638114e+01
6.063445194307589503e+01
6.172856396689179093e+01
6.143480822172026024e+01
5.300695786217544736e+01
6.068155347206162986e+01
5.863985854308419476e+01
5.926057113349265393e+01
5.466843064435252586e+01
5.828596056924040880e+01
5.710559156972237815e+01
5.239860402548165297e+01
6.285306283357122226e+01
6.310517530054323743e+01
6.560176251872123032e+01
6.309546649833196597e+01
6.314997787034062071e+01
6.531479637309551833e+01
6.350674153508570186e+01
5.815384174739015322e+01
5.403640821321278054e+01
4.845379894763248529e+01
5.896175702763607518e+01
6.351801044615816494e+01
6.179509864824052556e+01
6.783774102309936893e+01
6.222684101476806262e+01
6.065394480507570307e+01
6.492217448778843902e+01
6.646629580135855520e+01
6.380296722830107115e+01
7.192105449517021043e+01
5.832798930531998849e+01
5.526488441100638482e+01
6.478788355372415708e+01
7.084254770332141504e+01
6.259981471631426331e+01
6.379764858125415117e+01
6.474522812142549810e+01
6.443111144247774291e+01
6.100264314602316063e+01
5.686660634170190320e+01
6.470118674858845509e+01
5.927234683859990838e+01
6.982378382012950624e+01
6.358992133628363064e+01
5.487555293328384920e+01
6.557500615748229222e+01
5.653349555832014772e+01
6.197984902334837898e+01
6.595815505991735961e+01
5.817874138567009368e+01
6.834032299495055440e+01
5.772604460965354178e+01
5.860984699619302773e+01
7.539524084533513815e+01
6.344072609356739889e+01
5.954683144450508081e+01
6.506229360436866216e+01
7.440758523506441691e+01
5.569970328240329849e+01
6.144835849727166277e+01
6.336737955472917605e+01
6.392580399553109061e+01
6.729749070316195514e+01
6.094230105990155266e+01
6.242102214808524963e+01
6.209152943199072894e+01
5.563141178501420114e+01
6.585362110097565846e+01
6.919817361378494525e+01
6.006431612086790750e+01
6.731803277077021619e+01
6.863718355857592712e+01
6.461088167424065887e+01
6.728826429820205135e+01
6.250468737723963386e+01
6.277434695888575078e+01
5.913999253833751624e+01
6.515017920196299883e+01
6.801331125491385876e+01
6.818192350883846586e+01
6.417283435980402828e+01
6.157664837421054216e+01
5.792651552605452281e+01
6.282844423292169012e+01
6.154823466277948540e+01
6.345943531659259662e+01
5.971266738814642139e+01
6.174962349212747625e+01
6.558606206191380750e+01
7.576556987960516665e+01
6.389398474401917127e+01
6.094426971936815107e+01
5.968751044033809450e+01
6.478798161516944276e+01
6.105361709028627359e+01
6.423029937312574589e+01
5.987627360483894989e+01
5.913832754895659605e+01
6.319164913069052858e+01
6.473616752233570537e+01
6.962227413980006929e+01
6.865217788445856684e+01
6.166598026357647910e+01
6.824609487262006269e+01
6.605717222373165498e+01
6.436795910482209138e+01
6.058868536240237290e+01
6.180994667032748424e+01
5.914910484244865074e+01
6.717991798538334081e+01
5.287270310602019663e+01
7.614865129435487745e+01
6.392897278723132359e+01
5.923982162492299608e+01
6.252797999971562604e+01
6.896159784967959183e+01
5.752667384227391523e+01
6.163139888368763764e+01
5.531239999970549093e+01
5.478756112275925005e+01
5.863006053431593045e+01
5.081112138782820153e+01
5.734581000407328588e+01
6.561069244085793173e+01
5.439041991424880962e+01
5.970182813748365191e+01
6.522140216398172186e+01
5.976430993823510107e+01
6.734155390307212485e+01
6.422745687266915127e+01
5.557551144421669420e+01
5.843610725187475197e+01
5.954847070499570094e+01
5.144870146335239980e+01
6.699605363241475686e+01
6.398909224060085421e+01
6.269223290737718912e+01
6.120840505349210758e+01
6.497157178422860113e+01
6.377687809595130375e+01
5.579086931894880763e+01
6.128867935202524819e+01
5.951512894928395525e+01
6.270072795522977316e+01
5.763066704071454893e+01
6.177146137800539805e+01
6.301030621412311206e+01
7.941239192646712297e+01
7.155324686054687788e+01
6.639312457624764363e+01
6.746210178170622385e+01
7.358682382368307628e+01
5.669341262253917790e+01
7.239902918149256550e+01
6.614875027667552843e+01
5.215243220869721341e+01
7.558119319079069953e+01
5.653477932571075826e+01
6.706273964848691094e+01
7.477448745890760051e+01
6.094513335111883379e+01
6.030046429268111297e+01
6.494531746421353091e+01
6.033512394752426644e+01
6.895376494375643972e+01
7.213293955023802084e+01
6.215439512577282954e+01
6.684289884931808956e+01
5.750275567127645360e+01
6.637862512690686856e+01
7.001104805626791006e+01
6.993724605521880733e+01
6.426324703302059049e+01
6.539077314721583889e+01
6.380560619159126645e+01
6.544972052575315047e+01
6.703050084564114286e+01
6.712157095702225718e+01
6.680871085665616249e+01
7.039672813916699567e+01
7.764193973958978745e+01
5.956433896250462112e+01
5.938804657310171820e+01
6.215645260487091406e+01
7.862763756301131934e+01
6.176371126570158054e+01
7.526689222889056907e+01
8.236912904108132238e+01
6.828543145379387624e+01
7.196316055228702169e+01
8.079885561232515556e+01
7.080077308092432986e+01
6.425123660768272771e+01
7.371979218547467383e+01
7.312509097949551062e+01
7.453479010447819064e+01
6.713013214776223947e+01
6.600581515199827720e+01
7.665528842382045127e+01
7.919272324188379741e+01
7.381606318042298653e+01
6.853039447611668322e+01
5.895616647489932660e+01
8.966401563038986922e+01
4.890440745864754035e+01
9.753412482364377922e+01
8.610888956536233252e+01
8.169466846241029145e+01
5.844453348937826576e+01
7.578994505659289871e+01
7.474234305791185307e+01
7.559479267497302146e+01
6.845387570633378971e+01
6.504854097507757160e+01
5.720636092461097633e+01
7.702825218395062734e+01
7.532901000159930049e+01
7.579289149966948003e+01
7.428922286842156097e+01
7.575233514842243210e+01
7.600958991406805865e+01
7.973948228585892650e+01
9.051342000347251826e+01
7.741095499815008907e+01
7.044207305225701532e+01
7.819726858794187763e+01
9.268596701404295857e+01
7.173417406678653663e+01
8.013246269098478081e+01
9.706956935154141775e+01
9.345759173196113068e+01
6.158170469138489267e+01
8.517755487047763552e+01
7.570660383258824311e+01
8.733375540891320554e+01
8.717138254705135125e+01
9.729338882352641349e+01
8.927664983267118259e+01
8.639453308025888134e+01
8.176044823384805227e+01
7.769095715714571782e+01
8.341484838342296371e+01
8.612553373040492488e+01
8.300699782487920686e+01
8.657441558025648476e+01
8.365649408400803111e+01
7.691672865648475010e+01
7.505908784471803585e+01
8.048241719521466564e+01
9.588961017962299138e+01
8.701584384073204603e+01
8.824691147177649952e+01
7.856174342547332401e+01
7.730602322229144363e+01
8.489342296186846681e+01
7.162776775573446741e+01
7.638538030827250225e+01
7.757288834886354323e+01
8.358604625017129308e+01
7.874792752195396872e+01
8.070441943599224999e+01
8.526058087197610291e+01
9.230976577097368363e+01
9.367498544939731175e+01
8.072456396812565060e+01
9.000556959945446067e+01
7.550136956297191659e+01
8.889575596868267837e+01
7.957644059055876085e+01
7.894606988194072983e+01
9.059032416124341580e+01
7.874344809044566773e+01
8.343390219603055868e+01
8.506204730728822483e+01
9.195485831176922886e+01
8.035428579850331232e+01
7.961476610472900006e+01
7.762599866690760564e+01
8.428188398591817077e+01
8.654325204904726832e+01
8.487740242096269583e+01
8.970840102979815356e+01
9.112952095919285966e+01
8.959490731762173255e+01
8.644378809840485189e+01
7.939673383247544791e+01
8.157161810738416818e+01
8.211545132152834015e+01
8.870473916369354583e+01
7.930880055032055509e+01
7.713826480816305775e+01
8.636016346595407356e+01
7.143824355901512035e+01
8.912583647212879612e+01
8.538309320985200657e+01
7.513975746650655196e+01
8.373175451211183429e+01
9.113176869226698784e+01
7.546988149809958202e+01
8.280450426478934389e+01
8.720184579210750542e+01
7.774761080031220217e+01
8.579339164834198073e+01
8.593035320803643629e+01
8.273175273168310184e+01
8.482962566404030724e+01
8.061404329571836058e+01
7.703374177466444905e+01
7.802605769347188414e+01
7.810870736995740060e+01
8.381683228970082666e+01
7.460915967650602454e+01
7.784071265570771914e+01
7.909236789188311434e+01
8.006718867959203578e+01
8.345118113932407766e+01
8.522020661445533563e+01
8.468065435733468860e+01
7.533077322105643248e+01
7.225352989640562384e+01
7.076725762346129045e+01
8.509814104674607904e+01
8.169261027089417837e+01
8.649893883986301546e+01
9.312930300887352075e+01
7.996785355643601179e+01
8.213558615986066513e+01
8.518894727399593592e+01
8.873447944291159217e+01
8.254209831036801859e+01
8.702127321987462949e+01
8.920554127844785341e+01
7.827908398197949680e+01
8.073069360522525528e+01
8.601022522074060817e+01
8.705302972176984611e+01
7.958128459266897892e+01
8.879171168752492349e+01
7.492495999856706135e+01
7.697728825165363276e+01
9.057578799714069362e+01
8.261556518266706917e+01
8.066733336613407346e+01
8.397700601244504526e+01
8.605841799113780155e+01
8.713767208044356494e+01
9.114895167367639317e+01
8.049408420599176850e+01
9.170973327721787882e+01
8.448447958066940089e+01
8.797726224039116971e+01
9.031827533418420728e+01
9.848039154836112630e+01
1.002796468484792882e+02
8.426736911685183884e+01
7.383989895598173803e+01
8.275761742585102354e+01
7.721383595984565318e+01
8.358705096225712339e+01
8.451877758571210109e+01
8.573781003959653901e+01
7.893769029083163957e+01
8.817134753016831894e+01
8.623130434254937882e+01
8.251381520625170651e+01
8.708902191796944692e+01
8.304444806279865077e+01
9.028525285499085840e+01
8.393753576776778402e+01
8.273625593092019415e+01
8.531061499216112054e+01
8.866222625401165658e+01
7.901827494065084068e+01
8.779443784842094090e+01
8.167931171883599006e+01
8.142371610949167859e+01
8.238722303736041397e+01
8.293571637796490847e+01
8.995389979724369311e+01
8.496810585483233069e+01
7.598909242974558254e+01
8.054304656030161880e+01
8.595208445496082561e+01
8.023056787896022968e+01
8.394445404071815631e+01
7.712396587584471774e+01
7.414869125455601306e+01
8.361903449508211850e+01
8.782970486932680387e+01
8.744059585823849545e+01
7.613055912101843603e+01
9.652130707688314715e+01
9.422032609093844258e+01
8.290348308068116978e+01
9.103152684511688619e+01
8.405718708382872251e+01
8.976339371811377532e+01
8.666792630799967867e+01
6.506877842335620699e+01
9.415054711610235927e+01
8.338678697373215698e+01
8.724363868911761699e+01
8.573425384199605048e+01
9.393241866806219775e+01
9.150568360370232313e+01
7.767821283647704433e+01
8.359114510068653203e+01
8.873322164811987989e+01
8.033111485536215923e+01
8.539126458243167406e+01
8.251018053395502250e+01
8.105852402194992123e+01
9.372248544548659765e+01
8.970449078211710514e+01
9.328823958331372523e+01
8.295773630084028127e+01
9.059602333883134406e+01
8.596891202845603175e+01
7.718206064037833869e+01
8.105282261679195699e+01
8.113675188660779725e+01
7.450623723474357973e+01
8.046768120087399723e+01
8.515252490347849346e+01
8.601988781219563407e+01
8.939679243340958692e+01
7.937081374737026351e+01
8.587051828929446629e+01
7.920382234669442312e+01
8.170443430438847088e+01
7.895011717363296100e+01
9.511379661133734942e+01
8.675501636451618026e+01
8.289039619384277557e+01
9.000958521747088525e+01
7.711909200486442728e+01
8.419152598144276567e+01
7.846257726648464370e+01
7.635716627539640911e+01
7.528762378801806676e+01
6.433925506916371262e+01
7.942211981237237239e+01
9.461817840327894658e+01
8.349362369245868365e+01
7.647458216893211613e+01
7.711947136092670974e+01
8.356156804836942342e+01
9.233662493889308109e+01
9.159359690533572973e+01
8.831933071356765197e+01
9.444672722929833242e+01
8.328770709730720512e+01
8.951295497462128026e+01
9.234521005016883066e+01
9.270691744668528145e+01
9.388487859403933555e+01
9.281868478196463457e+01
9.285694602112438645e+01
7.921902220351857693e+01
8.838317325797390822e+01
9.091649533320793353e+01
9.223446287312987124e+01
8.670611561863647410e+01
1.026224604456581346e+02
9.818706308614507350e+01
1.065964041728449700e+02
9.814331589582944559e+01
9.840442469250319846e+01
8.546858315104400106e+01
9.067216208960235235e+01
8.295284001897597648e+01
9.450828460102532347e+01
8.138550296405939832e+01
8.575413880453372428e+01
8.855644566746026669e+01
7.591557631840318265e+01
7.641657296574486224e+01
6.797626280046624458e+01
8.034573990510938302e+01
7.990449923193723691e+01
8.728430636990589164e+01
8.632099052328993594e+01
8.013659500722680207e+01
8.513555283244691907e+01
7.903655714721703873e+01
1.029294623465507357e+02
1.030005976363571989e+02
1.062793779248355150e+02
8.296918170991035879e+01
8.554015977849866204e+01
9.159783342146063490e+01
8.288509313222407116e+01
8.322303196794750590e+01
8.473407543422754884e+01
8.326274841768258739e+01
9.807429976278650940e+01
8.012000887592081710e+01
8.780703969762306826e+01
7.735743028398427157e+01
8.325100013678621735e+01
9.148278907474484356e+01
8.431907099057671928e+01
9.239104387328013956e+01
9.483111817061018201e+01
9.380006139306090063e+01
9.066805033744118703e+01
9.149711065074249916e+01
8.729846190570312103e+01
9.772497708166498853e+01
8.299332515935203958e+01
9.277108778266347144e+01
9.553042929736817257e+01
9.949693435945050624e+01
9.048384807705679123e+01
9.465920232989167005e+01
9.753154606202269861e+01
7.184218333617531016e+01
8.845992443119705229e+01
7.862897515948363036e+01
7.391734781249104458e+01
7.408104743236296486e+01
7.962757364433504392e+01
7.777245649086052026e+01
8.473782098150472564e+01
7.536509796042336973e+01
8.486392984322118593e+01
8.922397539509965725e+01
8.836436727905187638e+01
1.008630465128103850e+02
8.056216338358707674e+01
8.791416877344830993e+01
9.084151487471741859e+01
7.592017641554495810e+01
7.607603198401893962e+01
7.758553185070124414e+01
7.894945358615647990e+01
7.306715409886166412e+01
8.521151420973838242e+01
7.375181321404228640e+01
8.103563664061583438e+01
9.597729624705017670e+01
8.575120480438751258e+01
9.049244076454731101e+01
8.438888732780286261e+01
7.977548806121511404e+01
7.702996877599434811e+01
7.814096027338167971e+01
1.075074444615675731e+02
1.278800066347131406e+02
1.074872582518730297e+02
8.617302006395284764e+01
1.217354436122715953e+02
1.105347115038401427e+02
1.100510906636237110e+02
9.683613140035767231e+01
1.170833624413090774e+02
9.973289381341548676e+01
1.160111448694353697e+02
1.252962564327379340e+02
1.140531010129805480e+02
1.216979389748692455e+02
1.046542098167660129e+02
8.169912779057337104e+01
9.739631219104633431e+01
8.306702927889597277e+01
1.189464724289622382e+02
1.194628248305620701e+02
1.208609420475076917e+02
1.204886262412733373e+02
1.168821045306838897e+02
1.190010080749691497e+02
1.125204697599579191e+02
1.123185539017859469e+02
1.044939819627551714e+02
1.142359574898827219e+02
1.223458549825448500e+02
9.471570084274533485e+01
9.384289681464083799e+01
8.721058259905616694e+01
1.235890303514718056e+02
8.935078621360436557e+01
8.259561839651867388e+01
7.625728839425268291e+01
8.658268597835217406e+01
8.180449038077283319e+01
8.687318003603894567e+01
7.985606143248693911e+01
9.415486615922701219e+01
8.603066652105911771e+01
8.415071344099045803e+01
9.192682391734096825e+01
8.623254005596743355e+01
9.043921345741625828e+01
8.310908045010037881e+01
9.467725784964385127e+01
8.234610639046181291e+01
9.001147067277889846e+01
8.292178303860724498e+01
8.947380223925040355e+01
