# Supplementary material for: Atomistic simulations of the Escherichia coli ribosome provide selection criteria for translationally active substrates
Source: Nat Chem. 2023 Jun 12;15(7):913–21. doi: 10.1038/s41557-023-01226-w (PMC10322701; doi:10.1038/s41557-023-01226-w)
Supplement: Source Data Fig. 4 — Data in CSV format for the kernel density estimate plots in Fig. 4; each panel and each monomer’s data are in a separate CSV file, named accordingly. [file 41557_2023_1226_MOESM5_ESM.zip › Watson_SourceData_Fig4_panel_B_mon6.csv]

5.595515748726882777e+01
1.181975144407147837e+02
9.189838138998156580e+01
1.101580520362946203e+02
9.621078145200853271e+01
9.669686568102675039e+01
9.272885997125816004e+01
1.136451081462192150e+02
9.796947801866987504e+01
9.758873358337810089e+01
9.242178676183250730e+01
1.104517820053969217e+02
8.927255909940151923e+01
1.020122679497998348e+02
1.043254579547728582e+02
1.021091189433568616e+02
1.049061070440694721e+02
1.039475437181100546e+02
8.329344585673418067e+01
9.483096229872153060e+01
1.010819107045626453e+02
1.065384768060376501e+02
1.053984723398791203e+02
9.172087268847407415e+01
9.865198095838421466e+01
1.025958942709115576e+02
9.870717128301684795e+01
1.008833909107719506e+02
9.985290151848971618e+01
1.034661317852715143e+02
1.010240077563905032e+02
9.284966521717903731e+01
1.035934227987381746e+02
8.895345740589193895e+01
9.102741849927853934e+01
8.573067067158881116e+01
9.262825696019463351e+01
9.475893385167121608e+01
8.602690925569736180e+01
9.857952801421008360e+01
9.674489977616799763e+01
1.066374485000190475e+02
9.212745806017325378e+01
8.987558172663339917e+01
7.913220021457000541e+01
1.077397848805184566e+02
9.771687628024660910e+01
9.488313034432003690e+01
8.656265460113506549e+01
7.758985104543438638e+01
9.006444212787533843e+01
7.985148201258867573e+01
8.997330928813568107e+01
1.020036913476847076e+02
9.675204752863555768e+01
8.609137202953662893e+01
8.127792913711306255e+01
7.725872312493341099e+01
8.145924210259248355e+01
7.874202442163897331e+01
8.065466640505235318e+01
8.891904886012632403e+01
7.338212619158412053e+01
7.700823320014715989e+01
7.683409415935042830e+01
9.245528843252566276e+01
7.482070680190915368e+01
8.226165747633503145e+01
9.154839671767940956e+01
7.627663548357833179e+01
9.505838858619374321e+01
8.963090486050784023e+01
9.755555926298660552e+01
8.581093999370376935e+01
9.193937275335957793e+01
9.045325681747469559e+01
9.857508295057986913e+01
8.352429227764929465e+01
7.458490490205961976e+01
7.091631701012960320e+01
8.097920818711283175e+01
8.688297468863167694e+01
8.466480086387564086e+01
7.766026043391225642e+01
9.394800662527416080e+01
7.677328983869773538e+01
8.644176025398354568e+01
7.218950076097182489e+01
6.835946004458122616e+01
8.843467092587525258e+01
7.996083668507078812e+01
8.398013412147879819e+01
7.882487194699388056e+01
8.083679233900964789e+01
6.118623646751800749e+01
6.786495012284039774e+01
8.228729299644139417e+01
8.644507425122581878e+01
5.380346626834355561e+01
6.681765977057311545e+01
7.041449745561514817e+01
6.684110286550328794e+01
7.783087692795014334e+01
8.404894550739250292e+01
7.025893660772707960e+01
8.751662178430304095e+01
1.144692300847143969e+02
8.627490374491543434e+01
8.765070378881263480e+01
9.310799608441253383e+01
8.283858118283897909e+01
7.202808179236079411e+01
6.939019985256695122e+01
7.692532890681592050e+01
8.256176555801597772e+01
8.598242996672404104e+01
7.191630240688412812e+01
6.617358307008633744e+01
7.832644354475142734e+01
9.072172543481440243e+01
6.437433601736857725e+01
7.250289815776712032e+01
5.423691331712097963e+01
5.995260868029802026e+01
7.754408960502766490e+01
7.787891521460220190e+01
6.935063546483004870e+01
7.859404487413144125e+01
7.014925864105300946e+01
9.153412106894955969e+01
8.297322581476581149e+01
7.458410183140792071e+01
8.244649711950181370e+01
7.951830721548107306e+01
8.156374393098367648e+01
7.132946226168316173e+01
8.757480824727839774e+01
8.153513946176300919e+01
7.973694842564269436e+01
7.871452026200520891e+01
8.179071940634021587e+01
8.918736917502799599e+01
8.415306266228937204e+01
9.048663966422809324e+01
9.327932531102499070e+01
9.462796825236729603e+01
9.467221627455865018e+01
8.317093316619919108e+01
7.955194392903713663e+01
8.226548672974421095e+01
7.846489497023428328e+01
8.444391414246643990e+01
8.737933281231774174e+01
6.924631783280571540e+01
7.177713885135351291e+01
7.733877515843654749e+01
8.807441200253451541e+01
9.054304932903541214e+01
8.449222908578924773e+01
8.522176615272154265e+01
6.285292858971564556e+01
6.301961518699530274e+01
7.045947652025408559e+01
9.009580569020818075e+01
7.774722287323238845e+01
7.017494514233642633e+01
9.383562323888524759e+01
8.260737201571892285e+01
8.249089181955098127e+01
7.491297628663208741e+01
8.051532885665979222e+01
7.287348090750457175e+01
8.441442374878327826e+01
8.523043029457352304e+01
9.335163406333323621e+01
8.899973296741522688e+01
8.207786106434217288e+01
8.609285087331994646e+01
7.908359534036409855e+01
8.569070953861775308e+01
6.617051846980611174e+01
7.264411388299745909e+01
7.046021127911224369e+01
8.873387374667737504e+01
8.115657334210898455e+01
7.753146681153693009e+01
7.579301459539742325e+01
9.268910345832921394e+01
9.044225255280382214e+01
7.330036268109971331e+01
9.495729096796503654e+01
7.897622730247671541e+01
9.005212815059212517e+01
8.800741790831467881e+01
9.322663196441824596e+01
8.179902249825985905e+01
9.480073180491804408e+01
8.644962619307783314e+01
8.624498907293506988e+01
7.930283602143579458e+01
8.767943343634988196e+01
8.326636739148045763e+01
7.430966472557987856e+01
7.373245161727561481e+01
8.218040289662494047e+01
6.446931856072211531e+01
8.091032915224856481e+01
8.838524762371417864e+01
7.989562778334638438e+01
7.558224268503555265e+01
6.325292040337154731e+01
8.647841531426961126e+01
7.285957666760839402e+01
9.591047375386709462e+01
9.115407921807225478e+01
9.975310000250097175e+01
8.710623079084801645e+01
8.706878667198391497e+01
8.039598432785393811e+01
7.504696331834558976e+01
7.529955353825306474e+01
7.793696734426920614e+01
7.706754126832514373e+01
6.000187880845252408e+01
6.158959944973710776e+01
8.482975769266195698e+01
6.837740185387535519e+01
6.555542527143079212e+01
8.966859496506749849e+01
7.711841079949928712e+01
8.068888599695485198e+01
8.357134356646800200e+01
8.265112640422483992e+01
9.726488953501768719e+01
8.334436853025762559e+01
7.489194845108038123e+01
8.430596089426599349e+01
7.983963156126397109e+01
7.833108229590901317e+01
7.968181638622702678e+01
7.587112494058233381e+01
7.373760827957036668e+01
9.099811130952025451e+01
8.415898377137858688e+01
7.375715315839975972e+01
7.943537364326358841e+01
8.951431184977089117e+01
8.002717847626415448e+01
8.210301262516139786e+01
9.092023864967906377e+01
8.614082168963936681e+01
7.195575098225957333e+01
7.105419388217755738e+01
7.691326483361466160e+01
8.428154015379807618e+01
7.960271792548975611e+01
8.861071817614329404e+01
8.159482083318481216e+01
7.742990542025918899e+01
7.927392108658250436e+01
8.721918480211280666e+01
8.013452060569234447e+01
7.984825767867575053e+01
9.230300540159514355e+01
8.591661873200440880e+01
8.875923791775714733e+01
8.698409850561388623e+01
9.104144228657467863e+01
9.739370606908119044e+01
7.752113005003589308e+01
8.470406778340874610e+01
8.602783584179401544e+01
8.692694893517369792e+01
8.269002841079925759e+01
7.428131642206346896e+01
1.092455445258641475e+02
8.293015746213299622e+01
9.058972345990281383e+01
7.682248681162022308e+01
8.297942373090693025e+01
8.569678153282957567e+01
8.891690073484654988e+01
7.822873045762776201e+01
6.907042135867682475e+01
7.189538926084976822e+01
7.140725282378961936e+01
7.446362776024213304e+01
6.164795491383654280e+01
8.701549136448056743e+01
8.585319787971327798e+01
9.486108991399453316e+01
8.112808710485973052e+01
7.825198007178586579e+01
7.993435597269368031e+01
8.799340448004528525e+01
7.069443558001397321e+01
8.001747803157503824e+01
7.295601429143285088e+01
9.355955306912348135e+01
9.451795264143829911e+01
7.351109029250817173e+01
7.890142185541479591e+01
7.502967596861422805e+01
7.268432801414172673e+01
1.002859523917293672e+02
8.618168784652654324e+01
8.785273216396463170e+01
8.074185479895108131e+01
9.227595320033189807e+01
9.579023708145309968e+01
8.658401561161969084e+01
8.016723600975711861e+01
8.937997996268279621e+01
9.656695331318177011e+01
8.256623158040311239e+01
7.733914721120403613e+01
8.124525611966960525e+01
9.495414494671460659e+01
7.893899358081289108e+01
9.090369742612456605e+01
8.834642898051971827e+01
9.930797851174573054e+01
7.041056549454033586e+01
7.695217959177045941e+01
7.285602950766013919e+01
7.864789489911562725e+01
9.356169619855570829e+01
7.200691682913686975e+01
8.711360257966327936e+01
1.067492577079472653e+02
9.290262396069812212e+01
9.949927959324134008e+01
9.651840242202263198e+01
1.037169736896285741e+02
9.049496966628844064e+01
8.050349992565251966e+01
8.452997574657338475e+01
7.794407482901534934e+01
9.824170867107856964e+01
8.213430404539955987e+01
8.739857899629333815e+01
8.227497493568233722e+01
1.065137600734800571e+02
7.926684115018865384e+01
1.120050927537942727e+02
1.042944776045804218e+02
9.437290059500691086e+01
8.028359781478080492e+01
8.121763328790085268e+01
7.492407422120724902e+01
7.379624738651588700e+01
7.427483092142720977e+01
8.691918049267469826e+01
8.588078554434419232e+01
7.411344535102892905e+01
7.928977542110247612e+01
9.845428737773090688e+01
9.244469221564453676e+01
9.825367116565473680e+01
8.738155491098844152e+01
8.854780516621669051e+01
9.103980748152794433e+01
7.977838269325901877e+01
9.682779891363617253e+01
9.914124099290518188e+01
8.190139066099321496e+01
8.198869969877830499e+01
8.377833929916640443e+01
1.043866324305434290e+02
8.514016201883568158e+01
8.710426956710837487e+01
7.875064917913569218e+01
8.912389125289926994e+01
8.775310014952633253e+01
7.582195086821249674e+01
7.152918843719136532e+01
8.187320133637619790e+01
6.932841824605101522e+01
7.993295747517355210e+01
9.012789611242023113e+01
9.857237539381792146e+01
9.069900060566139643e+01
6.547823622375892683e+01
7.547421356064661779e+01
6.993935610160485794e+01
8.759972242208074533e+01
6.897681958495111587e+01
7.642998050723650749e+01
5.470882445035768882e+01
8.135837543722766441e+01
7.704657574975580303e+01
9.123347622034724225e+01
7.095676151639821683e+01
7.078642560649630866e+01
8.046893292030755163e+01
8.050732386057005385e+01
8.257725958104401798e+01
8.405882480404206092e+01
7.798165024522798205e+01
7.840751891204013191e+01
8.354565852841200524e+01
7.886374656451270937e+01
6.999776916515565972e+01
6.491865826835523023e+01
8.316876414348132585e+01
1.008960621337371748e+02
7.731429802567110698e+01
7.313492069774754611e+01
8.329149868759314757e+01
1.099757475079904907e+02
8.716631020074640901e+01
8.458805693877555143e+01
8.682713617839040410e+01
8.642597523480863231e+01
7.966772869264124779e+01
8.264002496677106535e+01
8.304840952428462231e+01
8.067452400799358259e+01
7.838533081658391666e+01
8.967151888960093231e+01
7.767987589561222705e+01
7.206125302429961721e+01
8.271413884438396735e+01
7.918071997701215992e+01
7.963587230036561948e+01
8.340836961026464280e+01
1.058324610703563167e+02
9.237858204478636992e+01
8.785860452171375812e+01
9.817466454737142101e+01
8.238102500813793938e+01
7.973253824659475697e+01
8.459136956871562063e+01
8.544674476193307555e+01
8.883915447932118070e+01
8.559725854122679323e+01
7.065758018460705614e+01
8.306302039204221899e+01
8.464229744108071429e+01
7.273617297023329797e+01
8.394046608450868519e+01
8.435406518988737901e+01
8.176147381674530834e+01
8.236132374677711709e+01
9.397035759997667981e+01
7.225541958844945611e+01
8.214173914144619459e+01
8.781097108079137570e+01
1.020208700290060051e+02
7.971440310304761567e+01
6.299782758762387402e+01
6.727710122341439103e+01
8.699264159972339883e+01
7.909453068119334773e+01
9.835219603074541794e+01
6.422768950208207173e+01
6.734418177113555259e+01
7.003486613445356568e+01
7.287271142891577824e+01
6.927588531488414958e+01
7.677111341210053297e+01
9.996154595110853336e+01
7.562126400453321651e+01
8.320152598823797518e+01
7.339820181147497635e+01
8.966837023123156314e+01
9.492547739061797074e+01
1.042310988867725854e+02
6.734786836595441173e+01
9.410622732616879205e+01
6.632204877409286325e+01
8.189569583119885010e+01
8.249250088496448541e+01
1.082412126312836875e+02
7.957897885934737303e+01
7.841710948145340865e+01
8.056260536373190462e+01
8.828484079485245672e+01
8.873252984508708607e+01
9.252719314308956200e+01
6.525793479441396983e+01
9.393661480619469728e+01
7.967143347486810967e+01
7.416172414172730498e+01
7.714657566419651857e+01
7.111115467314560590e+01
6.708429038502457331e+01
7.019115361127241215e+01
7.215788693630666728e+01
8.131609528133999731e+01
8.645040749886618414e+01
8.418851099885925748e+01
1.037695279020356338e+02
7.918887147552766237e+01
9.141217814085327120e+01
9.567848867299170479e+01
9.302661970999845664e+01
1.057077126289154876e+02
8.255609612685337595e+01
7.000935108265558426e+01
8.965951672066512401e+01
9.864732590891115649e+01
8.920106689234557962e+01
8.396363716761793228e+01
9.301756117324134721e+01
8.428458172383189151e+01
7.514774056879601005e+01
8.008558430732436761e+01
7.890619281826549525e+01
8.899682616915288236e+01
1.015536041497434354e+02
8.787122026726105162e+01
8.381859355099416575e+01
8.305582633741897780e+01
8.313048975294697129e+01
8.814841627075803387e+01
9.406037869576715593e+01
9.670983276653009852e+01
7.351144061208439950e+01
9.113055547414485602e+01
8.034004434125451155e+01
9.737580779515944585e+01
7.137532292725492766e+01
8.428856809598562450e+01
9.029003107443048748e+01
9.914046689661898881e+01
8.017702457409255601e+01
9.282571774583475133e+01
9.712792544923081550e+01
9.046719123004994856e+01
8.773632826475495960e+01
8.195082387187669326e+01
8.134487482565020855e+01
9.727472087159527803e+01
8.946539749327926927e+01
9.307758828507310511e+01
1.055559368741734261e+02
9.152932359385361849e+01
8.577039511097500224e+01
7.846157099005220914e+01
7.550929986096043933e+01
8.808396691721942773e+01
7.488830708694945315e+01
7.827447355499670323e+01
6.881997178227186396e+01
8.386699638375493748e+01
8.507743794327303988e+01
6.080350177544232793e+01
7.325215387266011646e+01
1.015404487511016924e+02
8.693401153706103912e+01
6.986752300349991174e+01
8.200404017030311365e+01
8.142346149323441296e+01
6.841100971018227028e+01
9.264344714807138814e+01
8.969828249232659800e+01
1.059344059633144752e+02
8.945233289287249079e+01
9.815965277271720879e+01
1.035126293977781415e+02
9.016789243224634731e+01
8.338879344749663858e+01
8.584949105678971648e+01
6.323525665047620947e+01
9.022675902700484585e+01
8.829901194194127356e+01
8.386861054145184369e+01
7.579372083755635003e+01
9.071225995292392952e+01
8.753506610907231789e+01
1.094765193238677767e+02
7.599437053472529158e+01
7.826203169096075385e+01
6.295583928037944332e+01
8.303007539689052408e+01
8.014062971701669369e+01
7.327379253246108703e+01
8.282908000397704029e+01
9.362232468750131886e+01
7.562568939437575466e+01
6.502436985552013482e+01
8.143706351805987254e+01
9.068605609437939563e+01
1.009876582379078513e+02
8.611097561063822070e+01
8.933745127924358087e+01
6.982806913620322575e+01
9.319324652461357061e+01
7.868414457387264349e+01
8.645171957165797494e+01
9.142130171830388008e+01
9.447385705936453348e+01
9.410561258278532648e+01
9.359420789297514887e+01
9.021004903277548692e+01
8.617484733154817889e+01
9.287644900208790943e+01
8.540028667000994744e+01
1.004020342138238817e+02
9.006058690061267669e+01
7.790588638780350550e+01
8.419714042407434818e+01
9.718153328777589195e+01
9.758751809798847887e+01
7.432924426007996033e+01
8.714289930420648034e+01
7.317999298679204401e+01
7.328857427695287186e+01
8.518026286601754293e+01
7.965042108033303236e+01
7.883290261936825516e+01
1.046421117410016564e+02
9.079472185168934573e+01
9.477766375197262505e+01
9.251693305936764489e+01
9.896702073777173325e+01
8.305107955410311149e+01
6.891383485749152271e+01
8.377960840692453814e+01
8.748454717191054897e+01
8.874628953932669617e+01
9.365624080271017249e+01
8.179085777749047281e+01
9.747563139346785022e+01
9.041066864801508984e+01
1.038772044009102729e+02
9.802086916340691403e+01
1.025640560258563596e+02
8.067203076406580919e+01
7.893428466553547196e+01
7.736391111408894972e+01
1.147434703775468847e+02
6.145119967509699421e+01
5.450701546558804012e+01
7.025511378085134595e+01
9.104855910138762454e+01
6.746910138434860471e+01
6.145932791041931154e+01
8.856707555439169255e+01
8.169580024604387347e+01
6.736873862643223276e+01
6.229942501334081584e+01
6.139674591634672396e+01
7.771172012318326949e+01
7.456618017894093953e+01
7.942270813966389653e+01
8.040506758667544318e+01
6.396522286128134738e+01
6.466904977742508720e+01
7.313882456635963081e+01
8.423816359490767525e+01
7.781933845480915579e+01
7.327619428905688892e+01
7.494474017692482448e+01
7.765994483562410267e+01
7.752966172919212795e+01
7.113402634686396198e+01
7.643342246492103698e+01
8.387876286969411410e+01
7.844908538228446560e+01
8.695849636885589007e+01
8.226187038750494196e+01
7.189546979971242990e+01
7.623970503024858658e+01
7.409786696095920888e+01
8.175426255411089471e+01
8.071359604311616920e+01
6.068789055750045236e+01
7.985140845067354576e+01
7.812946206286326856e+01
7.944541543519592608e+01
8.282832907780624510e+01
6.873444305566513890e+01
6.184663070040036104e+01
7.139758467944754727e+01
7.570418079322918459e+01
6.319493198905536246e+01
6.601176071041369653e+01
6.213402838724848465e+01
6.953247875589029547e+01
6.402828637152605040e+01
6.224635982372068810e+01
6.334217908939042019e+01
8.112764210329999059e+01
8.766306315003805594e+01
6.347104039551732058e+01
9.034934619636339903e+01
6.972926559353625464e+01
7.436725066336641987e+01
7.874728816041002233e+01
8.349450646139267462e+01
6.916335072420649510e+01
6.411856531804839676e+01
5.976020003134271263e+01
7.795984757058941739e+01
8.657043984083013299e+01
6.397192956367238281e+01
8.598765932328923611e+01
9.013490864696940719e+01
7.855395265324901288e+01
7.852780046670416425e+01
9.268156707362459201e+01
6.807018069765314294e+01
9.316242182312269904e+01
7.397789818198019418e+01
4.368154107509841566e+01
5.674370350340934266e+01
3.425846278640600673e+01
4.926257234263968598e+01
5.058547306414524769e+01
5.433822095618219805e+01
8.993843742360387239e+01
5.652387395127434644e+01
5.566480940510211184e+01
5.442041880670300458e+01
6.723860264827271749e+01
7.652270677966886581e+01
5.716433428665385463e+01
6.794435824034123073e+01
5.757298149422179989e+01
4.163666415348112082e+01
4.646795037477145485e+01
5.213138842834553088e+01
6.295985375186972988e+01
4.329827483010347322e+01
5.106643229800145178e+01
5.572491695754737151e+01
4.753455900012610158e+01
5.343986820270833960e+01
5.018095429667380358e+01
4.749152016488020678e+01
4.012806617773525630e+01
5.309584518053198821e+01
5.237577105091545349e+01
6.169757236877980944e+01
6.256277869251027823e+01
8.418608116549282272e+01
9.184049686135239199e+01
8.327233171942363299e+01
6.622830459621867760e+01
7.604654929049486611e+01
6.466586398151879678e+01
6.574108004587543519e+01
7.307901548148900872e+01
7.374372766508098209e+01
6.986774375175305352e+01
8.269073780706364118e+01
6.451517486347866281e+01
6.437552938386873791e+01
6.620134754273838951e+01
4.779903799651777518e+01
6.401967521128260330e+01
5.363415605282964549e+01
6.488352089569923464e+01
4.493950906001749246e+01
9.587460378918505910e+01
6.147530219294922205e+01
6.622870417526607412e+01
6.933958505924333338e+01
4.578082122587690606e+01
9.132626253806921568e+01
6.641123925667126571e+01
6.991864574483635408e+01
8.405873310299780599e+01
6.001755743942131716e+01
6.757716907075558765e+01
7.967605580872240978e+01
7.968462734980421658e+01
8.874180261811920900e+01
8.757826070138685282e+01
9.050323082212076997e+01
8.211201434224197726e+01
7.458154647507120671e+01
9.318356981913721881e+01
9.604962761986560338e+01
9.521613547610361650e+01
8.157232445944789845e+01
9.578497839557439875e+01
9.978043060075863480e+01
9.498207948417814350e+01
7.258152696623724864e+01
6.198218806561455807e+01
6.408640248506624459e+01
9.608864239340100255e+01
7.083951943060343126e+01
7.713452947475678911e+01
6.201759098505991119e+01
8.424856119997764381e+01
6.901431801777583530e+01
6.258597846548269672e+01
6.467407284562402481e+01
7.650109337980461532e+01
7.470762322337024841e+01
1.000016585332742665e+02
5.950580496991334911e+01
7.645231808243157445e+01
7.410964392545982093e+01
8.003869279847167206e+01
4.863833670097846351e+01
6.499234154574702416e+01
6.858387565796196839e+01
5.397470580820144193e+01
6.477663406284993641e+01
6.912331229946899214e+01
7.052661127133701768e+01
6.399342424080162317e+01
7.660499572014661851e+01
8.107812859437872532e+01
7.980298123344293515e+01
7.539180512261651756e+01
6.892297832885930120e+01
6.006712552472671263e+01
6.543674473394095514e+01
6.943682710883089726e+01
7.372266831131402398e+01
6.557877082555877735e+01
9.449077022236512846e+01
7.911273559366628660e+01
7.403611721180925542e+01
6.466700860568674614e+01
7.798783246629535881e+01
7.129195902844480770e+01
5.468941452574896545e+01
6.335961617589571659e+01
6.761113825145993417e+01
4.599059151869943207e+01
5.746457207375297571e+01
6.383008058975382681e+01
5.537442856439813710e+01
6.754569843729979084e+01
5.137139731197149928e+01
6.916587730183506721e+01
6.782021732273840087e+01
6.358982425338988520e+01
8.058935957677415729e+01
6.827959500707540030e+01
6.871431138610846290e+01
6.107784319072381862e+01
6.440139310240546422e+01
6.414604071201442537e+01
7.402482106171321163e+01
7.874893563936581131e+01
5.341248028132938686e+01
6.321364889835854939e+01
6.754120801788504025e+01
7.516011338752737458e+01
7.596902523996875800e+01
6.377776844266826828e+01
6.481896253356315185e+01
4.858105236665915072e+01
5.295010204470282389e+01
5.376934312064696542e+01
5.613268598532963694e+01
5.610072195381331994e+01
5.242391077227994600e+01
6.056109543945344598e+01
5.771941537502117825e+01
6.308374855026972483e+01
5.715475349038072750e+01
5.225700781120275451e+01
5.598224632828189584e+01
4.864257672594926163e+01
5.224793016908964916e+01
6.645412755012425521e+01
6.853159574458750569e+01
4.796604058818991234e+01
5.222912355214799618e+01
5.415692525022115689e+01
4.882557568063797504e+01
5.761657668638962804e+01
4.654736251348671772e+01
6.437895698085247886e+01
5.379481234912814358e+01
5.980682416815821512e+01
6.514125590234472440e+01
5.272170465019652141e+01
5.929243179834399058e+01
5.352414434838036783e+01
5.246063166309533443e+01
4.451242399747604850e+01
5.874794502704162369e+01
5.377797216801721447e+01
6.624848972482409692e+01
5.429626726757332023e+01
5.776211646292151158e+01
5.427225348183925036e+01
6.314317222184303091e+01
5.854758230894228888e+01
5.642781910699682868e+01
5.661636833263508350e+01
5.292126159212116931e+01
5.440055835450382915e+01
5.956188503435442527e+01
6.576659532814265674e+01
5.601053007875535883e+01
6.528544520239904614e+01
7.098531306623796411e+01
7.072311600230523254e+01
6.401866025353007217e+01
5.270813368102009377e+01
6.162400229239106153e+01
6.080727622758510620e+01
5.675707130941716372e+01
6.872564873420355980e+01
7.409357050681730072e+01
5.500032063765519297e+01
5.579047232552491664e+01
5.277021516640305521e+01
6.044996759852991630e+01
7.234213155739310253e+01
6.189755270648853980e+01
7.561688027410293955e+01
7.687498630492667928e+01
6.926132035745534665e+01
6.340394040914497964e+01
7.672847124507121919e+01
6.411433067909094063e+01
5.422611507166853784e+01
6.319207431035034261e+01
5.514566124406610470e+01
6.169281607110244892e+01
5.278133413787855943e+01
6.956278256750630362e+01
6.485769033425923169e+01
4.751800926222887256e+01
4.800519450119778497e+01
6.176918606179359728e+01
5.870515644122133381e+01
5.536667502097996163e+01
5.182802202756241883e+01
5.257231862135497380e+01
5.613256649586994484e+01
6.313051151515188764e+01
5.837556164128375968e+01
5.385351781669339744e+01
6.403519433912320835e+01
7.063008411773974160e+01
7.451188020283585445e+01
7.367687750665795932e+01
5.536921454709721502e+01
6.776167772567475822e+01
7.489768095474978793e+01
6.796066535835988986e+01
7.458569595265073815e+01
8.182834179935338170e+01
7.433975850434659094e+01
6.802062291971503782e+01
6.587606621202199619e+01
6.317787006308347486e+01
6.102272446183697951e+01
6.401073711737866745e+01
6.770161420370992289e+01
7.548594928145051597e+01
6.096041247617267800e+01
7.309704555753425836e+01
6.563744267812590749e+01
6.834888643069241709e+01
7.266207757551623558e+01
7.600329683504875788e+01
6.183806243807066494e+01
7.024096450720396945e+01
7.458364506426893570e+01
6.752724605752405296e+01
6.507985004107008820e+01
7.140513032901134238e+01
6.957930091619543589e+01
6.404476415965409331e+01
7.591313493618228847e+01
6.953445581108078954e+01
8.113131928683603178e+01
6.846254052086480613e+01
6.645577300008831401e+01
7.885319189676408769e+01
6.911697620916568496e+01
7.390944310794206729e+01
7.283490130036888388e+01
6.097119354683277948e+01
7.252780366150928160e+01
7.480471279319785083e+01
7.248263230466159257e+01
6.989955044422613639e+01
6.383073348943537439e+01
6.435641053152640723e+01
8.203751279870736823e+01
7.191998241989183782e+01
7.109183343538030897e+01
7.597301082896733249e+01
8.130582692940799916e+01
6.531241784735409794e+01
6.689483223504703346e+01
7.134991959915716109e+01
7.706093872885621465e+01
6.525524334574349439e+01
7.374034372574202223e+01
6.831056073338548629e+01
7.182030691640349573e+01
7.014076560440923913e+01
6.595973552949745056e+01
5.450494519308792718e+01
5.837028063229144692e+01
5.937105185243739669e+01
