# Supplementary material for: Atomistic simulations of the Escherichia coli ribosome provide selection criteria for translationally active substrates
Source: Nat Chem. 2023 Jun 12;15(7):913–21. doi: 10.1038/s41557-023-01226-w (PMC10322701; doi:10.1038/s41557-023-01226-w)
Supplement: Source Data Fig. 4 — Data in CSV format for the kernel density estimate plots in Fig. 4; each panel and each monomer’s data are in a separate CSV file, named accordingly. [file 41557_2023_1226_MOESM5_ESM.zip › Watson_SourceData_Fig4_panel_B_mon7.csv]

5.276966693006787068e+01
9.872761775114732075e+01
1.053495578005661883e+02
9.308784772035134836e+01
9.065138017192339248e+01
1.060826405932440792e+02
8.192139115997208876e+01
8.119848448775756822e+01
7.498047420423573328e+01
7.940259535960596793e+01
8.890706339363816824e+01
9.156166557223598090e+01
7.464949413230016262e+01
7.709107369974792334e+01
9.157208669579267735e+01
1.037086212845936615e+02
9.412406741641179053e+01
1.003569733523707015e+02
8.568158761369490151e+01
9.597786681677223442e+01
8.821769535507962701e+01
9.922958553059622488e+01
7.675980979278126881e+01
7.193162079954241506e+01
9.560284445221390115e+01
9.218001389823395186e+01
9.361765759036057943e+01
5.851145317141316582e+01
9.717077139074628178e+01
8.682464698502182898e+01
7.960975974259334009e+01
7.222775780814255597e+01
8.310723278384325852e+01
8.303802394928679576e+01
9.445033196521745822e+01
8.348176859313241494e+01
7.470939915099360462e+01
7.983168099723972944e+01
8.908815871909085615e+01
9.264995230500564105e+01
8.521362713653577714e+01
8.539725969026206087e+01
8.743880963518995486e+01
8.051076684818762885e+01
9.073298930443365862e+01
8.763161043688295138e+01
8.484066590363745775e+01
9.473541446868840410e+01
8.393099727476618455e+01
8.690391959871426764e+01
9.082161740822077434e+01
8.770177903151495968e+01
8.379106968247633347e+01
8.625978630418863702e+01
8.846629504174673286e+01
8.364501266866712115e+01
5.962465751645996903e+01
6.505303428675803445e+01
8.291401882083231101e+01
7.959636582757561030e+01
8.291571328580229761e+01
7.375524075588553785e+01
9.394368819330058784e+01
9.978322826523981348e+01
8.996648761288365392e+01
1.013384166669661255e+02
8.076773092939687615e+01
7.957248466708068690e+01
8.722158487583554631e+01
8.497895548201853444e+01
9.050532473589505855e+01
8.258026218035506361e+01
8.258281151025852296e+01
8.796647074492129548e+01
8.805810595253166184e+01
9.879452051072793495e+01
8.936506260475910324e+01
8.746083906695200483e+01
1.063318691193470613e+02
8.649473229122416740e+01
8.244122922573352241e+01
8.307065034355211708e+01
7.084765351379967058e+01
7.657684571425512843e+01
7.544458681154200974e+01
8.843690979848803124e+01
8.039925261113005206e+01
7.900037440575664505e+01
6.857926288112753355e+01
8.115069033645171714e+01
7.750338450926227551e+01
8.876130764370293491e+01
7.787144946897575437e+01
7.322752840789654272e+01
5.206186402522640577e+01
6.581781155705201058e+01
7.998676483741917309e+01
7.166033298496309101e+01
6.782943860851916895e+01
8.288419712943648676e+01
6.818943340351604832e+01
7.238819597040098586e+01
8.286826166972737440e+01
8.679642769620743081e+01
7.915297706600057381e+01
8.062280355755927985e+01
7.950427025847983487e+01
8.848648276226845155e+01
6.986966879248599582e+01
7.292868541715698427e+01
8.917372333502738968e+01
8.535902569144310803e+01
7.926862943940889750e+01
6.185406087167844902e+01
7.797305368347211640e+01
6.992465900195314532e+01
9.197603793380783088e+01
9.079250414397306201e+01
8.949587379662828823e+01
7.310153684917618477e+01
8.044306184995637921e+01
7.368469863034330558e+01
7.572869633269729661e+01
6.382483613084832541e+01
7.246902313607854751e+01
7.481116022700052781e+01
7.152774747740096473e+01
9.022743733222519324e+01
8.140281791204182582e+01
9.627532670969397088e+01
8.012421706937190891e+01
8.466735799243330973e+01
8.779327223656385115e+01
6.777089844408142483e+01
8.081825077450228889e+01
7.925532130335149361e+01
7.803430872892126047e+01
6.281440762520625753e+01
7.412551558885688507e+01
7.036565343397477079e+01
7.342425111411780847e+01
5.909347467346424310e+01
6.079796839346304438e+01
6.998806127460838411e+01
7.241251883543047541e+01
6.626044436991698205e+01
7.396478186549789768e+01
6.822954855902185045e+01
7.374517189923888338e+01
7.710759962570851656e+01
8.583159091337593338e+01
6.361494529171130807e+01
8.160125462998999524e+01
6.378065157386382822e+01
5.932742809216344426e+01
5.784646086780963969e+01
6.902544667133157930e+01
6.880752026036452662e+01
6.680590917645825755e+01
7.017195199301953323e+01
5.547935956819481618e+01
6.982106552555607948e+01
7.105538718986889535e+01
7.445948204504078660e+01
7.029991171751419188e+01
6.930648578628914436e+01
4.692673505201921103e+01
5.505208319977484877e+01
7.410513810367326926e+01
7.687381805215993325e+01
8.220128460315139307e+01
5.601723035632102210e+01
6.498604827240784232e+01
8.845817885340926523e+01
4.773219788805965891e+01
6.135877651907626529e+01
7.056671933542655495e+01
4.679575442432236088e+01
5.881923573033032682e+01
4.151711927884421272e+01
6.637299845555216393e+01
4.068468711884835898e+01
5.300965321533851693e+01
4.188124060206080657e+01
6.602520915122565270e+01
4.529525578681656839e+01
6.332636058413347513e+01
6.953361070830824531e+01
6.613950634198955925e+01
6.238191326940189896e+01
6.519465695559232188e+01
6.318738998086755032e+01
6.750458100751676227e+01
7.398765715139396093e+01
5.803833651432454843e+01
7.574920888010517217e+01
7.103974479301918166e+01
6.974280349422234337e+01
7.956870321436815630e+01
7.546649602306916904e+01
7.938136554335147821e+01
8.765279505179921671e+01
6.807744915579765177e+01
7.200919081010472667e+01
7.930637388512701591e+01
6.451555033157688968e+01
7.578188411139591096e+01
6.099468263295027981e+01
7.016534886855205855e+01
7.676011517197247258e+01
6.365994084821826959e+01
6.711047636273802652e+01
6.208710514945918391e+01
7.529751366561303882e+01
7.162781597675062528e+01
7.835248443258142004e+01
5.423312690487076537e+01
6.976081736540629663e+01
7.269874733985471948e+01
6.794456144797651120e+01
8.537187570657762592e+01
8.448069205661001035e+01
8.155411597496770071e+01
5.644108946805366855e+01
6.258651998328353017e+01
5.792815214111002575e+01
4.874173445828490259e+01
6.478933614726912538e+01
6.913748111034688293e+01
4.143354954691422165e+01
5.227332925152313692e+01
3.399302295367130000e+01
3.600945745667456066e+01
5.942429668057354064e+01
6.605677617460727902e+01
8.151630665066572590e+01
7.227900863260599351e+01
5.863445367485214632e+01
7.233075464557988710e+01
5.627137956211002034e+01
6.050074628850515523e+01
8.352609307908332426e+01
9.359061813118735529e+01
8.041693094107988315e+01
5.448735418372242378e+01
5.358027104422317421e+01
5.887308901234732161e+01
6.735355046383990896e+01
7.002778938361076655e+01
6.086988091150713132e+01
5.775262722084996625e+01
7.379793559191350028e+01
6.184625331458254749e+01
5.993085593736216055e+01
3.784351196671590145e+01
4.323345695505481245e+01
4.379709253724354312e+01
4.218267525926997763e+01
5.023779121681838689e+01
4.723415021714259865e+01
5.005915185324547423e+01
5.662328166487444037e+01
3.408926927390718475e+01
4.400913302338316413e+01
6.524774935693793054e+01
5.709530918439190827e+01
5.817931279908329856e+01
5.666502724380709566e+01
4.750067009578693700e+01
6.519771657022424449e+01
5.430072506594404302e+01
6.033141385643347832e+01
6.857107107997705953e+01
6.784762696642141577e+01
7.694429849662145671e+01
6.331470300398509465e+01
5.532570812173216268e+01
6.291722482118621684e+01
7.336375956048323133e+01
6.892994337531152382e+01
6.553361688994822032e+01
6.538749049854783379e+01
6.067259392306554133e+01
6.064129418499306468e+01
6.054106720598940683e+01
6.355374944406914750e+01
5.907541595457379913e+01
6.096151068714281251e+01
6.505524782877654388e+01
7.705277455799290465e+01
5.965144157626350108e+01
6.874272648422140719e+01
6.117587601613551129e+01
6.631620754739877555e+01
4.476165458693446908e+01
7.112453265900951749e+01
5.937838542128069008e+01
5.869057210948644610e+01
6.770881196326421048e+01
7.615568581199573828e+01
8.015426658911384550e+01
6.320950085431328347e+01
6.986805836471882003e+01
5.823598348901308697e+01
5.111264240957243743e+01
6.148960851464776312e+01
6.546270581752879991e+01
6.191093097419065572e+01
6.732391260073852379e+01
6.625197209037612822e+01
6.719713610185685582e+01
6.830177859172849253e+01
6.732238838402724923e+01
6.819628934979039059e+01
6.364694642853250883e+01
7.508809612172669290e+01
6.192587118112163580e+01
7.042545817267934183e+01
6.411976013992473611e+01
7.554811654759754447e+01
6.695212402150464470e+01
6.494801557084444710e+01
5.905550766530287632e+01
6.934558715039416654e+01
7.376638917397728790e+01
7.557196505532859021e+01
7.250839267466379567e+01
7.175194851294152443e+01
7.101388440915228273e+01
6.072114175697887362e+01
6.296785617646666111e+01
6.242559650803607951e+01
6.370878982393082168e+01
6.568901371615457663e+01
6.896091545357116104e+01
7.149017063617165491e+01
7.266176292469621956e+01
6.313565557358101188e+01
6.965058600211996520e+01
6.737966637921009294e+01
5.683069061268640354e+01
4.707268632355756921e+01
6.905658909719630856e+01
6.702653854509189557e+01
6.800531721378111172e+01
6.251339294719279138e+01
6.291555156308229613e+01
5.965954089494452006e+01
5.470887294042174176e+01
7.865724453419197459e+01
7.777716454717864281e+01
4.860752863108576349e+01
7.548139439299767162e+01
6.729998087458200473e+01
5.952099590051002309e+01
5.897265219220462740e+01
5.800559744311692612e+01
5.263013942352824870e+01
7.409535385491527393e+01
6.667445199748728157e+01
7.926355548919865157e+01
7.803746998056168138e+01
7.656185700380639503e+01
6.377863775495811183e+01
6.408244769795557261e+01
6.547192852828632681e+01
6.545992907015607898e+01
7.661266099501037274e+01
6.390967807126136790e+01
5.087440069820517152e+01
6.520556010316182949e+01
6.845582883294714804e+01
7.140167044288743625e+01
6.588824252809453696e+01
6.487515776449872362e+01
6.979538158480978893e+01
6.336947704449196550e+01
5.086430934592053887e+01
6.348125957098324079e+01
7.826166122203585473e+01
6.139425822811440980e+01
8.073932245991154844e+01
6.659271003515898713e+01
6.804049117896204280e+01
7.594627023076118633e+01
5.255455339060403475e+01
6.312617663473600516e+01
6.172739680504310655e+01
7.948052420390813211e+01
4.306477437828616672e+01
5.418242700686590752e+01
6.796774346362438735e+01
7.300209257345598246e+01
8.343995046993840958e+01
6.324812949302573628e+01
4.236059131509106379e+01
5.150024624259317108e+01
5.321605648809452305e+01
6.629647902551667471e+01
6.315637173821736639e+01
6.102916409899425076e+01
7.665523250432009661e+01
7.250861181883237805e+01
7.683861142905693953e+01
6.901981295069874989e+01
6.219510433862853915e+01
5.806727893072170588e+01
6.024607649413572830e+01
6.341670365617986249e+01
5.738343707589272213e+01
6.973343776045601317e+01
7.021365850026323585e+01
5.595974536059713955e+01
6.968689795648172947e+01
5.965451728839875756e+01
7.039768682955580914e+01
7.655062928487318175e+01
8.385923635243038632e+01
6.764019326688197964e+01
8.720182586921286827e+01
7.989311322121368164e+01
6.040012811304590201e+01
7.298774706933285472e+01
7.410382766438550561e+01
7.126017695402322261e+01
5.958296866955954130e+01
6.274593690842620930e+01
6.012816478523577501e+01
6.910093748850215434e+01
7.782253843336256693e+01
7.718063198122361257e+01
7.564051481100614183e+01
7.983845899249128308e+01
7.909741334704010285e+01
8.171095900431969028e+01
7.465306946496419016e+01
8.330547747245896062e+01
8.373940157260801698e+01
7.705431661416251643e+01
7.918640775409664911e+01
8.308075341260339997e+01
7.372316183510939425e+01
6.884155530956412861e+01
5.811433755709453663e+01
7.394102276996845546e+01
7.053900293580983316e+01
6.080656118696972356e+01
7.600532243718579650e+01
7.498662971948071743e+01
7.133158749550526068e+01
7.678923838316131878e+01
7.059275136972073028e+01
7.604171389909251388e+01
7.690180310316758039e+01
6.675550449296162014e+01
7.961549399285267725e+01
6.619944939466429901e+01
9.165070147955270841e+01
7.567219536092491694e+01
7.180504229016780471e+01
6.944959975090472426e+01
7.240134624185685652e+01
7.575037535054958937e+01
6.177185558854597502e+01
8.462542155636081986e+01
6.712003947192535236e+01
7.701865737708875770e+01
8.135895328798521575e+01
9.833797078233477862e+01
8.942684622248361848e+01
9.026201180071869601e+01
9.104237653126905627e+01
8.772739012895972621e+01
9.351544004979992053e+01
9.680689323519435163e+01
9.237447306386080470e+01
1.012569246706441390e+02
1.025592844762844180e+02
9.054325243442804094e+01
9.655927577378093929e+01
1.107307259433197402e+02
1.015473190509184889e+02
1.012190103452777095e+02
1.008424578935220666e+02
1.099623362963503155e+02
1.111651626463152525e+02
9.071083820456404112e+01
8.532206080136903381e+01
8.500563208450886066e+01
1.109861474568890145e+02
7.966284778520628151e+01
7.491528046487817960e+01
9.699266001487683297e+01
8.567522578690697799e+01
1.061990062989919608e+02
1.084983407207323722e+02
1.055416147507275468e+02
9.718452704719898350e+01
1.078862651509055439e+02
1.006922801946021337e+02
9.476396784219298297e+01
9.140800649611321660e+01
8.339119110417321679e+01
9.135295783400725611e+01
9.018980464862157476e+01
1.016815136448480672e+02
1.012716823415476597e+02
6.537507331479751826e+01
7.859435031629169544e+01
7.369660097991040004e+01
7.502820168886705687e+01
8.309269168357248248e+01
7.558007157932418352e+01
9.106817997223498651e+01
9.574888627274822284e+01
8.442886767974584927e+01
7.523174491067840108e+01
8.669792481838770470e+01
8.696774710191499480e+01
9.471322316187324475e+01
7.716199469638534936e+01
7.917959962786946448e+01
8.006869626071734558e+01
7.319993240057767991e+01
8.105089555351747777e+01
7.002626453389363803e+01
7.501720209345263868e+01
6.721583492174760011e+01
5.523974097995676402e+01
7.193884367962648696e+01
7.710072123403483602e+01
5.306868470343672328e+01
5.947630784569303586e+01
4.646946334147572344e+01
7.108639884551705279e+01
5.536195100473648978e+01
5.051963189042547242e+01
5.378485177428294151e+01
7.071715741045782977e+01
8.334195158504449807e+01
6.609340112094356812e+01
7.090646329017214100e+01
7.618735031150238513e+01
7.778876906115444001e+01
9.118581014245920358e+01
8.394140137130847279e+01
7.203028210593265612e+01
7.183851488773483140e+01
8.464091793372907091e+01
6.455451339196261529e+01
6.712830077013437347e+01
8.677537184228481237e+01
1.079506684063098874e+02
8.152582480362178785e+01
8.301365015693892246e+01
9.977960687830754694e+01
7.604017490175823468e+01
8.066575421450185956e+01
5.539922018260159575e+01
6.333908534744654162e+01
6.286768190091816422e+01
7.798797146159209603e+01
7.315936848162820638e+01
7.392900581199958765e+01
7.314388989855299883e+01
7.673045448840305482e+01
8.210013465877821659e+01
6.550198418809533507e+01
8.519628306106174875e+01
7.937717327275218793e+01
8.343216748409049899e+01
7.187489174887018351e+01
8.265236724860983486e+01
6.600320796980157922e+01
4.842342653713064493e+01
6.566381107827568542e+01
5.591350006342850776e+01
6.150270141251303357e+01
6.492928614286283562e+01
5.058480184090289100e+01
4.627893496086749536e+01
4.685176661196703662e+01
4.744188498948118848e+01
6.159785286722459574e+01
4.985327224953559266e+01
5.037247736700404488e+01
5.200640734871071658e+01
5.359356594085090819e+01
6.961349955746315743e+01
5.789816710142975609e+01
5.697966007017788570e+01
5.812985078919583515e+01
5.460629827507372624e+01
6.366005994101351462e+01
6.198875327238798860e+01
5.661877826494515631e+01
4.890619644822258039e+01
4.844971454020760149e+01
6.078260230429173561e+01
5.960541068555757960e+01
4.682261630958975474e+01
4.802937460245414059e+01
5.871346714849201476e+01
6.341882275303365901e+01
6.632809273881845513e+01
5.802433965810676142e+01
7.205510298626339249e+01
4.688937568739748940e+01
5.286188826829544496e+01
5.901279898550937020e+01
6.454668316695426711e+01
5.144836361426302318e+01
6.142133017192392686e+01
6.555058966453105995e+01
4.986367645255983660e+01
5.125350630740546620e+01
5.028036385530208463e+01
4.810883709327487878e+01
4.524203391713291467e+01
5.329036488123679050e+01
5.232375050255438964e+01
5.343659683343769728e+01
5.354297134314322903e+01
5.249883653381203175e+01
6.329036207771402900e+01
6.300005533009871073e+01
6.847821324211811600e+01
6.307200106260321348e+01
4.586172904791222749e+01
6.371654749323496247e+01
5.834311849194367028e+01
4.969673495447879219e+01
5.810316650152341111e+01
7.836524027374103696e+01
4.914866144784414104e+01
5.563291315789033575e+01
5.150080732945402673e+01
6.996917277253177758e+01
6.404457787204245278e+01
6.643263268754968465e+01
6.182575998137362916e+01
7.429099285317393253e+01
5.705519897793282524e+01
6.249212423431427510e+01
5.994346553379591569e+01
5.652941687773690660e+01
5.772193859218189260e+01
4.950604709571562267e+01
5.545989190347585662e+01
5.561710376603479489e+01
6.125330645276972064e+01
6.423475488827229185e+01
6.600089958943169677e+01
5.623798727249778295e+01
5.384222941076854596e+01
6.215223042873398640e+01
5.223235633690656954e+01
6.304035853740494844e+01
6.346128535087050437e+01
6.467753667729418510e+01
6.424183497021327582e+01
6.136720691651411386e+01
5.567959512882007544e+01
5.618304016825303648e+01
6.603264023919759040e+01
5.911331995719014998e+01
6.236548631631171702e+01
6.435911518217822902e+01
6.620497444475921611e+01
5.829762054041507469e+01
4.651179116390313339e+01
5.554733306054313857e+01
5.623039357205365008e+01
6.594189341193612108e+01
6.932856366760871936e+01
5.970314606280524572e+01
6.890605436063734146e+01
7.011874413079708290e+01
5.796833726662541153e+01
7.152762663076414640e+01
6.546570201217711826e+01
5.566048484734194091e+01
5.836069842024676291e+01
6.703887210838456667e+01
6.151426378605615497e+01
8.013381994874940517e+01
7.186294657303216127e+01
5.234752063295484703e+01
6.333723037465362182e+01
5.347159546935606755e+01
4.544328964447177555e+01
6.529294651010545181e+01
6.542951656090167489e+01
6.049007517509823373e+01
6.612136737361619510e+01
4.592167312884069474e+01
5.978106264808547365e+01
5.947580321244435453e+01
5.529211437008155627e+01
6.082202934874626266e+01
5.518893382717120488e+01
6.161030478777968966e+01
4.546767227714502013e+01
5.709535922700062116e+01
6.129100132603588946e+01
5.659031692130503899e+01
6.095405289566837581e+01
6.561313852335349850e+01
5.938092085850419721e+01
5.839485701495987513e+01
6.481970221003270183e+01
6.469666287353423684e+01
5.583769714836176234e+01
7.086961654674631461e+01
6.333245588694064310e+01
4.881411185421794841e+01
5.016146166897892300e+01
6.873649579450297153e+01
6.083753333918033235e+01
7.204190216833529803e+01
6.563216179184603050e+01
5.975172173474216919e+01
6.292724381602669581e+01
5.988081258520762873e+01
5.206044382352840927e+01
5.399975190759267463e+01
4.446500524413058741e+01
5.511357255177019709e+01
4.166447515043144989e+01
6.276553038721468880e+01
6.038189860797653097e+01
5.313177558405930512e+01
7.303896627461028856e+01
5.543618928797974377e+01
5.309819673474294177e+01
5.118526561154582311e+01
5.483065659141376358e+01
6.693665264685722605e+01
4.938206116338875518e+01
6.142896313778325634e+01
5.398526563194508299e+01
6.425621140581804980e+01
5.939771429464025232e+01
7.448916563779772559e+01
4.867329319292485224e+01
5.195701610810533566e+01
4.849630422103007987e+01
6.140957765969463367e+01
5.661600008883569757e+01
6.381551695218097819e+01
6.496937635247451226e+01
6.385730006112498813e+01
4.766609364675789351e+01
4.920599093243797739e+01
4.702721350187493954e+01
5.542740293223577197e+01
4.644292006388414507e+01
4.240467218197108679e+01
5.650982688523941988e+01
5.962276169036406515e+01
5.548266242520308111e+01
5.221003533402461727e+01
4.715056189122262964e+01
7.240530049823816228e+01
5.255544481982112615e+01
6.392286644272414264e+01
5.585065961227744680e+01
5.681867784927172949e+01
4.528305794105600768e+01
5.453511851204543603e+01
6.246687880367639423e+01
8.551541847669302854e+01
7.093513531783646897e+01
5.063394513179881073e+01
5.236339962180577601e+01
4.425282480331620150e+01
6.988537568479441120e+01
5.926695202958914166e+01
5.653150966369249630e+01
5.272824529928694659e+01
6.429367282442915155e+01
5.840636518398002153e+01
4.345365211810237582e+01
5.812567429071805236e+01
5.308638105718617339e+01
7.031394742343384507e+01
6.434572637529619499e+01
5.226484277650872201e+01
3.637133894425746661e+01
3.259976385437408197e+01
3.941009379640910737e+01
4.166894479860215483e+01
5.431343613030113460e+01
4.413605953502939627e+01
3.550227611413218654e+01
3.997802493674004154e+01
4.134605033775486049e+01
4.387655040517398675e+01
3.988500056953818529e+01
4.475037469431725867e+01
3.834357084281222683e+01
4.401891473495101792e+01
5.067105774395658813e+01
5.448968979435031912e+01
3.823979304324675610e+01
5.022282157434607797e+01
3.928448389441805233e+01
4.716082377951351390e+01
4.448726256917569799e+01
5.286625104039681133e+01
4.815575531464847359e+01
5.056012021925812405e+01
5.505068811769351811e+01
5.310185371070821958e+01
5.509550341869724122e+01
7.998606982751910266e+01
5.953839758356888723e+01
7.116412545630605280e+01
7.487764907875228459e+01
6.200029996527063503e+01
5.235018567004161838e+01
6.689758399435119429e+01
5.738034104575583427e+01
5.084140082358941726e+01
6.192741798410167320e+01
4.795385271059689103e+01
5.008896397703821179e+01
4.796032255743813266e+01
5.146648429929665980e+01
5.934452109036251244e+01
5.871751608277649126e+01
5.992489169183580344e+01
5.606594450456052670e+01
6.654404230813189258e+01
6.983977194811717482e+01
6.217143472902122880e+01
6.514420521484272797e+01
8.262757169896669041e+01
6.716928257202033592e+01
6.085862593832723633e+01
6.574489818109911710e+01
5.134289090494561236e+01
7.807624595679379809e+01
7.095378612415329656e+01
8.036692272409916882e+01
6.773335614133077343e+01
5.171318726193675275e+01
4.595829229214179890e+01
5.215839365144450568e+01
6.055845245297535229e+01
6.527058298844609396e+01
5.172451591991293895e+01
4.898374488639970536e+01
7.455415830444962921e+01
7.882894229930487029e+01
7.058284302443576053e+01
6.713732747488569430e+01
7.095115691984703687e+01
4.737260813735078813e+01
5.022978166713469506e+01
5.615952432991040411e+01
7.853288928920436263e+01
6.461847004635693281e+01
7.134925356419054765e+01
7.649958464897942179e+01
7.225255707626597257e+01
5.702108919950712362e+01
6.459302798290526937e+01
6.799554071757403051e+01
5.099953535317759901e+01
5.072928238200100992e+01
5.608617854444998585e+01
6.990737441992889956e+01
5.750439348922643035e+01
4.163099887725409332e+01
3.893582366359576952e+01
4.292829485502880971e+01
5.138058687818338655e+01
6.308468259503310804e+01
9.387061743332263575e+01
6.338850846976816200e+01
7.096455224504104820e+01
8.914270698776469715e+01
7.244999073794708977e+01
6.913883760750861995e+01
8.541342150329245442e+01
8.584306296589566898e+01
1.012327712841368452e+02
8.562073574162236866e+01
8.018164592115765288e+01
7.449321001559873423e+01
9.052415989657104944e+01
5.987159951153132198e+01
6.795794020220338894e+01
6.493750200156962649e+01
8.441992097129906369e+01
6.479506072887726020e+01
8.359442338776712234e+01
7.552244311826864021e+01
7.458951887783113932e+01
7.549621211643692220e+01
7.576364637396189039e+01
6.334484256958214132e+01
8.949619677087690661e+01
6.990587564446877877e+01
7.707403852365753494e+01
6.993190708749686735e+01
8.155313239410395454e+01
8.223612850996416057e+01
7.962800732776813106e+01
6.924321184242793947e+01
8.023106781572073487e+01
6.467524317728130256e+01
5.209295090467700362e+01
5.827723390053682095e+01
8.597455911792832239e+01
9.639163789893372325e+01
6.949877627569620131e+01
5.273114598885812399e+01
5.450557499033725861e+01
6.809627235775977283e+01
7.586716080507079596e+01
9.268129844845141463e+01
6.823959097951659203e+01
8.891895726944555634e+01
7.100089737784759336e+01
7.256873016739133675e+01
9.471707448183049394e+01
5.165847442326392525e+01
6.539867393213644675e+01
6.221100859669177652e+01
5.449597692522448966e+01
5.362628619164386379e+01
5.378295074604463366e+01
4.703432320528077071e+01
6.446626944980624785e+01
5.742696301395380942e+01
4.698625664527526169e+01
5.907763978711889763e+01
7.291299118960317571e+01
5.721274573704715749e+01
5.584844708796030233e+01
5.797589273290193290e+01
5.157578857801956929e+01
5.395631014583248231e+01
5.244822000452985122e+01
5.967268814741436245e+01
4.328282883071395304e+01
5.228524318258963177e+01
4.073349446644485994e+01
6.371536000655411414e+01
4.156468286316340510e+01
4.690150592898853432e+01
4.076279039371393509e+01
4.926368725510248936e+01
4.260096335348178087e+01
5.127000323508818980e+01
5.268814499503852034e+01
4.545909224394193160e+01
4.828378633165741718e+01
5.906871749172000818e+01
4.036407128888134110e+01
6.108440668526612427e+01
4.767192008645711354e+01
4.630419754048468661e+01
6.321380894653828619e+01
5.684825056466822701e+01
5.661734254776430930e+01
6.448157168664334904e+01
5.961394305958584283e+01
7.503336897182693122e+01
6.506141775816480788e+01
6.659321268877518207e+01
6.979385395003082238e+01
6.407362506482677134e+01
7.906888685823157914e+01
7.491967264652177505e+01
7.082631787279100877e+01
7.747975633405279439e+01
7.963350567557399984e+01
7.758175978564935349e+01
7.280598124568848561e+01
8.651548691034111016e+01
7.009581254172560705e+01
7.289236056964732313e+01
6.862340100050057856e+01
6.684131657726244669e+01
8.154087573415766599e+01
7.744816969839409637e+01
7.684607837774740347e+01
7.276747496232532342e+01
7.026607516628813244e+01
7.464381941638079354e+01
7.254375873348239168e+01
6.948954535046217984e+01
7.391824229093313647e+01
7.008850977134929394e+01
8.231063758864526392e+01
7.268401895842269766e+01
7.869571929015079093e+01
8.429108207514802587e+01
8.452262652778912866e+01
