# Supplementary material for: Atomistic simulations of the Escherichia coli ribosome provide selection criteria for translationally active substrates
Source: Nat Chem. 2023 Jun 12;15(7):913–21. doi: 10.1038/s41557-023-01226-w (PMC10322701; doi:10.1038/s41557-023-01226-w)
Supplement: Source Data Fig. 4 — Data in CSV format for the kernel density estimate plots in Fig. 4; each panel and each monomer’s data are in a separate CSV file, named accordingly. [file 41557_2023_1226_MOESM5_ESM.zip › Watson_SourceData_Fig4_panel_B_mon8.csv]

2.497577933568887332e+01
5.293867522214018351e+01
6.274848037053136096e+01
3.981423804710812675e+01
4.225172047847439671e+01
5.490415601502623844e+01
6.088573036885762946e+01
5.062314442464852249e+01
4.299679108167044461e+01
4.231026613430086059e+01
3.703612896430748691e+01
4.762080136899469807e+01
5.560120423339221674e+01
4.223619266868744404e+01
3.976522410814088460e+01
4.836960517380566671e+01
4.995814335763395064e+01
4.708456485044654727e+01
5.702486154534121710e+01
4.316671469182392684e+01
5.023467304748954376e+01
3.321239964246425558e+01
4.664421441520141798e+01
4.748137542034974246e+01
5.318666445339518845e+01
5.403831622731771489e+01
4.536026723099686819e+01
4.164899176212146159e+01
5.949003203287369956e+01
3.894430801682488408e+01
5.304262621847892234e+01
4.957975186314313731e+01
6.738558255222085336e+01
5.008988132553816541e+01
5.387962195213503236e+01
5.214605336312869355e+01
4.769399440364457377e+01
5.386657532304487717e+01
4.776987089722789648e+01
6.113670633899091200e+01
4.848945431128105810e+01
5.374505555104828858e+01
5.738776369084465045e+01
4.889275150600753506e+01
5.795718597087660129e+01
5.245052824095615307e+01
5.814401312412545764e+01
5.291034069024929209e+01
4.888269155359381557e+01
4.702552877912192031e+01
5.994958215855498196e+01
5.327031577153788788e+01
5.720574134253223519e+01
5.567333479959872733e+01
6.542531672748690141e+01
7.258210273740158414e+01
5.535246783497789380e+01
5.637919936126545650e+01
7.478956693329732275e+01
6.318846883997542818e+01
5.297212634638654549e+01
7.125883761804330163e+01
5.518925563602424944e+01
5.882700897705641552e+01
6.825791301509526932e+01
6.979710959058932929e+01
6.869959969208186124e+01
5.909800838109770638e+01
6.269132326288708867e+01
5.036962099797947445e+01
6.050725438521957500e+01
5.034587810552483234e+01
6.007537037257848311e+01
5.304248713278821725e+01
6.891747338123828115e+01
6.845056781299285831e+01
5.595006536242438955e+01
6.209866827787659105e+01
6.483841917669289501e+01
7.096913294130096972e+01
5.668332536414033029e+01
6.909521028483608518e+01
7.114059646278580828e+01
6.588912123772119855e+01
7.373298348513962708e+01
6.364718915640304431e+01
6.085343534609473437e+01
6.908127624119229893e+01
6.601269396398687661e+01
6.066363787725990875e+01
5.295674535381252923e+01
5.919469404651892575e+01
6.088863526980741625e+01
5.917297020653865758e+01
6.272041401714139397e+01
6.396841191920771763e+01
5.632467007819081317e+01
4.335877671208800166e+01
6.222174892222877673e+01
4.694274930342849217e+01
6.495326324180747690e+01
6.607770378353689011e+01
6.319160192194601677e+01
5.942149007490164792e+01
7.120326302711862354e+01
6.694063191668386992e+01
6.872269868518310432e+01
7.117084768890019575e+01
7.094647545461128857e+01
6.674000092802327799e+01
6.431153770733648400e+01
6.880252733912944052e+01
5.575041871451569619e+01
4.797407189226294832e+01
6.609275093093289399e+01
5.084270468689617672e+01
5.941641233409035294e+01
5.025938406710943696e+01
3.898523531134896558e+01
6.311930942587677151e+01
5.868157932273343391e+01
6.833026375675106578e+01
6.032003322170519510e+01
6.406572114557094721e+01
6.761138810440697000e+01
6.380216778711322689e+01
6.944887246208104159e+01
7.124752029199007097e+01
4.548735157358601811e+01
5.992521623390022256e+01
5.263946648334901823e+01
5.522713438357991578e+01
4.815188824809879264e+01
5.750016461746671581e+01
6.440906883114303128e+01
5.843105020091984869e+01
5.539901862885481165e+01
4.505816878882536258e+01
4.776669939950003396e+01
5.977924949790952525e+01
6.089030350137412739e+01
6.001798843633246605e+01
6.334025268353340010e+01
5.147907496661414939e+01
6.477330831953138102e+01
6.362904346248776477e+01
7.067581437328000504e+01
6.361946349349829433e+01
5.818692506805705733e+01
7.978493725999857134e+01
7.241049420284151950e+01
5.574438872908221043e+01
6.084948274293901704e+01
6.192511635639281309e+01
5.833812098151761916e+01
5.790122133344769395e+01
7.870693635687067058e+01
5.833124406689316288e+01
5.793383745260138795e+01
7.007273363658588039e+01
5.779353020626695780e+01
6.735730908140409667e+01
4.317409301283108647e+01
6.152128622286293336e+01
6.567367663699261016e+01
6.266775077889175094e+01
5.667569602677139073e+01
7.082525193614925740e+01
6.227958458398027375e+01
6.262654421232514323e+01
6.427890514893357476e+01
6.102720809084678422e+01
5.252190281585243525e+01
5.422864260652361423e+01
5.443215415112786104e+01
5.105001851824491155e+01
5.187077004861819063e+01
5.356511272999428996e+01
5.955008041284359166e+01
5.336934333605697844e+01
6.664176862505475185e+01
6.623721441348932615e+01
5.345438155555135751e+01
5.087533164385293816e+01
4.946394530039162873e+01
6.346176496570749492e+01
4.625944595625053779e+01
5.638840867030167914e+01
5.485607329330301241e+01
4.494319658357526492e+01
5.262139659620705601e+01
5.049137899953848319e+01
6.136819968475740694e+01
6.574609289785503563e+01
7.099975825237875426e+01
6.514790921215259800e+01
5.272132999712096080e+01
5.518611455814464506e+01
7.691848456052248650e+01
6.015293482083259846e+01
7.347010837268136640e+01
6.122431238024596922e+01
5.580324776600375714e+01
6.352233491931182385e+01
6.458220945033947658e+01
5.866128106497193784e+01
6.200569547185056507e+01
6.134780150783987551e+01
6.545087095434550406e+01
5.786718556171407357e+01
4.530718198049519430e+01
6.081600196915411516e+01
5.622616164767654823e+01
4.995572112941658105e+01
5.626507727563352290e+01
5.656346780553917597e+01
7.719680074541004444e+01
6.173347196081740407e+01
7.445939134595568021e+01
7.525340699340269168e+01
7.885372556845241832e+01
7.965758197684070296e+01
7.249074538628012476e+01
7.051270607170134497e+01
7.479181154032092138e+01
7.205895029724653966e+01
7.241004934281988881e+01
5.682498420814204110e+01
6.929676167575009060e+01
6.082601877258937151e+01
7.756133236524514984e+01
7.952431056589863090e+01
7.383782224062643706e+01
6.783799674519850953e+01
6.961342519678336771e+01
6.974749534447879284e+01
8.759667673846315950e+01
6.226976748968032638e+01
7.142262114617466295e+01
7.800918500649770237e+01
8.010319348103709558e+01
8.631571555071928969e+01
6.613488815714484303e+01
7.257438286044251186e+01
6.800766979593652195e+01
5.943165870079432267e+01
6.352732332509040702e+01
6.741096672562248671e+01
6.025362262878542907e+01
7.623401800065801126e+01
5.907165532510527584e+01
7.729243539894423520e+01
7.343460354411361379e+01
6.565009037102160505e+01
6.803790362823316684e+01
5.946761750247412692e+01
7.480775821014948690e+01
6.622095690969304371e+01
6.668810697224246553e+01
7.829763861754915411e+01
7.023094093777045543e+01
6.541206200548147365e+01
7.263986737281391015e+01
7.075469198446630514e+01
5.443290782480241319e+01
6.355119545066639120e+01
6.404242138118171113e+01
7.363399393249454761e+01
7.606596077503148479e+01
6.491530835301664126e+01
6.605401247675763443e+01
6.701189642569839577e+01
7.853981501401993626e+01
8.547789252830540363e+01
6.901342838397728485e+01
7.351094871529525676e+01
6.244073677260363553e+01
7.028268310027802102e+01
6.659473293768533608e+01
6.844568079294276686e+01
5.479293297591505763e+01
5.653010962307925524e+01
6.612086536311909413e+01
7.473993764754159486e+01
6.634995155839983738e+01
6.904798384629850716e+01
5.975255673515647459e+01
6.395421510537028098e+01
6.848738030352980388e+01
6.249807276670875922e+01
7.492293157470520271e+01
6.085849349628597338e+01
5.481045100156725169e+01
6.667018563678476539e+01
6.441561264511226170e+01
5.725384442204904190e+01
5.506654829983846611e+01
7.583087570463817428e+01
6.055638399857608078e+01
6.242123208188726835e+01
5.833074505633316420e+01
5.267542254997815832e+01
6.024554537183408343e+01
5.458794248681133610e+01
5.577228762881989610e+01
5.710132660765327728e+01
6.446778757124378956e+01
5.831860886345242534e+01
7.059428789930859693e+01
6.802400160415754726e+01
5.736679635829748491e+01
5.495744748576876759e+01
6.721912480775942811e+01
5.846558221934739663e+01
6.851947372392464786e+01
4.991965565221777723e+01
7.095394039281605103e+01
5.459111827516398563e+01
5.653169502287914128e+01
5.904081665299853654e+01
6.141928630661455912e+01
6.413496209979888363e+01
6.259387131997633702e+01
6.175750606145615507e+01
6.574741748827618437e+01
6.060700560521852509e+01
6.681316804360385220e+01
6.697452711392114111e+01
5.540463319913678220e+01
4.781197993339193175e+01
5.506203187131302457e+01
6.531217284956764502e+01
6.760202615794592873e+01
7.166404672565086287e+01
4.930994551322925190e+01
6.532722759327388928e+01
7.252795138337552316e+01
5.535395539868821402e+01
5.986677591401953435e+01
7.463058148888121934e+01
6.523384207521353062e+01
5.374710051575883085e+01
6.167603473981253615e+01
5.599632540473266573e+01
5.912229268860867393e+01
6.090866706905803341e+01
6.509488653976779915e+01
6.939747827608935893e+01
6.942591548088813624e+01
7.555797995984717375e+01
6.466349813665839008e+01
6.601676782050796533e+01
6.186645003802659204e+01
6.037077281776845439e+01
7.137142049832394264e+01
7.188656698764857822e+01
6.073053332404214189e+01
6.711385062253150124e+01
6.724019906649958500e+01
7.739372551521221055e+01
6.856624651587411279e+01
7.071133263601971919e+01
7.386214461780751606e+01
7.090199918600364981e+01
6.952754193455277232e+01
7.083305070342115073e+01
5.530793082162654173e+01
5.669033158154331176e+01
8.603390430529638877e+01
6.627361603869735518e+01
5.095807231479633970e+01
6.728121069237052154e+01
6.449410011241191398e+01
8.098949613153384064e+01
7.903771383749817403e+01
6.513590418089465572e+01
7.023400303204458339e+01
7.268023785581885932e+01
6.117914199520825491e+01
4.290312164085699465e+01
6.053449579438338191e+01
6.390006809862764925e+01
6.103001856209139220e+01
6.086742825762636500e+01
5.590296811834002710e+01
5.981264893217785783e+01
4.964799694811282649e+01
5.851537427237237665e+01
5.701741505039109370e+01
6.629165653030081273e+01
5.443452408872625625e+01
6.143811496231012370e+01
5.822806556693674196e+01
5.157819551945826930e+01
5.416108369091563901e+01
4.324190834251024995e+01
4.349554022646410800e+01
4.987242828036789177e+01
6.407145533248089464e+01
5.968260308389486113e+01
6.180765803855532425e+01
5.944155153592694063e+01
5.571067967456767889e+01
5.993214040584234681e+01
6.573558358065211848e+01
5.997978882378070153e+01
5.809308304622499719e+01
5.451104499397421677e+01
5.972652016433236355e+01
4.726857559244047025e+01
5.851070910291105065e+01
4.347590323308884308e+01
5.646248135279132185e+01
7.023625069664331022e+01
6.497207259412670055e+01
6.543358291012565076e+01
5.800091655467261376e+01
6.196340725269813987e+01
5.879373418073519275e+01
6.500547818590634108e+01
5.179337786980109826e+01
5.326321523328440577e+01
6.219595952630580626e+01
5.257110679549406740e+01
6.178592832547857938e+01
6.711982905034868452e+01
6.480535736637153832e+01
6.604944681493287817e+01
6.768781868939497315e+01
6.563907916611556459e+01
6.258192151549048532e+01
6.466636718823998820e+01
4.998754643339322712e+01
5.333759314765217852e+01
6.313718984662497036e+01
5.991035036064206309e+01
5.435412907256432646e+01
4.796186191182028580e+01
3.990257809998524863e+01
5.631309062223244410e+01
5.157688859426871630e+01
4.280271088828046544e+01
4.788492962350992599e+01
4.747560841570165735e+01
5.097628238640370313e+01
5.406239520748490435e+01
6.224240079610573417e+01
5.388452401450566498e+01
5.382154787465978529e+01
5.070719929265293757e+01
5.354844982114397567e+01
5.128494748616256516e+01
5.868227197294167041e+01
5.183399743382491209e+01
4.941547350722709098e+01
5.439606181483474501e+01
5.534060828326207826e+01
4.497420252440461041e+01
5.727823205948602237e+01
5.369689819166611500e+01
5.141292239025435151e+01
5.964306132554930429e+01
4.790241110272156533e+01
5.600369940568064209e+01
4.019954207602302176e+01
5.877386805537438619e+01
4.963998733600442392e+01
4.750827433961850232e+01
5.812940977728479908e+01
4.182299422526387644e+01
4.745136728247515379e+01
4.549567793254964698e+01
4.805063492357407284e+01
5.687887081354253382e+01
5.851729057215993635e+01
3.975206128561398344e+01
3.785053370003833351e+01
4.082779496715016876e+01
3.812319961081261255e+01
3.610917627779744521e+01
4.391981752541479267e+01
4.356162545801691266e+01
4.244996056020647046e+01
4.446586287097549217e+01
4.836569131956313328e+01
4.965117106483209142e+01
4.298960322447138793e+01
4.815563401138700783e+01
5.403793803756942538e+01
4.525496641028082223e+01
4.966826197057230985e+01
5.518792756592529258e+01
5.140936054300282620e+01
4.409864811222002601e+01
5.247113153644135508e+01
4.994224517407547381e+01
5.276203891503633514e+01
4.446583805383892241e+01
4.282587511441274586e+01
3.652923521408942520e+01
5.123601702844521100e+01
5.670720843293003099e+01
4.262720783802873115e+01
4.310677312420637719e+01
4.953570342413880212e+01
5.106725783830814436e+01
4.815642049850834638e+01
5.825028973674488952e+01
5.144023703404781145e+01
5.297783567643777047e+01
3.860282017234856511e+01
4.675167038044761370e+01
4.181627581032862651e+01
4.374301900565810541e+01
3.271199674126061296e+01
3.323133259787541505e+01
3.991580130889033740e+01
4.621368135651357534e+01
3.890625128773493913e+01
4.517067068277287945e+01
5.006107333600220954e+01
3.830248066275239438e+01
3.920553164123518997e+01
4.338684977693012712e+01
3.960004049279852012e+01
3.044926473970756930e+01
3.245299938547086782e+01
3.183364760642554714e+01
4.409978480283739799e+01
3.447344809871174931e+01
5.453660944559243262e+01
3.606512304070681552e+01
4.368106373342990167e+01
3.881651585380031122e+01
4.693392055960021736e+01
4.640945622324608877e+01
4.181822175432967725e+01
4.619060706548297190e+01
3.309303273104011822e+01
2.874622080050276551e+01
4.633214016612307518e+01
4.635463771408910816e+01
3.615804551861064198e+01
5.432857980959177979e+01
5.606821874568392872e+01
4.132579845441475186e+01
4.773045446208908515e+01
4.403986857629919172e+01
4.046392397438776811e+01
4.185126866394751488e+01
6.025952752312851857e+01
3.563223500300208713e+01
5.683353000469458038e+01
4.574033641633909042e+01
4.919695980848771910e+01
5.757453754058482076e+01
4.020589182998872246e+01
4.029953214411047924e+01
4.520904543571498380e+01
4.952325919817305788e+01
4.414492405518259233e+01
4.825062457817627859e+01
4.344838538297787522e+01
5.041371696519150447e+01
3.902505671531701381e+01
4.951113600926965574e+01
5.174643864639281077e+01
3.995193759517025001e+01
3.637241228905322288e+01
4.776492140717149937e+01
4.610293625873439538e+01
2.898313158684299040e+01
3.762163728457236545e+01
5.054328605306982780e+01
5.429402970321037714e+01
5.834538740069026375e+01
4.463827330655184511e+01
4.881097740214526226e+01
4.085927855991025126e+01
3.651332981173751335e+01
4.111582221172434259e+01
4.167446168385162508e+01
3.751619053819825922e+01
3.754916415269253349e+01
4.124517446562705913e+01
3.517375567953086346e+01
3.164556594446168347e+01
5.028260630944610199e+01
3.405207553240153828e+01
3.822621675154878318e+01
3.210291700682913074e+01
3.064112084749798370e+01
3.432003876104202078e+01
2.926869035169804079e+01
3.342596127769085257e+01
3.888418437970138797e+01
3.069988171236465391e+01
3.195371051382880623e+01
2.699608686158003934e+01
3.204753708627647057e+01
2.716477437440161680e+01
3.702269574451308642e+01
2.941552160909145641e+01
4.411781892668236793e+01
2.829800750068997317e+01
3.836292993606141266e+01
4.735151868250079588e+01
3.790261402953253622e+01
3.835822454672022985e+01
2.449242868593999845e+01
2.802185909725760737e+01
2.748431069342905175e+01
3.195726197532311019e+01
3.508527161569916331e+01
2.808649102929533115e+01
2.556853511742115259e+01
3.965822048336600147e+01
3.075151425407181094e+01
2.957951994852126276e+01
3.540199536672565017e+01
2.624075505199130021e+01
3.086592393120779221e+01
4.207285173418352286e+01
3.693620601822997429e+01
5.830061490695971571e+01
2.927303662132794670e+01
3.699603773552357922e+01
2.330060627848008536e+01
3.717894504228612362e+01
2.563291532887986435e+01
2.797979606432113542e+01
3.247204297914808535e+01
3.578374576256370432e+01
2.993982641586515214e+01
2.600820427668555013e+01
3.173961211180525765e+01
3.277693503376909945e+01
3.527835040897732455e+01
3.498573470620331705e+01
3.091686647182539005e+01
3.829852376390969937e+01
3.346942582685448286e+01
3.378687050602032826e+01
2.976587137781232784e+01
3.619402770066496799e+01
3.910894783731503566e+01
4.427703192382264774e+01
2.469957787755625489e+01
2.902146546610462963e+01
4.952346448751895736e+01
3.298317380712546765e+01
3.776864162030300776e+01
3.318822598558356418e+01
2.977001807757115515e+01
5.093440715063690050e+01
3.880112378478312962e+01
3.231694650286615911e+01
4.152184360945636854e+01
3.916700593646347528e+01
3.678362854322967479e+01
4.357193696133913363e+01
3.528895323114586091e+01
3.368326296253028573e+01
2.585556935806374668e+01
3.316266891011152751e+01
4.533741545360913960e+01
3.609264691537107694e+01
4.103238208790869379e+01
3.375941346720489378e+01
3.084705365332654381e+01
3.837083235656614733e+01
3.347042085396311961e+01
2.553086866581232428e+01
3.861572036710449396e+01
4.209628835418045867e+01
4.188093143161529497e+01
4.491270499164608054e+01
3.254816286104804846e+01
3.214900149021942610e+01
3.636809218204094662e+01
6.005284945108618189e+01
3.647594123337506744e+01
4.644718872265556797e+01
4.248672541755751553e+01
4.617662616583489665e+01
3.258861268671189038e+01
3.192467171822586991e+01
2.819546624339897178e+01
3.216154088618465323e+01
4.209352430082727636e+01
3.072240720183827989e+01
3.236992338399230817e+01
5.177904169651011301e+01
3.126842903207937141e+01
4.722651416220369924e+01
3.561093672778978458e+01
4.997057280817107738e+01
4.945308658299924787e+01
3.309127376328057579e+01
4.061503505218166055e+01
5.787579337722886663e+01
3.448347902021466638e+01
4.209634496151493721e+01
4.034373955397676781e+01
2.736452347329227663e+01
2.433652466393353464e+01
3.279327506369197209e+01
2.643795906933330642e+01
2.483663778699664348e+01
3.152396291345868917e+01
1.805576922600334910e+01
2.500182086954053773e+01
2.852774873658987076e+01
2.514808577492811992e+01
2.740146905744724748e+01
2.427744677535314466e+01
2.874102918329171530e+01
2.584988085252342316e+01
2.687248464890213029e+01
2.756280655355084264e+01
2.380512446017042194e+01
2.593108914885299043e+01
2.478452633259229643e+01
2.010700046636670990e+01
1.805524719095694408e+01
2.345852360296858308e+01
2.620282932913230312e+01
2.144049086546408489e+01
2.101113159137123887e+01
2.206665086432337830e+01
3.090992114512656030e+01
2.215381226708612061e+01
3.877169263720188042e+01
3.621840257628716131e+01
2.714340036567527292e+01
3.205775545523419368e+01
4.321421485388068362e+01
3.544585742051895494e+01
1.871774442486908896e+01
3.511190726209856194e+01
1.991835080622598397e+01
2.150154923851667732e+01
2.920083022318076260e+01
3.058175601791888099e+01
2.164832219757926524e+01
2.120938862535293623e+01
2.698204267652818089e+01
2.143241371570300657e+01
2.902413826086213433e+01
2.893383397959803460e+01
2.276865323660905105e+01
2.275033165465218943e+01
2.217477943819155328e+01
2.328958298714913511e+01
1.951368816418577623e+01
1.664779205224241920e+01
2.147601180169178292e+01
1.972121235895487601e+01
3.230190190419799734e+01
2.872386865481083973e+01
2.571634225163369081e+01
2.748241358981131199e+01
2.286218683955523900e+01
2.078130137842120817e+01
2.790277696128375240e+01
2.199640353994543673e+01
2.302123158604203113e+01
2.021753755015543774e+01
2.703239333846952874e+01
1.945499561779914544e+01
3.204392799690182869e+01
3.997525828050151375e+01
2.659075915667547818e+01
2.739336213754576121e+01
2.435628504350775003e+01
3.426720652723014382e+01
3.605278036572978806e+01
3.291019045751851735e+01
3.030505596735512697e+01
2.497735147885486029e+01
2.974437689886915948e+01
3.574663451649814050e+01
2.674703771008583431e+01
2.639691263673768162e+01
3.082605677066019823e+01
2.859817660453198584e+01
2.977203548796676102e+01
2.784746612511113995e+01
2.753172215855123284e+01
2.157100399767767840e+01
2.194536261685015077e+01
3.569691799507753416e+01
3.083615074870139594e+01
2.679765543598218969e+01
3.400071464010169109e+01
2.740937875366821075e+01
3.337725598184056963e+01
2.438932321057014363e+01
3.495696648877503776e+01
2.976344724178262879e+01
3.269062255633593139e+01
3.165369692606432395e+01
2.738049661276718538e+01
1.902408963575888379e+01
2.514920893200014973e+01
2.574849678341567483e+01
3.144113912956422041e+01
2.540552304680090856e+01
2.871454160989722837e+01
3.371151734952238854e+01
3.375072942501304851e+01
3.912136111003520256e+01
2.515557053763338402e+01
3.279719340177960873e+01
2.370055596211770066e+01
2.265694784817519647e+01
2.791451208483754343e+01
2.188569054668650438e+01
3.007890267579651322e+01
2.386667601743537048e+01
2.237262558151411795e+01
3.026152854349422228e+01
2.124699344799055467e+01
2.277305848741914929e+01
2.511885585483930683e+01
2.798853186243429647e+01
2.444780521067432133e+01
4.001709797016840042e+01
2.937758691436906133e+01
2.306784265176053950e+01
3.809625805673929477e+01
4.350595991309440791e+01
4.141254142150955175e+01
3.071213709607862441e+01
2.966248603126381056e+01
3.997116058765183055e+01
3.449592267921953948e+01
4.082234859439216734e+01
4.059825354024153654e+01
3.470704768140985408e+01
5.057233915216124132e+01
4.811961611390325544e+01
3.814970332112025631e+01
4.355834379828829839e+01
4.926555056673415578e+01
4.351796130851596445e+01
4.714997742877423548e+01
3.926140247834530328e+01
3.185943658956671598e+01
5.611211245120572499e+01
4.189523553825559787e+01
4.266030569834810393e+01
3.160210669514995985e+01
3.323840867794537957e+01
4.721691742916166845e+01
5.183035065293609023e+01
5.309121811494097187e+01
4.087219406636773300e+01
3.971093818587565494e+01
2.467223447896103039e+01
3.640367317584695428e+01
4.096764847145718846e+01
3.128323198554927487e+01
4.471950730542010888e+01
5.251474313132695926e+01
2.583078402390911776e+01
4.993496065077774659e+01
2.609490031207155880e+01
3.309032432194707241e+01
3.309180646251922298e+01
2.711145844923272463e+01
3.977175413343518784e+01
4.678106008539574390e+01
3.126816890848980179e+01
4.345511938505740090e+01
3.207054434126897746e+01
3.764337325157045910e+01
3.181866937008194895e+01
2.518719130390028837e+01
3.949133309848861728e+01
2.942010288168864918e+01
3.975149407519768374e+01
3.336419648174257446e+01
4.669741886165669342e+01
3.430804985486184222e+01
3.841827027355295598e+01
3.832997429902129483e+01
4.048183590933614795e+01
3.830122899027195871e+01
3.363162285688863307e+01
3.763647013354256643e+01
2.853866672238069668e+01
3.712646787085120792e+01
3.500986869495903875e+01
3.468307758491271642e+01
3.415425914685771858e+01
4.019006882573827966e+01
3.236017743208953590e+01
3.966438729394439378e+01
4.364969788813099427e+01
4.608543740221669083e+01
3.274066856747440823e+01
3.216507765858207790e+01
3.176316093168939858e+01
2.745856937673962861e+01
3.236888864404634347e+01
3.703984562963642446e+01
3.686795520538451143e+01
4.081278744703021744e+01
4.149553544692960116e+01
2.699860600307147607e+01
3.933323401261103669e+01
3.351251165024168444e+01
3.717748159171680555e+01
2.773665456903122006e+01
3.843087596422289920e+01
3.554908650693401029e+01
4.277841719483276250e+01
3.951068272954145755e+01
3.562605595959740867e+01
3.683934865850095974e+01
4.651845717148270865e+01
5.040719082013225716e+01
3.566132256911742360e+01
4.356128404523808939e+01
4.237692055596078688e+01
3.634225799764135445e+01
3.010181358175248079e+01
3.791218430755638025e+01
3.658151965379155257e+01
2.438988697938371430e+01
3.302550315401970948e+01
2.235267431135484983e+01
2.813659415302810274e+01
3.156327260484013308e+01
2.761930222241110400e+01
3.432472698827272239e+01
2.592439916616779172e+01
3.131585345273911614e+01
3.668754285802052095e+01
4.099059961062845758e+01
3.158732421540723578e+01
3.248243250225196732e+01
3.391059971169685383e+01
3.101079332726658322e+01
3.913590939736590002e+01
4.170261869344213324e+01
3.331574724397001575e+01
3.044645650255746716e+01
3.400785843408561249e+01
3.650126146728376852e+01
3.017470049983062097e+01
3.904780894608217778e+01
5.445959544109651773e+01
3.523432643713734791e+01
3.312399933621985326e+01
3.942417835891875910e+01
3.921598379617818608e+01
3.104129589786358068e+01
3.414299152025509443e+01
3.766101803626704481e+01
3.812867504903829996e+01
2.494104165798978201e+01
2.394816669659742914e+01
3.821343997190092523e+01
4.055490029769205051e+01
3.340461475815143189e+01
3.338374295994685070e+01
3.375696247303803688e+01
4.825331508565684402e+01
3.012258989414824484e+01
3.512256096676298966e+01
2.491149277639055626e+01
3.283791157695642937e+01
3.780396886116155031e+01
3.254769058861869979e+01
2.735577472735480953e+01
3.635717371687040611e+01
4.145379381760506021e+01
3.478793989698394995e+01
4.137066100165811378e+01
3.362374634491681746e+01
2.800592215724912037e+01
4.382615115661049998e+01
4.337890949360647852e+01
5.199824583183984572e+01
2.405476862564572471e+01
3.596046007549008294e+01
3.470689250808911908e+01
4.322695371452643798e+01
3.217109985201050648e+01
3.159593250920800145e+01
4.896662027649237103e+01
3.772806450550195478e+01
4.460347083042692162e+01
2.921995812013989635e+01
2.701372044830076291e+01
2.835938650246112047e+01
3.519936792735963849e+01
4.865715299866081267e+01
3.471541239669350176e+01
