# Supplementary material for: Atomistic simulations of the Escherichia coli ribosome provide selection criteria for translationally active substrates
Source: Nat Chem. 2023 Jun 12;15(7):913–21. doi: 10.1038/s41557-023-01226-w (PMC10322701; doi:10.1038/s41557-023-01226-w)
Supplement: Source Data Fig. 4 — Data in CSV format for the kernel density estimate plots in Fig. 4; each panel and each monomer’s data are in a separate CSV file, named accordingly. [file 41557_2023_1226_MOESM5_ESM.zip › Watson_SourceData_Fig4_panel_B_mon5.csv]

3.391187525803537994e+01
4.898525083805031954e+01
2.801639236843314507e+01
4.005053333623954614e+01
4.472540423551334499e+01
5.280348875983165868e+01
4.503288559248335332e+01
5.264756374536545280e+01
4.447526741956668417e+01
4.493007067705728019e+01
4.861618582803760091e+01
4.247098443936557288e+01
4.440833699410924140e+01
4.560359936698981187e+01
4.405945055301049962e+01
4.384252441021104119e+01
6.751088112401781416e+01
5.795155847533603577e+01
4.896868933528472922e+01
3.904050966920497245e+01
4.221127537588156287e+01
3.907618657215757452e+01
4.721046372764845245e+01
5.857340689143619983e+01
4.677639313150924494e+01
5.048553287710630144e+01
4.570112803898036447e+01
4.646782999814339377e+01
5.167115151925472816e+01
6.091960860709136227e+01
5.221619164689326453e+01
4.793097000550296372e+01
6.048292145972245493e+01
5.079873399287308899e+01
4.113249907192614785e+01
6.571513690928814810e+01
5.576917797973568014e+01
5.100194372362127382e+01
5.448369530564767160e+01
4.797875819351690296e+01
4.582928156224031113e+01
4.529909526082841609e+01
4.535745210292026286e+01
4.417325030087129534e+01
4.592839936009212920e+01
4.871271940298953496e+01
4.484732630824748156e+01
6.928684886272266397e+01
4.323087900937745331e+01
3.528117033977051165e+01
3.812501982438741521e+01
4.292105955326436373e+01
3.896826575837057760e+01
3.326939208331471320e+01
5.802459032800538807e+01
4.584908453583454246e+01
4.401161960369861958e+01
4.848578984026582361e+01
5.199779640024888749e+01
4.456031195923367250e+01
4.486137000412551856e+01
4.883295976470140687e+01
4.775117085168697173e+01
5.504373652013303087e+01
4.781411595894027045e+01
4.480318954176578217e+01
4.959058498624312961e+01
3.481340643706254667e+01
5.315766677356256764e+01
3.985816830421593693e+01
3.760325829755829830e+01
4.157082440462406936e+01
4.583803398576217347e+01
3.786891881084617495e+01
5.845990503425747420e+01
4.928464535828528170e+01
8.924467887556325252e+01
6.922995082982164661e+01
7.214615491358510724e+01
5.134275400169650538e+01
4.003984439330474032e+01
4.001382715867745077e+01
3.563281918342983801e+01
3.317557699254465575e+01
2.896903472443351291e+01
3.399931485253352292e+01
4.214465614552289452e+01
4.432552056923099570e+01
4.489640480695424429e+01
4.759259504744149893e+01
5.622745667652034030e+01
4.824780166142293325e+01
4.155289171626686340e+01
4.423329669111112850e+01
4.352599213692423064e+01
4.713637942254390367e+01
5.085340702034636706e+01
3.781116445711924712e+01
3.820494922636788715e+01
3.963866309211764616e+01
4.851699819104425870e+01
4.589238591962595137e+01
3.822072442714905804e+01
5.816861543332785089e+01
3.780886059608233296e+01
4.857793714154917097e+01
5.534188025570839642e+01
5.225607308060878609e+01
5.651799594239674462e+01
5.605085353938535064e+01
5.288106693421442372e+01
5.889276518017049966e+01
5.516489865629157663e+01
6.221065021486961655e+01
4.400987666803115417e+01
4.997312741933603064e+01
4.427155111475275362e+01
4.175051974891223949e+01
3.949041957013108828e+01
5.797983489564496296e+01
4.290002250146360296e+01
5.732374971723165658e+01
4.009832655719951333e+01
4.180123883432248277e+01
5.137193131501023657e+01
5.310307930115443042e+01
5.072017236761781334e+01
4.937100840807259061e+01
6.072821217716477804e+01
6.219859903850288418e+01
4.621782514675848574e+01
4.965663525679675416e+01
4.200213751403904183e+01
4.671826855474144935e+01
4.256548178385079240e+01
5.705460910724553258e+01
6.039910261227445432e+01
5.054529581502600877e+01
6.013703089480825525e+01
5.801771772197442800e+01
6.326420881821129427e+01
6.077889708857646411e+01
5.579184707229696727e+01
5.494362684629638949e+01
5.371460387259026703e+01
6.342045828597292001e+01
7.689326545500615850e+01
7.316018723293808534e+01
7.962277134507087339e+01
8.140499519568304265e+01
8.440675133877698499e+01
8.410919453913142263e+01
8.663443213295602163e+01
7.663235132425666052e+01
8.339873390937140130e+01
6.602158276501853607e+01
7.936179044064975585e+01
8.379000128351792398e+01
8.635141422893394747e+01
8.563011757406069080e+01
7.803850681474098394e+01
7.788416173621764926e+01
6.994768849413132727e+01
9.056614057697500186e+01
7.265160630866665770e+01
8.419481159003656501e+01
8.435692923125375842e+01
7.613119975449150445e+01
8.653932601474171804e+01
9.552928777700678609e+01
8.646935198459796368e+01
8.732312134531930781e+01
7.824010240428934537e+01
6.815710224070100764e+01
8.199058475984105598e+01
7.175471806487774984e+01
7.567506662258220729e+01
6.363494497595718258e+01
7.240762338649265928e+01
5.154691034656421067e+01
6.326923435377113947e+01
4.991955856929592983e+01
5.145799218785700191e+01
8.191049682789490305e+01
6.733595569660876379e+01
5.466280199794997685e+01
6.385228890415334746e+01
6.616179307066018112e+01
6.647879140941995502e+01
7.315298313912377637e+01
5.242162743959938354e+01
8.044946962355659537e+01
7.397648271293166999e+01
6.630517880478852533e+01
5.809636550863340432e+01
7.078549787865439669e+01
4.083121119412054867e+01
3.769953025917002520e+01
6.349390894998148127e+01
6.985793278646467286e+01
5.634896978700523817e+01
5.093968487646774435e+01
6.143098176712491210e+01
6.050331499871692387e+01
6.211620774766362985e+01
5.468006640954524045e+01
4.705176916442668045e+01
5.676892772902516526e+01
4.626690605553307734e+01
4.665189484534587194e+01
5.753948436181090642e+01
5.480289688337595067e+01
5.959023450158159108e+01
5.636178115547880907e+01
4.692586265570110982e+01
6.176056173085395784e+01
4.548209603389548761e+01
6.652646674040472874e+01
4.884372201760746179e+01
6.027314563361465360e+01
5.565068394225834680e+01
6.307645841661865660e+01
6.320389414965135444e+01
6.028064617710446527e+01
7.688910192008086142e+01
8.080680286753459995e+01
9.425450886969140640e+01
7.446602530907755124e+01
5.516265504065436431e+01
6.947050389852806518e+01
6.479608031982247951e+01
7.709858690137919268e+01
7.261280416176826691e+01
4.689070915417724450e+01
4.778741855922734061e+01
5.692552965765502648e+01
5.082661420787397333e+01
5.949627730365596534e+01
5.881624287615247226e+01
5.278007284864725790e+01
4.900966388872615909e+01
3.582547321332079804e+01
4.552615419209644898e+01
4.009293119248565063e+01
4.107646278146747676e+01
5.408436254225826900e+01
3.776858222513482133e+01
5.230944065535734921e+01
4.503292955624818461e+01
4.634519360179700698e+01
6.287172129793074760e+01
6.112109084162764105e+01
4.442382352009224178e+01
3.525382546065079481e+01
4.438431349526829450e+01
3.508923084084904787e+01
5.280768214103127178e+01
3.773471613147959403e+01
4.221638125855461254e+01
4.997957419576378157e+01
4.186631900548286467e+01
6.177799103272451475e+01
5.482600280774504853e+01
6.416741006372251377e+01
5.290180928800527482e+01
5.322155027208609823e+01
6.391242497601356121e+01
5.757421765826953219e+01
4.838866150859768567e+01
4.985653415307235292e+01
5.150564845538710301e+01
4.821675440163221538e+01
5.184657188542715289e+01
4.633293411145449880e+01
5.753939575636815107e+01
5.389365940558271717e+01
7.611270995761860547e+01
4.513004247651857526e+01
5.553749648003465467e+01
4.800648122442729715e+01
3.294057877309016646e+01
3.277507041513691632e+01
3.570203017386879907e+01
3.860035257152561883e+01
3.955796628242626412e+01
4.180217643519583248e+01
4.648817671996231837e+01
3.124799037981038552e+01
5.131452125649079932e+01
3.670808904557132024e+01
4.618504747443970615e+01
6.862466987218648740e+01
6.714596309200406665e+01
3.254778621348219758e+01
3.542431961714732580e+01
6.159780822377347675e+01
4.862579844106873139e+01
5.053735075767638563e+01
4.044311149430397023e+01
4.684631393462786519e+01
4.131933590095914610e+01
3.510169754837028933e+01
3.972127638798131244e+01
3.214758029546383966e+01
4.201130373188181011e+01
4.477689638843904874e+01
4.323960564207479251e+01
4.420269666619262949e+01
3.458799038330334241e+01
4.075584084956763320e+01
4.158084926902395040e+01
3.663100693851551881e+01
3.869641705027449774e+01
3.877553174329090524e+01
4.497972464390138470e+01
3.378925152115002817e+01
3.938603121951241093e+01
3.305112413807163563e+01
3.546834493900338714e+01
3.482396685105092615e+01
3.116050999116695763e+01
4.819593264452324632e+01
4.117094073224172490e+01
3.541421636336752243e+01
3.088290385508555502e+01
3.536123820644436222e+01
4.017451976926122370e+01
3.444142903699584934e+01
3.132597416841789695e+01
3.915023993062693108e+01
3.373511823053433289e+01
3.243179158975488718e+01
3.765028097310895561e+01
3.532753217162250081e+01
3.156302238483455724e+01
4.538285170185798734e+01
3.965353982302051605e+01
3.582317727706296751e+01
3.871898218776905054e+01
3.158909948209504748e+01
3.676345053690688758e+01
2.606041779054210750e+01
3.954687467841115023e+01
3.780859840164094265e+01
3.321968517473342075e+01
2.971471014943033140e+01
4.625622465784621085e+01
3.602709631391800826e+01
4.606883438667813380e+01
4.363864301302685789e+01
4.809336227740909209e+01
4.034228414130885909e+01
3.852516324337924658e+01
4.267837946698559648e+01
3.698885569175998000e+01
3.801501714073022953e+01
4.110782770581950984e+01
3.610759890634191294e+01
5.030950416385590529e+01
4.132266323319586121e+01
4.216639983583283424e+01
3.937143883628845487e+01
3.603786106389957666e+01
3.489242036939055680e+01
3.358822826002481321e+01
3.573001409746566281e+01
3.696794354355015599e+01
3.850526847316334056e+01
4.402990529597241220e+01
4.157570103044559318e+01
3.852239870861323112e+01
3.965643809641876061e+01
3.679617894770037623e+01
4.325347341974232762e+01
4.076787272542480167e+01
4.437688074008102035e+01
4.322135058305573807e+01
3.850178080330567099e+01
4.791327710189114697e+01
4.969374337884696047e+01
3.199680073180831030e+01
6.025862010248528122e+01
3.847574195606126324e+01
3.609910427321151616e+01
4.070337159057394416e+01
4.666931558416529668e+01
3.012947833728695102e+01
3.886966520290634008e+01
4.046278811577918333e+01
3.795420235508152729e+01
4.332924926084576356e+01
5.128102735305827053e+01
6.000924795523219046e+01
4.047119325998414041e+01
4.186123933429910693e+01
4.239130971626557454e+01
4.273155496565841105e+01
3.471192766364439564e+01
3.139122752067006772e+01
3.785091109232327966e+01
5.547251851244963206e+01
5.263424645958097159e+01
5.062699177293453090e+01
3.110331915166308292e+01
3.761347031990516854e+01
4.585351888318163560e+01
5.684959703093046102e+01
6.367200900426443155e+01
3.790655339168180404e+01
5.092656504900202208e+01
6.162880325035968809e+01
6.090034460534102578e+01
4.694166932844581908e+01
3.839461282153691002e+01
5.278767911784061084e+01
3.010232206224363338e+01
5.262512296737209994e+01
3.789257612351160986e+01
3.671523365087094959e+01
3.882441980081606658e+01
3.347952093181548605e+01
3.101947888957149146e+01
3.629651737818469570e+01
3.543986674023803829e+01
3.684969139525802717e+01
3.756795791104932647e+01
4.062394678803773473e+01
3.867139001943485965e+01
3.227507648622074043e+01
3.399502175221079625e+01
3.553074798232183440e+01
4.456226870965761577e+01
4.070994888729882177e+01
3.882870902584009798e+01
2.693155484781891573e+01
2.974522597265945123e+01
3.774603151851226102e+01
3.172817940451902885e+01
4.242736335657048130e+01
3.649922218539955310e+01
2.800263772685407915e+01
2.848635301638774209e+01
3.446022223117005723e+01
3.236132218878137223e+01
3.791814044085444380e+01
3.524933011488372614e+01
2.790452127290521389e+01
3.637703274888055915e+01
2.638799148899453328e+01
5.049039905839190823e+01
4.597752779040687443e+01
4.366454700084431551e+01
4.204288919031851179e+01
4.462540184246508801e+01
1.901137344544535424e+01
2.804167814676636894e+01
2.748852067980111613e+01
2.779104065625507758e+01
3.890888494900566030e+01
4.579391827408965554e+01
4.518094291306112353e+01
3.891468826611261278e+01
5.231443750333065168e+01
4.842627924040439069e+01
5.068800233542032174e+01
4.795944993799843559e+01
4.660096324143562896e+01
4.360131248501411250e+01
3.447806981542220228e+01
3.896142141701165684e+01
3.624528532654730384e+01
3.443833650718342909e+01
3.481395689859482445e+01
3.630845052398446882e+01
4.099006706509307207e+01
4.973896532054013875e+01
5.801956659952529805e+01
4.963539717659136130e+01
4.959798447757145112e+01
5.115073511415962315e+01
5.254277783809059343e+01
5.397108568331913148e+01
5.207214865628991873e+01
5.389039802816637348e+01
4.043889770988445775e+01
6.814199424595354060e+01
8.099940283249459583e+01
6.142195103134285006e+01
5.744097470696384988e+01
6.619003467882163250e+01
6.142860825181324458e+01
7.317546963533560245e+01
6.491580396335059788e+01
5.045614328612703048e+01
5.471417689776001936e+01
4.720265004012181720e+01
3.821109278579262281e+01
3.850083506534036104e+01
5.473440140222718497e+01
5.085188448351212998e+01
6.537119444190300044e+01
5.408974867409807530e+01
6.230169137920342592e+01
6.720383593113447773e+01
6.278680562702091805e+01
4.885234251070718159e+01
5.260832864438084044e+01
5.141089122566558700e+01
5.840479205833936049e+01
6.082691383103340854e+01
4.758520033099208035e+01
5.563360504877712742e+01
5.783845267744743524e+01
5.862470028652234788e+01
5.517337247607696327e+01
5.713994567246353284e+01
5.235341927439219489e+01
4.112591734564126256e+01
4.905331989560971806e+01
4.739429053176593243e+01
4.617654804831297355e+01
4.117650719083312083e+01
4.889018904280064959e+01
4.689473259573517083e+01
6.130348661581125924e+01
6.307769029606613032e+01
4.979722357759171558e+01
5.961316116364801587e+01
6.519277756435259619e+01
5.709410339740583140e+01
5.129119162003766519e+01
6.279781215219716017e+01
6.299814628955215312e+01
5.847110487840229354e+01
6.196293978667838331e+01
6.356040817625525818e+01
6.486738220399109878e+01
6.503728336333527693e+01
7.026216546989037681e+01
6.471083348210989072e+01
6.003887230774159889e+01
6.660717497608297322e+01
7.146212370049921958e+01
6.466610615836553677e+01
6.346595827579022853e+01
5.992738348652832059e+01
5.196302644634582890e+01
6.463940636254606886e+01
6.810721834099904015e+01
6.752083522513520109e+01
7.111198139016407538e+01
6.609984435298405003e+01
5.929225345835391181e+01
5.801279732993171478e+01
5.706168632799136020e+01
4.293942912646054566e+01
4.948278627265381147e+01
5.838097261187275677e+01
5.503682589623100085e+01
6.503511312427433211e+01
6.101205717764404568e+01
5.601373982770436299e+01
5.577980037292831383e+01
5.912015224629664800e+01
5.815445847271292479e+01
6.333333486832837167e+01
5.813517875917698774e+01
5.767475470351292444e+01
6.773674999511548833e+01
5.921633421568285627e+01
6.042444511419595443e+01
5.913990280301194247e+01
5.760817067222998134e+01
6.002973802115024426e+01
5.860693867205208107e+01
5.399032490585430111e+01
5.850878511592503628e+01
5.534250884589322794e+01
6.247914886307561488e+01
5.079577123384431303e+01
6.234792804344237993e+01
5.772105216557654472e+01
5.672930614833876461e+01
6.593435139300804337e+01
7.190172536498783984e+01
6.525850696858474009e+01
6.321076170045467535e+01
5.605436414070294404e+01
6.129156733726191675e+01
6.311179882139662567e+01
6.161487472507602092e+01
6.710956206270807911e+01
6.295294712815012872e+01
5.780630404878684914e+01
5.304273131882566616e+01
5.878162947870873722e+01
5.599504475585397500e+01
6.496601816163850174e+01
6.598145823869637638e+01
6.143410568728399568e+01
6.463137211768614065e+01
7.007326688258122260e+01
5.968140148827814784e+01
4.948991083728522966e+01
4.758923942270561724e+01
4.547293635584373561e+01
4.637686353981764142e+01
4.557985417138483086e+01
5.311156465934001147e+01
4.648730725771904559e+01
5.007413090482981488e+01
5.644999096993057464e+01
4.605569897980203820e+01
5.372152594074799481e+01
4.558970225610527649e+01
4.202652958661769134e+01
5.127608146706279513e+01
5.013751179998879337e+01
5.382376303543193785e+01
3.415149713995858605e+01
3.799244557672029288e+01
3.900839827514514013e+01
5.138476602694757389e+01
3.948720754362535956e+01
4.373831255957330910e+01
5.518037617259221861e+01
5.080591400030209570e+01
5.613962891585597248e+01
5.878299973610649687e+01
5.161840741188360226e+01
5.831170013869778046e+01
5.210274482204422952e+01
4.472453789375921929e+01
5.249905066375591645e+01
5.174979195963238254e+01
5.149752374841588676e+01
4.266248636829805463e+01
5.542343004929595196e+01
5.958754698261623872e+01
4.970547685521425052e+01
4.779082758633776251e+01
4.500565636307260320e+01
4.482698634107649127e+01
5.085187508603542028e+01
4.853465606884392258e+01
3.995839160180128857e+01
4.760123805405527264e+01
5.940897531155439282e+01
4.959646085785130509e+01
5.228097317455063120e+01
5.348367687996047692e+01
4.294740401604394719e+01
6.316780759463646433e+01
5.053061668813045770e+01
5.637926104815107919e+01
5.850486189732882281e+01
5.266376155916648827e+01
5.898099191957072662e+01
6.570773165283772244e+01
4.032878002236237336e+01
4.470954388564577897e+01
4.603974930652225339e+01
4.243676731967318005e+01
5.024059746937540893e+01
4.196084004448074012e+01
4.287518416127010568e+01
4.231672746336514734e+01
4.833235192372992373e+01
3.359508663196584877e+01
4.485717967378749904e+01
4.453226754294246348e+01
5.230396522025653638e+01
6.654246655899520135e+01
6.278160844078115588e+01
5.041963852900097010e+01
4.285969230843992506e+01
4.488183763811249349e+01
5.626189479298807328e+01
4.588030748969969608e+01
6.564806421779080381e+01
4.432112437999782628e+01
4.222856850523141503e+01
5.577544378624057941e+01
6.108678002741391566e+01
5.682442435658026625e+01
4.954645297827770634e+01
4.974347007741358340e+01
5.262720732393819389e+01
3.737953404620103726e+01
5.378889979548055322e+01
5.167268100383196128e+01
4.938390364803897370e+01
5.611265103753940053e+01
5.678899341739708007e+01
5.856517686614558471e+01
4.447389564850444543e+01
4.361910415663678720e+01
6.445080623523679719e+01
4.865012290133167738e+01
5.668250730332901099e+01
6.198512063510248282e+01
5.807102754651096888e+01
4.721241620754883428e+01
5.558093429572921451e+01
4.508132530795162296e+01
5.161739210752656248e+01
4.946116747387174684e+01
6.073905156007499073e+01
5.406066805324860525e+01
5.070008713815028756e+01
4.590445267943123753e+01
5.294027136189461658e+01
6.444959534602742224e+01
5.320952537253973702e+01
5.891600476870897296e+01
5.674005438524830680e+01
5.375263288183219856e+01
5.405903190983787709e+01
4.297349099548777218e+01
5.608362180815091591e+01
6.055054343643572423e+01
7.315066779417905707e+01
5.273402837583807212e+01
5.768607280732801001e+01
6.273860673424866263e+01
5.517240946754204600e+01
7.558440511449983035e+01
6.949807542813552175e+01
6.809728929430431776e+01
3.182553318493833672e+01
4.747248092642967521e+01
5.285441097016709477e+01
4.508544342786451153e+01
6.104496908513967668e+01
5.686598118333202478e+01
5.014013640440126096e+01
5.837206473656315353e+01
4.494300794928293641e+01
4.364665448795273761e+01
5.507600442707241228e+01
5.487755749703256924e+01
5.747516835730461793e+01
4.387405509828102623e+01
4.604832140114022110e+01
4.700502608724467990e+01
5.208627631281785852e+01
4.178040719203819009e+01
5.387987231730084403e+01
4.118637855033451700e+01
3.812277248144172148e+01
5.066859932875072303e+01
4.472947155298428612e+01
4.628238246272394463e+01
4.168369369817792602e+01
5.266696144427894666e+01
5.078672675888520871e+01
4.646159922031642253e+01
4.780022175531177453e+01
4.451894617461355352e+01
4.842365990149929900e+01
4.290884262326915888e+01
4.706420560194050040e+01
5.538046545956407130e+01
5.559455997171284736e+01
6.710071087057126249e+01
5.438555526301048104e+01
4.763147796395465861e+01
4.493415989407136379e+01
4.930816170650613373e+01
4.052711454645879030e+01
5.743575903538274474e+01
5.455404544761847774e+01
5.416754044048382610e+01
5.016423405169133076e+01
5.221698713005559256e+01
5.011722808916931626e+01
5.137303119563159726e+01
3.775497940647601069e+01
4.822902213914350256e+01
4.696129225919725769e+01
6.139551539052683893e+01
5.353368289033483762e+01
5.164287264354803142e+01
6.041445378529308385e+01
4.811265072466006387e+01
5.629882865611511988e+01
5.558764956155508230e+01
5.129787871063324900e+01
6.140470410234084397e+01
4.877564458828433658e+01
6.442073956294576931e+01
5.552528991931145441e+01
5.920293986172985257e+01
5.161166312291948088e+01
4.245517253258956458e+01
5.087604842283982265e+01
6.263776751634801343e+01
5.069323404575425940e+01
3.667802517919508176e+01
6.008480155027433511e+01
5.196691984151260613e+01
6.213076039387487981e+01
6.231545385449683039e+01
5.471413201563547091e+01
5.281359239943316908e+01
4.704339602999885273e+01
6.466754831291753192e+01
4.748184939652392700e+01
5.021552679357578342e+01
4.706561757019003522e+01
5.765474915817481616e+01
5.730235878225271762e+01
4.893447793268280321e+01
5.278072256043140698e+01
5.245941300396831508e+01
5.567745729979253611e+01
4.953985708750596473e+01
4.946639059423145568e+01
6.104666230051636688e+01
4.776858492776364074e+01
5.288854065760256873e+01
5.280372772520819780e+01
4.787316552480279341e+01
4.972687955666228277e+01
5.220799159271297896e+01
5.734161869071957796e+01
5.513974577418328948e+01
4.294727905738009355e+01
3.055657551817646223e+01
4.399029887822643303e+01
4.982195246389494514e+01
6.176043417316277129e+01
6.518070629136043692e+01
3.443083108465268793e+01
4.698976475918956908e+01
5.886757450614297227e+01
4.781653056702282356e+01
5.127573438776393999e+01
6.217527110240655475e+01
6.343087784261970796e+01
5.688565274347094913e+01
6.052293283855193096e+01
6.948981149424058401e+01
5.249302748065315427e+01
6.181901858596260269e+01
6.440527112795072640e+01
5.092281114350307547e+01
6.141839691941715529e+01
6.124412435732457283e+01
6.171655591653210848e+01
6.919155020297270653e+01
6.958374805009570707e+01
7.834182769723226158e+01
7.321863998176928590e+01
4.583366812345877861e+01
6.012422377580421795e+01
6.558101883775694319e+01
6.290961139062028451e+01
4.807752055205342145e+01
4.970442510716456042e+01
5.496948889661748439e+01
4.486594925095646857e+01
3.941786936680426834e+01
3.009966299865820716e+01
3.420308031719180519e+01
3.013607716546419013e+01
4.911122672166309400e+01
4.910897003298842378e+01
4.045684325724244701e+01
4.672782456049738897e+01
4.508204148586360560e+01
5.220326651398381301e+01
4.428034054013158283e+01
3.886017701374374411e+01
2.503964783438805242e+01
3.277421513439450251e+01
3.004103046041348080e+01
2.733857814642414041e+01
4.034792372368047353e+01
2.474063406557874245e+01
4.311279552012774019e+01
2.581938596138820330e+01
2.804898495473486264e+01
3.400052109391461386e+01
2.212601261281187703e+01
5.350026272973536834e+01
2.997403198561496040e+01
3.008074969456058412e+01
1.062251210152656000e+01
1.514139403882862922e+01
2.030285494884263997e+01
3.602640628295332448e+01
4.929944445317303092e+01
4.905144873983342535e+01
2.184929921486254045e+01
3.539214785053966494e+01
3.627934917632862266e+01
4.907744898746337725e+01
4.800044114853861288e+01
4.076387488434904327e+01
4.141224917844698439e+01
3.347217556561010809e+01
3.617910848754660691e+01
5.912671448770024796e+01
4.593356554962225147e+01
4.025209059978920578e+01
5.521867174366659015e+01
6.045643671217204229e+01
5.426803199997757332e+01
4.649543042192826903e+01
5.255293800768387058e+01
4.919708965103678366e+01
4.187983857032197932e+01
2.831740404684194345e+01
4.525674514812601501e+01
7.448702298600029792e+01
5.462176410657485803e+01
5.269205470590435425e+01
5.652117663072053944e+01
4.642916477603031922e+01
3.878693911091698965e+01
4.908530391262430470e+01
5.222407357126288474e+01
4.573273539419688660e+01
4.333498219116396655e+01
5.129391528110254939e+01
5.401837139664805676e+01
5.392340246925755309e+01
5.048344210354975559e+01
3.539252745028637293e+01
5.389548163171017592e+01
3.528073902346081780e+01
4.064241552437852789e+01
4.155045058489401555e+01
5.392343739547583681e+01
6.798276846632063553e+01
5.383853571208207001e+01
5.937236719830324461e+01
4.784157665838640838e+01
5.171361445026195724e+01
4.739429755416761481e+01
4.251373258943313971e+01
4.532136607133995909e+01
5.544011974401855269e+01
4.621591766303388482e+01
4.433417459654226178e+01
5.381519394027967707e+01
3.537948745030562492e+01
4.410787173522128768e+01
4.769056694884184111e+01
5.008349202593907989e+01
5.519259338476945231e+01
5.328822742925678568e+01
4.562947265480213588e+01
4.895313526557680461e+01
5.815562976094926739e+01
4.941307190901395785e+01
5.233622005097290497e+01
4.497385007925100098e+01
5.517104519688412978e+01
4.345932013006363803e+01
4.871818372521107676e+01
4.968079071640573829e+01
5.574464034691114733e+01
5.749772981657753235e+01
4.886706691892109689e+01
4.435143567169244960e+01
4.841890991729751903e+01
5.458660262737974023e+01
4.401489788445451268e+01
4.835641474666496009e+01
4.706030901416449552e+01
4.198367718105598101e+01
4.847274586993733436e+01
5.442518454070727785e+01
4.894029661155389732e+01
5.481957231872058145e+01
4.048259700648910808e+01
4.776003866235195261e+01
5.667928376038903338e+01
4.815237698727175797e+01
4.526807730566597598e+01
5.304477487821457515e+01
3.402804136957822578e+01
5.344915140269539933e+01
5.432739660589633246e+01
4.236294057020311499e+01
4.038094284389753597e+01
6.604891520057609000e+01
7.418595039155354698e+01
5.172433042522990121e+01
4.596102393901039562e+01
4.712435809953380073e+01
5.400712212656895872e+01
4.445571277858209669e+01
5.116479657405174208e+01
5.320382337923394545e+01
5.303373190205453369e+01
4.966819504219068193e+01
4.928723153347770136e+01
5.276648272864785127e+01
