# Supplementary material for: Atomistic simulations of the Escherichia coli ribosome provide selection criteria for translationally active substrates
Source: Nat Chem. 2023 Jun 12;15(7):913–21. doi: 10.1038/s41557-023-01226-w (PMC10322701; doi:10.1038/s41557-023-01226-w)
Supplement: Source Data Fig. 4 — Data in CSV format for the kernel density estimate plots in Fig. 4; each panel and each monomer’s data are in a separate CSV file, named accordingly. [file 41557_2023_1226_MOESM5_ESM.zip › Watson_SourceData_Fig4_panel_B_mon1.csv]

8.867689721082088283e+01
1.064185299265857765e+02
1.108092137675239996e+02
9.703446333767131193e+01
1.120875029085837724e+02
1.105159729723533673e+02
9.519797490384753758e+01
1.032714495702859523e+02
9.678121541316596677e+01
9.815322384855922166e+01
1.115809520203549852e+02
7.814094112376172063e+01
9.567441888666856187e+01
7.834011041068156089e+01
8.879014038687095933e+01
7.645571932951030192e+01
8.399687018341391820e+01
9.319843822292456537e+01
8.485972168879362698e+01
8.736466262171548181e+01
9.232854924535909902e+01
8.000522622843199372e+01
8.820913537101962731e+01
8.956811344424680499e+01
8.621737768221900922e+01
8.726228674796095675e+01
8.826545495100583594e+01
6.049415858835482140e+01
8.349107744264216535e+01
9.903991704034451971e+01
8.919828209909492500e+01
9.900987787465761869e+01
9.281085780598874635e+01
9.329149935078352485e+01
9.128974535162815584e+01
8.620600107574510673e+01
7.786674856946950740e+01
8.644675767534795341e+01
8.063595095769171905e+01
9.341153196343707066e+01
8.914487371475865984e+01
1.019343902018412251e+02
8.002597524220225012e+01
8.647081136202717744e+01
8.536832545924960414e+01
7.535027334874141047e+01
6.757751350144268088e+01
8.340339460204604904e+01
8.297197638136141506e+01
7.228866517163925209e+01
7.638683751330260918e+01
8.725520333284528363e+01
7.076027319257329395e+01
7.536486428807815230e+01
9.273025502933187170e+01
8.743262776972778738e+01
9.139164602387062075e+01
9.781660472809693374e+01
9.066212273613666639e+01
7.977522678372690734e+01
9.140354407339521003e+01
9.057570046998320379e+01
8.874751230417511749e+01
8.607462980683692422e+01
9.538337217710522964e+01
8.962112648217446065e+01
9.274997021536961483e+01
8.167389981001086596e+01
8.786486132773769953e+01
9.422978973267852609e+01
9.910929110862737446e+01
9.567479224497195389e+01
9.878996889465661013e+01
1.158771727512649221e+02
1.084295936992385094e+02
9.426424110332298767e+01
9.185030902257308583e+01
8.519509116043604990e+01
6.982610063700163039e+01
5.965601468697008158e+01
7.545531088733595482e+01
8.862485306752552106e+01
7.313966795257174169e+01
8.738087607091192410e+01
6.656465894228425384e+01
8.247769993471789007e+01
5.480881885992531011e+01
7.294359744368736642e+01
7.393652352556178187e+01
6.727052656811858355e+01
8.991190763123493923e+01
7.409047996460508045e+01
6.441066622414727760e+01
6.439006469331117444e+01
6.672024257187997875e+01
6.272930278023383011e+01
6.385977059996120175e+01
6.424808532349392465e+01
6.561933853604759292e+01
6.417890982139061862e+01
7.235071723278583988e+01
5.910326491028248341e+01
6.112681428632260605e+01
6.470141641499294849e+01
6.009542661610412750e+01
5.992935272548365333e+01
6.426527105573524068e+01
7.071453841931560191e+01
6.045552571628678606e+01
5.209998961087203639e+01
6.926767378575299006e+01
6.412160541933674551e+01
6.883661419960253625e+01
7.163732378084725383e+01
6.314797520393519648e+01
6.780953844374108996e+01
8.401926586265234675e+01
6.545939649699063523e+01
6.519158790137073822e+01
7.334211683592734232e+01
6.020249261078937053e+01
6.822247096961903878e+01
6.097312126694595236e+01
6.583198823005727718e+01
7.589204381036797997e+01
6.738307588996072184e+01
7.146408959825812701e+01
7.032396512374519659e+01
6.337332969168664221e+01
6.492514469756227413e+01
6.780959357518790398e+01
7.064564823839951657e+01
8.228208446024306966e+01
9.282703578100124275e+01
9.569465162729609631e+01
7.313949980056102618e+01
1.091883123948769736e+02
7.799004990816577276e+01
8.626664811897553875e+01
9.892798991247633467e+01
1.069289539560826228e+02
1.181751584267597650e+02
9.570981497117436732e+01
9.260909985893856344e+01
1.010095272774892692e+02
1.257780415724640619e+02
8.317614002023746878e+01
8.781259553736539658e+01
7.914480710594291679e+01
9.079707942995518977e+01
8.714065134123093515e+01
8.653137267015587497e+01
9.766034787294341868e+01
8.300689435915602132e+01
8.959512584969679949e+01
8.651913298578558909e+01
8.923129796459097918e+01
8.494622485624796582e+01
8.955731451816275523e+01
8.396602348758197820e+01
8.966906143972089183e+01
8.752965694709824618e+01
8.417993324684051970e+01
7.821018458781649940e+01
9.369998538601574012e+01
8.727293420338146746e+01
8.681604135989573479e+01
9.186425107041993954e+01
9.683561795204309419e+01
9.009516068553138268e+01
1.012761099120602779e+02
8.919724117861387924e+01
1.082450977905973701e+02
9.917979603425504820e+01
8.665788605466890715e+01
8.747562491018713615e+01
8.613134729058357664e+01
8.545624883164094854e+01
9.997239589680482652e+01
8.757343481851104627e+01
1.079272103123236093e+02
9.830566519181901697e+01
8.733188863902400101e+01
9.793567521762484773e+01
8.908662971060969937e+01
9.481592566007385869e+01
8.878215795545322919e+01
1.124340847374324284e+02
9.806937233879045834e+01
1.018293997293980482e+02
1.024492435724936286e+02
8.372086059392417212e+01
9.813829215376715354e+01
8.912706977486998028e+01
9.932801541824716196e+01
8.735415951751991770e+01
8.028355502147141465e+01
9.189617490771212260e+01
9.766685956391769707e+01
9.428656376530688021e+01
9.976780172169816296e+01
9.819651625042297383e+01
9.416574749168842118e+01
8.964324324683640555e+01
8.539811454109155875e+01
9.422718984625227279e+01
1.057733646773437641e+02
9.850026226380282424e+01
9.276019450493491547e+01
8.305399461407507999e+01
9.555317486176686259e+01
9.960138312313387132e+01
9.379243581801749485e+01
1.000535659337513721e+02
8.952134882983666841e+01
1.007368684049136647e+02
8.685646752955641148e+01
9.291169387058603490e+01
1.041643908478499014e+02
9.752064515144836321e+01
9.453561583279770275e+01
9.451600320007248968e+01
1.111616780870761119e+02
8.622878070213546664e+01
9.540319108641693902e+01
1.041421921230170256e+02
8.364741167853061654e+01
1.129861324148275372e+02
9.525933132890015997e+01
9.003870208864854874e+01
9.727346419324420879e+01
8.136524716109998678e+01
1.066163818871740006e+02
1.113745558685896668e+02
8.539869157565861713e+01
9.709857053594599563e+01
8.427415518495257629e+01
8.897356750366732570e+01
9.590186163440519351e+01
9.488993915156510184e+01
8.994037177033966657e+01
1.034463715860073876e+02
9.769576155948408314e+01
9.520883579632659632e+01
8.918420478106867222e+01
1.088276231937701368e+02
6.874084056551755850e+01
9.104587781174836891e+01
9.716817950386820257e+01
8.669464021255868147e+01
1.032944216026519513e+02
8.713390967279491406e+01
9.803411314772461083e+01
9.712908986943016032e+01
1.001204465575394096e+02
9.204484217088737807e+01
9.595028307390278144e+01
1.025055694352049187e+02
1.140545001080244418e+02
8.793541259350895700e+01
1.026737032519138637e+02
1.080440272770665047e+02
9.464251546902805501e+01
8.804962292838217763e+01
8.701248903755038100e+01
8.854205657164833099e+01
8.346533299475220247e+01
7.959984674284682171e+01
7.281104675103010493e+01
6.441347869532570769e+01
9.245064164715154220e+01
8.415410185424354950e+01
7.850331134677752232e+01
7.447254384544810080e+01
7.758866179274495778e+01
8.516884169137038896e+01
7.672848789152462246e+01
7.582650022089796948e+01
7.815887975283378353e+01
7.030911118237247592e+01
8.026754276059664051e+01
7.372263421465652300e+01
7.887922463080298030e+01
8.566378544100523129e+01
7.688527034179890052e+01
7.728241377834605430e+01
7.410412636088896932e+01
7.822456129062241814e+01
7.823352790503065535e+01
9.160457376182627343e+01
6.631042399819808963e+01
8.290355127874892105e+01
7.939719839749353980e+01
7.723637933152893709e+01
7.486116916400607124e+01
8.478684832957870299e+01
8.514817099901411268e+01
7.834914262390846318e+01
8.950097900469467049e+01
8.169205612967179775e+01
8.540339729941103997e+01
7.458864801480821427e+01
8.022516951774612437e+01
7.165939239838378683e+01
7.664483098315218967e+01
7.373193932995512512e+01
7.566659802788474565e+01
7.592998273753136118e+01
7.437365506157377126e+01
6.668063365078224081e+01
7.021746968264218935e+01
8.013332214921696561e+01
7.459205537075301606e+01
7.502886878715536056e+01
7.352642049892851617e+01
9.940510718431903570e+01
9.623789399748390849e+01
8.982298768629839003e+01
9.297266120785809562e+01
1.059878491410919423e+02
8.922989510310414119e+01
1.060857773513029088e+02
9.939367315693056071e+01
8.762309417337866080e+01
9.350858540342044023e+01
7.853606132351087865e+01
7.168851726433423721e+01
1.169193284692975112e+02
7.836396915097674309e+01
1.058537056688698073e+02
8.295833594556889068e+01
9.265498758633049192e+01
9.709782403850384469e+01
9.386214037376305441e+01
1.030290368251037734e+02
1.060101606060571413e+02
9.374252065778289023e+01
1.006166701938433761e+02
9.826107404691974523e+01
9.551620098588330166e+01
9.061182088433331216e+01
9.398512392086156808e+01
9.734829175524653522e+01
8.418722677142538657e+01
9.389792504321121669e+01
1.211612279452556891e+02
9.070568938246304924e+01
1.070216084221179926e+02
9.132920349552897221e+01
9.006829723211346561e+01
9.150427412766408963e+01
9.358223800027373329e+01
8.723855619605511436e+01
8.485521028842579483e+01
8.797430324705997862e+01
1.020552928233046401e+02
8.488302452562491851e+01
8.244924278225832381e+01
8.775138150315883934e+01
8.408609175058937524e+01
9.130278704236339138e+01
9.016579772064086740e+01
9.179642299722736709e+01
9.919107183341930067e+01
8.948206723367921711e+01
9.233220110944262160e+01
8.894553039766010727e+01
9.052047382417980259e+01
8.407721511606018794e+01
1.156107867120359316e+02
7.664151671373689112e+01
9.259506778113416203e+01
8.941295507650549723e+01
9.279343513597000026e+01
8.435545791116730641e+01
1.036733398104667430e+02
9.714633427345147254e+01
9.815066215637376956e+01
1.095908190839991079e+02
1.136000915040113313e+02
1.080026147012264346e+02
1.030428837885736613e+02
1.135071707972665962e+02
1.061553447314721410e+02
1.054814521233229101e+02
1.002922898239391003e+02
1.121766550882961582e+02
1.220125391523264398e+02
1.028296836609114990e+02
9.893193825040096101e+01
1.011284347792398393e+02
1.059417459417330321e+02
1.003406185505010626e+02
1.107518645961605017e+02
1.145717484765648351e+02
1.181174957855125598e+02
1.272837772003547343e+02
1.114477844051081803e+02
1.036642163553699447e+02
1.199386079495169923e+02
1.176237181017566371e+02
1.103723549811365245e+02
1.043058645407622436e+02
1.071485636292642738e+02
1.123257168288084102e+02
1.044323431133421849e+02
9.706328626742829613e+01
1.032453664071520620e+02
1.090414279950642253e+02
8.608763971046698771e+01
1.133490478341528274e+02
1.201100712000989006e+02
9.961016604182202627e+01
1.122682520203768917e+02
1.113007753798782886e+02
1.106667053937338068e+02
1.117575488174931451e+02
9.717281949395673735e+01
1.221604309989418198e+02
1.166637234847842279e+02
1.099065249924367009e+02
1.079703790943772646e+02
9.770179337784621509e+01
1.127583118630203671e+02
1.057938359750170747e+02
1.215270917283593803e+02
1.247317653468288654e+02
9.880953891985295456e+01
6.763284047927761833e+01
1.182128743937426378e+02
1.246713350513855829e+02
1.111363489214473503e+02
9.718878192849446407e+01
1.100570931509607675e+02
1.044336127197833406e+02
1.151458389180022550e+02
1.163266504857408989e+02
1.102132165784433226e+02
8.586190079586019408e+01
1.046461503969009499e+02
9.390966048109434894e+01
8.593258705382099549e+01
8.581808015864436356e+01
7.696655180816593145e+01
9.239459387094431975e+01
8.758814803606033195e+01
1.021015040830577192e+02
7.738659445712559659e+01
9.705364975636176439e+01
8.650666296945603051e+01
6.449775545618466310e+01
6.268435767855878993e+01
1.038621242755073837e+02
9.989473793654316580e+01
1.075778420756198699e+02
1.078504850194580484e+02
9.150576598527997874e+01
1.070878311531018880e+02
1.124486031155341834e+02
9.181922117527911098e+01
9.856959706315012681e+01
9.450930612812898346e+01
1.072765001214423251e+02
1.135078054500686449e+02
1.115060460385026744e+02
1.090083360517295858e+02
1.113998137687047318e+02
9.341518143678153763e+01
9.969461834041112525e+01
1.296376243506305457e+02
1.118819882615791954e+02
9.811330301840844470e+01
7.969636125493376255e+01
1.041470410816393724e+02
1.094903244202659351e+02
1.067051542078495601e+02
9.762906648769983065e+01
9.595728509307288334e+01
9.611326831587274455e+01
9.754757840640399991e+01
1.032219319664432504e+02
1.144763200114889088e+02
9.881314591272939651e+01
1.023200667937505415e+02
1.076994267303598463e+02
1.022807948409450347e+02
8.928300172966783066e+01
8.550463094289482058e+01
1.089396643757572747e+02
1.043588992640864603e+02
1.222190105377447225e+02
9.928677896166084338e+01
9.847388397513338987e+01
1.163672716149574029e+02
1.186038835477139770e+02
1.061686235813269121e+02
1.179335365153283419e+02
1.131144625459586592e+02
1.071480004101461674e+02
1.137994869630967969e+02
1.027087323270982893e+02
1.085070028869110814e+02
9.920471930835060448e+01
1.082922717137190034e+02
1.103303272123181387e+02
1.112983160108909289e+02
1.225656566802314273e+02
1.036280429872526412e+02
1.194443660383033148e+02
1.254770362096226108e+02
1.092550445731766473e+02
1.214502487076066899e+02
1.151402160451069534e+02
1.118421137980903808e+02
1.106126069923563477e+02
9.925224838425117468e+01
1.056317717674048282e+02
1.205071441840894551e+02
1.184843209526326291e+02
1.138656231221173130e+02
1.048358584884366138e+02
1.099204592820348125e+02
1.085513174328216195e+02
1.155293122469797851e+02
1.184104544920046038e+02
1.166641916709457263e+02
1.255969287944922570e+02
1.109889034377464014e+02
1.009906635737568195e+02
1.110266836544281546e+02
9.960847170044297627e+01
1.106706950493022106e+02
1.106145456710567743e+02
1.158360597864906367e+02
1.038608001499322171e+02
1.109149356499586219e+02
1.072642539180159247e+02
1.124467904598433137e+02
1.070287317174047388e+02
9.852303986172459815e+01
1.161382270101306489e+02
1.097584648795251496e+02
9.549650032017738965e+01
1.008392321125712527e+02
1.138834823618800982e+02
1.014588013019235859e+02
1.085231432590013441e+02
9.314869042173707214e+01
1.098054600189616252e+02
1.000571435263776010e+02
1.046719552868112402e+02
1.152686585095091232e+02
1.095713820219064445e+02
1.117016132572778702e+02
1.162764941385545541e+02
1.149197168492427181e+02
1.087798631210155378e+02
1.116754456260983375e+02
1.100702226927722336e+02
1.121666592088132575e+02
1.275366245891822956e+02
1.122852593192020976e+02
1.197628067999381614e+02
1.061864695366614200e+02
1.065012087994230541e+02
1.257813674672078577e+02
1.116819228994539088e+02
1.205941848629026936e+02
1.146202101438487233e+02
1.021577894680824414e+02
1.196928113191340799e+02
1.211831181588366775e+02
1.122039976383153004e+02
1.143481464037767381e+02
1.118890949612954273e+02
1.041332527314952614e+02
1.093686326976590379e+02
1.122082428777818564e+02
1.123186359504144747e+02
1.096434022086021542e+02
1.107840201441770063e+02
1.092396572337696199e+02
1.034929068042932983e+02
1.150322401135972967e+02
1.115407354765274164e+02
1.154906440598402213e+02
1.046248734535332261e+02
9.422409933738553889e+01
9.658906632679668292e+01
9.398507994572791802e+01
1.047812038618248351e+02
9.853383304764547290e+01
9.999918484990287482e+01
9.725026078657599271e+01
1.174535098976825367e+02
1.090783736562538735e+02
1.170265502131197763e+02
1.133532663415269752e+02
1.056120988913385759e+02
1.115509558411840061e+02
1.050225415242662166e+02
1.173047544799537008e+02
1.104812153490379387e+02
1.070789503916986263e+02
1.194352859433402045e+02
1.169325930352506475e+02
9.383218102916316639e+01
1.082788496897222643e+02
1.032644600643202608e+02
9.629866877309490292e+01
1.030266436314628464e+02
1.118507677398014977e+02
1.121659537572786718e+02
1.065594371859696707e+02
1.107051340304184777e+02
1.179290179775061205e+02
1.179856365603508976e+02
1.138155813328990149e+02
1.159895442151338756e+02
1.044038020759971346e+02
1.079704994606426425e+02
1.200405470345084922e+02
1.129980757883541145e+02
9.291074281845500593e+01
1.231738098328172129e+02
1.242785427110627978e+02
1.086802920204691389e+02
1.138983682936809174e+02
1.145016906065400235e+02
1.052639667202200258e+02
1.062154695594171159e+02
1.061169292985763803e+02
1.184821902264082638e+02
1.218087105356016764e+02
1.010025018732781774e+02
1.093849089375803914e+02
1.101874233647462944e+02
1.140527598948213921e+02
1.034509939700591161e+02
1.178137444599797590e+02
1.107125664726317353e+02
1.093907386487458666e+02
1.105166512394042684e+02
1.107843146051659460e+02
1.122600645745105368e+02
1.099966464135885218e+02
1.105639881206591184e+02
1.142869319673186936e+02
1.024089759367705454e+02
9.923185727379672016e+01
1.090780919922397203e+02
1.046800186695670192e+02
1.010559756521527532e+02
1.045841257266915392e+02
8.575922357029931220e+01
9.572266592824227871e+01
9.613354275312998709e+01
1.021896876692898672e+02
1.061297935549793721e+02
9.979599428451031429e+01
9.413740644935099056e+01
9.237576488485393611e+01
9.399662397096626876e+01
1.019077415018334705e+02
1.014097228318373141e+02
9.952503222439668207e+01
1.077864084457704621e+02
1.039361524494895548e+02
1.133591787556597978e+02
1.142066435377782909e+02
1.096679050463010725e+02
1.087762758642689249e+02
1.103113372225410558e+02
1.057823996528918968e+02
1.112610778381550745e+02
1.109229920830730407e+02
1.116808486687663731e+02
1.030848216546014413e+02
1.088217199915234090e+02
9.960747463651222233e+01
9.104848490706422126e+01
1.086450324874164579e+02
1.012404078794393598e+02
9.779084702042916888e+01
9.541086339493698176e+01
9.500016598470536167e+01
9.460063133668950286e+01
9.310132595486925311e+01
1.047690389692705821e+02
8.857505517222629976e+01
7.026561571797714123e+01
9.819987325777769627e+01
9.354645867818589977e+01
9.471675387653067446e+01
9.670629962409270775e+01
1.023359975624495775e+02
1.006868790554462834e+02
9.898341865709262777e+01
1.014348006372731135e+02
1.070576530445672887e+02
1.063215058721654458e+02
1.039819632257647442e+02
9.660267448156400860e+01
9.240482255311370352e+01
1.054200160447716712e+02
1.014870567242825814e+02
9.546564907691909241e+01
1.021573011197938143e+02
9.700721203321047881e+01
1.017733372623927295e+02
1.010864559385355079e+02
1.033561988149550643e+02
1.028999181510046839e+02
9.749902484379281020e+01
1.064570891710679490e+02
1.011929122897474400e+02
9.770738842569930682e+01
9.309168922982046013e+01
8.296632762062195354e+01
1.030799831466489849e+02
1.074774829959702203e+02
1.003154636994381548e+02
1.040373252372858701e+02
1.034218541017715580e+02
9.272829630094905440e+01
8.468650978268203744e+01
9.969836692948700829e+01
9.504824196504587519e+01
8.795494403307348819e+01
1.016519452510223829e+02
8.790377574035888131e+01
8.744239575730951231e+01
9.311992882593858667e+01
8.541596408254629580e+01
8.922094955615898471e+01
9.683243652083258723e+01
9.115060512573374751e+01
8.933717712203498706e+01
9.292324789087611236e+01
8.964453573692365751e+01
1.021051838887438521e+02
9.889764805220977451e+01
9.829723109749393473e+01
9.694760158388855587e+01
9.371172078998340282e+01
7.547118392576091139e+01
8.369478434990141125e+01
7.109982336975748751e+01
9.161471842356746720e+01
8.861987750129526376e+01
1.094721900304351720e+02
9.026050063023363634e+01
9.463824754597148114e+01
9.798022012536360137e+01
9.545350147363681970e+01
1.019865863687985694e+02
1.067602573486081070e+02
9.397220705236541960e+01
9.312604338898508161e+01
8.867835760159982783e+01
9.214574115847783276e+01
1.006497511320318949e+02
1.013970186759993766e+02
8.466728000932481280e+01
9.883736757232684056e+01
9.551177800904481785e+01
9.562155083160337199e+01
8.298989361838145840e+01
9.350250700500953371e+01
9.595095345386700103e+01
9.545948295773797554e+01
9.482724269863119559e+01
9.802659447684361282e+01
1.042684456576205747e+02
9.751495641010164661e+01
9.485588667958467113e+01
1.049411619106700755e+02
1.024309895326258726e+02
8.878706650112599164e+01
8.716270716826208798e+01
9.411218565440096029e+01
9.442607657270760058e+01
9.587488028932672535e+01
9.447183082645811680e+01
1.016956170216155328e+02
8.697958078115284763e+01
7.559839693729485077e+01
1.029507195705356679e+02
9.930452981358207865e+01
8.012152484867300473e+01
9.509284480114017413e+01
9.360369902379274265e+01
8.772024357599927669e+01
9.951695855867409080e+01
9.165446797760148456e+01
9.936060288442293142e+01
8.482564561781883583e+01
1.028680558881844149e+02
9.742038838456107896e+01
1.044686652374021918e+02
1.023364550453389228e+02
1.063383956080507886e+02
1.023377943477902363e+02
1.063717995815307376e+02
9.478597010250648225e+01
8.518216396800026757e+01
9.978302210219560209e+01
1.154395869714233953e+02
8.053673112648603194e+01
8.380971704952531809e+01
9.734631028483737225e+01
7.832517026213048439e+01
1.026917126824690740e+02
9.015279702984331323e+01
7.144544277734790683e+01
9.787798387958901003e+01
9.762773240008937137e+01
8.309152996730121288e+01
7.658459923994452367e+01
9.424091251962926208e+01
8.972398329614588874e+01
9.563652586842687242e+01
8.918309247806638496e+01
7.974838965593276896e+01
7.701333734784590490e+01
9.542816392223126343e+01
8.952896130834767519e+01
8.917664896893585080e+01
9.253543286341148644e+01
9.325992489058518231e+01
9.739800436274560980e+01
9.774303907896205601e+01
8.927079513958079815e+01
9.876324935811253170e+01
8.458728293408564980e+01
8.521801467577161304e+01
8.610827580176147933e+01
9.314330444674415332e+01
9.030327294781658054e+01
9.612907332582153686e+01
1.006850589754455285e+02
1.053912216068639935e+02
1.057216638656967262e+02
7.936169421161878290e+01
8.155357351879108307e+01
8.477504186975593825e+01
9.943124126619893843e+01
8.750398564429674764e+01
9.024648091034769948e+01
8.586723899433150109e+01
7.965023079698106301e+01
7.296519248888792220e+01
8.879912960093196261e+01
6.779355705577225422e+01
8.899325965019205853e+01
7.531128945474928571e+01
6.791864004784959263e+01
8.048733920055111923e+01
7.981668735447495067e+01
9.001713376399271738e+01
1.110193950234385625e+02
1.049313916138379028e+02
6.680447608383160230e+01
7.360961899428630772e+01
7.818735078170135466e+01
7.309819000927409149e+01
7.221570971440679898e+01
8.519699010418305818e+01
7.650888058945012915e+01
6.805021722728957911e+01
8.965238249708774276e+01
6.835596739599844796e+01
7.848985872532013275e+01
8.158895249634029767e+01
8.317006480447058436e+01
7.819288745083612469e+01
8.203430181768244722e+01
6.645432305397190476e+01
7.734854711532302929e+01
6.850072555488048920e+01
7.506823607982788360e+01
6.944913885217243887e+01
7.515323245030231192e+01
7.320875678844545575e+01
9.706846557354235472e+01
7.364564497075657812e+01
7.554109442139765918e+01
7.848170889998777966e+01
8.242695255152234779e+01
8.077715060131821190e+01
9.424559209867364018e+01
8.595452686476754423e+01
7.606181611804312581e+01
9.447457890987364237e+01
8.525508352540572332e+01
8.266364349075792006e+01
9.205820730255743456e+01
8.961412072473365242e+01
8.756261002348833244e+01
9.264379003452704353e+01
8.250398738135770316e+01
7.930628138739562871e+01
7.703631392654246213e+01
6.996302748355371648e+01
7.615940547419390327e+01
7.944038350405760696e+01
7.412119817454171766e+01
8.707200358251969874e+01
8.819183210156141683e+01
8.184565765407302251e+01
7.117885993001883094e+01
6.231835468976530734e+01
8.897360956928719133e+01
8.308711186630904422e+01
9.120265285350437523e+01
1.154662373899835330e+02
9.665006220795477532e+01
8.095790343827538038e+01
6.885493300161139985e+01
7.561198999980246072e+01
8.010643286557659337e+01
7.150412649160692524e+01
8.060880442777069277e+01
9.621565044975572789e+01
7.970309712720397499e+01
9.519579764018995149e+01
7.127539480889987544e+01
8.972941530061501680e+01
8.094931386169471921e+01
6.947767188129792260e+01
7.378233932897872194e+01
7.163214172388880741e+01
8.938312783176282039e+01
7.329063090088892807e+01
7.735822644701384831e+01
9.304827876135591680e+01
7.802742128555171064e+01
8.362284105334991580e+01
8.631696931756277991e+01
8.723099342552607993e+01
8.576247162003522817e+01
8.701800825406257900e+01
7.502148583523155878e+01
9.362844352302511197e+01
6.723558823700018650e+01
7.258564511775934136e+01
8.042958671367053114e+01
8.760160210325345531e+01
7.748213611352950636e+01
7.783546585141648677e+01
8.150426535504588799e+01
6.124963180811371188e+01
9.764187424330573606e+01
8.544240377316798174e+01
7.796358040498974162e+01
7.943993902303127186e+01
9.060786624526031119e+01
9.728351653407158039e+01
9.389148945609844077e+01
7.320046582279867664e+01
8.106407179372199323e+01
8.256714182103358723e+01
8.486595661296347259e+01
8.925586419762419155e+01
6.742267864403865474e+01
7.291937312108147751e+01
8.034831860453202523e+01
1.062108612354019641e+02
1.029113464480065545e+02
1.097555189028025922e+02
1.081066734716902857e+02
8.588596575750931095e+01
9.467289667061920966e+01
9.511175844012778668e+01
9.394095251559508597e+01
8.026030938167842521e+01
8.148152339536748912e+01
9.162393295415229488e+01
6.857292498412215309e+01
7.249772595912160966e+01
8.034595860333259054e+01
8.321248098281118644e+01
9.393846486787215611e+01
7.239976289828004496e+01
6.691870446825656416e+01
8.652098685161830360e+01
7.283940249137280887e+01
8.510690235950760041e+01
7.872043094080690651e+01
7.722004141992667314e+01
7.821463909164960171e+01
7.855657334294274108e+01
6.941579938205416056e+01
8.849358691979114155e+01
6.674737639982650705e+01
6.897402319084660860e+01
6.509853720937520904e+01
6.299735919224243474e+01
6.567946001157069702e+01
8.878817973531823782e+01
8.323828134146911850e+01
