# Supplementary material for: Atomistic simulations of the Escherichia coli ribosome provide selection criteria for translationally active substrates
Source: Nat Chem. 2023 Jun 12;15(7):913–21. doi: 10.1038/s41557-023-01226-w (PMC10322701; doi:10.1038/s41557-023-01226-w)
Supplement: Source Data Fig. 4 — Data in CSV format for the kernel density estimate plots in Fig. 4; each panel and each monomer’s data are in a separate CSV file, named accordingly. [file 41557_2023_1226_MOESM5_ESM.zip › Watson_SourceData_Fig4_panel_B_mon2.csv]

3.379403468076689876e+01
5.024499325683319029e+01
4.980555800785214871e+01
4.527758877836671303e+01
6.138694032138255352e+01
6.069395393760041912e+01
5.222122755759156121e+01
4.884989975663477679e+01
5.105291402120210620e+01
4.919500214914671687e+01
4.754900411905163082e+01
6.078571055371484277e+01
5.257403434378070273e+01
6.081392637857103978e+01
4.778583351284415670e+01
4.878878444583168772e+01
5.215594117892364778e+01
5.605440086229707930e+01
4.836128299191184254e+01
5.571098686889472873e+01
5.219218879580959225e+01
5.526073801236771033e+01
5.284980895883713714e+01
4.871643136201470980e+01
4.235877664900120720e+01
4.642696079679391374e+01
5.507095180966053505e+01
5.296981121517499247e+01
4.720176719384411967e+01
5.431666459466301689e+01
4.929053881427451955e+01
5.582507466302138255e+01
5.510698476819263902e+01
4.991904736388502073e+01
5.665860376374973839e+01
5.761249592309454925e+01
5.776770955083821946e+01
4.533955463055201562e+01
4.607902724059608346e+01
5.413453941889905963e+01
4.961629105760493275e+01
6.181571268671385155e+01
5.372808707385715365e+01
4.670622368781894096e+01
5.024068407067873210e+01
5.254600838712099176e+01
4.846605573740450268e+01
5.262531415335851648e+01
4.558351867469558982e+01
5.348372209337333061e+01
5.279804831384215191e+01
5.383889163506784570e+01
6.244238966910658206e+01
5.235564271762969923e+01
4.844171137590146969e+01
4.800533719394150012e+01
5.405465502126438793e+01
5.456118612856742089e+01
4.680581360545892977e+01
5.578880033855870124e+01
4.864735690220938835e+01
4.404234170584294361e+01
5.431127623009968630e+01
5.044465264937360871e+01
4.663180838617208224e+01
5.958703295429067026e+01
5.342397861114341140e+01
5.017054214250811128e+01
5.367398337237722217e+01
4.826108110775519577e+01
5.288497369453085639e+01
5.132997251829481655e+01
4.498552883637830746e+01
4.899905676407036736e+01
5.847996095462172406e+01
5.058065106118118592e+01
5.057599853797256628e+01
5.147600031541569621e+01
4.931375227544486961e+01
5.500317064889764396e+01
4.769217881138832382e+01
5.258737013993519582e+01
4.689366388058927981e+01
6.290216829967229728e+01
5.426718860188665161e+01
5.321848970737558915e+01
5.675426577787056459e+01
5.843269554784095732e+01
5.782953161147667487e+01
5.453708769841625070e+01
5.221246289014046482e+01
5.356434256794938165e+01
4.866357942841326434e+01
5.238863787496936908e+01
5.787127406685551279e+01
5.688556544455769881e+01
5.141349745020603024e+01
5.190634390932554965e+01
5.855802269857542797e+01
5.417849543534486401e+01
5.396654937892581216e+01
5.531779713484282723e+01
5.787016917954093742e+01
5.998566013396168728e+01
5.396538307976629767e+01
5.429657390454428167e+01
5.322677588139941207e+01
5.789340460209751882e+01
5.719248626372524313e+01
5.671730479625423271e+01
5.615244996162093116e+01
5.699614483501344608e+01
5.047927770238617740e+01
4.692329722060145514e+01
5.423751092237691296e+01
5.612765070241557197e+01
4.703375009406895657e+01
5.442257473469211249e+01
5.568701595791477388e+01
5.495524673311758335e+01
5.791299258123628846e+01
6.113997246541806163e+01
5.131786097315521289e+01
5.169007433218354208e+01
5.304947904758711275e+01
4.902011496616324848e+01
4.629942261162600659e+01
4.582894248542436344e+01
5.348490515414360402e+01
5.415380404591021346e+01
4.549477604019634214e+01
4.816369570394945043e+01
5.330868200128495005e+01
4.788678635938160255e+01
4.822851881555845921e+01
4.818203999590286202e+01
5.003912122411336583e+01
5.418003456020318254e+01
5.470550879252335363e+01
5.351432545592885504e+01
5.876838822464460321e+01
4.805173656798356774e+01
5.087198045316637973e+01
4.990906990110971719e+01
5.227787531097711593e+01
4.997114312168408645e+01
4.535887988238729918e+01
4.986465378794014214e+01
4.879979468895535177e+01
6.057391305048525254e+01
5.027455620176738904e+01
5.442762509479987898e+01
4.646223136698235834e+01
5.198141714590416740e+01
4.442341027698875422e+01
4.428459203083955487e+01
4.803062900506017030e+01
5.308421996242356045e+01
5.722187051213951037e+01
5.514012078717633614e+01
5.874759237652308030e+01
5.387262519308020359e+01
5.298187222275890207e+01
5.551834827446641185e+01
5.418202687149180719e+01
5.169364162718707689e+01
4.768941659732670502e+01
5.245056418949854304e+01
6.143514651566460572e+01
5.545527615997631443e+01
5.949458982943454544e+01
5.247473958760679835e+01
5.054317132838260562e+01
5.481304208682650625e+01
5.400692692935317751e+01
4.927548795399051329e+01
5.322439095288137878e+01
5.722966310943947832e+01
5.461549083790328041e+01
5.076935735184267884e+01
5.263369405116335287e+01
4.948346108926455145e+01
5.390310836825039331e+01
4.918991124455970265e+01
5.600902538073268033e+01
5.869332337670575583e+01
4.772357349819290562e+01
5.346107401748312782e+01
5.651339328737958567e+01
4.906231328766799749e+01
5.441228247415813257e+01
5.018495551525476372e+01
5.418808322882742345e+01
5.308251572418470232e+01
5.762483748648120496e+01
4.837586382293113729e+01
5.373522889639091460e+01
5.231919221643991591e+01
5.744143241494069940e+01
5.684309642287580999e+01
4.942777443937732329e+01
5.242351806862401986e+01
5.390841419420495839e+01
4.876683121872497395e+01
5.702708216731939928e+01
5.134255862718466545e+01
4.450385364681903866e+01
4.697915258512895065e+01
4.977159853187357186e+01
4.292394607417001140e+01
4.257117830253876178e+01
5.236288388780661762e+01
5.475485215007463324e+01
4.593840224689571272e+01
4.299366166068574557e+01
4.907864542594372637e+01
5.093970538479273813e+01
5.518456057545159865e+01
5.701441881204138440e+01
5.543129241963377041e+01
5.320328084357802112e+01
4.754511964763810283e+01
5.522652272553502684e+01
5.392780866785312810e+01
5.741985312378388784e+01
5.236884079868895725e+01
5.059473442857947134e+01
5.432700666342432072e+01
4.398758944816911054e+01
5.351062410303597972e+01
5.614288773172828684e+01
4.696941773402136278e+01
5.294751919721252165e+01
5.156849105357981244e+01
5.534637164778015972e+01
4.979931241928173336e+01
4.788662057680793538e+01
5.358492752688461991e+01
4.933892140698872453e+01
4.446565438527945702e+01
5.117408480589930519e+01
5.716606496216974165e+01
5.171764707556273066e+01
5.542908214094802588e+01
5.588136102792188353e+01
5.268737903607549100e+01
5.237621577202406797e+01
5.207915763530340314e+01
5.304056811860750287e+01
5.795105115395318762e+01
5.517283936456609439e+01
5.646782843716317757e+01
5.394908950570158623e+01
5.017756719715649893e+01
3.970662888528035950e+01
5.331993844971689356e+01
5.264244981026350700e+01
5.741172654475832360e+01
5.129373343483211301e+01
5.688775050780736819e+01
5.458506908156331150e+01
5.189841077524238955e+01
5.415113163214267189e+01
5.676770935582269573e+01
5.583044371927996963e+01
5.491597598537394020e+01
5.262270008656478382e+01
5.621020806196639086e+01
4.521274654647728397e+01
5.112569780411329390e+01
5.775844365694769067e+01
5.460856918695287732e+01
4.657798223573220042e+01
5.565407225366800503e+01
5.370337764780342837e+01
5.070127062052981870e+01
5.076958729991596897e+01
6.033613013997759111e+01
5.473740407915770589e+01
5.250936372918318540e+01
6.189944384698988955e+01
5.339136898557543986e+01
5.634730745173759914e+01
5.775335457858568589e+01
5.406861297110555853e+01
5.843777436379233592e+01
5.055027536372707431e+01
5.549428827874078962e+01
5.646861194093789749e+01
4.887239374459445429e+01
5.447098907578530458e+01
6.518698985531015921e+01
5.411202645531233912e+01
5.499687466605445252e+01
5.842457380175155635e+01
5.552879751739671832e+01
5.462588953770207922e+01
5.410219382539425936e+01
5.607679373893506636e+01
5.737132983572681866e+01
5.229499997384485965e+01
5.187048741160443655e+01
5.305637101247926779e+01
5.424691675341153996e+01
6.565008325136604128e+01
5.053152756838917270e+01
5.080283188827985441e+01
4.754354243904540311e+01
5.172861819107124148e+01
5.606566250965420295e+01
5.250069011675813613e+01
5.647084808039956982e+01
4.794155455905871577e+01
4.944994145070526059e+01
5.538243496381304709e+01
5.552584328133849567e+01
5.451019372410285513e+01
5.192591264063974421e+01
5.304945299052027252e+01
5.671783223861937273e+01
5.712138260849047811e+01
5.791967018477546247e+01
5.386961211749864020e+01
5.379874364764327765e+01
5.066210625297910042e+01
5.274824226917674963e+01
5.193326343232507725e+01
5.752470586992959767e+01
4.935616991304103607e+01
5.537044586971006765e+01
5.586722231513370929e+01
5.240480925587895200e+01
4.775539960057238176e+01
5.404941522859570568e+01
5.581047158159489641e+01
5.491097950930348048e+01
5.222464386537336622e+01
5.682066573089883832e+01
5.647306170177203200e+01
4.771934065411420534e+01
4.086735167724878437e+01
4.840926557434706723e+01
5.208319310170634964e+01
4.994433525542725505e+01
5.312781330320697037e+01
5.737065586581937993e+01
5.552392479302280748e+01
5.798741690936738991e+01
5.018792181669126506e+01
4.753234724956316626e+01
4.547700717976426432e+01
5.182694900517096670e+01
5.089251457182450622e+01
5.227203989379948013e+01
4.381455586117738221e+01
5.370449529031043312e+01
4.486794952857584207e+01
4.737461199981158444e+01
5.140399692260098874e+01
5.065012602104599182e+01
5.437845191421575208e+01
4.822085546909286791e+01
4.928308002215905503e+01
4.001804634958192963e+01
4.973000644958793970e+01
4.362489521359650979e+01
4.758730651013308943e+01
5.134290155955420687e+01
4.634074810910183828e+01
4.742355034360570443e+01
5.269041518166019245e+01
4.293518975313769914e+01
4.643080050889422949e+01
5.208588839194820963e+01
4.036774579328935886e+01
4.540281766646256756e+01
4.975440425716694648e+01
5.099989081609842145e+01
4.607938710706120133e+01
4.601205923600578984e+01
5.132424906442114576e+01
6.396921069645414804e+01
5.084108724305587401e+01
4.870328276985967619e+01
4.857534831882387749e+01
5.117169394448657016e+01
3.935491305249068006e+01
4.197645122840697240e+01
5.128216187232206380e+01
5.480679224810192096e+01
6.414388601408271029e+01
5.223541816767249912e+01
4.922004193602207778e+01
5.050655501040595396e+01
4.852339866255918110e+01
4.677496063104589297e+01
5.269593616521515145e+01
4.671402877747328120e+01
4.913271926381366228e+01
4.314072350287690227e+01
5.932908539946743787e+01
4.703135708661107373e+01
4.836849526296902724e+01
4.761294169031911139e+01
4.510442853250729200e+01
4.670659336164995779e+01
4.857897699839352867e+01
4.587287121411278434e+01
4.569815849984754408e+01
4.651063720779530541e+01
5.102353873680468865e+01
4.504565934823423135e+01
4.869148673426521867e+01
4.137878027248994073e+01
4.841745656653379370e+01
5.070096603431615989e+01
4.104353039869889841e+01
5.275527689231065409e+01
5.105605042681668948e+01
4.893260618642926829e+01
4.277703684924551908e+01
4.597536267174884728e+01
4.533023592933907508e+01
5.525577357025314740e+01
5.236170790500238326e+01
4.253047812379978154e+01
5.361589429068002488e+01
4.663733224975346303e+01
5.604187209126536118e+01
4.904658787497677253e+01
5.067702755884203469e+01
4.747576426952280571e+01
4.302419019007319889e+01
4.964358764962409509e+01
4.630165732777371090e+01
5.255967604502222201e+01
4.749527802348843153e+01
4.798391919593782262e+01
4.461545378632225578e+01
4.794559943533682400e+01
4.775188414458202857e+01
5.398468063287594987e+01
4.591026277252566246e+01
4.719248408487646884e+01
4.754645059278592356e+01
5.542594529020345107e+01
6.096609321451806096e+01
5.043775752738523721e+01
5.559074831611020073e+01
5.720776123495367216e+01
5.172042164001376108e+01
4.868506764400547127e+01
5.420919327775578722e+01
5.084508952051962893e+01
5.498664817062527277e+01
4.912376752852173922e+01
5.460346864791889487e+01
5.427164739419925610e+01
5.539118115243718421e+01
5.863559351304925116e+01
5.495626562769041357e+01
4.342707367895216208e+01
5.068972443269260708e+01
5.556992868116115147e+01
4.537104738054046749e+01
4.820856592279927355e+01
5.434643474372774818e+01
5.250465480344192315e+01
5.054532208487518119e+01
4.927880139893139244e+01
4.834344164999468063e+01
5.159932721937053657e+01
4.525715852522872495e+01
4.999571154570011089e+01
5.044805921386836189e+01
5.429630473233171983e+01
4.981308002663835310e+01
5.451757514195361409e+01
5.569928333873493642e+01
5.467567247815483000e+01
5.493399775154165354e+01
5.885922316030376322e+01
4.775920965328901246e+01
4.928306255133123415e+01
4.787440897050644395e+01
4.943893346764676977e+01
5.034711742523339950e+01
5.195683375747773169e+01
5.014625649190315926e+01
5.589379376297884505e+01
5.235330682471897035e+01
4.969784754409725025e+01
4.391739515274463201e+01
4.846025015889907195e+01
4.495865142805261172e+01
5.131810370311401925e+01
4.643798141703458526e+01
4.502943452471718189e+01
5.183640787180082299e+01
4.675471434135988602e+01
5.404997546224237936e+01
4.308973521586830202e+01
5.531536985220242286e+01
5.211385922606194754e+01
5.397128306296235678e+01
5.246392652325337735e+01
4.653642567193060131e+01
4.942239141649709921e+01
4.787291792069564167e+01
5.498428849227678938e+01
5.825409263014557837e+01
4.751546046387380784e+01
5.551346011487638776e+01
6.323089409458665955e+01
6.450795912338669780e+01
6.327045503173872731e+01
5.929759308906590576e+01
5.721767345210378153e+01
5.893225364005857614e+01
6.158385330142223779e+01
5.002255039244570156e+01
6.564002051952279260e+01
5.844160029616603680e+01
6.551549266885409395e+01
5.022398387644676632e+01
6.355938478145775861e+01
5.910383633242783930e+01
5.611961568760832364e+01
5.124503259022947077e+01
5.447679754288938625e+01
5.629675665809287466e+01
5.780037722822601864e+01
5.312117424391863096e+01
5.579329489793295949e+01
5.281599652830496439e+01
5.739922142370216562e+01
5.438017387676055137e+01
5.993436854220592380e+01
5.466297669362035094e+01
8.210267542246705830e+01
6.022214767665766288e+01
5.425748141658490198e+01
6.298700442382084219e+01
5.251539135179837814e+01
5.507553916362201107e+01
5.227364999325698847e+01
5.929724692824862586e+01
5.169165293725804844e+01
4.847128308593602952e+01
5.603089601797650943e+01
5.524983262833890763e+01
5.174479714629075033e+01
5.717737909235454907e+01
5.904431196321356623e+01
5.241876213804955142e+01
5.078923037012123132e+01
4.689175798835227482e+01
4.988181574746965907e+01
5.067598181150452774e+01
5.686854366329876598e+01
4.564083724166547285e+01
5.103280572633601508e+01
4.697308965959205551e+01
5.398223555984824173e+01
4.953329299346882664e+01
5.540989337466876918e+01
5.778032276475915552e+01
4.954712026695154492e+01
4.883408560094158446e+01
5.334701527822740985e+01
5.384122229749463173e+01
5.307598855413210259e+01
4.872491063573851733e+01
4.484596231805605271e+01
4.751038689025980233e+01
5.219770611784880998e+01
5.492418981440770409e+01
4.737979675321923168e+01
4.717644401139011734e+01
5.098907505990160161e+01
5.207806337584570855e+01
4.952869932297611655e+01
5.175749745035317773e+01
4.528558546696644527e+01
5.233576342677388737e+01
4.896302874233922608e+01
5.526939628654082526e+01
4.911274567399100732e+01
5.226227495375792387e+01
5.512754063700685947e+01
5.490144115240607192e+01
5.638190840539925119e+01
5.219831420984382930e+01
5.797899719571628196e+01
5.439877887019270020e+01
4.977212746978239721e+01
4.522574564718750167e+01
4.523714993956042463e+01
5.069206009578902439e+01
5.059385388698848374e+01
5.051733313858417773e+01
5.011499694072004019e+01
4.664593285818032342e+01
4.774406362368791434e+01
4.638013137167362032e+01
4.759129823458550845e+01
4.793814156388329906e+01
5.101876521541614551e+01
4.889218612686351406e+01
4.962954248026095883e+01
5.269753198745274858e+01
4.624639434185405662e+01
5.070588937085059200e+01
4.527999367904288874e+01
4.782346460845253233e+01
5.304480106236221815e+01
4.997551689533018049e+01
4.360155146648790492e+01
5.189646228549381846e+01
4.957791034847748080e+01
4.969679565777988728e+01
5.602377006889054201e+01
5.421550482922500436e+01
4.716599310221758401e+01
4.673459083054587637e+01
4.606971412436060831e+01
4.934133093481798227e+01
5.120701177870773080e+01
5.233653388553859287e+01
5.587578834761654178e+01
5.041569112491526994e+01
5.060511938887287897e+01
5.084957354067858404e+01
5.408249188809488572e+01
5.186365613714563239e+01
4.950981962578844531e+01
5.375606374681773758e+01
5.098127805147409930e+01
5.174651841336815750e+01
5.077669691584463862e+01
5.123331867229790504e+01
4.870695037450504827e+01
4.823562135552805330e+01
4.555909392828078097e+01
5.121170814749066125e+01
5.095388962147954004e+01
5.341704243742543667e+01
5.136447881190010634e+01
5.364105532021079625e+01
5.287375923552232138e+01
5.441463830148588698e+01
5.519439923739751208e+01
5.839902815937126235e+01
5.258776240506273325e+01
5.621889995120096017e+01
5.044443123372959548e+01
4.918185069608907867e+01
4.916976082001392001e+01
5.064556642290725108e+01
4.791596464568069536e+01
5.128816803292594528e+01
4.807885203834714360e+01
4.848591993781504783e+01
5.508136804423565991e+01
5.346303116982073789e+01
5.026820243209112249e+01
5.331921325905388898e+01
4.819688514819709013e+01
5.031271437555597004e+01
5.296523801532703857e+01
4.888155577369084170e+01
4.955272168749451822e+01
4.660273076714025819e+01
5.605201203251117903e+01
5.449365055160688343e+01
5.297807663833174274e+01
4.831467538816571761e+01
4.929556403293431543e+01
5.647598957058863789e+01
5.212271700888017989e+01
5.143759147938974507e+01
5.110380049899418253e+01
5.069525740770946953e+01
4.785752877961117946e+01
4.758710096443801518e+01
5.113376637784157452e+01
4.983458126334134164e+01
5.426854569612356727e+01
4.798566920301849592e+01
5.752322515542835646e+01
5.408572065989840638e+01
5.842354517638150213e+01
4.580122963959323101e+01
5.317893541837450044e+01
5.268568235801274113e+01
5.045859119988807606e+01
5.671371825197024918e+01
5.212483046834918099e+01
5.231626586109114641e+01
5.095740323570890951e+01
4.521892359063053846e+01
4.975142206904268960e+01
5.136020429673654775e+01
4.840510116206723978e+01
4.843655013154980082e+01
4.784714682557807919e+01
4.679797511475644001e+01
4.960633915369271563e+01
4.418601941252071441e+01
4.806566864682866935e+01
5.160375812301609244e+01
4.518137961104590516e+01
4.752491769738304583e+01
4.985383104324065329e+01
5.322639760844349865e+01
5.169134900438228897e+01
4.342957316189776407e+01
4.744277102756632303e+01
4.695241310243685717e+01
5.135616536948437982e+01
5.155043326402462611e+01
4.895756976352193846e+01
5.761371083343050259e+01
5.208964841434949022e+01
4.228125370685096840e+01
4.931076298179760187e+01
4.764768190640129575e+01
4.667379651843628352e+01
5.013694293873192720e+01
5.680529019196887930e+01
4.671518955633786163e+01
3.997646432948501172e+01
4.257094005512289669e+01
5.377998627799524201e+01
5.453463769135793626e+01
4.869893723449076361e+01
5.364672008116800583e+01
4.027833462883359772e+01
4.358304435179661596e+01
5.048260855400938141e+01
4.809477189712278999e+01
4.821007873354087536e+01
5.155357171953968276e+01
5.207171889333866233e+01
5.892549976676732371e+01
5.209452334053103328e+01
5.287460768681908263e+01
4.524997712517631498e+01
4.908662870947036794e+01
4.954928213940100790e+01
5.380512437369452527e+01
5.192173075903394874e+01
5.941391314175879046e+01
4.891594671059090160e+01
4.848670444261197332e+01
5.438562407327965076e+01
4.222922125047082176e+01
5.018977391759565165e+01
5.160182371236638232e+01
5.678439037057292893e+01
5.228064110875101278e+01
5.090925380893440888e+01
5.009397699863736619e+01
5.351260652751695801e+01
4.644549747161244113e+01
5.139208133524044086e+01
5.300828155720614632e+01
5.176328264624788034e+01
4.855172861810152796e+01
4.285082334803673376e+01
5.568967681629172262e+01
4.448029896475393485e+01
4.304769783006011608e+01
4.816404898838847970e+01
4.943005639734437295e+01
4.683761708652176736e+01
5.213435539247739570e+01
5.141941206924720831e+01
5.642783550423519046e+01
4.941815454678631880e+01
4.713671069431916294e+01
4.504882067131976697e+01
4.934045447605402046e+01
4.842775309983445453e+01
5.031256614367922708e+01
4.471455275898759396e+01
4.906673002340553325e+01
4.979622741573402323e+01
5.213300558097035520e+01
5.615504421528610379e+01
5.273040520088477479e+01
4.791274623451447923e+01
5.275739130457322545e+01
4.940322038744697153e+01
5.040767988172981973e+01
4.999479022886104218e+01
5.463936606711768462e+01
4.640971580332831081e+01
5.048843972468240082e+01
4.976969628885054675e+01
5.044993169211161188e+01
5.227835465594858277e+01
5.162979363013846523e+01
5.259727735370648105e+01
5.044234759242335286e+01
5.624357539596715583e+01
4.763049434896962708e+01
5.165463739021846123e+01
5.175146775829290391e+01
5.020794454868659074e+01
5.133994622053683088e+01
6.225123097396677707e+01
5.285362057603655472e+01
4.976522606864629239e+01
5.685046221949789924e+01
4.699228211056328774e+01
5.120086773644919020e+01
4.993403342650943699e+01
5.058721323428509464e+01
4.426132230235879206e+01
5.092648762689891129e+01
4.685027304912802038e+01
5.456628653612968805e+01
4.855835483812797548e+01
4.963380333604561656e+01
5.287933450919901901e+01
4.714368393295303150e+01
4.829131457687432061e+01
4.775984807493785667e+01
4.701794173746984740e+01
5.211725824592340217e+01
5.854520553959584817e+01
4.956765185927423545e+01
4.989484608134694099e+01
5.138081378173732361e+01
4.960591659058119518e+01
5.081832627388043733e+01
5.240935213688232608e+01
5.248220136610492403e+01
4.802217780954673998e+01
5.025680512886095386e+01
5.327720503222972326e+01
5.237154175487994934e+01
6.007365214744843485e+01
4.489688673221624526e+01
5.109207558063510390e+01
5.479959470203969119e+01
5.489633977420398736e+01
4.722838055074766572e+01
4.958014797829950027e+01
5.116420000762812492e+01
5.373237486892107739e+01
5.566916240694689577e+01
5.225030075359331505e+01
4.690127092479368542e+01
5.275548038405545270e+01
5.167510199991621533e+01
4.616781985658722220e+01
5.409991343604414737e+01
4.842758833753418202e+01
5.171618771675385773e+01
4.995785530150675413e+01
4.605734071935913221e+01
4.951768914288749102e+01
4.032877218146708742e+01
4.909918979740604783e+01
4.505868650464386604e+01
5.182300673797148960e+01
3.890656480042847676e+01
5.202677102271544385e+01
4.665803052346571889e+01
4.376895531374409387e+01
4.425835118237048249e+01
5.365425697397762406e+01
5.341601348047186093e+01
5.500931504575583375e+01
5.158872584446931597e+01
4.804663631201501772e+01
4.240117995629541525e+01
4.866603689145681955e+01
4.378866251147417898e+01
4.272566404944567608e+01
5.069085799097880596e+01
4.564317005620777223e+01
4.799502678534770439e+01
4.680998213622667237e+01
4.442523109471895992e+01
3.829714430489904231e+01
4.914877980651153422e+01
3.978723123139108253e+01
3.943090217543223019e+01
5.036205109066693097e+01
5.150344164170246586e+01
4.070251507120168100e+01
5.150345987525554392e+01
4.567600152887158771e+01
4.547095145022016283e+01
4.568802662424656091e+01
4.639491240524881732e+01
4.814761231634613381e+01
4.999235495440891697e+01
4.230736296140185004e+01
4.757241626406996460e+01
5.010816447682098129e+01
4.619866862529223539e+01
4.725780541101647714e+01
5.250691979066950665e+01
4.525576514491356761e+01
4.674580980874127789e+01
4.624700636500701734e+01
4.663785577477117528e+01
4.574234625464729476e+01
4.227270850220951814e+01
5.158452201064928744e+01
4.788927602628783831e+01
5.589524635976065525e+01
5.180419962905261855e+01
4.608834812829885408e+01
5.203601048189018030e+01
5.088293022559246737e+01
4.994727151510712559e+01
5.007886404051161122e+01
4.966768777092570275e+01
4.657958743196552831e+01
4.872605963321850453e+01
4.869329451298417410e+01
4.428498890785539288e+01
5.814832975196006970e+01
4.413052507900855659e+01
4.822518195893506032e+01
4.052641725565715802e+01
4.499995279493372635e+01
4.750398379170439966e+01
4.167334717253122989e+01
5.206580052929806612e+01
4.633023277623245662e+01
5.064871325754145204e+01
4.471872801134742303e+01
4.708245159836027227e+01
4.735982861245028630e+01
4.943986010037303203e+01
5.081751705675509356e+01
4.632156362236639069e+01
4.657108811932076264e+01
4.545632002577382735e+01
4.927390493503701663e+01
4.808583593728115346e+01
4.574837095516392083e+01
4.528436455719197085e+01
4.846428915245072488e+01
5.101740382062926216e+01
5.273143567099064200e+01
4.839428349714652455e+01
4.415885088554947657e+01
4.251246890679236401e+01
5.071987495357709008e+01
4.690595908147657411e+01
4.888659459718829936e+01
4.941909052329828711e+01
4.525938844654810822e+01
4.074720673092682688e+01
4.060795240837387610e+01
3.752153255146686917e+01
4.992696238967676692e+01
4.891273470046650118e+01
4.937867210113191163e+01
4.462684157881415814e+01
4.626747365966956949e+01
5.117409132806963612e+01
4.203138673775316647e+01
4.954820792936695995e+01
4.428283817515349341e+01
5.339512511429342823e+01
4.659660510766860853e+01
4.934289317706618050e+01
4.966421425069521689e+01
4.751039313352763571e+01
4.526877540982555814e+01
5.070048150203962933e+01
4.626567501019889761e+01
5.004386653018542575e+01
4.055909776934847599e+01
4.472915172954452601e+01
5.083585156117892012e+01
4.859234343251093691e+01
5.226918259784454079e+01
4.526692059640802057e+01
4.825210646079890608e+01
5.295712412406970770e+01
4.652714946467758494e+01
4.722509741156502372e+01
4.552521783936102651e+01
4.775795856516410254e+01
5.089792205787489365e+01
4.901086611386660508e+01
4.381775044614543191e+01
4.865496792906905199e+01
4.462863772007934671e+01
5.216847958512214944e+01
4.967669154844386981e+01
5.020406331066052275e+01
