# Supplementary material for: Atomistic simulations of the Escherichia coli ribosome provide selection criteria for translationally active substrates
Source: Nat Chem. 2023 Jun 12;15(7):913–21. doi: 10.1038/s41557-023-01226-w (PMC10322701; doi:10.1038/s41557-023-01226-w)
Supplement: Source Data Fig. 4 — Data in CSV format for the kernel density estimate plots in Fig. 4; each panel and each monomer’s data are in a separate CSV file, named accordingly. [file 41557_2023_1226_MOESM5_ESM.zip › Watson_SourceData_Fig4_panel_B_mon4.csv]

6.193288277509182649e+01
7.309154323435913625e+01
6.682941331490987125e+01
5.635085524733000284e+01
6.079975132625120438e+01
6.295128959222298448e+01
6.089103333581093835e+01
6.343604563125845885e+01
5.609780284182425447e+01
6.221234650711031833e+01
4.902922200043051504e+01
5.225460737430551461e+01
4.987842052756862898e+01
5.813468389151228166e+01
6.018987550265668318e+01
6.397566202676956237e+01
5.675874413457049172e+01
6.207963187982947062e+01
5.916535617632897726e+01
5.796308329403425574e+01
5.466647740277417000e+01
5.427616040180402024e+01
5.165182772588278226e+01
5.321063379289648054e+01
6.703264850327666124e+01
5.895972974990014137e+01
5.479735421639767878e+01
5.679055065022495086e+01
6.004101717401234595e+01
5.598507711095928840e+01
6.559886917606361578e+01
5.770177646904422630e+01
6.930696175085147104e+01
7.966092529034901304e+01
6.012995541194786853e+01
6.436222529411429605e+01
6.973488247055557565e+01
7.257092125492840751e+01
5.318113068946060906e+01
6.245965612442216042e+01
6.142924658551601169e+01
7.186814640773432927e+01
6.654743404708288779e+01
6.000212535019008442e+01
6.292420915184717956e+01
5.892675025614505557e+01
5.784432295578378813e+01
6.709680830812402519e+01
7.071849672822084187e+01
6.205085231738733142e+01
6.235556586218837793e+01
6.511277469611026447e+01
6.192048346879587939e+01
6.372861982178884688e+01
6.310579743606510306e+01
6.255283134574414561e+01
6.665868528000210347e+01
6.303447610128085898e+01
6.110365335602798353e+01
7.047216315922298691e+01
6.726559366107252913e+01
6.009223821567113077e+01
6.560738368084351180e+01
6.569828544668335724e+01
6.140552851207876728e+01
6.760940038242546279e+01
6.621989505893115791e+01
6.103659685918174915e+01
6.495790228143228262e+01
7.332739344658587299e+01
6.680257893037479278e+01
5.813443258396176816e+01
6.834778267284541187e+01
7.015435437084731518e+01
6.973075977522752567e+01
6.494119771567883959e+01
6.058903561130887283e+01
5.944429577930384312e+01
7.060195449664877287e+01
6.174133802242048574e+01
7.044304521273566877e+01
6.262573057202039450e+01
5.530705150994362640e+01
7.067000536296221469e+01
6.312118176962096783e+01
6.857516025292697748e+01
7.397068582874241827e+01
6.973779606931701380e+01
6.151895093510579926e+01
6.191739004277936687e+01
6.885254797172272845e+01
6.916613367231339282e+01
6.213800671783096874e+01
6.210261706312305563e+01
6.025538442856639421e+01
7.429289419405306205e+01
6.316388265524182088e+01
6.912875677469118330e+01
7.360375635985050735e+01
6.575453681573854681e+01
6.936277164867105682e+01
7.255760491705036941e+01
7.065300135287806427e+01
7.646552797184405392e+01
6.820559585331650965e+01
6.409596013451977115e+01
6.760129494922148297e+01
5.455754979803263183e+01
5.758220942681543164e+01
6.415330017917256100e+01
6.608339764648505366e+01
5.277347430862019451e+01
6.313896696552139787e+01
5.402755027807798882e+01
6.500053203612270636e+01
6.935418228734063462e+01
6.647109537737067342e+01
6.209532196363384315e+01
8.564149318973066727e+01
7.173959928120711993e+01
6.489756846242903521e+01
7.261802136898886317e+01
6.279920307586157691e+01
6.357667513737418830e+01
6.602065582481075978e+01
6.962110238483012381e+01
6.885415293946664406e+01
6.925831078540164754e+01
6.440139088633701192e+01
6.860828583034204087e+01
7.345424621667028475e+01
7.724034446911147711e+01
7.022148585201682636e+01
6.794242959972625329e+01
7.193156793910910096e+01
6.609000412549782766e+01
6.843707534514464896e+01
7.305320265331553742e+01
6.527987262432240811e+01
6.344409436004003311e+01
7.068259705058125064e+01
7.005064560283152275e+01
6.092715168049011254e+01
6.666212204003225850e+01
6.805694079455157919e+01
6.187580662884568738e+01
6.618772727052500215e+01
7.265578112304727654e+01
6.989152338022056199e+01
6.532713869299374210e+01
6.804101405979623962e+01
7.223068847276000781e+01
7.333429969887656341e+01
6.884264215975933610e+01
7.550047290134212119e+01
6.522571720989763833e+01
7.224665939606141762e+01
7.398437838301846625e+01
6.107042869140038732e+01
6.663287429007728235e+01
6.621198668941785570e+01
6.921296934496230335e+01
8.032449452549313662e+01
7.317137510968709080e+01
6.624705677064149256e+01
7.313886178890555811e+01
7.256101753066580784e+01
7.191797252319200595e+01
7.331872063486760283e+01
7.257766823831536840e+01
7.403902531707747414e+01
7.101564495538117683e+01
6.064545589206963427e+01
6.429644172192057283e+01
6.994637922222092641e+01
6.594744650081183579e+01
6.504571156367835272e+01
6.790932448517600051e+01
6.763110473238737086e+01
6.243847472060619452e+01
6.057424248659047095e+01
6.402315595929134417e+01
6.159609174789499519e+01
6.185358054131643257e+01
5.572551424674443865e+01
5.977557671917915627e+01
6.566255524541655575e+01
6.330674753366944429e+01
6.085159960053177741e+01
7.418527577812267282e+01
6.573350726149499224e+01
6.326392780699668350e+01
7.272192752439919161e+01
6.220043092150638131e+01
6.412080210251588142e+01
5.970665102770187360e+01
6.382269649108425114e+01
6.356659168015657002e+01
6.049436003209039114e+01
7.035138738310890005e+01
5.906567691458565150e+01
5.867656586750055681e+01
6.310803599992490831e+01
6.962095142985198493e+01
7.155386967081295779e+01
7.517361696547821737e+01
7.177692456561737799e+01
6.336440927031039649e+01
6.885618677742274940e+01
6.682256434423517533e+01
6.166221382475898594e+01
6.319083000638519820e+01
6.333885668944757441e+01
6.993274643851476924e+01
6.608421839034110690e+01
7.066067100624762531e+01
7.297317340131068875e+01
6.780417707022142793e+01
6.372707292416469471e+01
5.817248589225827260e+01
6.281482729300467582e+01
6.039376486950686740e+01
6.820532525190395745e+01
6.390497697048007808e+01
5.548769257224741835e+01
7.392241418903510919e+01
9.542980154860656228e+01
9.649676850535496442e+01
6.370014142346021657e+01
6.797737952289624275e+01
6.216258954098238831e+01
7.361342803363891107e+01
6.756794131019466931e+01
7.262459827495185039e+01
6.544933293121455620e+01
5.944159268376509431e+01
5.948261193813917203e+01
5.782300734815936494e+01
7.604666968204988109e+01
6.107465086592664960e+01
5.748810977932529198e+01
6.302218627938010087e+01
6.525285414745357571e+01
6.579936410804717184e+01
7.276093399402546424e+01
6.338111082788562811e+01
6.160711708771390249e+01
6.770254567844574467e+01
6.620163404853099109e+01
6.410048647897292540e+01
5.967278469626950255e+01
5.981311132403423159e+01
5.907510303229150850e+01
6.474489272695062425e+01
6.880603423834223520e+01
5.341997697580247717e+01
6.488642138183456609e+01
6.613310755836351973e+01
5.847589391067117504e+01
6.296416597174226126e+01
6.487398083311238395e+01
7.199379369846356269e+01
6.388827294421997749e+01
6.618284908033386671e+01
6.606904682732080403e+01
6.115551381472209158e+01
6.348338492169231273e+01
7.314380994420734794e+01
5.912829025595670629e+01
6.080043469641636733e+01
7.020063418063665495e+01
6.679533623943287068e+01
6.948635599806402752e+01
6.391298169893818937e+01
6.455778028067628327e+01
6.151595641033406991e+01
6.152075609120694111e+01
6.921847998149108605e+01
6.546506155322074960e+01
5.990588649376963559e+01
6.295580091724349359e+01
6.678128811268561549e+01
6.641059307571960346e+01
6.977646416887320413e+01
6.828239663334947807e+01
7.054122232425498851e+01
7.038495098212969481e+01
6.835634238628766468e+01
6.571145515517021352e+01
6.833613739836340528e+01
6.591211778922942699e+01
6.545079845888540149e+01
6.877809225407484917e+01
6.474537251860884624e+01
6.791419714423825837e+01
6.335524314847407368e+01
6.761265326680906185e+01
5.977844441366173101e+01
6.881976664420450618e+01
6.583802374056880069e+01
7.386708859783094283e+01
7.238761546683501535e+01
6.671843987441344836e+01
6.841598340205028705e+01
6.704475011775171822e+01
7.471743004255905873e+01
6.670158304566884055e+01
7.156866052932473110e+01
6.683343628420901439e+01
7.010488574629046354e+01
6.606829160107947985e+01
6.572517593181264317e+01
6.797245631382808995e+01
6.794522455743046407e+01
6.683170294856000737e+01
6.040488192778027354e+01
6.600575009489621436e+01
6.546446780695187329e+01
6.445480308255878299e+01
7.073676463967983352e+01
6.420665812042575737e+01
6.524725479632185454e+01
6.707409645477501670e+01
7.478688095135065339e+01
6.736837153287359570e+01
6.741027405727442101e+01
7.056880849164959102e+01
6.461744709767241091e+01
7.216887261514995089e+01
6.640605739655826767e+01
7.151066631351103808e+01
6.985958958182872891e+01
7.458879876919660035e+01
6.471563324063001232e+01
6.692763418562986999e+01
6.463810024906810270e+01
6.320305183737165322e+01
6.493013358675635516e+01
7.135036211613306989e+01
6.584734958512065361e+01
7.025097296820166548e+01
6.139072401782399879e+01
6.866760484850318846e+01
6.752224686449325475e+01
7.164675238083214026e+01
7.158551666928111956e+01
6.714690571746569958e+01
6.743388393515475343e+01
7.320041579442573720e+01
6.944093048338812935e+01
6.566796390974459996e+01
6.696502911906935651e+01
6.505201790634019687e+01
7.106211435049102931e+01
6.356297006549505113e+01
6.726553252091406421e+01
6.508833245673302770e+01
6.787598471313293658e+01
6.735276114463550812e+01
7.631612937377131800e+01
7.284713436121830910e+01
7.101536905746604589e+01
7.722959827403833799e+01
6.699081005645093967e+01
6.811129364402169983e+01
6.860512339662962233e+01
7.662836285724915797e+01
6.597758419893598614e+01
7.173844348092391954e+01
7.109989191433298572e+01
6.991815719259682282e+01
6.501632619635410038e+01
6.650771897740305860e+01
5.921361176974141927e+01
7.127579031579351465e+01
6.745938573166800722e+01
7.913254274528372889e+01
7.153721697557460857e+01
7.653525804002477173e+01
6.496418721417153108e+01
7.056949058859804325e+01
6.888921946051894452e+01
7.430170026595878596e+01
7.128017504351298328e+01
7.344978821460928486e+01
7.715253381656289378e+01
7.767642572547360658e+01
7.133429187638056135e+01
7.303110391157740366e+01
8.718059903742941685e+01
7.276955308522229871e+01
8.302103094545665840e+01
6.621683594261740780e+01
7.301466800115592548e+01
6.997943125335622483e+01
7.753260535069478010e+01
7.982904031920499222e+01
7.028296186875117257e+01
7.284223728262202258e+01
7.246057976404514989e+01
6.346900177401665388e+01
6.791758166826717513e+01
7.279403919463963746e+01
6.490019255634545914e+01
6.695796296668925152e+01
6.597696924408937491e+01
7.364734482232994139e+01
7.457124864253854923e+01
7.196070553449909823e+01
8.032163874579264018e+01
6.994671881203551322e+01
7.134386093998431022e+01
6.699389349127837079e+01
7.944412241066508784e+01
8.634180799106701443e+01
7.154964765443459385e+01
6.802082908308818787e+01
7.757481938054853288e+01
6.928936138470824346e+01
7.649143411114975777e+01
7.293341757196058950e+01
8.267056411277742711e+01
6.769528764784337227e+01
7.357268454378784384e+01
6.784856275995596775e+01
6.256908937027353801e+01
7.651220059819672770e+01
6.879470675486165021e+01
7.322637968982881773e+01
7.276193539501331031e+01
6.736151634989869308e+01
6.643027638014793013e+01
6.703908170942719380e+01
7.364253278934863545e+01
8.302317982803310770e+01
7.785498047875989869e+01
8.481044678065075004e+01
8.834857090494672605e+01
7.937012050121991535e+01
6.727391404562531818e+01
7.761721153872795753e+01
8.113345431985683831e+01
7.731733754475105513e+01
8.582678763058537186e+01
8.166736502030703093e+01
7.982261337920422761e+01
6.912054390238768065e+01
7.040129070044996240e+01
7.306192771169584432e+01
6.742313775979265245e+01
6.584691058357839211e+01
7.513539923168413281e+01
7.155884232279561274e+01
7.607147490475136919e+01
7.814410040843735317e+01
8.756492803966648353e+01
7.253804342921074522e+01
7.464922989753391391e+01
6.942659740712753091e+01
6.892541006184217167e+01
6.797528793319413865e+01
6.477330731499789351e+01
7.732203893804229722e+01
7.431868543652164760e+01
8.017504912490393565e+01
7.213147190123078190e+01
7.374314361582091237e+01
6.702115096778759096e+01
6.865367618062329313e+01
8.192153081221589161e+01
7.624078498294805684e+01
6.938433059213438980e+01
7.464108601660403508e+01
7.487933939156566510e+01
7.251939470758375705e+01
7.301097195655167127e+01
6.738893184029119254e+01
7.099813771943102836e+01
7.357299310045219443e+01
6.479510947341621829e+01
7.833284198995444569e+01
6.861875277384451977e+01
7.300704829264957141e+01
7.338433003463647708e+01
6.819605445004371802e+01
6.753196089051982653e+01
6.750468280230904838e+01
6.970513010674834220e+01
6.245145733076692096e+01
7.094133578288177944e+01
6.931797807345959939e+01
6.730972202547089012e+01
6.648941928681692559e+01
6.315770874083856512e+01
7.337702240073305404e+01
7.271516140177185150e+01
8.034797505064831569e+01
7.183155612290751435e+01
7.749943771976570872e+01
6.267175413261511352e+01
6.837812737258595064e+01
6.520832330555207079e+01
6.356089041364526793e+01
7.900309056517150452e+01
6.789386009662003119e+01
7.833920536945859681e+01
6.320960930703309799e+01
7.254033227539962070e+01
7.934298025687127165e+01
7.364752132030922382e+01
6.890782280023412909e+01
7.663910425789867986e+01
7.163286600863436604e+01
5.842733754475087693e+01
6.797422562605781593e+01
7.368631292331042459e+01
7.635187468305390723e+01
7.375551634828524072e+01
7.505319503556320626e+01
7.258956737084957922e+01
7.462532116858984921e+01
6.664278161959329339e+01
6.343567629852955037e+01
7.175524424717863781e+01
6.933565757543483699e+01
7.315282438001962362e+01
7.197074598524960720e+01
7.032173720220332314e+01
7.791118062275626244e+01
6.660165507656871853e+01
7.611356047721308471e+01
7.056343371127418607e+01
7.120539099716636144e+01
7.018025823285933029e+01
6.373796726284209768e+01
6.898046776164370897e+01
6.315451813800931546e+01
6.304564320951997303e+01
6.867653365448705927e+01
7.139265056706733503e+01
8.270539584735422522e+01
6.782487641313251459e+01
7.407913428485315421e+01
7.331225671006542655e+01
6.403030123684339969e+01
6.124440645317656617e+01
6.431049790884073047e+01
6.811100945434503728e+01
6.816528238342550594e+01
6.375951101136897847e+01
7.331077588011343948e+01
6.755570551614867725e+01
7.060376984835058067e+01
6.770066127475824658e+01
6.784653638892820027e+01
7.457109496087292655e+01
6.343103210084967714e+01
6.390077737415506931e+01
6.778316882063964499e+01
7.130783282091458375e+01
7.902154706805805517e+01
7.606553355830827456e+01
7.783869857686893567e+01
6.915451184961170839e+01
6.431174968178038398e+01
7.797681073439541422e+01
6.513873858309294462e+01
6.556322983408817606e+01
7.245535525459034432e+01
7.083383870870763133e+01
6.741833784995020551e+01
7.095229671504812075e+01
7.478735983662852504e+01
7.789587534512837408e+01
7.018762784179845937e+01
7.202155094461038232e+01
7.009727679609873974e+01
7.177966563627640539e+01
7.380383778596016953e+01
6.705623366082519965e+01
6.838302468228042130e+01
6.497528172042660799e+01
7.546864322733308938e+01
6.621159443467864492e+01
7.514070740771003898e+01
7.610436060342743758e+01
6.745018172517617927e+01
6.590918345906804632e+01
7.090196066854552726e+01
6.986685000491139874e+01
7.487861144480709186e+01
7.093521041187368326e+01
6.997850591517307350e+01
6.408347647226328547e+01
6.692313802292508740e+01
6.736883763160415128e+01
6.788469163940045803e+01
7.233246080266081890e+01
7.020330340295807048e+01
7.956789502380387091e+01
7.675066600787549476e+01
7.593618976237303286e+01
6.844429193379647813e+01
6.839539222805974816e+01
7.653647774384998570e+01
7.491192682584903650e+01
7.032355854200081069e+01
7.287292799022884537e+01
7.195065543136608710e+01
6.716698103828277056e+01
7.165988765894890378e+01
6.506002387645817464e+01
6.270520784147081628e+01
7.914378258669533750e+01
8.308503537964136854e+01
6.959724991307695063e+01
8.473478273442034947e+01
6.546517188228217776e+01
6.760888996077243007e+01
7.641337617122808012e+01
7.162183099041817513e+01
7.762041880064306554e+01
6.466757237666678293e+01
6.404419865877984819e+01
7.337102341347672052e+01
7.271345838652757720e+01
6.676196456808116864e+01
7.573198779066412101e+01
6.790502903417434766e+01
6.216973806935248348e+01
7.072915216476879152e+01
6.529826322182753984e+01
6.426596239024804902e+01
7.680597402499836335e+01
7.054001676964945489e+01
7.236616132888165964e+01
6.926658981990722452e+01
6.861745050868546514e+01
6.649516164794728468e+01
6.710425587858620133e+01
6.245854425326135839e+01
6.889637208036496929e+01
6.954380953308020707e+01
7.671111004188922777e+01
7.139913998235785186e+01
7.611091446463628074e+01
8.481105312361336246e+01
6.805868630666218166e+01
6.355355583904694328e+01
6.610513705103166160e+01
6.910075361262595095e+01
6.703911950671651709e+01
7.249485138668956097e+01
7.953473473652064740e+01
8.549179843315256733e+01
7.870682691482694793e+01
8.257855877011601820e+01
9.352726421740749174e+01
8.306666537769130798e+01
8.014030063276014459e+01
7.325270005429541698e+01
9.127028444384568218e+01
7.418201012500122715e+01
8.514480072740670380e+01
7.083764580262582911e+01
8.799159356857562386e+01
8.549212115221409647e+01
7.704263057560166317e+01
8.821791191340297189e+01
7.420046217097213059e+01
7.735515612869215829e+01
7.381631678127556029e+01
7.524416370167504908e+01
7.914588738198084172e+01
7.453339653882540006e+01
6.302355758075398029e+01
6.203966654103482625e+01
7.779320180711535215e+01
8.057963001693848071e+01
7.618989823062128153e+01
7.035591083477174834e+01
8.439729411653092939e+01
8.422427339054274853e+01
8.604989642461731592e+01
7.488882819608686248e+01
7.402068287825245818e+01
8.106414310081061103e+01
6.774352820492687499e+01
7.336792056203093182e+01
8.210180107890015222e+01
8.652472999463465442e+01
7.984292641226454634e+01
7.323114913204305765e+01
7.629244644050017143e+01
7.886380017389119246e+01
6.975390982438152321e+01
6.412084963851238228e+01
7.154804492583292586e+01
7.619470662102833103e+01
7.602886372610113597e+01
7.045020038017639763e+01
7.315039195212581546e+01
8.014258786016608838e+01
7.124836638141216838e+01
7.569549879410014626e+01
7.818021313945621387e+01
6.952670187975066085e+01
7.024835929491818831e+01
7.667396287445134817e+01
6.792395778150272179e+01
7.177547408415752273e+01
7.399281101716688624e+01
6.902905631729474578e+01
7.163073159134256684e+01
6.502568341479245362e+01
7.569669080622036006e+01
7.768874943499078256e+01
7.134239180510390099e+01
7.348218753162448991e+01
8.221704302605591863e+01
8.022495519288686694e+01
7.478465862881834880e+01
7.397485381373279267e+01
8.837391740564989107e+01
8.017544797374644361e+01
8.748426334370337543e+01
7.922366265588705403e+01
7.854545104098956187e+01
7.053097003935948806e+01
7.561511265178414476e+01
7.605382623397548514e+01
6.808971791891782743e+01
7.526458021422092770e+01
7.501545035926324090e+01
6.653478438735690759e+01
6.569862047533968052e+01
6.712251682713366563e+01
6.865735121058681045e+01
6.818058851345834626e+01
6.848555503598045391e+01
7.439182019804550805e+01
7.182885608727980298e+01
6.754607468082083699e+01
7.215691930732121762e+01
6.970857544577108911e+01
7.193820133579524168e+01
6.538673567990328195e+01
7.565584536836529139e+01
6.634492559799066669e+01
7.288875717695283640e+01
7.920065519278576005e+01
7.486320809480403682e+01
8.969709987870720624e+01
7.845821747025381399e+01
7.031078298281482830e+01
7.305176779835501577e+01
7.151617990775500289e+01
7.054470533493019957e+01
7.326481085996296372e+01
6.712658340726956396e+01
6.971906586380941917e+01
7.005083088001435954e+01
6.547496684927445187e+01
5.777329090565435621e+01
6.457536429354784957e+01
7.177095239221812051e+01
6.766705286970956479e+01
6.458746726160548235e+01
6.750950378266479390e+01
6.346320410275539103e+01
7.080246302740202680e+01
7.586535851480628878e+01
7.812322943773823170e+01
6.324108215556341861e+01
7.741939678337882924e+01
7.019357389822567939e+01
6.755442384568927139e+01
5.869238351855818792e+01
7.017171697833674671e+01
7.891873450108558075e+01
7.720231827856464690e+01
6.562099333166378301e+01
7.385611486271626802e+01
7.182351146679205556e+01
7.508988866496346759e+01
6.041532927291882515e+01
6.809844434934980484e+01
6.680669698168399862e+01
5.989926314071963276e+01
6.506856648831733025e+01
6.902553283225934422e+01
6.340398622257171724e+01
5.785563558429547726e+01
7.894312687172624976e+01
7.066891423223057700e+01
6.612340764395339932e+01
6.768883882473606661e+01
6.872120495371738969e+01
6.754518585371634742e+01
8.338812709984908622e+01
7.625219517942170455e+01
6.501415621336279571e+01
7.348876466906703797e+01
7.252522426164243541e+01
7.142979331477987159e+01
7.443610193234039230e+01
7.858933250356068356e+01
7.163903857977959433e+01
8.036843481349905005e+01
7.414861987625140216e+01
7.533762357976078761e+01
7.180475160897856313e+01
5.781729968130824915e+01
6.989442702206240199e+01
8.330342315876549719e+01
7.173206602168512802e+01
7.520518181180749195e+01
7.800419298589174844e+01
7.045901053214647902e+01
7.342283683305565489e+01
7.519881092786286558e+01
6.505436759186484608e+01
6.702935132226518533e+01
6.933769365034289933e+01
7.461408198350981991e+01
7.048555896554938727e+01
7.842809064893332049e+01
7.086416567889843066e+01
6.886351737632698189e+01
5.932985672450530501e+01
7.243040806438459356e+01
8.083862723050717136e+01
6.984882276088023900e+01
6.652045503395737569e+01
6.904088045792830997e+01
6.379474709166549218e+01
7.441915858012698948e+01
6.633274209692227430e+01
6.562132799129096838e+01
6.411046661378959755e+01
6.713985987376058517e+01
7.036229645329456162e+01
6.720028411554038428e+01
6.496930233654553888e+01
6.794123266503508773e+01
7.149163339687918040e+01
7.017617034473714455e+01
7.401264577261230215e+01
6.658951120856782779e+01
6.585697478608894073e+01
7.575919343029420361e+01
7.553743866945639240e+01
6.258413234991388663e+01
6.554187596356787537e+01
7.266599687321094336e+01
6.708905797775554447e+01
6.745406679988276721e+01
6.713841998328830130e+01
6.355605440843146425e+01
6.606180068936566840e+01
6.829901849340934916e+01
7.115630848375320738e+01
6.481104619813301326e+01
6.265310545454565272e+01
6.430501181995363424e+01
6.498499292366005875e+01
7.068497736335058335e+01
5.918345792511902914e+01
6.417863853898735726e+01
6.608581717630515584e+01
6.297240687715409280e+01
6.112222481429061105e+01
6.268351611616381547e+01
6.747601821765601926e+01
6.199073984843274587e+01
7.224091937015930398e+01
6.900574091356793360e+01
6.993270649952548013e+01
6.103705728371915029e+01
7.147484911754827408e+01
6.701848177120783134e+01
7.368667214414215039e+01
6.681006359189247235e+01
6.980602451686239363e+01
6.803302635667506593e+01
6.949287144983590281e+01
7.227195822891435739e+01
6.629250983311440848e+01
6.536134952570860435e+01
6.187736946859582332e+01
6.241065820247979445e+01
6.922177002560168546e+01
6.073151068707790756e+01
6.145060481437633371e+01
6.146545434431342159e+01
6.417661436446225309e+01
6.779008586294612826e+01
6.364415748663331129e+01
6.061745750525631138e+01
6.259537703281633725e+01
6.846571096589902083e+01
6.722108517649496662e+01
7.585844675238935508e+01
6.074134268878511733e+01
6.704541310783362462e+01
7.602415091921848500e+01
6.236127691866750666e+01
6.202825919876637073e+01
6.770480258079020075e+01
5.945029723957572543e+01
6.321386757878489249e+01
6.033089369124034107e+01
6.817497399541180414e+01
6.509342860867072034e+01
6.250396339177550686e+01
6.602454530341184125e+01
5.880440895267031465e+01
6.809521068854684245e+01
6.049590975247875946e+01
6.223530311712040231e+01
6.248768639672289282e+01
6.914809905173950710e+01
6.764007968553725902e+01
6.626394337722449279e+01
6.874313537946487429e+01
6.671589060150571981e+01
6.688008958428252981e+01
6.882188274272185424e+01
6.930889712703108785e+01
6.611531353846312697e+01
7.157015802599119070e+01
7.161106986915616801e+01
6.044153199444607338e+01
7.024164920176839644e+01
6.810486633756919161e+01
6.770825020048444287e+01
6.837889084254850047e+01
6.251791466613138937e+01
6.494986448797099854e+01
6.755690206841013890e+01
6.861621605294151038e+01
6.242891487470044609e+01
6.471103106339376154e+01
6.669594753082648708e+01
7.397162099726760687e+01
6.427079371258575691e+01
6.622761951798067059e+01
5.561195165492614478e+01
6.927143043941921974e+01
7.065406402147029041e+01
6.742449039685423884e+01
7.163222172809820165e+01
6.650477770968423386e+01
6.841002281899297088e+01
6.589528341803931255e+01
6.261116635395916319e+01
6.565283201972012250e+01
6.440061728695253862e+01
6.813677413594596999e+01
6.670184742528817878e+01
6.277071528504609432e+01
6.962137543424863395e+01
6.139542393489778505e+01
6.520271733748366216e+01
6.528976115443960282e+01
6.562315721036485172e+01
6.651365197986380906e+01
7.152367680209732725e+01
6.362069804181768262e+01
6.768941274833515820e+01
6.345426496995725074e+01
6.826460894272022983e+01
7.019432532338196040e+01
6.333190627167022058e+01
7.267516301832698389e+01
6.606947085530050856e+01
7.402392197317350053e+01
7.017770165617262990e+01
6.600430609118085101e+01
7.269106553778118496e+01
7.630907936902451638e+01
7.175914390255823605e+01
6.700556734841480022e+01
7.038045764806474835e+01
6.467088850106658526e+01
6.755512808337640251e+01
7.629654240738831561e+01
6.644420467392539820e+01
6.437487467862423784e+01
6.694668976588617682e+01
6.527067840061390314e+01
6.459563390732573396e+01
6.967719357674246794e+01
6.600771818096461629e+01
6.704658414276819656e+01
6.603860427376589826e+01
6.731422631020488723e+01
7.164117226750242651e+01
6.373026053584203510e+01
6.654791782984888471e+01
6.217805197651276927e+01
