# Supplementary material for: Atomistic simulations of the Escherichia coli ribosome provide selection criteria for translationally active substrates
Source: Nat Chem. 2023 Jun 12;15(7):913–21. doi: 10.1038/s41557-023-01226-w (PMC10322701; doi:10.1038/s41557-023-01226-w)
Supplement: Source Data Fig. 4 — Data in CSV format for the kernel density estimate plots in Fig. 4; each panel and each monomer’s data are in a separate CSV file, named accordingly. [file 41557_2023_1226_MOESM5_ESM.zip › Watson_SourceData_Fig4_panel_B_mon3.csv]

3.968194819744895341e+01
5.340503603320977533e+01
4.249516466615704502e+01
4.401819250517529980e+01
4.494962688170028287e+01
5.827569284309385012e+01
4.914077603717203147e+01
5.094947810471745697e+01
5.305033913420580660e+01
5.114630414575859874e+01
5.509522494528945202e+01
6.237966925074928781e+01
6.001705329469519512e+01
5.611776355925722015e+01
7.525736554647065191e+01
7.844829255721334960e+01
7.577120092197573342e+01
7.254607131378627116e+01
6.616626191922831879e+01
7.742803429113804725e+01
7.304768964194374803e+01
7.553259329736640382e+01
7.838396449869387084e+01
7.653030334019986469e+01
8.187885409114737456e+01
7.536254654126254593e+01
6.976989213146143243e+01
7.959716171055919176e+01
6.145900582583130500e+01
6.722410625899824765e+01
8.079596955677538972e+01
8.392968608641741923e+01
6.451184602938599255e+01
6.248195455956658151e+01
6.521234754350702190e+01
7.538718501970639352e+01
6.930332750143746523e+01
7.993958034994386708e+01
7.829779326856170485e+01
7.204926522024219082e+01
7.013515499524892505e+01
5.726555543291502914e+01
6.731608877420062242e+01
8.057142022954795380e+01
7.704968017358004317e+01
8.114637160212457445e+01
7.005118383967079865e+01
7.143856591501022990e+01
6.315131350789958020e+01
6.485591162109930963e+01
6.313314314742353872e+01
7.893265749090444672e+01
6.143329348263407752e+01
7.778046406647921174e+01
7.301084233360934661e+01
6.539898796571003459e+01
6.272270862016950588e+01
8.399017087004047255e+01
8.740703288131754789e+01
7.643651039661001789e+01
9.397250743444742227e+01
6.589829741261722518e+01
7.635589334349043611e+01
6.798157440316975908e+01
5.861658066670241851e+01
6.915245925387664272e+01
6.631312884152215759e+01
7.234241025744653086e+01
7.375538992562745477e+01
6.465749866309170102e+01
6.723779162015256361e+01
5.842434723179425049e+01
8.927980579006475637e+01
6.891231813075472701e+01
6.489876951666853699e+01
7.331645662547312270e+01
8.052708559282628187e+01
8.128041163861742291e+01
6.706771787846167854e+01
9.357335376797141180e+01
9.882395695709283245e+01
6.270815736346941094e+01
8.613094215938578202e+01
6.093549383381599682e+01
7.790833984734685203e+01
9.004023142674923008e+01
6.773996877830865060e+01
8.927638216757036105e+01
8.812855606229891237e+01
8.352498393431478974e+01
8.118274913745787558e+01
9.740233391996849832e+01
6.973831963276207091e+01
6.574943858997373525e+01
6.012318639665154052e+01
6.126646874820391986e+01
5.558517901941123540e+01
6.468057694135718805e+01
7.446784224264732188e+01
6.977605854576181343e+01
7.432109446633069183e+01
8.890651789017580597e+01
7.843382093121209664e+01
8.076813532508317905e+01
6.068249403174849022e+01
8.676464196225231262e+01
6.556175801363337996e+01
8.374536350737190560e+01
6.942088107428166666e+01
5.713533138152993018e+01
6.584850320820039826e+01
7.263432854139263384e+01
6.666014142852023383e+01
5.523810108280800790e+01
6.305377724983835463e+01
6.302177309307999309e+01
5.752410568881301600e+01
7.647349788760379852e+01
6.931556838118032715e+01
5.027129567058781134e+01
6.763190252862969487e+01
6.336814053387104195e+01
6.129401837343380066e+01
8.624397490262971644e+01
6.080338540359669963e+01
6.181933763530071246e+01
7.583799643090368647e+01
9.066344979080479050e+01
9.149197023818662444e+01
9.109514944950853987e+01
1.017157092194435251e+02
8.901670438013142928e+01
8.882569391782971024e+01
8.222865641997888986e+01
8.844566272310517263e+01
9.532089340728084892e+01
8.474863115229065613e+01
8.582213004599651640e+01
9.430432025582869926e+01
9.852299972997217026e+01
9.670332322085964449e+01
9.984555414870628454e+01
9.118721537946976241e+01
8.937108421743435827e+01
9.230653400550420429e+01
9.183579574598627460e+01
8.503772554550998564e+01
9.234179632288324058e+01
9.447375076542554950e+01
8.827092935330860257e+01
9.124267965221012844e+01
9.723744330519649282e+01
8.659528503927462850e+01
9.709912072328057775e+01
9.775051918864544120e+01
9.383993737783679023e+01
9.110564470853954333e+01
9.879742525027698719e+01
9.835518812462761673e+01
8.895462165049382008e+01
9.609640385535219309e+01
8.973722937141776868e+01
9.441926750416259040e+01
8.732927212254189442e+01
9.504372287009925913e+01
8.331877482546434521e+01
8.904341372766191398e+01
9.253472987323353038e+01
9.491594310121222122e+01
9.850831714456531074e+01
9.586977813819974870e+01
1.059591847434156335e+02
9.204456457431744809e+01
9.744884682100007467e+01
8.945689589109402107e+01
9.453305836685554198e+01
9.373932816769043086e+01
8.468826835762526173e+01
9.531700176421878723e+01
9.601820636149325594e+01
8.998941033559451341e+01
7.981758930502392957e+01
9.606374071460977859e+01
8.971322219745964333e+01
9.275347787432583857e+01
8.869550873733551555e+01
9.361478909567340168e+01
9.192445465711769259e+01
8.474029264319506183e+01
9.511216452117339770e+01
1.007778941198346416e+02
9.127456610540639304e+01
9.749456151218758748e+01
9.425551942564176500e+01
9.500111695362721775e+01
9.100600968545325031e+01
9.347303090671668713e+01
1.034076112726666992e+02
8.933918526139694904e+01
9.626352020769222406e+01
9.327244906789356094e+01
9.378961499849445715e+01
9.667827380897848855e+01
9.520590679156975966e+01
9.260146869545222614e+01
9.384946632630386887e+01
9.479071311647037135e+01
9.806134041110789212e+01
9.912985107668089313e+01
9.578085602975443180e+01
1.058372524981818543e+02
9.622178859329955003e+01
9.580667081786759809e+01
9.826446875463709318e+01
9.073778434167063267e+01
9.536796736170087740e+01
9.443697894868860487e+01
9.914891173372859612e+01
9.558087335640006188e+01
9.878068610988987075e+01
1.025596649567640952e+02
9.753969810110021399e+01
8.672341233457099463e+01
9.828700502087174584e+01
9.084091300604275432e+01
9.449399752458975854e+01
9.545951502549604584e+01
9.872972494034733870e+01
9.614981196727001134e+01
9.022027203836044862e+01
8.874594672037306964e+01
8.794145189578671307e+01
8.981387105386625080e+01
9.795128220996339508e+01
9.603799856640559085e+01
9.160930746438494054e+01
9.114296989187987208e+01
8.802454554329108305e+01
8.667515907618650317e+01
8.802148914577652761e+01
8.576476355427013232e+01
8.486205642993208187e+01
8.387404373998710128e+01
7.851106484204422031e+01
8.668786361754985137e+01
8.974211608581731525e+01
6.873703723834530877e+01
9.427008305720846693e+01
7.946710659798718268e+01
8.348683201176804403e+01
7.268623538237459059e+01
7.390800364098947739e+01
7.424314122189068144e+01
8.070830025186208445e+01
7.385063433674940825e+01
8.003279413840795087e+01
7.981070476587768781e+01
7.565503737495829739e+01
7.274470465552123244e+01
7.581088775757116593e+01
8.182274247557879221e+01
7.186991722407509542e+01
7.975466656468046267e+01
7.788931827929506824e+01
6.991099316623201787e+01
8.424618749324940836e+01
8.272260741700281983e+01
7.456310823046220548e+01
6.362226711516863276e+01
7.990357395526473283e+01
8.523149647504213533e+01
7.045606604254983552e+01
6.428368383727313073e+01
6.326719668570416388e+01
7.847538131123391736e+01
7.221611531020808172e+01
7.335699041719718139e+01
7.460040491719949785e+01
7.002109773363211787e+01
6.539770632591654476e+01
6.382124761289065873e+01
7.270752466234357314e+01
7.360611343925192784e+01
6.883530325687605966e+01
7.455601487580621267e+01
7.231535267554161805e+01
6.617691676350766272e+01
7.380404617129259748e+01
6.941885743684512988e+01
6.764377489269480748e+01
7.616745584924937873e+01
7.793991824068784524e+01
7.417073919551505412e+01
8.132492260779275739e+01
6.574525381573079130e+01
7.849638363535197527e+01
7.068218411350797226e+01
6.993368174540090365e+01
7.701989805209930751e+01
7.390032669197130133e+01
7.129569667980280201e+01
7.546593638455100006e+01
6.865712210366814361e+01
8.601853206573287025e+01
7.761958192901441578e+01
7.169638199958031066e+01
8.406081177072103117e+01
7.941181161387446252e+01
8.335223514173564752e+01
8.372353657364696744e+01
7.829685089887742322e+01
8.127092575944770658e+01
8.368439009365692982e+01
8.359686325188938838e+01
8.225323555276672494e+01
8.738860558059111838e+01
8.480927474738911087e+01
8.428157803776102241e+01
7.415247816084378485e+01
8.545036488419555099e+01
8.428951614810402759e+01
8.372278174566095288e+01
7.488697953528230755e+01
7.483481801589867644e+01
7.780720145080981354e+01
7.883985919584957003e+01
7.896461352488969965e+01
7.333762714733637722e+01
7.240262936064495136e+01
8.045915716840413268e+01
7.290896622650878101e+01
8.054880842273438191e+01
7.623940912086558797e+01
7.827378670297365204e+01
7.279960500919800381e+01
7.849355643616286216e+01
7.302208154000312845e+01
7.645963822236235785e+01
7.779702145398745472e+01
7.609978499360917681e+01
7.861964743612922746e+01
7.698910508535760755e+01
7.157276611939406052e+01
6.954683380326862618e+01
6.608021023414602269e+01
8.056396596726055748e+01
8.198227302781144488e+01
8.083521243358758568e+01
8.254967107831635076e+01
6.941681036911305114e+01
7.480637694479433719e+01
7.009372145760183059e+01
7.686755156157316549e+01
6.610382199340128295e+01
7.976311590450008282e+01
6.368712873644862071e+01
6.092364023767795089e+01
6.296072198630371730e+01
5.952635851748861029e+01
7.184887485397183582e+01
6.170333658450575598e+01
6.036395510874128689e+01
6.860771037691824858e+01
7.041183774969702824e+01
7.279793139187121653e+01
5.968642315584776981e+01
6.969620835592611741e+01
6.906716526558277280e+01
7.904668819941912261e+01
7.244474511225051572e+01
7.102745682204066213e+01
7.576765084949097684e+01
7.839040377637967083e+01
7.206862819528767261e+01
7.272128023004260911e+01
7.474883267046396895e+01
6.958313404763934784e+01
6.547621436757879110e+01
7.943039781273940036e+01
7.168919810636400314e+01
6.816997884372068484e+01
7.978337982370591419e+01
7.642810020089375200e+01
7.867617746411487190e+01
8.293092060268941168e+01
7.326512377894614758e+01
7.387078229192461265e+01
6.887870860048809618e+01
8.159521063527505191e+01
7.385224766037219979e+01
8.760992729448798855e+01
7.918320350072492886e+01
8.320884981739864372e+01
7.205113824510304710e+01
8.238912282790924735e+01
7.905736196479365674e+01
7.578247959020195879e+01
7.720147859128404377e+01
8.324128638475252728e+01
8.376577054572281611e+01
6.981280448857772569e+01
8.399656907964184427e+01
7.959324468552604515e+01
7.609600615694664327e+01
7.853494850442736208e+01
8.562694362433734341e+01
6.710796828542247283e+01
7.998257093938670437e+01
7.466102680358410737e+01
7.894048948271112920e+01
7.811994185768186583e+01
8.055210876503956285e+01
8.731973467784420961e+01
8.857809552241344875e+01
8.719848177596237804e+01
9.057436930411215315e+01
8.602054778649163325e+01
9.798110617971944691e+01
9.311277350299178579e+01
9.341882841184053632e+01
7.782200556987275775e+01
7.024518673018114612e+01
7.721227109191056570e+01
7.377554352515237213e+01
8.714590474466051262e+01
7.997938978704176805e+01
8.237026169243854667e+01
8.296221274150985892e+01
8.907909556651748062e+01
8.853984772740825804e+01
8.690605622426450338e+01
9.194817754695161227e+01
8.763601674361952121e+01
8.597038707179707728e+01
8.267331069724694714e+01
9.556477256795740516e+01
9.655919921308792198e+01
8.623934982340369970e+01
8.517140880866973873e+01
7.624694583371471879e+01
7.681922344361657906e+01
8.137318043893715469e+01
7.902958936835239001e+01
8.484114144433787885e+01
8.243479568890001019e+01
8.500986510871923940e+01
8.582587945983907218e+01
7.814525263317818826e+01
8.258765894573166122e+01
8.259936723013267112e+01
8.674980661344687860e+01
7.928721954388795723e+01
8.300921514218566699e+01
7.871342322181243389e+01
7.952725079418583221e+01
7.566211138787384982e+01
8.502910318308035187e+01
7.391304522925756260e+01
7.333693632804086349e+01
7.435184822256465509e+01
8.040053317314762182e+01
7.761580418336035336e+01
8.409317116878690967e+01
8.453693756879869170e+01
7.800602690375660586e+01
8.621865046468020921e+01
7.382028695328239110e+01
8.341255506167563283e+01
8.556456802328663969e+01
8.007016582449598729e+01
8.065127809399440650e+01
7.985308076465666716e+01
7.878427109907039494e+01
9.067992701298608438e+01
8.531216266369780499e+01
8.123295332094369314e+01
8.219564302116980059e+01
8.002962716106436858e+01
8.995090559148331977e+01
9.028580643196839617e+01
7.602626790090208431e+01
8.575363416148587703e+01
8.015745798149750101e+01
7.935828098379619178e+01
7.906280326824435178e+01
8.483575869314597639e+01
7.763072660683070580e+01
8.218000245254347647e+01
8.390368044071638565e+01
6.112907419892776062e+01
8.131960556813716323e+01
7.995474573481236291e+01
7.879019029375739080e+01
8.559448851590730101e+01
7.476277491141381404e+01
8.640008622727175691e+01
8.196920704813412328e+01
7.995955806020994316e+01
6.498793170543370934e+01
8.296931241134184631e+01
8.310382709857354655e+01
6.908444706449255079e+01
8.121148481992887014e+01
7.622227119177648547e+01
8.617815822091317557e+01
7.924074283518210393e+01
8.675276259397207923e+01
8.785015242502161925e+01
8.509254164936017162e+01
7.810900834766856349e+01
8.553652717421596208e+01
9.069305445935565047e+01
6.949380095583489947e+01
7.763733519701644070e+01
7.296265837142135524e+01
8.319221894152322250e+01
7.239013606326962247e+01
8.837790315097174698e+01
8.368683441544935420e+01
7.176279889963829817e+01
6.705431315360452516e+01
7.927697357396768041e+01
7.462311952971177220e+01
8.221658538535146477e+01
7.655948592559616372e+01
8.256040154041119195e+01
7.855303474946539666e+01
9.102004499225938616e+01
8.337067160634427410e+01
8.310081020535868390e+01
7.419891972381331868e+01
8.944863489239624244e+01
7.925918525119929825e+01
7.185375483424547838e+01
7.479138557809709198e+01
8.729345796298015614e+01
8.068610805342292736e+01
8.361612466836440660e+01
8.051008591103253309e+01
7.620275401005194738e+01
7.164213870762624481e+01
8.422994993097080396e+01
8.234513097480682120e+01
8.026361763401017413e+01
8.244272504090045572e+01
7.065717369486439736e+01
7.942980727978006428e+01
8.205542133002995797e+01
7.621789912847430060e+01
7.353619062026349695e+01
7.069184872593270086e+01
7.642805047027023591e+01
8.108214856328558540e+01
8.126448675856006787e+01
7.705943653785904246e+01
7.340397684695737723e+01
6.455339138856639636e+01
8.586786965251241099e+01
6.849150456763628370e+01
8.762936080848579934e+01
7.871898902942994880e+01
7.390326557082619274e+01
8.074292933378698933e+01
8.400579468091085289e+01
8.014055760886948576e+01
8.074146252386758249e+01
7.262783209502966031e+01
8.535166061983288444e+01
8.394720774678451392e+01
9.358926131224042422e+01
7.769512152649464554e+01
8.556135638751582917e+01
8.218273152392815462e+01
6.742742684398422170e+01
6.851734866442620842e+01
6.968197117399994056e+01
7.929878657557833321e+01
6.867083574695003279e+01
6.877447269391512918e+01
8.124128750827202339e+01
7.292469318448117122e+01
7.206319213006351276e+01
7.480281039273376109e+01
7.172935206596498858e+01
6.673492842445961060e+01
7.532191262031300028e+01
6.713665504547731189e+01
7.542516982091591160e+01
6.643465846716681256e+01
6.094227516265397071e+01
6.570025397630350028e+01
6.836591923149315164e+01
6.578305881021438495e+01
6.374822088913170859e+01
6.143193705821376938e+01
6.846979339367486261e+01
6.643243968648775422e+01
6.952942034115790193e+01
6.795771943422808192e+01
6.460313339673770372e+01
7.259971232057766599e+01
5.144414956392306948e+01
6.806836769933234166e+01
6.947377923620865658e+01
5.746790990006292077e+01
7.553658682974747762e+01
8.443157310335543286e+01
6.374727066050565583e+01
5.524096495850577782e+01
5.619770191767209866e+01
6.898951996149335741e+01
6.976049126940093004e+01
5.872865944179645936e+01
6.491548913568574619e+01
6.892587511691301927e+01
6.071199920121036797e+01
7.052546733745479912e+01
6.211492300443905634e+01
7.465704348952225189e+01
6.235741538093668623e+01
6.535312235918043200e+01
5.654330892659832131e+01
6.041894845064596353e+01
6.104690577060367929e+01
6.926124529066895263e+01
6.700377145667857803e+01
6.473666939962906497e+01
5.607610284031704850e+01
5.458056682177420527e+01
6.663353552702680815e+01
6.478776903108693830e+01
5.943731765929219790e+01
5.958345484607632869e+01
8.364525956874635426e+01
6.061054264480032572e+01
5.909409861735526448e+01
5.755682463122582959e+01
6.240285195731579648e+01
6.366686639149903471e+01
5.648926508850104256e+01
6.813684601657280382e+01
6.967628614747171412e+01
6.808933920012027841e+01
6.324341126264943114e+01
5.297713114929151601e+01
6.308904654010373036e+01
6.949062875226735514e+01
6.096787483535808860e+01
6.380488533954828512e+01
7.346891066362519496e+01
6.939847509681293047e+01
5.743837909574386913e+01
6.927203264763345203e+01
6.468250281932164114e+01
6.364752154018822239e+01
6.817890673294486703e+01
6.704308781663822003e+01
6.913569558615311905e+01
6.191617276158643790e+01
6.289747924946097868e+01
7.083242291456343764e+01
7.191795962434838430e+01
6.979405177600500565e+01
7.126911890692302620e+01
7.221344808560213835e+01
8.159173300614155266e+01
7.313279819052397102e+01
6.339330975041616512e+01
5.605177492719705157e+01
8.149450436629827266e+01
7.065342370870899913e+01
6.553985668838630829e+01
7.914555138022498681e+01
7.303107873089858515e+01
6.601679001805649705e+01
7.011956168044797266e+01
8.023413461952073078e+01
6.581227956704691451e+01
6.904374228310074102e+01
6.355299014220994991e+01
7.294635973484223257e+01
6.736960377099228481e+01
6.616061179259696701e+01
7.149000972651668917e+01
7.214031141084315379e+01
7.117232780995139763e+01
7.092273205092594424e+01
6.841171169140710617e+01
6.381984430076158787e+01
6.039215642344908019e+01
7.115697884227790837e+01
7.277889604667741708e+01
7.124401331545367100e+01
7.957730211019139688e+01
5.788821536384407551e+01
6.652948178705962334e+01
7.447544572617589154e+01
6.470136221794506071e+01
7.023689846319740582e+01
7.628528669038581711e+01
6.575145977420086751e+01
7.759050677991811540e+01
6.796174395523819101e+01
5.814830499163397093e+01
7.024782566124456196e+01
7.183498763123078845e+01
6.368476356810517558e+01
7.103469072382516458e+01
6.220653914287957065e+01
7.017652630423002336e+01
5.211982374419110897e+01
5.721846929239499246e+01
6.875600572147774869e+01
5.262470970921717850e+01
6.029981576371657326e+01
6.191147760524732035e+01
6.168685060577026746e+01
6.197760465309634270e+01
4.998326977994208420e+01
6.656106518951979467e+01
5.836005940203389031e+01
4.625771929799189053e+01
6.138719500805592588e+01
6.678207945479739749e+01
7.431725587727795812e+01
6.768634883138935265e+01
5.124721800672634231e+01
6.111891060162855638e+01
5.932156804744439427e+01
7.192957948156775672e+01
7.943712955992747027e+01
6.946520473571040100e+01
6.854851924196805157e+01
6.474111746392138400e+01
6.309730931048491698e+01
6.541464791665957534e+01
6.289015320133189135e+01
6.265976885941563523e+01
6.693507891542502364e+01
6.497496605067281905e+01
7.173650095232868296e+01
5.968487768402145122e+01
7.673996375284586691e+01
6.200009449538399053e+01
6.594305935249349204e+01
6.108333920933154104e+01
7.493663154953544847e+01
6.544334310737717431e+01
6.718288215581203815e+01
5.739195847472371526e+01
7.453954410820374221e+01
6.592457283255511413e+01
7.678619886155725283e+01
7.049997054116765582e+01
8.070865735461833879e+01
5.359398630672060904e+01
6.667503812358523874e+01
6.779031405667082311e+01
5.677165931673504673e+01
6.075343987849269212e+01
6.756387220865100574e+01
6.620651249111021741e+01
6.711289480284459330e+01
6.585959817483974632e+01
7.324484119305206775e+01
6.665766151464983125e+01
7.135163019022121489e+01
6.729717116864901527e+01
6.321655196780356079e+01
7.062993480306616334e+01
6.930311712433861260e+01
6.650000189249327320e+01
6.491158453355319580e+01
7.477973119322625450e+01
6.439430420860374227e+01
6.764785235594969492e+01
5.031870790423302964e+01
6.415462315365402901e+01
6.756045812345486468e+01
6.529180055589567644e+01
6.081471315113410725e+01
6.829910949926987485e+01
6.487961801861125366e+01
6.480338579109422881e+01
6.171562009284573236e+01
6.770969063349826911e+01
6.781667788795482466e+01
6.598323661977747179e+01
6.751251293419873889e+01
7.377639274642446310e+01
6.533549947397726498e+01
5.704461398641833370e+01
6.676909779475346340e+01
5.462379115105517258e+01
5.565200722622569174e+01
6.558279046191968575e+01
7.174656453837950210e+01
7.095806569636387451e+01
7.957157979264218284e+01
7.205873045695084045e+01
6.088928039208201426e+01
5.796864619193012658e+01
7.089862749127509289e+01
6.568750851766502308e+01
7.021221331427619816e+01
7.752872366204880450e+01
6.930710504071952016e+01
7.551771400027620018e+01
6.577591390128652904e+01
7.516355887003902581e+01
6.319554760707129759e+01
7.057889236278421663e+01
6.439025665290829181e+01
5.670452299696074761e+01
8.040600871435751174e+01
7.467574124195864727e+01
6.717133098542066705e+01
6.780790191393886346e+01
7.026464602262309711e+01
7.054836980696232729e+01
6.672904672785739422e+01
6.661350860320200695e+01
6.324774639792915565e+01
6.034686235529128595e+01
6.699979900552561674e+01
7.169228131845467544e+01
6.931789703790373380e+01
7.204661555499039594e+01
6.644799213163317120e+01
7.198213834532714372e+01
6.429417142923723816e+01
6.809842025512215002e+01
6.934955649503622510e+01
6.627845819520865689e+01
7.568908219438007734e+01
6.637196387701263234e+01
6.723721404029204507e+01
7.250956358568272719e+01
6.771806675998919900e+01
6.226002205883465734e+01
6.402354747169073335e+01
6.003553720011837669e+01
5.961527532317003164e+01
7.012998034096101208e+01
7.209420784849685049e+01
6.367368317216553208e+01
5.977559119745743743e+01
7.257826038902069854e+01
6.194499604284950323e+01
7.675472625270838023e+01
6.666531178100767363e+01
7.271330189591429871e+01
7.537113750366876275e+01
5.392232866338224540e+01
5.561410209307486952e+01
6.415167124647939545e+01
7.225080582064803991e+01
7.451221754573909095e+01
7.044368000863765644e+01
7.499040894820925018e+01
6.838715467996077280e+01
6.305247570579297189e+01
6.658943248034408668e+01
5.418031092996368869e+01
7.236371673093798051e+01
6.254403775703877955e+01
5.378350802632639471e+01
5.136720202687166648e+01
5.515870029554216813e+01
6.038483853051056371e+01
6.673608214359065016e+01
7.133724001356438293e+01
6.155316390886130051e+01
6.310914701539189053e+01
6.669359697095235617e+01
6.339129053903841537e+01
7.139630669641229588e+01
6.443942707870137099e+01
6.668008777092514094e+01
6.718838451802919565e+01
6.727397982770777674e+01
7.435526947597720948e+01
7.780126421418763982e+01
7.017837706537378040e+01
7.413145269934780401e+01
7.418379790631773574e+01
6.329312622767084662e+01
5.984236719538358784e+01
8.655520163510614395e+01
6.871099864215000252e+01
7.058535797221342989e+01
5.448125872211642218e+01
6.858389762384311439e+01
7.186046297218398138e+01
7.040142004165228684e+01
6.004203833426331727e+01
7.166251931083444049e+01
7.737083705662314514e+01
6.571260478665637095e+01
7.205286031719720086e+01
6.629910227592385752e+01
6.927976548516491562e+01
5.212808484694576094e+01
6.311081588534367626e+01
6.431541155922916175e+01
7.282673423041721605e+01
6.321271921620402878e+01
6.527519829474253754e+01
6.537210740707875800e+01
5.443502270215157068e+01
5.854151461969343018e+01
6.216105954176632764e+01
7.931447442326110320e+01
7.402004864910820459e+01
6.078951188307939901e+01
6.210412830725696409e+01
7.504096548042686265e+01
7.471402859150377651e+01
6.563365291211762553e+01
7.083265094440803011e+01
6.288935004821106389e+01
5.449763068070168259e+01
5.770481262668507583e+01
6.973214413309030135e+01
7.313451907507806027e+01
7.011205193859468920e+01
5.669605908609290879e+01
6.566973530221811473e+01
7.437666299737840347e+01
7.495793751337309629e+01
5.065209381445226455e+01
6.709764506560172492e+01
7.039034744989818648e+01
7.568218362862411652e+01
6.758865668776492441e+01
6.536912786540116826e+01
7.463319231734566017e+01
6.836035513153920817e+01
5.868223450409534081e+01
7.691391167722724731e+01
4.880588436075556302e+01
5.969029772769649611e+01
7.039862171237696487e+01
6.369977827458734509e+01
7.347349189675951209e+01
5.767405785180455524e+01
6.699675725864437936e+01
6.580437722817789847e+01
6.396631543081050353e+01
4.187542206696715397e+01
5.529162690951046244e+01
4.609733511468038358e+01
4.993741150262125217e+01
4.930782484058240556e+01
5.045146568734705994e+01
5.490363562286086108e+01
4.223150587199410921e+01
5.119227148216661050e+01
5.143164234378443211e+01
5.641006139838982136e+01
5.725180278005215229e+01
4.975421401663603405e+01
5.290278234903392018e+01
5.399047460282064748e+01
5.205775337204826059e+01
5.355186659190070486e+01
5.370550298638894304e+01
5.306768788901113254e+01
6.212884619456318092e+01
5.240494864573994960e+01
4.985373220002745853e+01
4.669903363163981425e+01
5.630404695389535163e+01
4.544725246055361367e+01
4.638618476918517075e+01
4.554527017346481443e+01
4.706694802023522328e+01
5.771615249289768457e+01
4.615115807637459255e+01
4.177707436297587407e+01
4.859844705561428668e+01
5.983044378566304289e+01
6.796034578318075603e+01
6.881415396327501810e+01
6.254191027278627502e+01
5.713889531764251473e+01
6.421291297184059488e+01
6.408790404805218088e+01
5.878256066075046959e+01
6.926758637553881215e+01
6.870214513878515561e+01
5.740515252337681318e+01
6.345512164048809467e+01
6.426045597421916966e+01
6.926384452524060009e+01
5.084308134430289527e+01
7.879915826827321723e+01
6.503030402507151564e+01
6.966727279250399363e+01
6.753420730741321165e+01
6.515779470759854064e+01
