# Supplementary material for: Atomistic simulations of the Escherichia coli ribosome provide selection criteria for translationally active substrates
Source: Nat Chem. 2023 Jun 12;15(7):913–21. doi: 10.1038/s41557-023-01226-w (PMC10322701; doi:10.1038/s41557-023-01226-w)
Supplement: Source Data Fig. 4 — Data in CSV format for the kernel density estimate plots in Fig. 4; each panel and each monomer’s data are in a separate CSV file, named accordingly. [file 41557_2023_1226_MOESM5_ESM.zip › Watson_SourceData_Fig4_panel_A_mon2.csv]

5.026192521436973593e+00
4.458518605706376370e+00
4.704699324014767647e+00
4.612175371940948843e+00
4.560767755499030685e+00
4.676032278882060744e+00
4.622931457724468451e+00
4.779862230715894000e+00
4.896043352434730878e+00
4.891113278708333567e+00
4.600311554943814052e+00
4.771216989855020074e+00
4.568879429997597441e+00
5.518256502393445118e+00
5.208692080317906203e+00
4.779792148552802544e+00
4.841095394273412289e+00
4.582065271198374923e+00
4.962284338562381159e+00
4.784800226719750249e+00
5.072893816814512569e+00
5.125819264376860751e+00
5.206041347097719374e+00
4.969951756144168620e+00
5.028338357226952660e+00
5.166409045655414367e+00
5.165097838883878190e+00
5.203505740238472121e+00
5.233727560483731445e+00
5.008691783974364320e+00
5.158787722649307739e+00
5.453355055734278700e+00
5.130049903666164646e+00
5.228368552853510209e+00
5.670311911644539293e+00
5.052529596834465231e+00
5.418881407585945276e+00
5.646374216022034709e+00
5.603864243079023311e+00
5.261358889861161181e+00
5.224129640752551929e+00
5.438718693535865789e+00
5.282065046993604795e+00
5.581435360813148172e+00
5.451458194351267217e+00
5.334620073105605265e+00
5.197979187572449256e+00
5.785785357987360378e+00
5.586200693226892611e+00
5.162855623172766251e+00
5.396814930757592776e+00
5.582720295045215941e+00
5.396349387613637028e+00
5.256067511992603691e+00
5.446973474256460612e+00
5.383648109283496019e+00
5.283540411785630830e+00
5.396310526468252711e+00
5.190113770416799888e+00
5.571848088211652339e+00
5.157417614482958435e+00
4.848076881297386898e+00
5.324702996749042683e+00
5.184871482644255458e+00
5.108763571732378495e+00
4.707329875486471416e+00
5.265239377452464176e+00
5.272214273783503380e+00
5.056954954342489650e+00
5.223211347666407711e+00
5.055485694178763367e+00
5.276835980218739230e+00
5.227072199591524360e+00
5.481843544480821784e+00
5.379620165863147285e+00
5.104343798541692401e+00
5.098070626509666248e+00
5.623312828443311595e+00
4.966392029459903767e+00
5.219125875422689909e+00
5.471223926947632599e+00
5.216669491206781473e+00
5.274057878362654606e+00
5.770604435297208568e+00
5.484392384803082443e+00
5.551862309555471775e+00
5.263534041607577763e+00
5.236716444488416222e+00
5.344910885282537549e+00
5.258136217308346794e+00
5.652086038304944715e+00
5.376371490810787357e+00
5.297823580372231334e+00
5.070810680008190907e+00
5.069924948520390551e+00
5.653094996524077764e+00
5.183798670344755166e+00
5.242400211926431020e+00
5.615620162188942111e+00
5.167215449286576501e+00
5.604754604196948264e+00
5.222302413676973565e+00
5.316451288116806673e+00
5.314866626129448157e+00
5.640916344027300688e+00
5.270452654310346929e+00
5.533541450711644494e+00
5.298831366950467192e+00
5.433165148678257061e+00
5.500030968213277305e+00
5.394686316048691310e+00
5.565612501387783517e+00
5.552420831822820979e+00
5.516717367828015028e+00
5.498582670341268575e+00
5.289297733502151821e+00
5.787861327178839055e+00
5.634823185148121638e+00
5.297728439871647765e+00
5.508723069899997604e+00
5.521779204225201632e+00
5.603148374086377004e+00
5.550928830862538632e+00
5.203485942633047756e+00
5.333365770902926073e+00
5.187793393964194699e+00
5.351135170580113787e+00
5.234879206512654370e+00
5.337878462472320784e+00
5.214368504622689748e+00
5.490122405513261583e+00
5.375565139703460282e+00
5.712675810614396887e+00
5.570036679362551091e+00
5.266011501157596086e+00
5.201964824083533223e+00
5.284025091140629904e+00
5.277673806050189320e+00
5.471333462446305695e+00
5.538787700127723035e+00
5.437589806171071238e+00
5.493512273573340821e+00
5.384220519340909838e+00
5.727113959531998866e+00
5.459761324964646612e+00
5.503303531287518702e+00
5.575077559284729922e+00
5.560609025105969216e+00
5.286141231636591442e+00
5.190081378827476222e+00
5.250475696809508541e+00
5.743711774024672145e+00
5.369961137778439308e+00
5.194477928988321835e+00
5.081629542175435610e+00
5.126690124527894632e+00
6.254510160149848730e+00
5.504666507190968616e+00
5.921032274810109186e+00
5.375131615617562808e+00
5.288606455990981559e+00
5.704816454250559055e+00
5.934637688421382506e+00
5.480317834929714138e+00
5.696240178814349520e+00
5.459026349638416598e+00
6.000296480801073251e+00
5.454272950648035412e+00
5.884882773893969521e+00
5.805890055165259689e+00
5.557148116951176497e+00
5.508433030775965022e+00
5.819350966452572216e+00
5.630509133718291537e+00
5.591568105552966017e+00
5.692391519315066262e+00
5.637745068357733480e+00
5.964549586521949998e+00
5.364641238536230539e+00
5.515305089237846126e+00
5.832035628933277316e+00
5.718006867940719218e+00
5.711152024966786200e+00
5.545095396422815348e+00
5.688456736920447732e+00
5.428839682982179227e+00
5.640400122541080918e+00
5.930208211566980303e+00
5.865010894035701305e+00
5.633456185040524922e+00
5.492666866213322230e+00
5.485239295074781474e+00
5.789895873207150601e+00
5.585091210490932490e+00
5.495469123442901171e+00
6.001707205067495998e+00
5.855457529572642983e+00
5.494775320890365577e+00
5.195056804899778946e+00
5.297026244234850800e+00
5.547845303157281194e+00
5.747276069030493595e+00
5.792833479344028369e+00
5.970476411476737688e+00
5.811798512066556732e+00
5.722178735719626985e+00
5.356838110633137084e+00
6.019396196239502395e+00
5.591059387867562513e+00
5.677972568791351371e+00
5.521762962880186087e+00
5.648543611665670205e+00
5.453475552269838822e+00
5.868526147893994960e+00
5.798462478241050100e+00
6.483570197257900070e+00
5.983752724387081834e+00
5.728887862202618919e+00
5.891206789636679986e+00
6.076329482257031067e+00
5.423776319344987940e+00
5.688917844688493375e+00
6.000406389130677809e+00
5.571242765198239688e+00
5.726170469353415449e+00
5.920590895463258896e+00
5.671976313393959579e+00
5.423949240459687182e+00
5.598514787941975435e+00
5.677221951151111057e+00
5.999723280435479644e+00
5.742099701778168530e+00
5.523510734851608817e+00
5.384265469238170176e+00
5.920233285887317898e+00
6.040191297885368016e+00
6.052078786539585309e+00
5.421055623746444674e+00
5.955235031222304798e+00
5.694662506506838362e+00
5.813355456518472408e+00
5.810325867003740541e+00
5.717705614671634073e+00
5.615392719071155447e+00
5.773376249352839551e+00
5.803897225858929865e+00
5.843675639912679465e+00
5.864272048779263002e+00
5.898870618284514755e+00
5.849794039582508098e+00
5.804713075974618164e+00
5.820963536082548906e+00
5.940002946055154887e+00
5.627030274637005114e+00
5.302526807046032076e+00
5.788156849397466885e+00
5.603961671625359742e+00
5.489368239431802188e+00
6.173752121067482612e+00
5.970028026439323732e+00
5.679681512781389330e+00
5.913128776240711204e+00
6.119334466640158787e+00
5.405772858678177251e+00
5.601858617394348094e+00
5.726625277075854115e+00
5.670818412230004490e+00
5.503182922780375463e+00
5.946833884862062547e+00
5.776561073350180209e+00
5.215234237451688237e+00
5.348403035339086564e+00
5.680013102538048919e+00
5.641589688842084449e+00
5.706811406066189640e+00
5.684292372557000483e+00
5.803743237737466920e+00
5.855995612004413431e+00
5.479528161930818264e+00
5.651469272573010905e+00
5.766738394159006909e+00
5.708820544989278822e+00
5.144435487300520471e+00
5.288259955266235046e+00
5.964050158375435728e+00
5.633354506217348678e+00
5.780491335036491485e+00
5.529193593561990916e+00
5.722330837247786128e+00
5.419915408621775121e+00
5.438301777173559337e+00
5.713640800050391100e+00
6.130810725923505622e+00
5.854568438308021427e+00
5.383972314167128737e+00
5.523589027336304191e+00
6.084512738766253648e+00
5.685028563873587792e+00
5.640939592841978545e+00
5.678086006478575420e+00
5.373216973173660982e+00
5.352846816776460237e+00
5.311381383364599529e+00
5.319919131420365765e+00
5.153626590268569174e+00
5.156061383115518204e+00
4.937244464947621481e+00
5.558140664126434594e+00
5.454831346638534306e+00
5.680446441465700325e+00
5.470057523286022239e+00
5.497826809252168268e+00
5.555604858200324792e+00
5.592519638839148932e+00
5.170595109611806350e+00
5.575369785767815500e+00
5.973938960787331887e+00
5.560674200447928150e+00
5.928671710186347532e+00
5.546486899976106777e+00
5.742289111106189559e+00
5.409130593338178805e+00
5.623381184671278454e+00
5.581750513023505000e+00
5.390575246863462233e+00
5.428847374892300515e+00
5.558477946351726651e+00
5.554465872636373369e+00
5.525818797183717379e+00
5.711632055408311537e+00
5.676660875005161699e+00
5.830776335727729354e+00
5.639315670418587167e+00
5.625155592895318968e+00
5.558845926176330998e+00
5.747894461698908941e+00
5.538239356930660051e+00
5.750262996539269977e+00
5.620671050887959375e+00
5.665582982142507440e+00
5.299502664802197671e+00
5.809737385145710142e+00
5.643213443701037058e+00
5.606595728640258791e+00
5.691033554300383379e+00
5.545307463111977420e+00
5.861210697645712564e+00
5.511046262901222015e+00
5.354335835206460281e+00
5.841848982572929394e+00
5.811901579366870685e+00
5.347663517095594621e+00
5.760470038116223712e+00
5.927928269834755959e+00
5.973901056278293709e+00
5.649031094232102923e+00
5.813736312856337740e+00
5.806305589630912145e+00
5.475126169806030951e+00
5.953988789392973935e+00
6.257674737454535396e+00
5.784967912805551116e+00
6.170123731075885409e+00
6.363127064959133605e+00
6.085188804005116303e+00
6.008899046818342526e+00
5.699651753941957999e+00
5.928264336427222503e+00
5.967335296730309047e+00
6.095373367994785241e+00
6.031602223184450828e+00
5.242558534975884754e+00
5.808772920486879876e+00
6.014126885134378320e+00
5.755480372010846501e+00
5.928017192664320589e+00
5.832993432295173086e+00
5.635932799516727876e+00
5.450130478679916735e+00
5.595031467753474708e+00
5.809034098723357964e+00
5.718808098677754082e+00
5.878757416457840002e+00
5.628525088054755265e+00
6.020782191359475455e+00
6.142270221545938824e+00
5.857075345212455098e+00
5.976779835032974830e+00
5.732763110874323331e+00
5.698026438320408005e+00
5.666672039958485563e+00
5.504276745669625548e+00
5.736586057604783129e+00
5.184204156135862718e+00
6.121567798756451850e+00
5.694772896933574913e+00
5.672317061658056048e+00
5.863555483424916837e+00
5.654708050899813543e+00
6.010562070467263318e+00
6.037726727650269076e+00
5.687651447652593895e+00
5.863203568527175946e+00
6.205565545484321710e+00
6.019886389960014128e+00
5.727069910179107382e+00
5.942548910792997852e+00
5.828960721127969258e+00
5.640029375075951812e+00
5.802065612298677344e+00
5.633253002619902361e+00
6.086374500494568629e+00
5.731806571823798713e+00
6.036159133639916519e+00
5.772290681075941343e+00
6.072767450737996064e+00
5.507763308077840314e+00
5.407025329635781752e+00
5.815626782607989043e+00
5.863435601384904494e+00
6.205051035101546653e+00
5.677613309720037194e+00
5.333343251475921143e+00
5.609652325669934214e+00
5.549794643740372457e+00
5.644389775723188230e+00
5.839220139536318577e+00
5.594898395353378184e+00
5.844533478679750260e+00
5.391565749931984897e+00
5.819056340580473830e+00
5.469151475501529802e+00
5.471162317091021521e+00
5.335482529725749323e+00
5.548016288501375293e+00
5.849032540453674933e+00
5.364591472776233161e+00
5.479259650381467672e+00
6.000794006546164461e+00
5.918751250612332093e+00
5.733609014021781469e+00
5.722110557178679890e+00
5.244609905120686477e+00
6.005824036715284642e+00
5.179848399736894038e+00
5.271770421507378401e+00
5.512052687680967900e+00
5.680629317765320430e+00
5.714551429805799110e+00
5.939589365094556150e+00
6.138922890021252243e+00
5.531110294082723478e+00
5.418624137075926050e+00
5.627075341785136686e+00
5.887159652483624050e+00
6.111690936088778336e+00
5.948199013504336108e+00
6.391627015819643987e+00
6.246943297656264882e+00
6.006197420364693507e+00
5.972952008889613751e+00
5.461787216544954582e+00
5.805728246237252144e+00
5.657595415793110760e+00
5.621622981831078114e+00
5.815071632590144368e+00
5.823900967247483074e+00
5.971575236865922953e+00
5.727643867361352115e+00
5.860153325717917028e+00
6.041258285328891198e+00
6.124774377443926276e+00
5.934703941355087942e+00
5.754061788775479691e+00
5.884235580672094734e+00
5.802666045416728480e+00
6.100422666859969922e+00
5.803530121973050626e+00
5.774719270341274857e+00
5.804783476958005117e+00
5.863187663875554456e+00
6.268182409285899759e+00
5.682165248588489703e+00
5.971860607658393327e+00
6.116231829730050862e+00
5.877951033662298208e+00
6.461992726720322544e+00
5.824637053091439753e+00
5.845890105220564514e+00
5.990017592976862204e+00
5.534735919263269466e+00
5.481557595240779790e+00
5.591411103578541208e+00
5.216305921946323032e+00
5.472403561457471532e+00
5.209783393076079072e+00
5.603642305343943697e+00
5.650467041891304554e+00
5.086396408553382820e+00
4.868457291933527387e+00
5.363076058787309641e+00
5.157561444039023613e+00
5.845110604016292122e+00
5.726933034940482337e+00
5.424676011720950264e+00
5.597325977366803151e+00
5.394039495945645690e+00
5.228815809990440044e+00
5.315715323994112396e+00
5.330789625206572957e+00
5.043572588510454757e+00
5.284716848440639048e+00
5.371413921747926423e+00
5.605582185659514494e+00
5.171637571780966169e+00
5.375101210104555882e+00
5.425596004275356599e+00
5.908231296134993649e+00
5.452678837724001859e+00
5.333305002882803514e+00
5.726357532915959503e+00
5.434481455473675560e+00
5.190643673184010431e+00
5.160326114681519805e+00
5.374007049240487000e+00
5.903604153362856266e+00
5.802008822747329653e+00
5.523783316264233356e+00
5.183302585135248108e+00
5.640359459626155036e+00
5.291860762887760750e+00
5.343783589259707867e+00
5.383241065696265260e+00
5.994568012632889520e+00
5.618915014417808607e+00
5.485198363830569690e+00
5.420427817632085699e+00
5.788872102013832510e+00
5.673219727013564473e+00
5.540814836736719151e+00
5.777495113632990176e+00
5.638979252320805990e+00
5.560719165862963109e+00
5.385368588109763266e+00
5.511413270404354137e+00
5.620288131966044709e+00
5.561378323798105150e+00
5.611850607577795635e+00
5.472285420785621746e+00
5.545076949314496240e+00
5.574371234485805182e+00
5.383849362422009399e+00
5.890353157413465546e+00
5.426971766899671756e+00
5.562491122697671209e+00
5.591133075975285749e+00
5.573147118747583839e+00
5.883087578437965703e+00
6.123471492555828455e+00
5.512763385323399490e+00
5.998791214902539082e+00
5.413285583700013781e+00
5.643996710253158078e+00
5.632653012417674354e+00
5.749517502182688311e+00
5.282308644914872175e+00
5.863523389522302232e+00
5.807095084659263051e+00
5.534302698256770014e+00
6.091012943566252780e+00
5.396744822437933742e+00
5.869385639828254675e+00
5.685664816201783545e+00
5.887537241900640872e+00
6.064560975442454094e+00
6.144798516964919521e+00
6.042014054552442559e+00
6.289628217831244150e+00
5.903228998588609500e+00
6.139794878752721452e+00
5.875069105265303904e+00
5.193601043118261096e+00
5.696678440920158515e+00
5.781561530109314617e+00
5.397677408373731112e+00
5.759902213582173580e+00
5.467158235507540098e+00
5.531939889272955213e+00
5.573813912959778349e+00
5.672095166585585879e+00
5.726112222755857850e+00
5.918963992243508443e+00
5.773570738005660452e+00
5.577695345775461000e+00
5.600079733156102968e+00
5.542777275650412783e+00
5.748517110993897283e+00
5.941537198225096184e+00
6.102026321145877397e+00
6.093104959898648865e+00
5.849981124729331405e+00
5.961082866267441993e+00
5.918548802107610918e+00
5.626213408724680676e+00
6.118868709657483862e+00
6.084127844575765387e+00
6.091960893529813070e+00
6.225009670319685995e+00
5.525827042021366431e+00
6.042388734088016911e+00
5.837616913787855744e+00
5.704544564743478929e+00
6.279574079988081259e+00
5.742574274647587629e+00
5.945664494958961654e+00
5.939625244672581239e+00
5.719121121386702811e+00
5.730064025467932254e+00
5.779941030109846167e+00
5.719063740229763937e+00
5.580666108579563911e+00
5.632567802791572653e+00
5.738297539030910777e+00
5.514909842612728319e+00
5.839693620266956486e+00
5.857824894588813613e+00
5.721317128124648654e+00
5.758963128292940326e+00
5.997038526864224117e+00
5.793157161053090753e+00
5.886878372845816720e+00
5.617904509193226481e+00
5.619129757600352271e+00
6.172803593763546814e+00
6.104656299609467318e+00
5.962449731553827625e+00
6.152077413178093757e+00
5.841308335451404155e+00
5.698998477966575216e+00
5.861784293006128799e+00
5.725177702718245776e+00
5.885281329685661866e+00
5.752152782698345845e+00
5.773513222441373216e+00
5.776797615993669588e+00
5.620817197904810492e+00
5.629765295013967830e+00
5.791148201628494085e+00
5.772788691430647212e+00
5.839266859106292173e+00
5.836728582884778582e+00
5.772140512060595086e+00
5.887249430448480148e+00
5.709245810742988425e+00
6.212400622325145783e+00
6.201973375144572032e+00
6.087540675722308059e+00
6.381889400540475599e+00
5.625130249649710201e+00
6.005296499626843421e+00
5.906991459919072263e+00
6.542078107116556573e+00
6.196389750754742742e+00
5.721154410266209744e+00
5.923025669307450336e+00
5.794504361914776247e+00
5.285219331227488659e+00
5.651001507758376619e+00
5.709498064218976765e+00
5.343173383951167921e+00
5.516175264282352053e+00
5.981076556609894901e+00
5.687247317510329303e+00
6.166540175928023615e+00
5.732790474413609338e+00
5.886199758620768385e+00
6.278488275614073189e+00
5.870187614246976437e+00
6.131334117960208552e+00
6.231088317165205837e+00
5.604139025837761245e+00
5.977922679164038300e+00
5.905956818875537806e+00
5.980083767088125057e+00
6.307977561674166900e+00
6.158984628028101760e+00
6.113241282813867805e+00
6.631159802620772759e+00
6.075737798808091839e+00
6.014250641039592615e+00
6.000351246599088917e+00
6.040189754418777035e+00
6.014922855044408045e+00
5.942421523809294115e+00
5.887228507998723437e+00
6.012519584107239190e+00
6.253290277243127804e+00
5.988240271443099338e+00
6.515286128564338419e+00
6.442283298468928443e+00
5.996554573825481960e+00
6.293330875216061493e+00
5.866392383495946383e+00
6.360898912905729397e+00
5.981643313719762212e+00
6.066168298691867911e+00
5.743216207739632928e+00
6.003949837310386783e+00
6.218593895485560630e+00
6.142759252656593283e+00
5.915674489006281789e+00
5.693020836274620855e+00
5.737740574314696751e+00
5.700199124106355875e+00
6.099370501447861415e+00
5.605223175547954462e+00
5.794812866376001459e+00
5.838704922777748330e+00
6.093071893448318122e+00
5.878326885412673342e+00
5.873023616289088977e+00
6.025572294426616793e+00
6.007013265870415175e+00
5.848776172190210509e+00
6.105070442825978994e+00
6.175782672207080992e+00
5.973429689892708616e+00
6.211733102388713235e+00
5.652075920864089831e+00
6.251100520879553812e+00
5.652413592860285441e+00
6.122804920087028258e+00
5.974816506173116437e+00
5.573026020103799105e+00
6.099978076321082021e+00
6.013703693988780685e+00
6.027012006334885541e+00
6.291428253709127283e+00
5.840383610975258932e+00
5.934294236815529366e+00
5.949807256491012275e+00
6.000688809789654243e+00
5.933369840629950431e+00
6.132823939116323508e+00
6.100569598770884561e+00
5.801940532953668850e+00
5.997712887530732395e+00
6.134908303963750420e+00
5.873050449440721188e+00
6.187428013772425572e+00
5.541110283342063347e+00
5.928252170643876440e+00
5.445762363828930752e+00
5.856003288677992913e+00
5.912760326583637926e+00
5.705902596256585468e+00
5.878448198156047688e+00
5.980613501643564867e+00
5.767107686807264599e+00
6.195115761997928239e+00
5.819780362736700852e+00
6.164578684595858782e+00
5.784136952271546228e+00
6.011064482303524414e+00
6.132945007305405483e+00
5.753615875333569996e+00
5.754369828037932955e+00
5.895983463151299730e+00
5.767289010478418909e+00
5.774138587470250883e+00
5.720512161616518654e+00
6.213957802110612327e+00
6.079544125072728455e+00
6.287524638139831090e+00
5.901586449600586981e+00
6.142884339901827140e+00
6.003557511270830815e+00
6.139949489202770394e+00
5.934210904995391722e+00
5.777972028506927593e+00
5.821691849007542885e+00
5.950733133954561715e+00
5.716851379550192291e+00
5.937856356664288349e+00
5.682433861549260001e+00
5.797715710940909872e+00
5.912037814264031077e+00
6.043872690593815378e+00
5.837518656988389232e+00
6.135410033348961178e+00
6.126497949991077441e+00
6.146564533995486634e+00
6.091828523035586862e+00
6.115157112325054989e+00
6.051135110617803292e+00
6.184513975832000021e+00
5.986034205065595692e+00
6.170513389053639663e+00
5.609371950193150269e+00
5.930357772894395474e+00
6.139055594585191677e+00
5.770756987016596007e+00
5.751235729947762998e+00
6.234581176098391353e+00
5.797164341468941551e+00
5.858577353823648082e+00
5.974571337301746610e+00
6.038361851584121531e+00
5.651943320563842299e+00
5.803833531677884849e+00
5.856623764462085546e+00
5.928808886305475312e+00
5.813506102422844712e+00
5.995386454296500744e+00
6.405080493689774279e+00
5.905206076496519074e+00
6.096358086369274787e+00
5.971393050249198531e+00
6.174278905964253106e+00
5.848170022599550322e+00
6.342936824921867611e+00
6.156340833489140074e+00
5.937979667427534913e+00
6.384145492499150976e+00
5.994749933179575940e+00
5.881640435151986424e+00
6.646825742622238131e+00
6.206638289943252396e+00
6.143963348315790718e+00
5.885815066710456733e+00
5.863204998449187855e+00
5.894106759338583856e+00
5.948742233429006099e+00
5.858916315270987774e+00
6.185442130734831956e+00
6.264258739923754149e+00
6.303892108089358182e+00
6.412822578142058916e+00
5.963866541435997704e+00
6.242669714949393267e+00
6.103187979379974593e+00
6.048594364061976592e+00
6.279467009064336303e+00
6.244174149252093464e+00
6.150187296894092270e+00
6.192550464676447319e+00
6.218009601681913523e+00
6.274860367246572146e+00
6.146093772036420155e+00
5.994260644912546176e+00
6.325204629553245361e+00
5.892130890154433587e+00
5.938468403705162935e+00
6.180343690190484018e+00
6.301634796104409020e+00
6.112035521593647935e+00
6.415653425013378097e+00
6.416429055170166151e+00
6.350722323936772717e+00
6.160705651384525972e+00
6.247127530885991042e+00
5.933774846855960128e+00
5.842068157361396175e+00
6.325872064374389758e+00
6.150334682179220636e+00
5.830857772499328462e+00
5.929845392813779092e+00
6.268775976712471554e+00
6.208470470428721910e+00
6.435490713408156260e+00
6.075970321493451287e+00
6.113008509003527990e+00
6.224434308973823882e+00
6.395436577181453863e+00
6.139753682855340067e+00
5.972971327655002938e+00
6.215477668612983564e+00
5.894166220299712933e+00
6.007955679452142483e+00
5.810340034897135020e+00
5.914534787140884653e+00
5.764996906379479924e+00
5.959823842406081873e+00
5.908216498519085924e+00
5.938325997824470903e+00
5.873257996999849517e+00
5.928434461730543781e+00
6.084733323086076950e+00
6.008884823458164881e+00
6.095153660090488756e+00
6.172251255392031233e+00
5.841694430882145461e+00
6.469614132684093022e+00
5.930213963722984261e+00
6.192276790861723335e+00
6.096042628943514785e+00
6.277341227253849354e+00
6.093287681833930769e+00
5.907337842965446839e+00
5.871116272655652502e+00
5.809017801999239339e+00
5.978058880483625437e+00
6.180664712435516073e+00
6.082512346137895598e+00
5.876373231252290275e+00
5.688259231258371962e+00
6.259177215189631660e+00
5.949981564705968395e+00
6.044030220328529879e+00
6.067022182451778711e+00
6.154452999241327937e+00
5.839699689367635393e+00
6.188180877839269733e+00
5.948661943276253972e+00
6.035501886127938143e+00
6.215019754564188759e+00
5.943125363770872305e+00
5.891238620519825275e+00
5.866138869934911071e+00
5.934552916322618721e+00
6.342949944464891132e+00
6.199518682012988613e+00
6.198093835906251847e+00
6.351251322011010281e+00
6.213959473578579029e+00
6.155163094519817690e+00
6.141218745762503595e+00
6.215050920691953529e+00
6.109476704515370393e+00
5.962094567470047402e+00
5.696720594673621463e+00
5.642500364224571463e+00
5.749025420907432071e+00
5.983766590661597995e+00
6.108452373328586482e+00
5.695900825839764536e+00
5.943069687071646179e+00
6.113029808955904976e+00
5.867966727790570935e+00
5.936311768302420688e+00
5.959394804661812373e+00
6.320865508594214255e+00
6.323972360517618796e+00
5.746253113142508973e+00
5.676971535052278917e+00
6.002110145496179605e+00
6.164196737711640672e+00
6.150161966711816142e+00
5.813020446405656294e+00
5.553431083900338017e+00
5.887114342361972952e+00
5.969376681450222044e+00
6.163696232004999054e+00
6.257205802656286231e+00
5.743580288778658449e+00
5.855617472287863556e+00
6.274343579918781444e+00
6.099945496359954866e+00
6.425826875627012491e+00
6.097296356699813735e+00
5.846163164080611097e+00
6.172458441695358289e+00
5.982699166553762105e+00
6.078303000836412728e+00
6.166712823905236895e+00
6.074952249849350672e+00
5.907229156571559336e+00
6.303155171365311560e+00
5.971278090690254281e+00
5.812587398295366192e+00
5.719042554816934576e+00
5.857680049624112151e+00
6.361608256174360321e+00
5.922277731382870947e+00
5.989461146629654564e+00
6.121869169633856522e+00
6.211819973909617154e+00
6.026256373899880003e+00
6.302156983076531382e+00
5.489575003231869310e+00
5.772464641247164074e+00
5.967493777888445372e+00
5.796728232625960153e+00
6.125526998243263854e+00
6.146339257235140963e+00
6.303515848096146179e+00
5.881348544943871381e+00
6.170687717938366568e+00
6.059200057048347965e+00
5.809070135295644199e+00
5.870143832658203387e+00
5.938364327943727261e+00
5.951056585682809263e+00
5.982383082344829184e+00
6.038701311797076698e+00
5.888467985759814560e+00
6.221653909772712154e+00
6.147685880311018813e+00
5.764398014737949438e+00
6.224459080999419136e+00
6.018927582684216127e+00
