# Supplementary material for: Atomistic simulations of the Escherichia coli ribosome provide selection criteria for translationally active substrates
Source: Nat Chem. 2023 Jun 12;15(7):913–21. doi: 10.1038/s41557-023-01226-w (PMC10322701; doi:10.1038/s41557-023-01226-w)
Supplement: Source Data Fig. 4 — Data in CSV format for the kernel density estimate plots in Fig. 4; each panel and each monomer’s data are in a separate CSV file, named accordingly. [file 41557_2023_1226_MOESM5_ESM.zip › Watson_SourceData_Fig4_panel_A_mon4.csv]

5.896547507130655674e+00
5.411604726693147960e+00
5.235347372523434295e+00
5.913428575823085787e+00
5.976938871805639764e+00
5.319698431088526469e+00
5.423653106508744770e+00
5.300228355135657488e+00
6.297678528794683928e+00
6.513092474987916880e+00
6.378724880103992412e+00
6.377261718741935148e+00
6.168154802926835600e+00
5.983821493729238661e+00
6.386758108232338138e+00
6.527524930505428813e+00
6.548449434963630189e+00
6.353256555499992686e+00
6.594812418023388467e+00
5.992858559438379196e+00
6.219623389748318409e+00
6.580170582593478201e+00
5.997657702600676544e+00
6.608750986159031449e+00
6.542976855798407598e+00
6.386593066584647538e+00
6.205848981131082631e+00
6.422218863593420757e+00
5.916080811709261589e+00
6.236917128201995730e+00
5.982577340994368775e+00
6.396883029493021233e+00
5.991899906269130049e+00
5.953351489616008685e+00
6.205161335990850624e+00
5.837565629473044915e+00
6.115714850005979031e+00
6.180696465122942129e+00
6.000287706895613304e+00
6.160336284941973162e+00
6.259295547214402511e+00
5.768834997239132178e+00
5.767797812831733317e+00
5.620702488073148650e+00
5.845513931590855528e+00
6.481503762655667522e+00
5.750521228000334162e+00
6.018052219365570998e+00
5.701876902751689791e+00
5.863114229451078963e+00
5.846438267864384919e+00
6.023868992058215355e+00
6.460409511907214686e+00
6.404783083457751935e+00
6.032796073009628834e+00
6.418381372198985524e+00
6.421445831430863116e+00
6.421593802403502416e+00
6.012337564074563545e+00
5.722046894807630402e+00
6.083520719544495137e+00
6.577046490438149817e+00
6.371720469781212870e+00
6.020074045845426269e+00
5.963594583237217250e+00
6.046798471171409339e+00
5.810060661696842210e+00
6.130627923234523102e+00
5.672489281854242726e+00
6.125037962224674004e+00
5.965194124793044672e+00
5.834872398664850301e+00
6.366454782778749433e+00
5.772656382881027781e+00
6.376269821152412476e+00
6.197594391991437135e+00
6.363460626381264973e+00
5.663938937577944976e+00
6.116605073336660148e+00
6.491215884244571299e+00
6.181284193722837550e+00
6.453235868551551846e+00
6.216859029683497795e+00
5.937537725891552931e+00
5.860154189673154157e+00
6.176531135351218005e+00
6.073322859707480426e+00
6.156729409887286231e+00
5.972910889568104231e+00
5.914533868774547010e+00
6.634248488668517574e+00
6.785804311808092848e+00
6.226686526884356532e+00
6.317560730355812559e+00
6.309765517537449853e+00
6.624019844977986793e+00
6.536897181317342209e+00
6.180602611128186652e+00
6.292097837589284204e+00
6.291295601221534639e+00
6.025997711930423328e+00
6.525785322339868522e+00
6.330140485877472578e+00
6.153457903341030821e+00
6.249565956798423194e+00
5.791466130555945391e+00
6.193006182172268836e+00
6.915434095600602404e+00
7.246067125315593493e+00
6.921995192477601755e+00
7.248000280735863221e+00
7.217542244382294747e+00
7.248623882915957495e+00
7.442664282423668176e+00
7.186737047259820876e+00
6.923322583569337496e+00
6.413071401093186630e+00
6.441299234463582657e+00
6.785787978492455075e+00
6.438977531171841129e+00
6.661615912255278715e+00
6.616556702055653716e+00
6.481576088860294682e+00
6.548697626627945745e+00
6.250761412516365745e+00
6.187199136386166032e+00
6.224243699305955779e+00
6.392188130220513465e+00
6.258225968842761944e+00
6.382033060504703315e+00
6.429271061740293725e+00
6.505590397606341391e+00
6.580359814657508188e+00
6.345000621083713099e+00
6.686045428905892152e+00
6.190601538025244821e+00
6.773691946498760608e+00
6.928433289735148826e+00
6.664383898097168135e+00
6.546437059776810230e+00
6.596561180220263054e+00
6.508919499457803681e+00
6.316419190846496612e+00
6.793019436243668885e+00
6.230565483200675381e+00
6.241356380468193521e+00
6.494772238599940017e+00
6.836945623988870402e+00
7.108497777202114953e+00
6.483003780667726090e+00
6.878547778888225217e+00
6.796644883927622338e+00
6.849572152054279606e+00
6.494162701598047427e+00
6.721141836276221859e+00
6.558589793807247936e+00
6.548961749776686325e+00
6.719526078849232142e+00
6.758286512082176678e+00
6.545068504248287233e+00
6.495711011172171645e+00
6.271362365954818330e+00
6.644647778033029972e+00
6.683834822475085424e+00
6.681607431023277144e+00
6.679806686648839253e+00
6.364213866731065927e+00
6.741399591537457603e+00
6.365857205149751508e+00
6.743399490014087228e+00
6.727119897423200712e+00
6.318447511073602918e+00
6.664011600905720201e+00
7.010848716620046162e+00
6.785255144659958937e+00
6.738327408406443730e+00
6.358688540270883927e+00
6.569316531763916167e+00
6.873715274092032423e+00
6.721490363128587830e+00
6.229405313689380108e+00
6.612771219534121947e+00
6.362383608077744945e+00
6.423908096187889605e+00
6.941091848534003184e+00
6.268587865168814943e+00
6.788703273952651607e+00
6.539790792855298740e+00
6.925517232443120008e+00
6.548804919012133574e+00
6.721241245804500331e+00
6.871767924606075439e+00
6.537910146526802357e+00
6.724556505571745113e+00
6.298938681164723441e+00
6.356129692689869159e+00
6.484313855210175781e+00
6.524598258057403122e+00
6.545648854042192433e+00
6.630179427855007468e+00
6.730490593626996976e+00
6.239929342833963943e+00
6.754881725624772848e+00
6.498374384818056626e+00
6.559433424280409319e+00
6.795721177338244878e+00
6.408234775494523916e+00
6.264685588554808504e+00
6.534164881165040129e+00
6.304139425940841868e+00
6.247147093734223056e+00
6.499697007381276315e+00
6.164665120627570438e+00
6.126362754172084202e+00
6.245683650174403745e+00
6.577368186611296075e+00
6.669549018009953478e+00
6.360225676706964038e+00
6.467127564914061821e+00
6.473193599385697716e+00
6.570196937614717569e+00
6.477987989001213975e+00
6.267973195774854567e+00
6.395005449456824032e+00
6.535374201648180836e+00
7.098296712176819234e+00
6.675739732970900953e+00
7.002541507085311423e+00
6.557792666786451008e+00
6.808923958854393277e+00
6.322221689975008552e+00
6.756301427172979324e+00
6.553043750398732215e+00
6.474137808714171882e+00
6.588015687703919987e+00
6.234654616211069644e+00
6.690631482247851203e+00
6.781000340949333349e+00
6.551532002908543539e+00
6.131776620699419311e+00
6.607482802492221197e+00
6.556431518328381003e+00
6.944527582125577858e+00
6.660062869882948711e+00
6.540259441517324746e+00
6.660661174910933902e+00
6.701612987977220826e+00
6.183304619770898292e+00
6.657867808980236113e+00
6.839173788308634094e+00
6.926764486265228449e+00
6.479797438614066429e+00
6.993115769601502940e+00
7.198840517062173205e+00
6.703756775676681379e+00
6.568577315211570067e+00
7.098106892114745214e+00
7.037192794708189147e+00
6.897964136955089920e+00
7.162256047996964803e+00
7.363198168400129084e+00
7.206516567638570514e+00
6.597120880760935613e+00
7.087522369405390599e+00
6.603349727610702047e+00
6.735659819749829857e+00
6.927699553962239243e+00
6.907860690420690730e+00
6.761284325303002163e+00
6.617638980615208055e+00
6.713939050119569707e+00
6.701796396148613333e+00
6.155573612827758723e+00
6.313070941903411004e+00
6.533520669509331746e+00
7.059910829324774539e+00
6.618175008386658398e+00
6.459927442545224885e+00
6.742223834465097099e+00
6.432171351208640253e+00
6.360187638821678036e+00
6.650127815631059924e+00
6.524803074247516044e+00
6.727203254433109514e+00
6.845897036097324140e+00
6.492319572525687477e+00
6.326223992826843556e+00
6.799536979105994305e+00
6.659118058703891840e+00
6.548272894189739013e+00
6.507305236231018419e+00
6.381550244504327729e+00
6.499456960949604678e+00
6.772881154638379364e+00
6.668955024452227320e+00
7.005726850432277608e+00
6.590793363439754415e+00
7.023745791025415741e+00
7.146663639554233782e+00
6.693041051553702658e+00
6.889724330028677457e+00
6.684064628635706384e+00
6.744625944084589264e+00
7.155731886911063100e+00
6.521353522431607708e+00
6.941824470400665525e+00
6.708930118030077772e+00
6.892784586291512028e+00
6.787344476416141248e+00
6.514515223513281050e+00
6.796698203364466728e+00
6.880265196936025340e+00
7.221633622206671710e+00
6.784677868031988801e+00
6.626849382395472610e+00
6.578055297830840864e+00
6.779094362373361271e+00
6.722961998815462970e+00
6.818723507427954189e+00
7.137917436093604628e+00
6.752556372834302323e+00
6.755671980630189033e+00
6.945319886033963996e+00
6.912643318064705333e+00
6.600705412419194396e+00
6.530509978677695671e+00
6.293556726226374742e+00
6.519522446687095574e+00
6.644824007137860811e+00
6.659802042769306318e+00
6.816779298648191876e+00
6.471586247293042327e+00
6.731499306297078711e+00
6.639333291382441438e+00
6.671404250101662825e+00
6.247408559754473067e+00
6.660347305170691179e+00
6.321782239197969666e+00
6.606287189266974558e+00
6.811572050848433868e+00
6.658953571503968938e+00
6.568097700631227553e+00
6.767063229228892141e+00
6.717531342931759575e+00
6.664023261911194318e+00
6.807129231940983516e+00
6.762301976227206524e+00
6.805157180160421149e+00
6.747516313125501597e+00
6.699514510642667453e+00
6.465823506520372632e+00
6.670965270876256348e+00
6.607036312959407631e+00
6.557513248207953893e+00
6.699178297286889183e+00
6.807471492019868009e+00
6.457701289422893787e+00
6.902113309777974770e+00
6.626075359280373611e+00
6.451823555142851774e+00
6.731716497730822368e+00
6.398124470241664419e+00
6.804507771554796136e+00
6.592035462229698162e+00
6.646753972978001634e+00
6.270297029902075714e+00
6.722360112328104265e+00
6.295596616206728946e+00
6.374334392024849194e+00
6.414344587590815827e+00
6.387515037321620071e+00
6.639968010777892005e+00
6.486137964349772744e+00
6.524047238364668821e+00
6.908328179879727138e+00
6.836213406693097738e+00
6.727505518267251183e+00
6.587646578555918175e+00
6.442474726230145166e+00
6.775537655933073999e+00
6.447976592388008577e+00
6.704664380894133302e+00
6.376353961484606536e+00
6.602680724149294633e+00
6.497746372165487116e+00
6.454493207562091328e+00
6.442483431984264541e+00
6.299332868055286916e+00
6.147787702889746519e+00
6.675815717608194255e+00
6.486571389725622971e+00
6.397358596696142818e+00
6.350852198276265348e+00
6.674667215753079752e+00
6.389758243393852233e+00
6.662810941584844215e+00
6.612262356150320208e+00
6.925255723127098584e+00
6.526843988713010525e+00
6.039019399381661657e+00
6.492108050130422470e+00
6.557434111389242481e+00
6.148566584077191699e+00
6.748269271588488216e+00
6.554260102973444191e+00
6.444857351177719629e+00
6.608917761066265939e+00
6.138818820583092695e+00
6.233106808885580996e+00
6.618983446272384441e+00
6.589649505087952441e+00
6.493440586288564020e+00
6.498096790243454990e+00
6.543705874903593234e+00
6.214971186720831930e+00
6.422299669304713632e+00
6.072304381879095381e+00
6.449405224094786782e+00
6.128502403954340316e+00
6.495766880389248321e+00
6.803117255327510549e+00
6.512451738552319291e+00
6.604358283124205364e+00
6.454464157932417123e+00
6.648965204669313067e+00
6.606332051842997544e+00
6.725984953123648857e+00
6.640578359868694491e+00
6.640796866270598287e+00
6.410838271716758463e+00
6.460235062751324087e+00
6.394590386885415256e+00
6.629539191756738781e+00
6.134515199751985115e+00
6.350421377300901504e+00
6.559682257773750358e+00
6.522641178881251278e+00
6.250598019097355795e+00
6.864406606512305054e+00
6.850967610414469000e+00
6.709678843538202209e+00
6.810475512367884399e+00
6.653769023885753420e+00
6.525056044336938754e+00
6.320033301044873042e+00
6.261633195419020304e+00
6.847016201503194566e+00
6.748870063232861760e+00
6.902310263605206053e+00
6.789428077702081232e+00
6.521939528653574847e+00
6.596431966735075036e+00
6.847531949169893828e+00
6.573903279253507037e+00
6.486384503924583100e+00
6.841114935045223611e+00
6.377121470446478035e+00
6.690224903800539913e+00
6.752520523262961483e+00
6.660529666141982830e+00
6.350631656246648937e+00
5.990887748552451875e+00
6.390957534352961211e+00
6.788953707846958174e+00
6.754132513183918718e+00
6.440863934473322949e+00
6.604995668951612053e+00
6.825975390190397007e+00
6.610195135722662485e+00
6.185167494681230949e+00
6.663292099936242607e+00
6.567528978553383467e+00
6.890627792110204375e+00
6.615136634103381930e+00
6.566125987392896768e+00
6.507673159526369489e+00
6.647368377844479426e+00
6.934876446482475920e+00
6.667697991491213116e+00
6.760446504322111139e+00
6.628459570930158584e+00
6.467646775513306245e+00
6.953209258251341396e+00
6.861478332259596691e+00
6.975095768500331417e+00
6.100010109196023933e+00
6.836613509090208929e+00
6.926749137218014774e+00
6.747897968006792091e+00
7.582702212561343913e+00
7.126869503173602460e+00
6.948790866577475356e+00
6.833122025722240700e+00
6.898065610959183580e+00
6.460548493468333042e+00
6.587730212980152267e+00
6.373441760566893599e+00
6.466566544102126279e+00
6.800893172860202895e+00
6.540743120441465663e+00
6.614322884728434104e+00
7.003543888413166663e+00
6.717172150244466344e+00
6.739878368962266997e+00
6.857213303161238116e+00
7.205333447951982606e+00
6.530977191089143652e+00
6.845896484392445025e+00
6.792750845029122075e+00
6.616458303812765784e+00
6.802951668896688453e+00
6.519923391248904743e+00
6.563472403618164641e+00
7.008627503873344544e+00
6.646737019873872221e+00
6.518913081176218149e+00
6.794808598871376226e+00
6.173384084018444184e+00
6.263076747517570375e+00
6.638362516836225247e+00
6.875466921643037743e+00
6.166884281935480772e+00
6.734290665355472605e+00
6.235109236775334018e+00
6.821407729117775709e+00
6.644136994471556257e+00
6.476431257152643006e+00
6.999913759012675207e+00
7.141624274075765832e+00
6.825914530102491717e+00
6.576181080819130109e+00
6.548942045667633494e+00
6.648385854440000742e+00
6.852988289934599742e+00
6.638883783515717063e+00
6.572250711147112234e+00
6.722522136423296324e+00
7.093143465884604204e+00
6.773159630814725496e+00
6.731512360975556497e+00
6.721577870135600818e+00
6.725534596136227172e+00
7.003749285464561325e+00
6.381748429008838208e+00
6.694048372727485763e+00
6.696618261438171515e+00
6.700745384260602400e+00
7.120141641970274549e+00
6.878005413490267728e+00
6.532853674133021649e+00
6.455386146403495395e+00
6.572356519288923948e+00
6.761643631368390750e+00
6.540446874274799427e+00
6.355448968202833449e+00
6.524298722178556886e+00
6.639960463149660264e+00
6.290296539474195647e+00
6.755836231523114854e+00
6.551395413431062131e+00
6.671854001352454766e+00
6.889899609589107854e+00
6.663425699690342263e+00
6.945871027889651828e+00
6.574806397113427181e+00
6.730192433441163580e+00
6.802418903800344196e+00
6.228713459746423098e+00
6.652741539182959407e+00
6.308406805494461089e+00
6.469889371636167397e+00
6.674318399911221000e+00
6.673036658141186628e+00
6.817469494995926027e+00
6.766045529876216769e+00
6.690215274152222058e+00
6.440468633182542924e+00
6.476765936736964768e+00
6.525543253342143579e+00
6.601105482193585949e+00
6.275510533807406865e+00
6.404520310819481033e+00
6.267326753883129875e+00
6.226482099993078556e+00
6.340276673961532161e+00
6.817306081370642978e+00
6.344009138173660745e+00
6.166644852003419608e+00
6.535919639634592215e+00
6.405064906519591261e+00
6.734957591098013729e+00
6.946490582394974744e+00
6.409788228790096021e+00
6.625989994223726143e+00
6.773115170562973297e+00
6.170474629280081835e+00
6.839832774594252207e+00
6.562098331687111319e+00
6.176038339300993663e+00
6.819340732548219819e+00
6.705906792893405743e+00
6.792370946088087003e+00
6.496121643195269968e+00
6.379897262442502104e+00
6.782232896468966210e+00
6.456549016194531809e+00
6.552471270223054312e+00
6.201187794485883309e+00
6.502778647045011517e+00
6.339643566499435501e+00
6.601662878103322640e+00
6.537835385489244366e+00
6.300657548222763360e+00
6.971778863920619962e+00
6.684664458290637157e+00
6.137579538631309894e+00
6.751022957269896096e+00
6.957165100237145516e+00
6.280055737906477198e+00
6.309554127735569118e+00
5.990642950959148116e+00
6.477598661499410326e+00
6.751115268391658653e+00
6.151623204409901291e+00
6.811244193853243978e+00
6.421465149484860468e+00
6.712815031409185451e+00
6.816730805151468786e+00
6.524211553900634897e+00
6.897811035698580895e+00
6.798504035590954508e+00
6.540870239248918416e+00
6.655587597914628617e+00
6.669702273891203959e+00
6.444358911527364064e+00
6.352706257923760980e+00
6.615729106934136183e+00
6.820193882677259900e+00
6.718855863655579519e+00
6.884339023512755951e+00
6.768917762975926955e+00
6.878706288820997550e+00
6.821369907043791869e+00
6.648765723046319742e+00
6.970970683244619437e+00
6.820949836573596770e+00
6.948852960269291223e+00
6.646282148765823905e+00
6.574126740590461537e+00
6.667210711200262097e+00
6.870871354801233899e+00
7.202509343322176960e+00
6.537316518044804958e+00
6.699613882035063028e+00
6.730139435962306571e+00
6.696850091797597493e+00
6.597675898029277342e+00
6.666328441824307838e+00
6.389303919826041955e+00
6.275529657909832082e+00
6.330285169323050631e+00
6.314797391573708119e+00
6.430491103849715451e+00
6.212320812845469220e+00
6.705162544747447662e+00
6.654134047035038968e+00
6.505076568669124981e+00
6.403708254338602579e+00
6.276394789948952280e+00
5.886585707209107454e+00
6.294710935782155126e+00
5.826261254047833127e+00
6.105814541322668099e+00
6.067392620636404388e+00
5.952257766006024298e+00
6.787661180103267355e+00
6.633414123583111888e+00
6.412634845761310487e+00
6.255664763602584166e+00
6.372816432117402563e+00
6.545603104131817673e+00
6.754617929938645737e+00
6.479096052159415642e+00
6.414772880546794731e+00
6.381059582913479744e+00
6.126710160825486362e+00
6.314291474161573881e+00
6.101201501233345148e+00
6.159186319360543393e+00
6.170171868355108558e+00
6.285044270527869514e+00
6.472868674217319374e+00
6.199685248953063166e+00
6.478313638099528760e+00
6.547501139779345003e+00
6.163352572766998883e+00
6.482034627869896148e+00
5.837210644067187815e+00
5.915162330298890936e+00
6.003347501558203625e+00
6.324088307620443494e+00
6.211349281036505410e+00
6.219251567968861139e+00
6.169244722789884783e+00
6.076912467920249306e+00
6.137015555425347380e+00
5.945837006281550430e+00
6.020920532028418926e+00
6.523832067077901975e+00
5.942706734049537864e+00
6.431433383677592985e+00
6.322446899773678020e+00
6.189213331049155720e+00
6.646926616929081710e+00
5.901440910276330776e+00
6.353837745124445213e+00
6.277993897951785307e+00
6.225730013501881821e+00
5.988340533448551106e+00
6.335795490149433995e+00
6.524018838842477130e+00
6.424925709832346676e+00
6.037316479336136688e+00
6.222686779984953453e+00
6.389596853422850664e+00
6.304020876624399250e+00
6.169232523686408065e+00
6.094633718018600099e+00
6.472514446561203449e+00
6.210193288794759070e+00
6.506366883785035249e+00
6.498823121061634289e+00
6.569363339309681749e+00
6.746548449923266411e+00
6.048642710348011597e+00
6.349467504668499629e+00
6.344794213714844311e+00
6.528885670899463811e+00
6.530896107800675310e+00
6.206660957287067681e+00
6.582480978785394399e+00
6.488067763170701774e+00
6.275393865843447827e+00
6.227644149630201298e+00
6.298765401732494773e+00
5.768706532086231853e+00
6.136785284639338478e+00
6.336516391620119926e+00
6.411563494563093712e+00
6.384389977583478704e+00
6.558253754039117034e+00
6.548293887112692779e+00
6.415529330687991028e+00
6.182806678241384191e+00
6.565297273766322661e+00
6.524635288202297545e+00
6.383140027804814487e+00
6.420143475270134736e+00
6.711435470494042654e+00
6.512171069731941486e+00
6.182177211277594786e+00
6.028307965488117759e+00
6.421436087551957606e+00
6.303914964693055900e+00
6.725899594135113624e+00
6.571504692309392048e+00
6.514917860682647444e+00
6.793054879473537255e+00
6.552712979475995070e+00
6.798468182932505322e+00
6.168222988716145494e+00
6.252378994825344982e+00
5.885041665423467627e+00
6.402653369229526881e+00
6.086665931882226488e+00
6.262260756518659655e+00
6.262979028810751636e+00
6.590026841608671582e+00
6.408461340451606425e+00
6.494661856135841127e+00
6.288099148867036803e+00
6.528829146310052067e+00
6.217940451388305867e+00
6.422888889850136174e+00
6.249431077595157369e+00
6.550791647932238781e+00
6.282703616090942411e+00
6.054201792693439721e+00
6.551580007344708356e+00
6.367495107217781225e+00
6.464326389755726154e+00
6.340184150387851325e+00
6.450788074003285466e+00
6.400295293267833863e+00
6.559391031526285332e+00
6.398074557029519660e+00
6.106581264326713665e+00
6.363801376579082181e+00
6.349351423487857637e+00
6.544765011478657080e+00
6.221730694061760936e+00
6.337174004702642804e+00
6.221283310924402343e+00
6.297755814535459962e+00
6.007665175757392895e+00
6.112564543724013255e+00
6.351451005495110991e+00
6.050660075482547029e+00
6.494224919811101948e+00
6.839830140481402587e+00
5.934451495799443421e+00
6.570053089735886864e+00
6.033023718742939856e+00
6.078661100371380854e+00
6.566333646127056056e+00
6.100575934322918670e+00
6.471785823027906837e+00
6.040702885533820954e+00
6.139493768994960021e+00
6.078808960803265826e+00
6.007879804061218465e+00
6.275012107551385832e+00
6.252939601770477474e+00
6.077596738752752081e+00
6.421312856517239709e+00
6.540271397603784287e+00
6.352816110739492927e+00
6.300120626558858739e+00
6.439129357335695580e+00
6.420388989976658856e+00
6.462816678590672659e+00
6.547682482914516378e+00
6.483303442624621660e+00
6.446288708984361904e+00
6.340249540216017721e+00
6.336500582988423780e+00
6.235026360899357911e+00
6.281893741931185104e+00
6.019054786969334714e+00
6.005086018869360664e+00
6.255590750130181732e+00
6.464429941787908085e+00
6.346293477545287054e+00
6.181926326140053440e+00
6.016204170108135685e+00
6.486900956624437775e+00
6.524600341304073403e+00
6.322328560932978014e+00
5.889135094743902954e+00
6.104485231287338998e+00
6.668596547628137472e+00
6.371617740806844843e+00
6.252279565203386902e+00
6.706198025275898367e+00
5.953810082321254527e+00
6.333439748523954194e+00
6.322563873400672385e+00
6.267519018935243658e+00
6.397306416592726919e+00
6.132010861230186016e+00
6.132657341831013298e+00
6.024965470683784297e+00
5.997574434212506134e+00
5.832778121973596797e+00
5.742074215979019236e+00
5.863368154029583224e+00
5.926745561579938482e+00
5.636794389323349641e+00
5.784009718556229807e+00
5.893364956765346996e+00
6.484160138775112436e+00
6.548629264529242988e+00
6.592736147096661448e+00
6.445571243686210039e+00
6.145012587965204887e+00
5.688178369014441849e+00
6.235425531741152660e+00
6.306688786027763172e+00
6.256053579428829892e+00
6.265545297979332240e+00
6.349382330155539655e+00
6.509809836858601706e+00
6.241374586367637534e+00
5.875230468876478263e+00
6.385581233132161749e+00
6.429471122272108374e+00
5.993611257019939131e+00
6.073592173474655631e+00
6.209024065188660124e+00
6.162898701520099998e+00
5.994787670375258948e+00
6.023631900258447303e+00
5.712352569817876535e+00
5.989039450520831309e+00
6.003865983045468369e+00
5.949228533710685163e+00
6.239701892920533233e+00
5.953047799674190621e+00
6.071624743927263701e+00
5.876914780879015865e+00
6.018309242900339306e+00
6.098833465579112101e+00
5.838271108191058545e+00
5.882700347238878358e+00
5.951169388471888588e+00
5.904099348843517170e+00
6.145524296632444816e+00
6.005967116873775602e+00
6.259218552398702506e+00
5.888516684311881910e+00
5.869035278568131453e+00
5.836293044682876463e+00
5.865447016522677082e+00
5.966314509481771999e+00
5.943685961281087948e+00
6.139853095900981828e+00
6.191635162479516730e+00
6.236387981342986109e+00
5.822399302517847097e+00
5.942508910659850763e+00
5.689333620723975748e+00
6.129435797053684354e+00
6.027306715629720202e+00
6.316637561147007141e+00
6.032860632315357741e+00
6.333992450815183695e+00
5.811004551293066811e+00
6.205159050482738081e+00
5.814757815187672207e+00
6.025330633506471578e+00
6.102454455575411885e+00
5.962971739110952463e+00
5.738879774049979510e+00
5.768364613178952993e+00
5.956001414859151133e+00
6.184785822835737967e+00
5.930808518745798175e+00
5.918204881804004280e+00
6.030843976143561491e+00
5.983780730901447242e+00
5.948778488786085283e+00
5.913867690585078662e+00
6.035699753434516701e+00
6.056392778403807853e+00
6.141719684862313677e+00
5.676388571096725677e+00
6.266825740670438627e+00
5.572908477514843639e+00
6.325105242708968234e+00
6.057985667516681438e+00
6.285110933866671523e+00
6.035751340107768037e+00
5.781494786738794467e+00
6.197886467760906015e+00
6.008202518189452057e+00
6.188112844271880242e+00
5.842142704432563782e+00
6.057463708809962988e+00
5.886441179308253169e+00
5.904138535622826645e+00
6.064367736748721427e+00
6.279267176152774077e+00
6.164068534619128847e+00
5.938412052635814398e+00
5.718533427495915866e+00
5.919460400043380588e+00
5.853540873875169304e+00
6.187875537734026210e+00
5.674225985416907037e+00
6.093038580632082812e+00
6.002285684469470972e+00
6.192854521148365876e+00
6.049305323798578549e+00
5.962726884723203113e+00
5.908499892462256931e+00
6.048821065585393342e+00
6.092345499199464776e+00
6.203681307499244291e+00
6.009076159193945443e+00
6.204214297451922100e+00
6.114319369612990052e+00
5.932892621293702540e+00
6.119036885943931914e+00
6.075598701294807391e+00
5.949824940697627795e+00
6.042344497633621359e+00
6.122040023061070535e+00
6.011339058344032260e+00
5.969554848017942561e+00
5.903525162122996939e+00
6.070228847502114888e+00
6.131719787323000048e+00
6.013214547128845844e+00
6.225896391505346905e+00
6.070657571736661318e+00
5.953582579304913303e+00
5.629568827692497557e+00
5.991600512095987874e+00
6.154442835440534054e+00
5.881428711849390645e+00
5.985818040268476636e+00
