# Supplementary material for: Atomistic simulations of the Escherichia coli ribosome provide selection criteria for translationally active substrates
Source: Nat Chem. 2023 Jun 12;15(7):913–21. doi: 10.1038/s41557-023-01226-w (PMC10322701; doi:10.1038/s41557-023-01226-w)
Supplement: Source Data Fig. 4 — Data in CSV format for the kernel density estimate plots in Fig. 4; each panel and each monomer’s data are in a separate CSV file, named accordingly. [file 41557_2023_1226_MOESM5_ESM.zip › Watson_SourceData_Fig4_panel_A_mon3.csv]

4.114147742360396265e+00
5.270235839216113050e+00
5.433503982213450989e+00
4.987795761404488992e+00
4.586407999720001349e+00
4.962790171531999306e+00
4.865115816124627734e+00
5.238653016525392836e+00
4.889602578457933113e+00
4.920165320121384411e+00
4.623309451130761083e+00
5.039397710357091498e+00
4.937466132924018147e+00
4.941147086587426074e+00
4.686076821756937072e+00
4.707118111710258290e+00
4.421223760898040922e+00
5.067266913530378503e+00
4.493005800846805897e+00
4.688616115744603796e+00
4.307862284262674812e+00
4.492725199794733726e+00
4.519604383724101559e+00
4.889418483449754937e+00
4.694224060286800615e+00
4.516804032869604413e+00
4.789196649770254055e+00
4.331529244190663874e+00
4.797040595149231201e+00
5.174031270307405173e+00
4.683879738861668862e+00
4.763801440015169142e+00
4.615988526531993763e+00
4.627424753453652784e+00
4.365669393269270948e+00
4.793048269955739293e+00
4.730087702378987125e+00
4.837666383086074440e+00
5.029788634327119645e+00
5.023761433393594267e+00
4.756942717975321422e+00
4.757655208744230535e+00
4.903679634903395090e+00
4.819639843123950662e+00
4.699010664401391146e+00
4.693140114460102374e+00
4.961539147389282256e+00
4.527827999372926904e+00
4.747398640303107875e+00
4.988663399745458804e+00
4.748624474473927215e+00
4.102042396600708685e+00
4.845970175856036732e+00
4.522970937505887079e+00
4.806495688843748226e+00
4.752640229698431362e+00
4.591208706248184335e+00
4.587283252685086410e+00
4.623714091592879605e+00
4.758955030988950341e+00
4.858787553798921799e+00
4.806774981037108319e+00
4.734159249395971436e+00
4.395590569624747701e+00
4.781102256697852049e+00
5.058134991093388599e+00
4.971118259938227091e+00
4.980198524489308554e+00
4.990039274390401403e+00
5.261667307948624916e+00
4.588793164336078867e+00
4.957295638044823427e+00
5.013212971390211159e+00
4.818283176332973206e+00
4.825529278056897908e+00
5.022255754709419762e+00
5.071682414694007157e+00
5.394028755871889125e+00
4.712546392359514336e+00
5.105124538135600964e+00
4.996211687526245449e+00
4.598849897734464065e+00
5.095060806585778757e+00
5.189851503568166713e+00
5.199429533192009956e+00
5.064569083018604090e+00
4.924174880236987129e+00
5.255977001006226779e+00
4.964469942423341386e+00
4.981549328273112032e+00
5.033105507937977841e+00
4.988104528037676566e+00
4.703695006041020754e+00
5.022925785419187328e+00
4.853457651180782761e+00
4.739214125422472002e+00
4.822213032940937616e+00
4.764451414408697794e+00
4.979399739912513390e+00
5.126727956173135148e+00
5.165644336691586957e+00
5.155879447092009293e+00
5.093761677015075762e+00
5.191289080688297197e+00
5.204070379413243685e+00
5.374682350115610241e+00
5.022097168325905692e+00
5.548718355105829225e+00
5.292285750180643511e+00
4.723259444914549299e+00
5.485346066153002020e+00
4.954997408169805162e+00
4.962822046823067268e+00
4.837197607758796813e+00
5.000509031383114866e+00
4.814568458006051266e+00
4.567985005748692373e+00
4.407920687391693626e+00
4.760499435673112067e+00
4.953202344851121097e+00
4.637984712138885968e+00
4.891005549890941495e+00
4.594319390522477953e+00
4.836984328847321990e+00
4.836653503305289981e+00
4.717865883586141784e+00
4.817016599654922793e+00
4.921744049135262422e+00
4.976280700939579305e+00
4.530551329854874965e+00
4.819013050262264564e+00
4.844959698093619593e+00
4.882019009306231005e+00
4.551553862319733135e+00
4.613623395836355279e+00
4.994376271852687843e+00
4.657432757321338990e+00
4.618565429379047238e+00
4.526660654700420672e+00
4.533718609786854259e+00
5.033652436939760833e+00
4.504718574759317029e+00
5.202935243287350353e+00
4.632585165842812103e+00
4.436296661010394438e+00
4.870317112515155422e+00
4.570158179949049604e+00
4.323649140053304585e+00
4.870155625548139078e+00
4.438240221041827027e+00
4.551933714026081823e+00
4.429197998347959242e+00
4.484436020956205304e+00
4.734234295464067266e+00
4.634725402989505305e+00
4.576762823730943452e+00
4.460288589582674490e+00
4.271733741526561268e+00
4.576516130702914076e+00
4.611261646555120386e+00
4.496303284823409463e+00
4.540021574011190886e+00
4.865670598911271405e+00
4.335707758078672036e+00
4.618081245048522909e+00
4.357656959005399955e+00
4.675409815047408379e+00
4.675386648551624447e+00
4.688271952165130152e+00
4.683996928695251860e+00
4.677966845184656997e+00
4.681419618620789258e+00
4.672000796946162104e+00
4.843985732078714079e+00
4.730415818814637241e+00
4.611308531323442317e+00
4.718222120424313104e+00
4.793971607915874955e+00
4.989442124628923558e+00
4.636302286705068276e+00
4.489672193244277132e+00
4.794357467998884736e+00
4.229692782467811440e+00
4.426772721215297857e+00
4.364759956979174405e+00
4.451622064736979745e+00
4.362482348579122871e+00
4.494949209460637363e+00
4.889057588451739100e+00
4.652786762945575028e+00
4.459685969766824520e+00
4.538852694343074923e+00
4.548775738444033045e+00
4.240566439879730254e+00
4.377967812332322239e+00
4.457332290897784155e+00
4.536254686845384576e+00
4.422621428139904332e+00
4.650876029724934746e+00
4.859621787446161356e+00
4.794905912747077892e+00
4.721490880400764922e+00
4.914093800579166782e+00
4.745668779886984545e+00
5.270659695085587515e+00
4.609674444054687292e+00
4.430979213059857535e+00
4.739853419679739055e+00
4.462865645650484936e+00
4.394865400403820566e+00
4.422718964783832085e+00
4.934521638671466981e+00
4.681827400316888266e+00
4.762052616005921557e+00
4.502879493099816166e+00
4.395274019277199073e+00
4.610520337837183291e+00
4.729313639128744917e+00
4.826574769542703258e+00
4.525302604309916710e+00
4.608082012380331882e+00
4.608967860120841920e+00
4.101418976281613560e+00
4.590645439638238123e+00
4.599355817558017812e+00
4.533597083099288660e+00
4.592910225682120817e+00
5.009227283372044148e+00
4.416577797704007935e+00
4.582488530142057037e+00
4.208144345122881269e+00
4.335628463418203182e+00
4.839539417274476563e+00
4.734013112103535370e+00
4.528914481376602019e+00
4.453302342836891192e+00
4.362097747006068893e+00
4.405399332996790207e+00
4.346452576691817171e+00
4.776505656488239993e+00
4.557600376150774402e+00
4.389738395951500394e+00
4.562662735329575447e+00
4.209519546603146090e+00
4.444938095833586011e+00
4.634599690524128235e+00
4.693488878171783618e+00
4.789170120153063870e+00
4.442821398294326762e+00
4.718616989585568966e+00
4.333414369112687403e+00
4.327907557412011386e+00
4.071155693829300759e+00
4.366923566142186353e+00
4.294197551505614996e+00
4.413512375473636062e+00
4.485206440250305349e+00
4.582543274121671395e+00
4.412557105070561647e+00
4.442180693924709267e+00
4.346056864514620699e+00
4.371528236837415982e+00
4.312302204084740076e+00
4.379381136651100626e+00
4.448246356394562007e+00
4.149972706743567663e+00
4.558859408973749971e+00
4.428904897069343427e+00
4.220303747162212460e+00
3.878137522542701721e+00
4.113218851980126267e+00
4.486165239965515639e+00
4.355684221636054509e+00
4.607185849919999576e+00
4.454592342991033682e+00
4.467066854916720509e+00
4.447037366785846935e+00
4.322518000735580124e+00
4.242141102667179808e+00
4.097125293434686455e+00
4.258129717815177351e+00
4.134800871255167820e+00
4.297906620953914292e+00
4.340033263906978966e+00
4.143185279241632379e+00
4.212633758727688083e+00
4.538085962522566241e+00
4.050519060643773095e+00
4.135347135090655435e+00
4.132485641283389022e+00
4.188718587778903490e+00
4.321768413292881306e+00
4.031770624673668202e+00
4.087216843330733873e+00
4.067969486711349170e+00
4.115532319440037945e+00
4.326870835265007820e+00
4.219925681043819488e+00
4.217886426187996918e+00
4.520901569838120082e+00
4.300479785599758742e+00
4.069933130720714054e+00
4.128066843277465203e+00
4.374369702589590680e+00
4.017498087348877256e+00
4.337607568355440257e+00
4.425761489142475469e+00
4.264637380867515759e+00
4.259406852965251566e+00
4.229921930734616531e+00
4.435185212165646540e+00
4.326696293362976675e+00
4.389303026633448290e+00
4.493023852481562663e+00
4.163146477617917895e+00
4.086069631117908330e+00
4.556541623688587173e+00
4.275315677937229886e+00
4.327409119744375587e+00
4.308592656823818423e+00
4.267064236381333586e+00
4.180438221649865227e+00
4.653713674676015266e+00
4.388673145974681056e+00
4.492243457077084834e+00
4.479577426237436377e+00
4.079385857443701191e+00
4.116953568738992431e+00
4.404035082910546350e+00
4.499152984683942869e+00
4.636973930255193999e+00
4.448442746072598375e+00
4.332565378483134388e+00
4.654692226917156006e+00
4.576615483616355284e+00
4.435142098275819400e+00
4.775715917427153734e+00
4.289462753540079554e+00
4.299283021986191500e+00
4.414351195489454760e+00
4.532414947532219074e+00
4.582939621094132221e+00
4.400111941312810693e+00
4.341168965439146099e+00
4.390247326003750672e+00
4.718488607956040859e+00
4.385937485772557487e+00
4.129238570171163580e+00
4.361687446048993166e+00
4.417281249745479421e+00
4.045102901216739433e+00
4.412426796375178206e+00
4.487432931625877863e+00
4.171938710759177660e+00
4.384725384351200184e+00
4.388888295544808749e+00
4.634468213305776629e+00
4.397666851554133949e+00
4.726719851294265418e+00
4.417349989106612362e+00
4.404615074385190177e+00
4.677903440493436982e+00
4.563755892786626411e+00
4.660381377398732816e+00
4.435878638180004607e+00
4.477751532278351654e+00
4.298619453263554213e+00
4.821743099482548978e+00
4.407510773747528532e+00
4.475951612019090753e+00
4.330409324885192923e+00
4.318514422957371757e+00
4.334131545391477935e+00
4.236458650015832994e+00
4.591021971743230345e+00
4.408047228827908448e+00
4.466405243774942413e+00
4.348729427269896419e+00
4.224792125843952029e+00
4.364980885079152273e+00
4.240513122444414584e+00
4.225461827776363144e+00
4.413157686618022879e+00
4.291250713773752778e+00
4.218341037047449227e+00
4.440444237066624389e+00
4.205604840713633941e+00
4.446977068467092842e+00
4.219912274474654446e+00
4.237605877634885054e+00
4.086034465319364983e+00
4.047415015332173738e+00
4.104605268915190841e+00
4.254904386745406164e+00
4.015798051919381884e+00
4.340697123966201332e+00
3.954783170834693440e+00
4.232849443659364219e+00
4.228461365059670740e+00
4.102656160267294183e+00
3.913199478645994045e+00
3.942604749775225681e+00
4.235995764954219034e+00
4.086480043167671994e+00
4.065938784696251140e+00
4.095162842065604103e+00
3.740798083879220304e+00
3.753948853532766972e+00
3.976005490623021554e+00
4.169770755470898926e+00
3.802998160317805354e+00
3.761672210556882945e+00
3.714903548243781106e+00
4.049536069168056862e+00
3.765671312258019654e+00
4.303530074315290221e+00
4.364639449745280508e+00
4.355548905137642812e+00
4.021472653820809207e+00
4.057851522590234516e+00
3.982767316702108484e+00
3.892835895972035942e+00
3.878238700190703714e+00
4.131445343284620542e+00
4.060630087269586852e+00
4.286896170296514263e+00
4.129350826729926816e+00
4.142496293425613985e+00
4.279421715307493379e+00
4.422714270791136215e+00
4.218867938134885698e+00
4.533270094437528819e+00
3.966084767171974335e+00
4.264238702150549898e+00
4.178415642242167216e+00
4.193498686496776706e+00
4.505463545778743750e+00
4.423692806376620545e+00
4.034421563815748790e+00
4.252183619419857230e+00
4.444424103787614655e+00
4.444367658050953906e+00
4.037426492376390286e+00
4.310786796599090032e+00
4.186052492107019241e+00
4.181473456966474878e+00
4.463385808820144796e+00
3.986224325916774447e+00
3.861814037919897302e+00
4.374614412743952130e+00
4.351097926243784109e+00
4.416353840460184976e+00
4.193636832537648296e+00
3.959001653567003398e+00
4.277310589148020092e+00
4.556163252310120093e+00
4.232463263317606028e+00
4.452882565471669274e+00
4.281046190940656082e+00
4.278574809852065286e+00
4.390583521434212599e+00
4.286160559356900102e+00
4.756403124091413304e+00
4.745542826082609800e+00
4.652272574458423904e+00
4.394481018580083109e+00
4.511686505079720355e+00
4.248373397947705854e+00
4.356593752947046205e+00
4.510455261954700923e+00
4.182863963298623311e+00
4.331000644754499085e+00
4.175586312478388074e+00
4.460156194952239694e+00
4.309985195280028769e+00
4.089677961699849540e+00
4.560821667477243935e+00
4.130451885758925634e+00
4.279914934543324279e+00
4.178886078423584394e+00
4.499750182887685135e+00
4.191738574779470206e+00
4.382538950479024642e+00
4.107944871305755363e+00
4.534081878183809700e+00
4.534542362514290659e+00
4.773662125614335672e+00
4.458032352462548253e+00
4.319724703932143584e+00
4.521546697814367910e+00
4.678029190641616708e+00
4.284080074281493289e+00
4.103704585878391597e+00
4.340591047633417077e+00
4.415042625528034392e+00
4.402489298072640445e+00
4.226051630481216570e+00
4.347071435852137178e+00
4.078500084118693358e+00
4.365475313451754324e+00
4.147352065244572117e+00
4.179945509539749970e+00
4.613666774813503402e+00
4.232864952050344520e+00
4.419450082516748424e+00
4.077117089596705490e+00
3.821541543399533225e+00
3.989117582167384768e+00
4.157719496540408066e+00
4.193084597061335295e+00
4.418777935735281659e+00
4.528954506510778799e+00
3.960255335794856446e+00
4.254574879627875283e+00
4.135281949728681461e+00
4.139492137186590703e+00
4.371351221546497356e+00
4.370999539006535706e+00
4.396708802543271233e+00
4.096588113058231784e+00
4.078296832514382686e+00
4.029447316631649123e+00
4.130499507159862027e+00
4.030599411173002800e+00
4.229827542761987580e+00
4.058791718607523968e+00
4.215362830118585258e+00
4.166378820222985446e+00
4.084449197669911769e+00
4.276957936500282109e+00
4.547973493792639488e+00
4.228724151428206568e+00
4.168320071123187809e+00
4.347210243394767026e+00
4.172381819396474789e+00
4.381356366254234302e+00
4.532465238460640755e+00
4.502982501653153946e+00
4.208390571501960942e+00
4.705941304666606761e+00
4.410560343121644244e+00
4.455006980807895367e+00
4.311371661861241655e+00
4.393709784491368175e+00
4.255657970475644980e+00
4.609048042673042467e+00
4.384610788936771364e+00
4.539299199617118141e+00
4.672134559182139490e+00
4.767238592121789686e+00
4.670258692343785434e+00
4.841887846299711917e+00
4.463465146385010129e+00
4.475268526007668335e+00
4.367349618308276504e+00
4.654883215389069129e+00
4.335852773378538139e+00
4.388910281545515879e+00
4.601796843780113555e+00
4.407770319776203927e+00
4.276914149160890410e+00
4.516143087863425443e+00
4.624269735667327907e+00
4.342542704121953534e+00
4.538293151317833285e+00
4.304197433881289392e+00
4.383402884369551167e+00
4.542157326888358604e+00
4.122770256835225133e+00
4.604490946851233169e+00
4.718133930496911432e+00
4.678065190986401056e+00
4.703818549481387556e+00
4.321550312158414897e+00
4.697166905190041319e+00
4.493596807308744445e+00
4.724786921675943496e+00
4.698650616095406463e+00
4.996602148854889514e+00
4.753077803857070904e+00
4.684147519584647590e+00
4.674638725880457812e+00
4.628855047947626922e+00
4.222681990277139086e+00
4.503083412067177882e+00
5.067638284335242105e+00
4.924923333886254362e+00
5.158634212062222169e+00
5.196910720489495539e+00
4.678526705848384815e+00
4.892211593043807483e+00
4.852808281074996621e+00
4.498071485773782463e+00
4.839865022847672726e+00
4.419956655196190631e+00
4.508454914812800141e+00
4.475298316626339812e+00
4.650095388539835284e+00
4.759560549904961135e+00
4.519920157277584671e+00
5.142814352667541833e+00
4.292295663727430544e+00
4.457182646360857703e+00
4.397490824726971503e+00
4.943032492631210140e+00
4.703999196169903030e+00
4.865522638554245383e+00
4.629958988510924911e+00
4.815622141070426743e+00
4.589398783104575053e+00
4.736206312901642512e+00
4.172227135456838987e+00
4.383348502681132963e+00
4.525522274727829419e+00
4.346410967699018357e+00
4.008148682660663376e+00
4.814341476017045984e+00
4.495130369201689291e+00
4.945984440168765595e+00
4.872528097672112146e+00
4.660216357050012803e+00
4.699650802044813780e+00
4.664305309691556545e+00
5.059304389247265554e+00
5.236308533016995170e+00
4.823481533206696703e+00
5.025953100536916018e+00
4.920187394264346814e+00
4.753909930641978754e+00
4.565136514993046291e+00
4.542978545564202442e+00
5.190660101529522841e+00
5.015205372769360181e+00
4.962313673195538399e+00
4.899543249954494861e+00
4.864140738045473533e+00
4.861596258368443557e+00
4.858691271302020276e+00
4.739812476034536814e+00
4.872587217469348531e+00
4.795638006192606717e+00
4.782232679685324506e+00
4.898685086014387124e+00
4.561739664589059551e+00
5.054259444055730910e+00
4.882540696224659804e+00
4.434418145087213325e+00
4.897040970477394950e+00
4.569126392514288426e+00
4.335262275132982346e+00
4.575481238844666620e+00
4.661800098358466649e+00
4.601887284116473076e+00
4.861775312032783347e+00
4.854751431506785231e+00
4.714522121677291899e+00
4.893846351603349021e+00
4.719045566317427109e+00
5.133990374865835093e+00
4.909239099320230615e+00
4.578563512988259809e+00
4.547674170837556318e+00
4.796236051905355957e+00
4.849302851139071002e+00
4.965929972536806680e+00
4.949542480228417141e+00
4.593125826059410777e+00
4.695019040504252672e+00
4.842908689044590709e+00
4.710134970834229051e+00
4.681873086643110859e+00
4.707687963012542554e+00
4.789376378077824903e+00
4.802489407003376343e+00
4.933798312159066057e+00
4.750968571080904645e+00
4.604379355660637607e+00
4.541458662112410671e+00
4.701064017620084634e+00
4.639057591471059894e+00
4.831303329093951326e+00
4.865137671040232981e+00
4.660203408009333081e+00
4.655646003433661306e+00
4.943564745018691475e+00
5.174621183704225302e+00
4.888385157725767094e+00
4.946835719461211589e+00
4.687114734252612713e+00
5.184952271431652271e+00
4.973321454903369521e+00
4.651510914840716993e+00
4.870961971576131866e+00
4.694967446855907944e+00
4.789505558859951329e+00
5.047344133778121744e+00
4.993263756887293958e+00
4.617275697296411074e+00
5.054889379060149679e+00
5.019427362032367057e+00
5.403559174687264210e+00
5.606333235376919966e+00
5.661079349935522309e+00
5.694177943592236169e+00
5.966122163968983649e+00
5.828112571993673718e+00
5.382427771399135530e+00
5.669724242284977400e+00
4.750712332686141792e+00
4.818246499886229550e+00
4.761267056661677266e+00
4.811112282626158532e+00
4.892559380186194851e+00
4.942065371560524945e+00
4.490669296325494386e+00
4.648806174932353485e+00
4.948001808764638021e+00
4.620414818116945987e+00
4.917283228526616590e+00
4.885495806146656683e+00
5.006374946078707033e+00
5.218592955515066301e+00
4.562482171751381266e+00
5.017128827035185701e+00
4.634163278651154627e+00
4.801510918705068853e+00
4.878020693563705379e+00
4.983546480000001111e+00
4.664254325586809635e+00
4.687915620922567861e+00
4.606403731079640629e+00
4.872446727940294764e+00
5.262121035830605642e+00
5.108493441842401062e+00
4.791771026531123745e+00
4.625110968567438086e+00
4.562733189498654696e+00
4.782932348251496713e+00
4.810079160319753022e+00
4.824655060430054654e+00
4.505959402411720660e+00
4.370383694202106817e+00
4.722715565272871174e+00
4.183964150020412553e+00
4.538664099085317538e+00
4.624047462453304114e+00
4.969471230640164272e+00
4.735301496026083079e+00
4.823135673528560652e+00
4.826310899971756996e+00
4.872901671461680628e+00
4.947229167375097880e+00
4.902091047902443322e+00
4.675036666509483574e+00
4.728818947520831983e+00
5.024585272469632713e+00
4.904905183689682424e+00
4.936540877539984606e+00
4.547397144429861093e+00
4.825660678518243429e+00
4.834372057931882516e+00
4.873300423415924065e+00
4.806610932069635744e+00
5.007372114400799212e+00
5.235081268147745881e+00
4.639234487337497548e+00
4.700487302710560478e+00
4.656300335844469451e+00
5.074006272564883346e+00
4.573043233794424012e+00
4.974546386122328023e+00
4.680078521501972233e+00
4.654980852559450710e+00
4.734986297342195449e+00
4.574276325927338682e+00
4.482880309106850980e+00
4.667689724147103369e+00
5.019719772979382988e+00
5.252002470729016714e+00
5.094238955004397162e+00
5.074352313469460363e+00
5.054287462863615410e+00
5.092391816643902835e+00
4.795839371291328312e+00
4.589713287307666256e+00
4.864529371999368301e+00
4.472290094482947787e+00
4.845399475282884616e+00
4.593949736347751944e+00
4.747667586807800433e+00
4.768343990045853964e+00
5.179363954529804914e+00
5.008198201103049918e+00
5.063182447373538508e+00
4.858973933425384750e+00
4.690921893241410068e+00
4.740507006395689338e+00
4.563553911383209538e+00
4.584692947840816935e+00
5.041252649457395485e+00
5.323170567609850856e+00
4.849207186831484329e+00
4.675521328224893303e+00
4.655384099267243059e+00
5.120353193486206322e+00
5.282116871486864262e+00
5.607941139215806281e+00
5.104346484376642401e+00
5.423327772155771775e+00
5.171828876463920643e+00
4.938200952638544194e+00
4.700112693060389368e+00
5.046086324160301118e+00
4.663426987676722923e+00
4.678652884531326883e+00
4.620086569437467539e+00
5.223265615193953160e+00
5.172429627210719971e+00
5.000061781853671228e+00
5.129611364813172258e+00
4.907648053034986191e+00
4.988177213438593327e+00
5.129522589170200320e+00
5.295193122309398426e+00
4.934450623366348765e+00
4.721913576821866521e+00
5.241568050714277227e+00
5.273229013953521616e+00
5.115418054790896285e+00
5.247824754256043001e+00
5.095348577558252323e+00
4.993527531616179793e+00
4.900378630201966068e+00
4.944734494708217909e+00
5.037457123768817269e+00
4.881902754296636004e+00
5.081531698214799775e+00
5.281637700148769987e+00
5.107499547904766679e+00
5.301160365671054642e+00
5.362589241125644612e+00
5.410127643390090668e+00
4.931228375357239457e+00
4.864174887630020372e+00
4.593122808440438298e+00
5.017704185636765679e+00
4.643620703104982539e+00
4.737933327655441396e+00
4.716163451934612283e+00
4.974175011202137675e+00
4.911517565961121434e+00
5.270496754007385931e+00
4.744040810310623080e+00
4.963287387000263173e+00
4.678289695611439925e+00
5.102525705068274853e+00
4.851410025792888270e+00
4.453838893366582674e+00
4.698486957609286030e+00
4.554528567716993770e+00
4.720373481335165877e+00
4.936923229678792602e+00
4.902279239207826933e+00
5.041133811252239916e+00
5.293238226425779125e+00
5.327655859741060596e+00
4.840595142473484991e+00
4.713752361888017717e+00
4.872361760913212159e+00
5.035286798045219392e+00
5.393469157009383785e+00
5.499110558757632994e+00
4.960365330506022019e+00
4.860364200292623060e+00
5.375509035678113889e+00
5.106545963676414779e+00
5.723144122248158716e+00
5.242557396506755119e+00
5.575377719568991530e+00
5.985901908002514205e+00
5.849151788777152028e+00
4.864437839911435191e+00
5.070676397471475916e+00
5.014559175070455233e+00
5.251298026945731223e+00
4.930472524011123348e+00
4.949719995539360262e+00
4.749773841966913324e+00
4.951117774521850201e+00
5.235705885921095870e+00
4.945491444324384922e+00
4.559033036984054377e+00
5.131047153901870495e+00
4.905178027529474072e+00
5.075335834519809630e+00
4.823604478869525813e+00
4.728426297630856645e+00
4.881680642767594946e+00
4.976319212559280558e+00
4.916947007536666803e+00
4.732966328064123651e+00
4.875198385920843869e+00
4.885727353740935364e+00
5.050704385155893483e+00
5.110193369541728536e+00
4.652377182127232835e+00
4.831135425056769073e+00
4.891442877825901370e+00
4.850087759351750627e+00
4.827037904138323121e+00
4.925322425830028550e+00
5.116169835871638760e+00
4.710012996617948922e+00
5.061913125866990271e+00
5.005137962481017944e+00
4.932366408912300493e+00
5.089631364433497396e+00
5.351685607651615051e+00
5.754985080715397494e+00
6.110775142310845176e+00
5.694205037995497598e+00
5.694482811791410803e+00
6.013381834264111880e+00
5.776387691196436691e+00
5.860661181971981826e+00
5.464185519792104095e+00
5.731905606152036370e+00
5.688092321565052067e+00
5.492455812719235553e+00
5.459121246920623172e+00
5.725900861643236972e+00
5.989036480909315507e+00
5.962932296384316544e+00
5.276629779185022073e+00
4.899027893494234398e+00
4.962584531438110069e+00
4.504153615914959552e+00
4.566270851785823481e+00
4.706671616213096598e+00
5.193582798725832284e+00
4.586588453688011491e+00
4.705125325538403125e+00
4.800184746306297434e+00
4.587977550105161839e+00
4.621080357286741602e+00
4.613718353105780601e+00
4.744582633070496769e+00
5.037442872456315612e+00
4.933530323984332000e+00
4.687035720360352542e+00
4.460826873207071053e+00
4.750147329972844723e+00
4.887244162270975245e+00
4.668188017689664626e+00
4.499302118514886040e+00
4.586111288951303600e+00
4.780408412497885173e+00
4.591448410239052258e+00
4.493230034517337934e+00
4.870038896948149620e+00
4.651365516856698967e+00
4.809825819527550728e+00
4.858307277450975903e+00
4.517511305857773607e+00
4.347623879081860210e+00
4.647111642422422584e+00
4.889400033499924803e+00
4.571443579952487291e+00
4.971815487988045845e+00
4.986629753713987867e+00
4.526451903985747371e+00
4.749509422551274618e+00
4.941445206118369349e+00
5.203361083286949018e+00
4.744022587619380893e+00
4.776799618860845698e+00
4.436684260132278901e+00
4.493995553834371215e+00
4.940055475802935803e+00
5.004386975396868387e+00
4.718588867796296604e+00
4.549284330139749422e+00
4.865511243381618556e+00
4.736770017846941627e+00
4.325102431474771691e+00
4.707110734866646773e+00
4.503642956610458548e+00
4.310986814657438160e+00
4.820392704358977376e+00
4.658674707982766172e+00
4.649441540896671832e+00
4.712725972333463353e+00
4.637375843179927237e+00
4.776855071789586127e+00
4.558608304746601725e+00
4.593147077897678621e+00
4.878472326015098837e+00
4.397250638456880800e+00
4.423250287369654643e+00
4.528920675087353409e+00
4.386960918938139997e+00
