# Supplementary material for: Atomistic simulations of the Escherichia coli ribosome provide selection criteria for translationally active substrates
Source: Nat Chem. 2023 Jun 12;15(7):913–21. doi: 10.1038/s41557-023-01226-w (PMC10322701; doi:10.1038/s41557-023-01226-w)
Supplement: Source Data Fig. 4 — Data in CSV format for the kernel density estimate plots in Fig. 4; each panel and each monomer’s data are in a separate CSV file, named accordingly. [file 41557_2023_1226_MOESM5_ESM.zip › Watson_SourceData_Fig4_panel_A_mon1.csv]

3.660726346044070212e+00
3.534740460590812372e+00
4.288313776232304697e+00
4.370083984826025336e+00
4.208417278515251603e+00
4.315731466992771992e+00
4.013191222918673695e+00
4.119590886643440975e+00
4.075593470110622896e+00
4.360643397992364889e+00
3.884408744083559739e+00
3.779580666498453478e+00
4.107572360098587616e+00
4.132329617669453725e+00
3.824533359008245981e+00
4.010344045705250160e+00
3.630123314150013769e+00
4.145848766161063459e+00
3.747181673161178228e+00
3.738815160476382626e+00
3.993871990538298888e+00
4.213959474980103259e+00
3.903937421670496288e+00
3.756237068429966630e+00
4.001058144208212930e+00
3.857103328447466506e+00
3.632291198480838812e+00
3.618760343296512971e+00
3.439023179548537090e+00
3.515515487136553485e+00
3.535454548298071487e+00
3.629534088140059733e+00
3.905335538837026998e+00
3.457169761277921527e+00
3.479882056630847487e+00
3.562550683069430235e+00
3.702150432776031952e+00
3.729225491543928683e+00
3.370903185616351383e+00
3.525589965423141070e+00
4.146942587807225244e+00
3.992169312536084202e+00
3.805504878431131832e+00
3.665737200450489564e+00
3.547130614000541637e+00
3.864330296916997032e+00
4.556935665289697290e+00
3.921854149981671700e+00
3.627945249460771127e+00
3.984324027039947591e+00
3.974726964701011500e+00
4.006585727773555483e+00
4.052739933087365465e+00
3.662060914687009117e+00
4.139731885409180023e+00
3.716622855598129771e+00
3.846813512062782436e+00
3.908301611888711946e+00
3.860605456167702787e+00
4.275941725785251890e+00
3.918029789379148919e+00
3.864564825877523813e+00
3.597911891453841715e+00
3.762302378555331561e+00
3.506110624753295824e+00
3.715810044187046746e+00
3.876117872218701077e+00
3.810782927185264679e+00
3.929393909196219781e+00
4.316658916289461523e+00
3.969405916019303593e+00
4.132326893523718070e+00
3.969856696138433616e+00
4.345259646537216192e+00
4.487086159770403704e+00
4.001002255739158464e+00
4.189925929253618619e+00
4.491256078522486206e+00
4.662318927073756392e+00
5.014385533970730613e+00
4.757555362492602136e+00
4.057711839157764011e+00
4.775543610222823254e+00
4.274676083682648731e+00
4.191678792995528369e+00
4.326611972910594517e+00
4.890553432287212843e+00
4.323237989264703707e+00
4.327878688008826025e+00
4.507616081756459891e+00
4.296185786481695246e+00
3.615020376524187729e+00
4.764251817818355050e+00
4.927408917293648827e+00
4.630109148500523020e+00
4.365086040629140740e+00
4.975360875214799528e+00
4.821168966084868224e+00
4.705061685170105257e+00
4.716957519521630893e+00
4.516432654632404287e+00
4.979265128482160740e+00
4.668625103606356852e+00
5.044545332965585160e+00
4.766436045857129322e+00
4.064411852158677618e+00
4.221221826678553946e+00
4.437792809317262943e+00
4.248767089808382913e+00
4.020318720650994493e+00
4.639999446636125846e+00
5.157501718681506198e+00
4.717804215814836333e+00
4.934637709423689067e+00
4.746154198099773680e+00
4.568019276747060431e+00
4.499049366567080099e+00
4.744055152605501924e+00
4.999543823655507424e+00
4.571262376483333334e+00
4.579961571184076874e+00
4.871730519486614064e+00
4.907650545431249789e+00
4.645254974751735766e+00
5.331326526704180502e+00
4.820523706963995458e+00
5.079497390021452397e+00
4.642915090979767179e+00
4.793719383151448632e+00
4.583121539261912680e+00
4.915386203889828387e+00
4.436700035190630054e+00
4.471289923101898545e+00
4.611599117018744920e+00
4.219074774806657935e+00
3.812370830367177721e+00
3.931111834579986475e+00
3.968716664067103661e+00
3.768595194869961862e+00
3.609447642098409403e+00
4.447783330012214265e+00
4.594863422683443055e+00
4.168113807914664015e+00
4.079349280842229142e+00
4.008194031641004074e+00
4.279997211867489604e+00
4.493750915665057910e+00
4.100470982013026955e+00
4.277310325648753242e+00
3.999876453697195355e+00
3.690322121162489477e+00
4.024296752154402412e+00
4.230863066816478835e+00
4.366557985230792305e+00
3.824387982090913241e+00
4.185595090549097286e+00
4.213781198220022617e+00
4.037265693200248862e+00
4.688266454554469220e+00
4.054855039755342005e+00
4.425864862043815684e+00
4.119099993668442039e+00
4.041281653740159463e+00
4.375142478934479051e+00
3.936435234899456237e+00
3.995937180651040865e+00
4.365873815391572599e+00
3.931742904485779011e+00
4.110934829653763778e+00
4.290676141367035790e+00
4.185346159372058672e+00
4.369320384897735998e+00
4.210218855534544780e+00
4.271541386924162076e+00
3.967158247644943625e+00
4.589709897702747732e+00
4.388328649516631152e+00
4.439540880528919153e+00
4.478396519732380732e+00
4.287940379867900553e+00
3.903048971957358670e+00
4.093569021042235967e+00
4.130490864561825681e+00
4.156525275810658115e+00
4.463354205856429502e+00
4.077830971862648646e+00
4.262795497551386426e+00
4.206798781400895137e+00
4.251734409140895288e+00
4.167450676006886567e+00
4.512262643417002117e+00
3.959139473850810997e+00
3.846470629545543307e+00
3.845577107711085407e+00
3.635032199592583169e+00
3.925063800089056087e+00
3.684796450260489298e+00
4.118298504211027833e+00
3.958284639802257754e+00
4.074489867186206205e+00
3.942157377940850527e+00
3.971096247955755221e+00
3.726021987545344416e+00
3.323047326684728020e+00
3.696681568787951733e+00
4.128827331383917887e+00
4.153885164060171498e+00
3.691251665975928464e+00
3.888157575751577610e+00
3.847654645252014394e+00
3.750232123443705490e+00
3.703175167867005957e+00
4.082659708229886775e+00
3.729099602337555996e+00
3.684558449883475362e+00
4.213811780093016601e+00
4.131243684354303447e+00
3.994967124884131859e+00
4.105608035975665260e+00
4.073422034432729433e+00
3.837279991633931076e+00
3.925208301355359364e+00
3.706701938048851730e+00
3.928892954712182028e+00
4.301473620512974883e+00
4.453298069657471991e+00
3.866359079581286551e+00
4.470755361796708627e+00
3.629581634665626666e+00
4.000851748368785543e+00
4.004522321145623565e+00
4.305067882560861925e+00
4.006896191334048396e+00
4.080289694082075869e+00
4.227909395944056570e+00
3.831277541188537583e+00
4.091329024796944935e+00
3.949359865171649719e+00
4.396499087151815033e+00
4.142932029511263714e+00
4.048642847753417762e+00
3.875364020797611442e+00
4.092257558391803940e+00
3.703750052457756237e+00
3.927184972673201546e+00
4.005787880842214044e+00
4.041337091639798373e+00
3.740648209904241295e+00
4.290234761988847900e+00
4.013074024073632451e+00
4.232789882309028862e+00
4.093584442180836724e+00
3.470775642113122839e+00
4.092270532038647879e+00
4.096241702461608902e+00
4.243782141423245946e+00
3.904912868244782675e+00
4.294111501326695723e+00
4.492356221082722811e+00
4.216562032080077849e+00
4.297137679397593502e+00
4.306693713271268820e+00
4.175841573337665480e+00
4.174145240490313213e+00
4.143846126614251446e+00
4.351335243373424255e+00
4.286465621621353250e+00
4.446114429434041782e+00
4.224357622376335719e+00
3.965703873826021297e+00
4.356381062937122017e+00
3.935982407213719281e+00
4.086124476612864598e+00
3.983358763637509181e+00
4.181372532276512288e+00
3.994232166040694754e+00
3.877860382075414947e+00
4.392213258755838901e+00
4.383695089391971500e+00
3.887737739020728611e+00
3.840029633628451844e+00
3.936500832684645790e+00
4.088979311498417424e+00
4.067979002837637026e+00
3.793548059112932691e+00
4.182420625351475074e+00
4.531355000873948491e+00
3.934025254951308170e+00
4.231330887139542085e+00
3.923924749482269991e+00
4.053802675007818657e+00
3.933331961707130286e+00
3.895529811963457600e+00
4.018851771209557278e+00
3.931967143629961470e+00
3.754439586502510195e+00
3.897029135591413507e+00
4.356264408781533426e+00
4.113998634085460182e+00
4.038238653451684534e+00
4.080443059152798035e+00
3.923751727211703511e+00
3.877405781773269222e+00
4.047998997200569882e+00
4.068285667627341340e+00
3.863687528454512243e+00
4.109475996768007455e+00
4.020726095964797686e+00
3.949959016798711531e+00
3.943141298851671195e+00
4.071118813255584890e+00
3.936509774347528801e+00
3.965097582690122024e+00
3.795070405778504519e+00
3.851386991408946248e+00
3.991453051807733576e+00
4.078174283612795215e+00
4.145570526225125896e+00
3.996526417380821261e+00
3.706966175210107739e+00
3.940043591448078697e+00
4.030106360883543459e+00
3.940821424404276740e+00
3.997381709535889005e+00
3.871384176585834336e+00
4.130329166431117471e+00
3.911590838970556039e+00
3.688586878849919426e+00
3.631700091406020903e+00
3.502563987329149864e+00
3.677375348133152588e+00
3.665986292632072985e+00
3.694672306472389423e+00
3.742648343897825303e+00
3.833725993317435243e+00
3.794537051950034989e+00
3.528235430707306275e+00
3.908341042981752000e+00
3.832153059605716283e+00
3.852882962402675915e+00
3.792003329382763521e+00
3.968452904425643357e+00
3.558430888325808894e+00
3.820080942983054229e+00
3.656910436890598692e+00
3.973685080471673903e+00
3.495047095058811948e+00
3.880530836789327420e+00
3.603853539072607415e+00
3.751024685997682351e+00
3.949008575110706687e+00
3.909948751051933069e+00
3.947834373655402462e+00
3.701792999721883248e+00
3.660109122512620772e+00
3.792875237486328377e+00
3.753944777968216240e+00
3.653725209336768476e+00
3.710961520965095684e+00
3.937066236370632577e+00
3.779022533832174346e+00
4.011108050467115049e+00
4.196879392514231810e+00
4.069987071746012930e+00
3.948164889049635917e+00
3.794273485783107080e+00
3.775868687472340834e+00
3.799588916928207993e+00
3.956319081400113902e+00
4.011632579136484189e+00
3.906466946715768884e+00
4.026287261729270206e+00
4.225630842028111012e+00
4.248180784521106368e+00
4.046526264795665462e+00
3.662799589772399056e+00
3.874544657704622974e+00
3.796431845464059762e+00
3.983666124713567402e+00
4.126376909219025002e+00
3.997810255784924660e+00
4.284498806748154642e+00
4.224221282951314826e+00
3.772173474215063660e+00
3.999889105289014868e+00
3.635470058225235501e+00
4.110841703720158335e+00
4.134994712301009123e+00
4.187878088266679732e+00
3.815171508142189527e+00
3.948237335965426809e+00
4.151438181234804681e+00
4.210087240778613626e+00
3.943804304704016772e+00
4.147103776802975261e+00
4.067643318884547554e+00
4.406031327655278496e+00
4.027516615057941785e+00
3.848106029551548790e+00
3.975528760958987107e+00
4.025325651651932013e+00
3.920669582762572158e+00
3.793433514439084053e+00
3.954814731470103428e+00
4.035380520357676026e+00
3.890859185354500482e+00
3.737388808207899871e+00
3.783660913562651107e+00
3.994213510648675136e+00
3.685417002540293918e+00
4.018442130851971328e+00
3.828953234573974296e+00
3.640170510958882222e+00
3.826604081509469069e+00
3.852691099391679419e+00
3.915659981709648019e+00
3.869615284617571316e+00
3.645753982262833315e+00
3.936513944066100112e+00
3.934229962921599988e+00
4.071033793885955987e+00
3.960607527386834192e+00
3.602024278834550230e+00
4.054742427603275523e+00
3.861500453701181446e+00
3.683166881675255411e+00
3.891295840862257105e+00
3.989273544795155946e+00
3.948752361275199352e+00
3.751684826327368771e+00
3.954671359863041857e+00
4.049407052045167710e+00
4.010736863679434272e+00
3.978055487327297524e+00
4.299477055105575651e+00
3.956061787854928458e+00
3.895983418649793695e+00
3.868026699789316236e+00
3.960746731503987039e+00
4.081186934250432330e+00
3.828328010915123425e+00
3.870372614177041815e+00
3.807104984775504963e+00
3.981321965600921775e+00
3.998445167537833189e+00
3.946697810561675457e+00
3.844327395446072604e+00
3.797852806492802102e+00
4.282845808963450018e+00
3.739893670432000050e+00
3.976028217107946627e+00
3.836576022134474240e+00
3.945098561068071774e+00
4.144296990342399845e+00
3.827735135592758908e+00
3.822431644327366040e+00
4.192035597481203801e+00
3.958056414711867976e+00
4.097973483839961517e+00
3.870014718532287734e+00
3.541285592711321595e+00
3.726087232279999828e+00
4.079990859969202965e+00
3.790822160908088989e+00
3.987756259562976080e+00
4.186381995304171433e+00
3.918947389731743502e+00
4.108669872630893671e+00
3.698985936725836865e+00
4.474515122533976985e+00
3.547475804171694946e+00
4.240376417661647857e+00
4.019063688495665865e+00
3.687508828811586259e+00
4.068453614732381318e+00
4.070061975644933661e+00
3.970505702643367218e+00
3.910560756023802487e+00
4.128645738603906601e+00
3.631827794964374245e+00
3.698177413556860582e+00
3.882099671809917663e+00
4.040476820612351361e+00
4.039661493301025530e+00
4.071656206131884836e+00
3.649082831483989597e+00
3.971801897417968519e+00
3.983119156601730992e+00
4.258471350905145947e+00
3.829510091660492943e+00
4.308166654382262983e+00
4.085680679085872846e+00
4.024427760051246139e+00
3.862817148632822661e+00
4.024261244097728785e+00
3.852205874796959417e+00
4.083415765966499578e+00
3.781538177047048865e+00
3.914688631694625887e+00
3.987639807209608644e+00
3.925575565917681420e+00
3.672189270013600293e+00
3.789604235038392943e+00
3.801709284064673344e+00
3.819340652479358056e+00
3.837274766189455288e+00
4.559172139317495542e+00
3.635635548616586998e+00
3.762949587129632789e+00
3.918417735733967788e+00
3.707090720128616734e+00
4.138271335459358546e+00
4.172340821785337717e+00
4.041988857873680452e+00
3.524563101540417076e+00
4.143219558871982677e+00
3.820757126326232100e+00
4.013720774534358604e+00
3.732778045070528350e+00
3.810495054785796754e+00
3.981594670274761327e+00
3.903578922138471796e+00
3.594880768005656702e+00
4.010959153078835548e+00
3.917162979657978994e+00
3.945795583232163839e+00
3.796815926487888238e+00
4.037383521249449991e+00
3.630297691656420245e+00
3.918768011467088641e+00
3.850927418180071005e+00
3.981233371065986404e+00
3.827064375653492334e+00
3.941986594957534340e+00
3.843584340291497536e+00
3.528623554723759881e+00
3.721111795768211383e+00
3.807541278344929392e+00
3.613066916546763707e+00
3.714188723367052081e+00
3.877618734352085372e+00
3.721187975835669182e+00
3.700783349473942163e+00
3.776013930458439916e+00
3.796307699792502266e+00
3.809561460219894613e+00
3.573423246148830668e+00
3.767978011939966176e+00
3.725598607097422299e+00
3.618958705686664334e+00
3.686613688361199959e+00
3.752703470756496795e+00
3.899929626877873812e+00
3.768701536778373384e+00
3.917794251782386272e+00
3.983157079262177103e+00
4.302586794355925726e+00
3.918993538651529551e+00
3.860570210656971479e+00
3.801598946491277164e+00
4.230017098866525771e+00
4.002731184741597836e+00
4.096411365265425708e+00
4.169939403309900428e+00
3.722755224218674996e+00
3.895210591287796120e+00
3.908347083297861957e+00
3.911497407067886289e+00
3.890888073299999306e+00
3.705111491412257152e+00
3.714834456198342849e+00
3.839706661896386208e+00
3.645881930497468115e+00
3.744304796018614212e+00
3.743369244565691645e+00
3.786768693877364367e+00
3.772023427875374590e+00
3.623605384448236322e+00
3.727241427056603218e+00
3.867769184449144859e+00
3.736152849276888954e+00
3.563300525790223272e+00
3.538022296023138669e+00
3.634738652404462922e+00
3.560908678352641132e+00
3.789445668606385542e+00
4.023062909986165003e+00
3.571301069912554027e+00
3.976871524697651150e+00
3.838598255336476139e+00
3.881135346324299906e+00
3.489857190297646294e+00
4.019839559187940559e+00
3.918938697684438921e+00
3.802442564245326562e+00
3.930907871734328207e+00
3.885614684299226962e+00
3.725583075218871443e+00
3.678410863320937807e+00
4.215638626643259279e+00
3.704441651259244850e+00
3.941656393012099358e+00
3.806042337707655321e+00
3.687864784525336947e+00
3.887747115804020215e+00
3.964754723244551915e+00
3.779594395013619934e+00
3.925085027362424483e+00
4.070289915483973786e+00
3.590300469771845471e+00
3.618353986568209280e+00
3.826229103438551604e+00
3.754018353960262289e+00
3.891920180340090241e+00
3.698368701197935149e+00
3.975219249646644304e+00
3.637489375822556159e+00
3.641651112731807416e+00
4.152662324551467776e+00
3.758466329420857566e+00
3.637351190019128211e+00
4.022767777691124813e+00
4.105910285165925266e+00
3.446512040131967769e+00
4.086173808236897464e+00
4.118029673199665730e+00
4.164754075112564458e+00
4.259186038302384958e+00
4.035776095327020307e+00
3.974524631871845681e+00
3.968650906974832804e+00
4.139801885424169825e+00
4.051116634373658876e+00
4.071864478718684843e+00
3.886692955342231581e+00
3.731087357770880519e+00
3.836119863599938284e+00
4.035830454714964155e+00
3.771174309454341955e+00
3.669082229773742654e+00
3.833278029384155960e+00
3.785536545411738896e+00
3.551302158547687160e+00
3.616355712775858322e+00
3.787755428382896472e+00
3.959794842280869975e+00
3.490797636661501446e+00
3.600847240631138479e+00
3.636167681927355844e+00
4.257101717722377998e+00
3.844203735867229188e+00
3.797079067598682300e+00
3.740786490428903210e+00
4.344087238248316218e+00
3.813236363253285521e+00
3.439589107877990326e+00
3.702747820380725585e+00
3.771908742153834648e+00
3.856492664675596149e+00
3.908294494815153897e+00
3.745114209766802649e+00
3.872972560739954329e+00
4.106018790049483336e+00
3.939252348843187423e+00
3.844774641206002652e+00
3.739117268547864636e+00
3.726605903858985158e+00
3.832203036101795135e+00
3.847528826952261394e+00
3.947042667141171801e+00
3.638619212000393954e+00
3.707189339266012684e+00
3.740960430065304987e+00
3.608465050539546581e+00
3.875967899149411977e+00
3.648198222275798486e+00
3.789579116141080561e+00
4.080596793482491158e+00
3.902250867264687617e+00
3.802010059612141557e+00
3.656659449422151820e+00
3.631885402752936809e+00
4.290152108118582497e+00
4.026109442885601908e+00
4.358856102958915457e+00
3.796971725360597905e+00
3.753175952417657779e+00
4.318341773760344893e+00
4.051509452309216108e+00
3.833503097797168468e+00
3.801789486223478232e+00
4.165227431744571440e+00
4.643072601704111513e+00
4.004894605114020401e+00
4.040884316156271971e+00
4.186599873804126126e+00
4.122020894844497185e+00
4.111194442883430611e+00
4.144085609935593162e+00
4.156334214800303961e+00
4.182273523812071403e+00
3.978889978476253475e+00
4.263694242943143031e+00
4.140555383216349306e+00
4.092876637110166804e+00
4.102556360732033447e+00
3.902506276617886183e+00
4.110071255418017877e+00
3.901046460784769909e+00
4.171986927353869667e+00
4.185105382245109418e+00
3.463384468740107192e+00
4.383705349033245824e+00
4.296101923959944280e+00
3.894297667391972695e+00
4.092434136437648640e+00
4.166483735130014132e+00
4.072729984923825874e+00
4.479160474201614228e+00
4.319548420497667074e+00
4.211428658203525188e+00
3.953387803488476848e+00
4.105999649129932649e+00
4.201742352208342801e+00
3.725866168928481326e+00
4.068728576880641157e+00
3.991808885552270425e+00
3.927795942672526852e+00
3.877145527674719094e+00
4.268337940839791678e+00
3.927305310735869082e+00
4.278636350714947412e+00
4.154329193790077035e+00
4.072412787140964774e+00
4.157285033660962803e+00
4.197006722881369001e+00
3.849686723792780985e+00
4.009172588031614914e+00
3.890192424397901139e+00
4.034093558295732684e+00
4.041796245684930788e+00
3.959284435422340209e+00
4.176112040054509755e+00
4.003852644599914079e+00
4.163718138624344256e+00
4.073334457221148952e+00
4.064822216414316181e+00
4.328471358873632546e+00
4.161282023794178109e+00
3.908037662831533865e+00
4.201450147571296867e+00
3.995131492732146850e+00
4.096897652811202661e+00
4.039335646763159815e+00
4.018607614055187405e+00
3.997200691067325895e+00
4.591311385292474512e+00
4.173146642815052765e+00
4.339892792177416858e+00
4.126063439076894213e+00
4.352395712705813047e+00
3.976777452786040445e+00
4.043158647463568123e+00
4.193502515558523491e+00
4.060943994807927560e+00
3.938587430277839641e+00
4.356947563514220967e+00
3.792750233160597784e+00
3.938565418918095418e+00
4.010890770827916896e+00
4.167522541457029384e+00
3.971556572187225687e+00
4.085295216780781224e+00
4.205245503712865762e+00
4.214707437389210831e+00
3.916793569553746579e+00
3.965060212931902583e+00
4.093171956550827773e+00
4.001263112148156331e+00
3.930587624194682661e+00
4.077313104303403435e+00
3.880685456146274248e+00
4.114938900881419670e+00
4.069789740008457279e+00
3.988051258324472936e+00
4.030702790390493284e+00
4.102033892069017362e+00
3.899240721216623573e+00
4.207215898472330018e+00
4.134907293714284116e+00
3.903467328666901270e+00
4.048621356518331105e+00
4.012768734844271101e+00
4.070842171525586473e+00
3.998926248535765726e+00
4.083101434415338460e+00
4.000757746586156571e+00
4.582484653677358466e+00
4.195142219705080500e+00
4.110627787793807109e+00
4.078796477394948994e+00
4.160640211468124683e+00
3.740702304610803441e+00
4.017934862822104769e+00
3.801487314249230920e+00
3.767370059589629339e+00
3.804201515860916150e+00
3.747727619274278776e+00
4.294439584864424120e+00
4.237757536458531149e+00
3.995554375742680353e+00
3.908125286113429908e+00
3.987703211886111543e+00
3.952780558687635448e+00
4.182225236972015203e+00
3.715607998906753640e+00
3.799773382588342852e+00
3.840274994047335522e+00
3.791831143633995538e+00
3.781718967256944008e+00
3.741296132862550028e+00
3.999457315546152358e+00
3.786998089403219137e+00
3.949422031657654042e+00
4.028953053645548010e+00
4.117287165261253712e+00
4.090754712160250328e+00
3.847680539371693076e+00
3.872007884977840320e+00
3.848351526343599005e+00
4.291812883566234582e+00
4.286858436591374222e+00
4.006689041071791024e+00
3.813632376219812770e+00
3.705158182999098049e+00
3.806154747113809744e+00
4.118001448375804507e+00
4.067491786679034327e+00
4.298759472702257334e+00
4.031619676071497516e+00
4.121497610463991101e+00
4.162395139900076479e+00
3.810084539534206893e+00
4.196988031626886162e+00
4.097523752111286832e+00
4.659432906678164343e+00
4.951329124817053895e+00
4.846079855303102590e+00
4.835601076866179682e+00
4.772975814227593538e+00
4.859073553844969418e+00
4.723656110363395833e+00
4.899119324317855906e+00
4.741618484679457346e+00
4.860253932142527766e+00
4.819937967427484260e+00
4.719083172932724501e+00
5.175643817683506676e+00
4.728970244869738160e+00
4.497513559125478899e+00
4.371694810314132873e+00
4.349031948753551369e+00
4.211354391420420562e+00
4.178547023513544900e+00
4.395211602447521848e+00
4.256898456713277490e+00
4.301206992578443078e+00
4.415430774216711818e+00
4.365776636699254531e+00
4.353180024616544408e+00
4.587586166894857875e+00
4.545302058967987335e+00
4.382010830890975761e+00
4.386693927347862676e+00
4.254092336818048103e+00
4.417858044449729960e+00
4.335149610350034877e+00
4.131858961386654094e+00
4.230329717168526571e+00
4.394048799615551282e+00
4.372865202517938421e+00
4.265960425531758027e+00
4.489657627207482626e+00
4.678933400743487958e+00
4.234593634015882735e+00
4.552387005632677841e+00
4.282631634245547048e+00
4.389549562122486037e+00
4.405882342406059138e+00
4.363884182433569237e+00
4.215787310633370311e+00
4.108251176680623118e+00
4.086636225303016623e+00
4.198587569332157265e+00
4.272166625017440822e+00
4.274729379765477510e+00
3.965609957651170969e+00
4.177088086903215647e+00
4.264555286574950976e+00
4.169185408500976742e+00
4.695377979290729975e+00
4.239526059903927724e+00
4.431535006026253498e+00
4.510348606455919729e+00
4.364875136924674770e+00
4.450705812022738961e+00
4.279128917146348243e+00
4.182644736879884917e+00
4.347009001789395199e+00
4.169375657495689502e+00
4.383129434438829186e+00
4.290516651635431167e+00
4.155504439139297013e+00
4.209327316884050596e+00
4.141619226159536815e+00
4.990815579436306493e+00
4.199926090004388435e+00
4.313837540879417176e+00
4.292774667119917176e+00
4.227927569994389678e+00
4.392228607980656285e+00
4.421073262011198324e+00
4.289687500362746597e+00
4.366674885706092191e+00
4.279439387248910265e+00
4.534905054760116627e+00
4.331858664946206972e+00
4.421048470950387888e+00
4.317996818137171289e+00
4.263276485287815554e+00
4.334042780008352302e+00
4.285168368877427802e+00
4.692875630191632119e+00
4.383480640364970427e+00
4.355004965432560660e+00
4.070251556334008036e+00
4.295001515457340879e+00
4.214793736252861578e+00
4.160152291868771890e+00
4.272733290706044684e+00
4.308549670557600741e+00
4.308186804372073020e+00
4.274226410616819294e+00
4.371187312012686732e+00
4.352295283147966209e+00
4.151982404000876592e+00
4.095801537910181089e+00
4.719795040422053667e+00
4.202904620098304456e+00
4.231395959871396606e+00
4.276579655014455028e+00
4.424237482022706835e+00
4.336935753788908166e+00
4.248372523867232964e+00
4.019986172815047887e+00
4.196567079704583314e+00
4.248591569327932582e+00
4.227447497415869115e+00
4.501684156615090693e+00
4.104473000861521115e+00
4.261318616266707160e+00
3.955574332762118672e+00
4.350210536619228741e+00
4.483968869583163652e+00
4.173787634846286565e+00
4.270038755361299287e+00
4.250105187131765661e+00
4.414255932181688102e+00
4.278689141340088931e+00
4.171396324596954308e+00
4.315877462218641547e+00
4.316755044819220011e+00
4.042760645584453805e+00
4.814020083643456793e+00
4.396274870890749753e+00
4.576660843325963235e+00
4.188227453687368040e+00
4.316085230923878413e+00
4.228735315910026493e+00
4.276809157017676277e+00
4.178976649991940739e+00
4.230775899322594569e+00
4.293167110075027715e+00
4.225908044692634924e+00
4.409505542091162411e+00
4.259051514032166530e+00
4.331845919079094109e+00
4.281193215130095098e+00
4.481843911027372229e+00
4.352087215707238776e+00
4.388827048373784123e+00
4.507695120113777598e+00
4.412755790283974910e+00
4.552768375659600686e+00
4.315624297734671266e+00
4.183268442832747347e+00
4.279057734548147529e+00
4.303832264460295320e+00
4.342060803499239618e+00
4.094746388649809887e+00
4.379673491487364068e+00
