# Supplementary material for: Atomistic simulations of the Escherichia coli ribosome provide selection criteria for translationally active substrates
Source: Nat Chem. 2023 Jun 12;15(7):913–21. doi: 10.1038/s41557-023-01226-w (PMC10322701; doi:10.1038/s41557-023-01226-w)
Supplement: Source Data Fig. 4 — Data in CSV format for the kernel density estimate plots in Fig. 4; each panel and each monomer’s data are in a separate CSV file, named accordingly. [file 41557_2023_1226_MOESM5_ESM.zip › Watson_SourceData_Fig4_panel_A_mon6.csv]

4.882482144595520879e+00
3.829674194747787919e+00
3.503638195265025956e+00
3.709711790028850320e+00
3.740913939607235061e+00
3.714313484995242387e+00
3.602128302283915673e+00
4.417664441570805955e+00
3.982813575727300215e+00
4.558726450687283993e+00
4.409596862728496269e+00
4.340397079496774779e+00
4.772849454630246235e+00
4.909644581819105902e+00
5.086468624813576866e+00
4.426073486952391001e+00
4.137088820563950442e+00
4.693258621499622585e+00
4.402149832991678835e+00
4.040262511311889959e+00
4.347426658133219490e+00
4.224551993207837697e+00
4.257198049030846754e+00
4.014401738031208033e+00
4.241403041132367768e+00
4.449633362691012728e+00
4.664603669629097560e+00
4.440476036940650850e+00
4.293999317772639657e+00
4.585288558014812388e+00
4.050020376798836530e+00
4.030049679296501708e+00
4.321021761146305984e+00
4.093741691940769201e+00
4.211345918344624017e+00
4.196588838340343131e+00
3.929544226598688628e+00
3.972069555198110891e+00
4.308124758735652371e+00
4.304585213864196014e+00
4.180733261111828192e+00
4.382936296410488985e+00
4.139498143264551899e+00
4.767918543386866936e+00
4.206253611429161765e+00
4.392411116756004041e+00
4.153608265361870444e+00
4.386739670729411955e+00
4.127411770813453451e+00
4.328527829583495468e+00
4.083575173015165483e+00
4.213465234478132260e+00
4.318495836585999115e+00
4.189417702203050098e+00
4.111053807609439836e+00
4.305808922774842173e+00
4.292799478941522473e+00
4.160337111235429042e+00
4.335871292475082406e+00
4.098161394625210008e+00
4.298329036815883519e+00
3.940079879931547513e+00
4.108762664752291016e+00
3.984246811318682635e+00
4.118389077953819033e+00
4.156675318005771835e+00
3.749799119541771919e+00
4.454300839200025841e+00
4.392867988877621421e+00
4.710665411297679128e+00
4.490279935079609430e+00
4.363196369576706424e+00
4.166081938825906050e+00
4.443558777548624938e+00
4.258985027899361953e+00
3.968412776154413901e+00
4.777876729850650150e+00
4.049470416118416516e+00
4.404712462387468719e+00
4.321564360390196313e+00
4.413251326939367836e+00
4.669576696335878019e+00
4.500526193923346518e+00
4.849130005348136763e+00
5.169944131857200809e+00
4.775460045214778404e+00
5.355393334429792596e+00
4.766178321333370604e+00
4.486671605426441722e+00
5.227763202583038726e+00
5.034517026129189610e+00
5.487694603542874638e+00
4.954971578183702263e+00
5.253860986423723567e+00
4.841957457331381498e+00
4.981599068722196044e+00
5.498387390830562715e+00
5.219947239020539698e+00
5.052179573434469440e+00
5.297050640855690773e+00
4.843313538253049444e+00
5.204844342657369616e+00
5.151707094238504148e+00
5.314467558974129702e+00
5.182407602329413443e+00
4.684414883833173171e+00
5.006948028830281672e+00
4.890937225238672248e+00
5.397197966765516775e+00
5.474672009886432988e+00
5.010847625153949991e+00
5.053517745476858281e+00
4.626104684545470747e+00
4.780473047977680245e+00
5.002069931979675310e+00
4.995515813698163221e+00
4.883123059272694633e+00
4.686780968525333435e+00
5.022501729194989828e+00
4.301881519685053945e+00
4.526221921561074168e+00
4.817157899438250901e+00
4.936537559793372942e+00
4.866248293717332807e+00
4.780907650596893710e+00
4.696527702178389774e+00
4.835401614289335903e+00
4.989568267395338985e+00
5.431790444577166532e+00
4.728896493185015260e+00
5.064882228061031277e+00
4.919624890617499524e+00
4.693146768787429757e+00
4.805266050947389012e+00
4.814900558576702849e+00
4.741936231946773717e+00
4.924706348602355455e+00
4.156157062784797240e+00
4.275231831859549025e+00
4.310860499998856454e+00
4.859117297588465334e+00
4.826349654831541436e+00
4.923331574826192103e+00
4.871581843273816048e+00
4.735465100718515785e+00
5.303050207953719841e+00
5.093963035049822174e+00
5.142556896231346819e+00
4.914925725264708056e+00
4.647960657975642285e+00
4.674750699094341932e+00
4.549422781427383988e+00
4.519278894186020246e+00
4.428969902508623768e+00
4.605746946180858892e+00
4.662557150518995108e+00
4.531421157611088546e+00
4.521260562871925792e+00
4.219930813197017905e+00
4.739423223105002414e+00
4.113341909509697025e+00
4.398472759657338749e+00
4.540118454923915969e+00
4.572483752654871836e+00
4.489224467425476206e+00
4.201960354803548903e+00
4.266596942947516347e+00
4.411061610133539368e+00
4.444698391319222175e+00
4.518645895884341179e+00
4.541643783075340224e+00
4.520566778720689349e+00
4.515288847619630452e+00
4.523524793441829672e+00
4.728525352318921016e+00
4.727602152033755445e+00
4.271047435649386159e+00
4.684702659511407852e+00
4.479163926113600702e+00
4.327640748265841886e+00
4.439358059884564334e+00
4.535427779010345439e+00
4.455263952490677859e+00
4.406133030457578315e+00
4.390306089131714273e+00
4.372830925921245004e+00
4.664747228529475542e+00
3.985061768323152176e+00
4.533350376088388423e+00
4.861706596412079584e+00
4.581285760343318358e+00
4.655432402654565927e+00
4.592210204090130254e+00
4.274651408154586996e+00
4.569118729893081543e+00
4.649361225323356273e+00
4.480918533525920289e+00
4.889419001791858399e+00
4.567332801453325430e+00
4.789291205810375374e+00
4.444244538728164606e+00
5.117612486236301272e+00
5.400309646151732146e+00
5.136848779259064912e+00
5.509755635309879551e+00
5.134042610595975553e+00
4.980324429743292036e+00
5.117063712381614060e+00
5.377211546601260217e+00
4.962409546004095340e+00
5.491091420589481409e+00
4.701182672274055285e+00
4.659652322454358675e+00
4.769375804585428646e+00
5.099815479665739559e+00
5.336877740857581820e+00
4.780682831809782485e+00
4.673038383100137416e+00
4.955206531034784589e+00
4.816465884417314491e+00
5.250068706129361829e+00
5.215112399896580264e+00
5.020748185407285291e+00
5.160913352550269728e+00
4.953694052144782312e+00
5.485657467379904340e+00
5.215595865152501176e+00
5.065597374254231511e+00
5.040124297795272490e+00
5.109975483516373096e+00
4.623237703365137286e+00
5.237627010390634830e+00
5.682745754782882130e+00
5.067775966587216629e+00
4.542447173557317974e+00
5.404670596658758264e+00
4.849359276814195319e+00
5.155224376951245802e+00
4.746776342545445893e+00
4.583598040890396241e+00
4.699941651529157660e+00
5.078918060623556663e+00
4.977207250143695028e+00
4.413809583596740360e+00
4.607999753570245716e+00
4.701710877563950675e+00
4.276014928518890201e+00
4.467911716221919072e+00
4.828893014580052601e+00
4.352454420121161682e+00
5.285306775395799406e+00
4.872242558670911272e+00
4.667118590809967493e+00
5.049708085535224988e+00
4.836389373939598890e+00
5.456175857648858596e+00
5.146952315718248627e+00
5.029131165435164696e+00
4.505046636845925434e+00
4.662967446246146785e+00
5.016054827192827581e+00
4.687222263937175448e+00
5.130564946866411624e+00
4.796957580822005518e+00
4.682652990947617333e+00
4.900350724056395713e+00
4.592892968741473680e+00
4.372631815236764474e+00
4.447177281239791391e+00
5.106670938312784180e+00
5.434335518875521132e+00
5.197193907351579156e+00
5.013821672744506408e+00
5.354192580620069641e+00
5.002879803036369921e+00
4.836288460513299192e+00
4.736358671741123239e+00
4.949777319174905266e+00
4.932625777090521524e+00
4.997424871487662124e+00
4.920103683912364190e+00
5.209277861719692204e+00
4.917821371799896646e+00
4.951679356985616565e+00
4.810147975701750234e+00
5.299422331245232876e+00
4.582518164233786884e+00
5.285996249126013957e+00
4.815598714462428376e+00
4.778243853856178447e+00
4.922266845140253366e+00
4.598630986299336421e+00
4.714554969965941034e+00
4.339629173160210129e+00
4.749882318562499428e+00
4.838341347480556998e+00
4.494658650448758230e+00
5.006948353294645493e+00
5.285100570313784552e+00
5.167325112375231733e+00
4.788553933268932639e+00
4.941954587778508490e+00
5.394842451205007272e+00
5.333859301895902405e+00
4.695083023027940783e+00
4.737573163103747653e+00
4.898371532276343032e+00
4.914510633490843716e+00
5.274493375884382829e+00
5.104471772379838512e+00
5.516043678816379803e+00
5.400474965170626085e+00
5.175497398171412300e+00
5.513843815971822160e+00
5.332515868146135318e+00
4.760439729976285506e+00
5.098145260785278410e+00
5.305600603029247075e+00
4.506527586083449499e+00
4.624147620138891135e+00
5.471229673261198023e+00
5.517233529343463339e+00
5.154281676031129855e+00
5.610301399581579140e+00
5.109787042828560999e+00
5.042246563536310511e+00
5.348718552439863494e+00
5.153146321396076424e+00
4.775753477960797078e+00
4.825854619882755436e+00
4.965110635724390598e+00
4.778190032022023637e+00
5.124423749485591095e+00
5.398333608561600272e+00
4.775326874580382963e+00
4.866837435255194855e+00
4.667476615341481505e+00
4.562516419424472502e+00
4.959285627329522939e+00
4.935548620915868767e+00
4.955040765848588435e+00
4.576247947737576816e+00
4.653591986214300924e+00
4.898827668175905536e+00
4.182811060810642800e+00
4.050570530783637935e+00
4.827453616556867111e+00
5.669464627614703822e+00
5.430633196055260292e+00
5.537776971968359163e+00
5.032608835477627274e+00
5.149365322481906482e+00
5.091415368526151397e+00
5.205690269878790133e+00
4.444700180855188698e+00
4.616011871165540015e+00
5.059494188798929315e+00
4.687268271481863202e+00
4.770709853102150788e+00
4.633500384478440814e+00
4.422451261321430849e+00
4.471852013315348096e+00
5.055298315818616217e+00
4.897338692219946665e+00
5.234981291173127715e+00
4.854498525090142458e+00
5.019353906412063360e+00
5.121046878385037360e+00
4.935960440043256625e+00
4.856281713708695769e+00
5.098044878948018166e+00
5.034937980483285891e+00
4.922328460167777031e+00
4.865358635322685643e+00
5.150994631384976152e+00
5.028199628791086617e+00
5.151264533275822011e+00
5.011358902775132407e+00
5.077239362587902427e+00
4.979906136485813484e+00
5.669227641613069579e+00
5.934641619093738996e+00
5.537749028856052469e+00
5.055225520837124620e+00
4.902580546601552847e+00
4.619066642649020338e+00
4.831544233527024446e+00
5.032862836028900944e+00
5.700906839649062086e+00
5.514075649464500906e+00
5.154854593619442760e+00
5.455497920544096324e+00
5.238772720578094066e+00
5.278836468855906183e+00
5.600215838479042141e+00
5.323618619742311431e+00
4.924512529185803622e+00
5.111838744709036320e+00
5.516046964571330591e+00
5.135654712124652299e+00
5.042398574641009823e+00
5.035387438017295381e+00
5.035663625048393044e+00
5.089846955753857038e+00
5.069035443939447383e+00
5.470212211108642641e+00
5.250608537472916559e+00
5.024428085843337222e+00
4.972810150125122952e+00
5.199676433002452747e+00
5.162453116667157893e+00
5.350247057802099526e+00
4.939746049668076289e+00
5.144342892067007789e+00
5.194249006876929364e+00
5.245577294379358158e+00
5.194577890873062209e+00
5.092075251241015899e+00
4.805529902878629578e+00
4.984321504431050265e+00
5.171550724009529532e+00
4.754237262860306679e+00
4.918780235218124020e+00
5.229926111868732796e+00
5.071123733630217068e+00
4.846598516914277788e+00
4.828000513234743885e+00
4.873460449084441315e+00
5.095612747748629268e+00
4.714836265113738101e+00
4.626007507394923834e+00
4.938942061214993018e+00
4.871611504388931202e+00
5.186132114855619868e+00
5.024579811294714204e+00
4.907825451902556146e+00
4.772981341075143824e+00
4.971939792100492639e+00
5.020875928225673412e+00
5.067409809921852748e+00
4.951504027247353612e+00
5.785291358922248328e+00
5.170645311990889503e+00
5.785472963809225710e+00
5.630494275326189069e+00
5.197897786816109367e+00
5.670675534750151847e+00
5.485579635972296586e+00
5.553213269702086841e+00
5.054100446155980642e+00
5.657263965280232121e+00
5.285296308804509735e+00
5.484905914087879530e+00
5.534390412710497031e+00
5.961213594608385513e+00
5.329521758296417389e+00
5.635626609632701900e+00
5.819236657662503198e+00
5.797739528710832424e+00
5.185538845656712859e+00
4.773016891822295271e+00
5.589675611313137615e+00
5.142768887174418602e+00
5.041518290911433553e+00
5.308507381845351425e+00
5.337331443341654769e+00
5.289829853571800022e+00
4.877941462429254749e+00
5.305802489712206693e+00
5.732619659063350248e+00
5.081534378618449033e+00
5.395098040540433182e+00
5.141895156132389566e+00
5.381199894931469885e+00
5.090106518083499232e+00
5.155948081054329890e+00
4.701043140046547109e+00
5.265128984926872313e+00
5.813193834720119746e+00
5.789130960294561312e+00
5.608441722090913295e+00
5.942514727041110056e+00
5.681467531063046472e+00
5.444323711457665915e+00
5.169537664504940899e+00
5.422485332575816663e+00
5.621722885502575373e+00
4.737303705957668143e+00
4.892581428427630108e+00
4.940726408323073748e+00
5.024164632341737935e+00
4.464888053074580476e+00
5.182825706171320768e+00
4.558065539144380729e+00
5.123595470352870329e+00
4.556268016861031889e+00
4.653040934688436714e+00
5.002597448283259141e+00
5.115310522387013670e+00
5.236858084768616806e+00
5.047356807257874500e+00
5.256830859187061833e+00
5.115009208183272982e+00
4.976530229885130829e+00
5.136672405673796682e+00
5.231311892223609483e+00
4.811375695040757350e+00
4.966043872287673189e+00
4.857531398027312264e+00
5.020123376985287322e+00
5.162413887443386251e+00
4.840208286713202135e+00
4.615003229966186282e+00
4.732734773497864644e+00
5.023872520716583523e+00
5.049798380407725773e+00
5.354855071027731839e+00
4.715886551258681614e+00
5.148503896639802235e+00
4.874821059198131579e+00
5.285829738836704372e+00
5.131366707884743583e+00
5.388282954932347657e+00
4.828801334131719969e+00
4.829634420658513783e+00
4.426567946051425118e+00
5.620924520431787919e+00
4.266380451061642987e+00
4.759474228244838123e+00
4.669253773144688147e+00
4.819733981221835606e+00
4.756765897936474197e+00
4.960731720256294608e+00
5.135866055213479164e+00
4.688743701656669316e+00
5.105592334979573543e+00
5.125426603431025185e+00
4.681000238269310110e+00
4.839924508777537326e+00
4.784484144408389206e+00
4.951103666034211592e+00
4.882313326191266789e+00
4.709269934692883908e+00
4.840088434171594400e+00
4.569506182249800652e+00
5.039544362484388529e+00
5.121654718893283054e+00
5.048268781690333107e+00
4.999799414233407902e+00
5.516911513608960149e+00
5.328587294397668650e+00
4.693807741903706976e+00
4.806228391909200148e+00
4.954640193893538935e+00
4.837842000829273736e+00
4.640302588647471360e+00
4.772021511659860771e+00
5.732804493548559144e+00
4.890382283808279773e+00
5.333380268972987892e+00
5.046153790519139370e+00
5.352064468465612457e+00
4.907062846365670694e+00
5.095035232969195249e+00
4.955270665024584353e+00
4.931803292969994423e+00
4.821852351937201853e+00
5.077385990237258895e+00
4.927436983275637061e+00
5.009534273134296889e+00
4.961204870045382798e+00
5.110162183103377664e+00
4.441326363716451731e+00
5.196084193726488998e+00
5.096234612875627512e+00
4.971992835189737114e+00
5.012777795414806725e+00
5.140843870723155185e+00
5.290621988488033445e+00
5.385042644225843667e+00
5.140474677824009575e+00
4.932262613317653255e+00
5.339168334797413706e+00
5.219731379269064497e+00
5.051726972693153073e+00
5.132787955401478364e+00
5.085735543189461971e+00
5.134735762395876257e+00
4.737535108064366618e+00
4.532367850716308766e+00
5.281300745510441708e+00
5.137587078768310000e+00
5.079172072802607296e+00
5.589160740888199363e+00
5.433631415768026329e+00
4.597476304342898779e+00
4.550694353703771178e+00
5.081708444873902941e+00
5.187778799979426481e+00
5.271535932445778450e+00
4.923589469222531712e+00
5.032444731200977905e+00
5.097175332801801240e+00
5.072461995324522910e+00
5.225119949547890386e+00
4.926614712212759706e+00
5.173024932018043920e+00
5.186501088598787668e+00
4.933693110960686745e+00
5.138113525308086516e+00
5.004277296278188736e+00
5.007721196381108797e+00
5.125825125323629550e+00
4.908462429215526335e+00
4.900249346824582908e+00
4.773540309340081222e+00
5.346968426500986027e+00
5.426479407499196661e+00
5.087213826154200369e+00
4.793848004298695287e+00
4.424277781690075351e+00
4.459863981658792831e+00
5.015978568724452025e+00
5.201937447592475117e+00
5.175518150030978148e+00
4.866450609306184560e+00
5.104818006839468403e+00
4.896809519127632626e+00
4.866031668449339875e+00
4.860372524039182629e+00
4.911030124616723391e+00
5.135404950238308786e+00
4.637348116976119705e+00
6.139571418834346872e+00
5.979251094907183983e+00
5.527500618864329418e+00
6.758707577416283918e+00
5.276205597040566353e+00
5.207045489479934730e+00
5.531742495432813378e+00
5.642594582289390814e+00
5.211007980347113211e+00
6.285489937913003367e+00
5.666912380918190273e+00
6.181175207871262067e+00
6.031517827673578580e+00
4.595111662706731437e+00
5.316980886932138439e+00
4.570868851415945677e+00
4.787681888678271491e+00
4.707959612931660764e+00
4.771743589678114184e+00
5.112154869753424258e+00
4.683914593235789958e+00
4.788942956918249116e+00
4.605011880206809849e+00
5.402164144529243650e+00
4.969607581451104039e+00
4.808132282760740672e+00
4.457096265951965286e+00
5.228656634392855551e+00
4.844162178280424058e+00
4.936871403891724519e+00
5.296807419216581714e+00
4.709258783061504694e+00
4.682282004788406837e+00
4.956137796292984454e+00
4.779847281505078094e+00
4.749803181821915743e+00
5.062897817946837797e+00
4.687356666241460523e+00
5.076959690705511896e+00
4.952850250899589746e+00
5.334131741254203973e+00
5.086184185276561465e+00
4.746413113444700294e+00
4.832960087062343923e+00
4.578983983595218632e+00
4.966287585870348131e+00
4.550538856268580901e+00
4.991865660960887574e+00
4.982022433883745549e+00
4.840941790943506184e+00
4.967151465895644158e+00
5.151546114172971258e+00
5.230317880876736325e+00
5.443025337001873076e+00
4.539541520499418503e+00
4.961534382058432335e+00
4.696731484958138303e+00
4.870775030468546873e+00
4.735983481719251209e+00
5.024733585743782704e+00
5.539823712643354270e+00
4.646548246492543832e+00
4.922130752091947947e+00
4.909983808006479933e+00
4.361070117459964202e+00
5.348111697359009931e+00
4.812040004462438070e+00
5.103343409184105006e+00
5.344424612839037358e+00
4.948430578404511060e+00
5.815536983220924050e+00
5.296567914388944587e+00
4.858253089741188191e+00
5.400012643193197626e+00
4.717187137960161536e+00
5.192611289680210795e+00
4.969611144611501885e+00
5.447494900967306819e+00
6.052608953325567143e+00
6.405756782499069324e+00
6.002796580814853122e+00
5.224074605785925307e+00
5.625141800727909036e+00
5.196378259661623034e+00
5.992073201888925560e+00
5.322288256693279429e+00
5.139180561701942374e+00
5.237464851069874250e+00
5.259422611103410361e+00
5.854012655057544201e+00
6.066278009036264685e+00
5.934279520290413501e+00
5.458985211780333913e+00
5.830680773591329746e+00
5.970413901031701442e+00
5.608328616749335360e+00
5.787693921324233770e+00
5.281124630216837090e+00
5.834770324776410888e+00
5.147037738050567413e+00
5.570688860821321420e+00
5.692885333482464283e+00
6.282302080250379284e+00
5.890335287794221664e+00
6.461617578521010152e+00
6.425604327439761398e+00
5.660357753343046916e+00
6.243843547327283083e+00
5.394838196372190531e+00
6.772076763468056981e+00
6.677938222251634137e+00
6.998067060051281096e+00
6.985442552547231010e+00
6.479866542578363919e+00
6.771212809375330544e+00
7.258794652183898855e+00
7.209889115253273140e+00
6.893319764541938177e+00
7.162530336763285099e+00
7.483559870795416735e+00
7.560016053826143612e+00
7.467185885178679428e+00
7.075766393992825698e+00
7.914587307788305104e+00
7.944532391154737638e+00
7.471796294393470816e+00
7.258715264063833494e+00
7.225287412679186616e+00
7.793123695201660261e+00
7.562657934353598677e+00
7.328821045321144645e+00
7.378095006397789923e+00
7.345369831891292556e+00
7.411002811150352976e+00
7.305204814107174371e+00
7.456419775229130131e+00
7.872106926175266750e+00
7.839382898540794287e+00
7.510414372630719981e+00
7.572892280269338805e+00
7.466366214497628384e+00
7.405991342282637113e+00
6.682712376240182550e+00
6.514891270889250130e+00
7.408219610164333169e+00
7.745599986280030436e+00
7.404104183167120823e+00
7.283057259091447300e+00
6.839420022907904517e+00
7.048929992091491847e+00
7.007547927926427001e+00
6.995320198587474003e+00
6.808192998748084257e+00
6.934437566881931581e+00
7.171671836640967967e+00
7.041802099348569932e+00
7.238996250032731616e+00
7.210042284780576516e+00
7.332007023030151061e+00
7.031933037512696494e+00
6.986897301110622571e+00
7.319879927519731488e+00
7.019926873128753186e+00
7.329926172689020802e+00
6.918112189388046396e+00
7.378888945086916173e+00
5.960511961152174187e+00
6.460952896380244503e+00
6.247610638868863475e+00
6.141099202883803621e+00
5.936043385987436416e+00
6.107389843526661366e+00
6.389707201926907665e+00
6.290795570168525863e+00
6.821433707029405547e+00
6.669881412089484485e+00
6.632578900614253037e+00
6.892032865956891463e+00
6.821872766237590646e+00
7.317377705000950527e+00
7.087032611006815586e+00
6.874981871429941549e+00
6.855366099085128617e+00
7.067742954364679697e+00
6.366448366605120590e+00
6.772466729735682200e+00
6.776100393483876161e+00
7.130725795828521285e+00
6.825029108340268102e+00
6.714950661730842540e+00
6.785142597887412030e+00
7.194882695386010774e+00
6.946185125001387739e+00
7.118019075600710899e+00
6.878796818784670641e+00
7.134736991972857822e+00
7.100903120638925259e+00
7.193599893084194896e+00
6.774143096473025594e+00
7.082190195728547799e+00
6.295823234935286727e+00
7.136649125887321254e+00
6.948784081912440236e+00
6.980804057233565452e+00
6.811896015068704457e+00
6.681688460782154060e+00
6.631240674163102256e+00
7.127568316180398433e+00
6.823767193073298820e+00
6.956372856294233742e+00
7.359492253050993860e+00
7.347818457887808741e+00
7.045375670161353021e+00
6.780064308005749218e+00
6.800443066130110736e+00
7.345746462156004242e+00
7.103371961801538070e+00
7.126062374220302864e+00
6.788783325558445547e+00
7.030710881068382712e+00
7.299293039291256946e+00
6.705104094795085956e+00
6.951755233086081454e+00
7.025361767656280954e+00
6.830769735836720535e+00
6.772354055805069883e+00
6.753295618021439850e+00
7.334046705586993120e+00
7.056061890878841503e+00
6.806340730679359297e+00
7.138751118065568058e+00
6.776883100329829546e+00
6.814096735698623952e+00
6.644802414805730528e+00
6.374821541433405514e+00
6.657726302559539455e+00
7.010050986283366647e+00
7.056718260470124626e+00
7.118815210199449517e+00
6.984338458084629941e+00
6.930189490345103565e+00
6.696221806113553221e+00
6.788538634718181974e+00
6.899958204539718309e+00
7.129987677662410483e+00
6.772702809645937627e+00
6.205231513173963265e+00
5.867832613527888874e+00
6.297002379210904444e+00
5.961747948114982876e+00
5.647117068480652868e+00
6.232046346817527116e+00
5.368184002489241102e+00
6.039601331801925710e+00
5.702507846163809013e+00
5.978097616193847053e+00
5.380511147968888075e+00
5.940463287756344357e+00
6.082440990045377305e+00
6.527742364418259058e+00
5.680085501718330043e+00
6.201842869438586092e+00
6.139467595140715162e+00
6.098211011622726829e+00
6.097715243877499525e+00
5.933966117550729003e+00
5.993752773226812103e+00
6.122830317084672735e+00
5.609696504202502432e+00
6.296652035892686960e+00
6.096431763963880535e+00
6.194892326818791872e+00
6.443111955730382867e+00
6.367264676490727915e+00
6.230853152771245185e+00
6.583448702331748059e+00
6.344027988772406701e+00
6.557888712357978989e+00
6.528608545269579899e+00
6.108059145958147695e+00
6.085585341635145085e+00
5.973925489944292622e+00
5.844233727269823930e+00
6.165770098899426621e+00
6.214567939610261327e+00
6.082741355288035834e+00
5.549514991374990380e+00
6.095994686320267419e+00
6.197745406861166373e+00
6.085271613721815243e+00
5.699854680529131024e+00
6.036468554704652156e+00
6.105803652975154705e+00
5.910182356712511798e+00
5.488672567676279535e+00
6.127081835847961067e+00
5.958897347302021252e+00
6.323380328688929630e+00
5.953341695338102646e+00
6.137730992667802532e+00
5.955005422437224638e+00
6.235142798591865265e+00
5.823803607028814611e+00
5.847918368055311511e+00
5.967029532983684881e+00
6.197869148882923618e+00
6.119744710392621023e+00
5.573498979243141527e+00
6.214404725334254920e+00
6.759136122934037871e+00
6.855858099730763655e+00
6.658103587201211759e+00
6.386060909068159042e+00
7.157176435115005120e+00
7.116815131929207006e+00
6.812571769472685723e+00
6.565158318146470329e+00
7.002306630716638836e+00
6.594113138021508114e+00
6.798545851707216592e+00
6.769088440336084034e+00
6.936343419266940202e+00
6.921722966471992144e+00
6.836083450623385183e+00
6.940099119135104466e+00
7.075585150862852224e+00
6.587882227072005215e+00
7.094238402622302431e+00
6.997153763610533872e+00
6.442694460921270405e+00
6.978609175139585119e+00
7.326382047966990996e+00
7.105442810617713434e+00
6.995471974803938231e+00
6.772416907021241883e+00
6.610864767998095637e+00
6.609801431824067208e+00
6.628699391233958238e+00
6.937796047571254121e+00
7.064594926732369551e+00
6.985616603966529503e+00
6.707434956455842645e+00
6.782195094889260645e+00
6.596836380290082680e+00
6.369127110796341640e+00
6.557596234576262617e+00
6.348396788265143975e+00
6.826053221249860137e+00
6.970879544548204798e+00
7.309584813652945989e+00
7.277093765394653246e+00
6.722915052374922595e+00
6.856262365344431231e+00
6.976930541469712921e+00
6.742843902168741188e+00
6.472483038005830913e+00
7.190463403156788225e+00
6.890114175523606832e+00
6.984058504888057684e+00
7.190819885879882634e+00
6.879105592529114688e+00
6.629045548339078664e+00
7.077849869276094275e+00
7.400504680085181697e+00
7.036919731765003405e+00
7.082191789689272987e+00
7.143955589615118562e+00
7.049437654013285481e+00
7.055242151511143867e+00
