# Supplementary material for: Atomistic simulations of the Escherichia coli ribosome provide selection criteria for translationally active substrates
Source: Nat Chem. 2023 Jun 12;15(7):913–21. doi: 10.1038/s41557-023-01226-w (PMC10322701; doi:10.1038/s41557-023-01226-w)
Supplement: Source Data Fig. 4 — Data in CSV format for the kernel density estimate plots in Fig. 4; each panel and each monomer’s data are in a separate CSV file, named accordingly. [file 41557_2023_1226_MOESM5_ESM.zip › Watson_SourceData_Fig4_panel_A_mon7.csv]

8.026776561697802848e+00
5.469802515652900432e+00
5.652924221702086527e+00
6.038755250206032876e+00
6.051929904495140455e+00
4.638549876259210336e+00
4.483625404576494056e+00
4.987642802758793792e+00
5.048689052030956859e+00
5.030385786151184035e+00
5.380633483831569031e+00
5.798837701914209219e+00
5.551548651192813821e+00
5.600035623771300486e+00
5.595320226556375509e+00
5.873284176374254706e+00
5.523121157239391010e+00
5.715316866058155476e+00
5.537798645686518917e+00
5.840233538165885641e+00
4.944873085239013477e+00
5.072285738469639149e+00
4.502889275219081888e+00
4.349264144853777658e+00
4.525916448138600501e+00
4.675760320408520521e+00
4.717625257052315391e+00
4.713160045858849401e+00
4.435130132566244221e+00
4.615064774200226871e+00
5.059639407894898078e+00
4.572113111536423524e+00
4.270202524891963058e+00
4.937637416416202463e+00
4.332420006591680028e+00
4.139547029831155633e+00
4.624030101895205469e+00
4.220741121425029441e+00
4.407891416919155425e+00
4.337970805643867500e+00
4.515123207233354030e+00
4.419045767571372352e+00
4.258905267216189117e+00
4.500459655284609894e+00
4.518830626576083809e+00
4.554277251149948746e+00
4.095918557204323740e+00
4.439923425149377323e+00
3.807680386226651503e+00
3.880223112855524903e+00
4.679660103854259567e+00
4.247413478952489108e+00
4.424356115621513652e+00
4.717383679583933009e+00
4.345706046787771726e+00
3.687876375828123443e+00
3.748733440185016974e+00
4.009756917064483339e+00
4.309240102372719150e+00
4.509992544741344922e+00
4.031785500446147807e+00
4.511074310699703993e+00
4.771992568034276516e+00
4.518371354706459009e+00
4.224015265509863504e+00
4.886993791291851075e+00
4.126635446915845939e+00
4.267152830909051175e+00
4.214454496346145440e+00
4.744227654542577000e+00
4.291490669043876771e+00
4.795400179604205171e+00
4.645772683120479307e+00
4.638645371924368099e+00
4.289548855579767839e+00
4.162994663448997379e+00
4.454797880312905356e+00
4.649016786100989229e+00
4.971680385176807881e+00
4.362581284517907498e+00
4.371509321011484595e+00
4.338511091353694837e+00
4.445705644564321268e+00
4.006751300905929014e+00
4.356709323886938101e+00
4.427242761580171937e+00
4.329384933956761827e+00
3.853670718086794178e+00
4.333780036887939779e+00
4.639510387967425764e+00
4.004096462579536109e+00
4.347451267180499457e+00
4.079588997928625282e+00
4.293521879868232638e+00
4.453528211920199986e+00
4.304427546012177253e+00
4.351879100581787618e+00
4.395138136206795387e+00
4.376123911314620862e+00
4.169453097637743966e+00
4.420591063761201589e+00
3.905956397328571139e+00
4.193348742830299791e+00
4.216680103975520844e+00
4.202833796957921031e+00
3.908883526202914016e+00
4.161982123884997442e+00
4.256116960372945179e+00
4.049281607112644288e+00
3.991678760575427365e+00
4.111698884599130466e+00
4.311299639930184391e+00
4.181574603189847750e+00
4.136968929919735416e+00
4.127261496093893811e+00
4.211796950672520801e+00
4.025624854948557818e+00
3.861551212073404571e+00
4.060399877676613478e+00
3.897311197573490205e+00
4.276862610115152563e+00
4.097142878031733382e+00
4.216028197934154065e+00
3.835445989516291565e+00
3.948155413225588717e+00
4.414703544149720216e+00
4.669111549002112227e+00
4.118580425349744445e+00
4.033352809440216902e+00
4.096336534712491151e+00
4.269326561528392183e+00
4.186097794944950934e+00
4.121395055226205528e+00
4.213342526648852449e+00
4.263727612148490387e+00
4.088310648624932320e+00
4.017484404736907599e+00
4.089873464080567622e+00
4.136470632769907674e+00
4.251538108906657065e+00
3.914873061006255650e+00
4.259527914223873779e+00
4.368316671238345883e+00
4.276105181693560020e+00
4.636525987323625309e+00
4.081348497895081806e+00
4.161874546867097457e+00
4.062437631876336219e+00
4.108908675121777598e+00
4.095194964106502411e+00
4.076749199222996722e+00
4.112179980226536635e+00
3.982809056741325460e+00
4.190521651443803286e+00
3.842747091980932339e+00
3.870240067563099462e+00
3.846509022509510434e+00
4.111218256906570723e+00
3.604671978219577522e+00
4.018051312663046382e+00
4.190370276536115490e+00
4.248246815887568140e+00
4.159806516492722928e+00
4.162063769971363847e+00
3.992899517881213445e+00
4.125485892926966436e+00
4.385337320033104724e+00
4.284599624354916259e+00
4.161430553468487226e+00
4.070400285901611959e+00
4.837565416939479057e+00
4.308857235649043993e+00
4.007055616149062693e+00
4.157401135118479196e+00
4.220664758387932203e+00
4.373858049413320792e+00
4.642653937478654846e+00
5.145504295624967916e+00
5.090453340370697966e+00
4.404457707633171459e+00
4.765434828113785493e+00
4.591812663861141175e+00
4.684279433496334910e+00
4.677752972132412701e+00
3.936714504887272259e+00
3.824295398349619290e+00
4.085510425552765668e+00
4.414358479215136022e+00
3.970971800664560458e+00
3.885691039709199490e+00
4.042166540576703326e+00
3.868646666548989810e+00
3.998878901446710543e+00
3.967445647680089227e+00
4.123685207052069757e+00
3.957902918693990468e+00
3.830776623994315511e+00
3.555859752608456770e+00
3.876596663851168412e+00
3.757099067300254891e+00
3.918114989445760532e+00
3.932209323757838160e+00
4.091050293487563216e+00
3.852900480104331837e+00
3.801913496670268788e+00
3.864573535854743280e+00
4.064441425347354198e+00
3.781106704705879284e+00
4.045152382111380618e+00
4.109159369306996545e+00
3.979731460144254385e+00
4.003144379153580346e+00
3.982635480998705901e+00
3.815597957486268399e+00
4.000114138875376035e+00
3.896941093817975155e+00
4.233225008797738553e+00
4.086420978025667949e+00
4.088495554585154679e+00
3.772907703598953777e+00
4.107686917919575187e+00
4.153618639287220304e+00
4.019405417729088548e+00
3.696260394049163178e+00
3.690616861166201801e+00
3.894994613406199679e+00
3.814918756979178038e+00
4.768232210537279414e+00
4.874977758177939435e+00
4.792138874154516337e+00
4.707385170884423431e+00
4.635385796822379945e+00
4.736568385978344509e+00
4.237830469706957537e+00
4.109198160762161045e+00
4.072734595659782464e+00
3.800145634777185588e+00
4.042016903206483214e+00
4.130211548396363064e+00
4.126268068101711428e+00
4.054596660530740415e+00
4.078327572594312223e+00
4.154829210835351283e+00
4.006948886804559073e+00
5.128489942774813848e+00
3.895035578662410014e+00
4.339474750771096012e+00
3.949423655251442344e+00
4.070127325682585173e+00
4.164606533416157497e+00
4.157876631029675529e+00
4.108580144904574460e+00
4.179601597987619321e+00
4.236350291920220279e+00
4.223112946328349437e+00
4.693877163325882229e+00
4.690185419566422098e+00
4.668081743017886254e+00
4.778414862190873080e+00
4.345623216031374803e+00
4.612025441317661567e+00
5.031046903638649148e+00
4.583612308161668203e+00
4.901807769681969518e+00
5.072794247127415446e+00
4.193785130743967748e+00
4.004795050095445674e+00
3.876591576759484514e+00
3.946862620145456191e+00
3.990446336551608741e+00
3.811161044717277235e+00
4.435759957781958640e+00
3.844334868683096484e+00
4.094534593012424395e+00
3.832386813919085089e+00
4.092705351010724080e+00
3.775663977264863025e+00
3.773702193081610812e+00
3.814541049399031269e+00
3.911932214540241315e+00
3.964491024181183487e+00
3.799048640709398850e+00
3.940103374702947914e+00
4.171258131671962133e+00
3.887712232965597536e+00
4.001430492569785002e+00
4.137452916043208084e+00
3.998127933152976876e+00
4.002343399903943499e+00
4.314942866926969600e+00
3.949265063477658710e+00
4.217028489250908230e+00
3.959853813743495987e+00
3.790252384159956467e+00
4.200758032377215123e+00
3.835767067063527325e+00
3.675829891822472106e+00
3.883271751702122021e+00
3.982462624890998004e+00
4.182146334928389386e+00
4.054291052461357125e+00
3.997450916464884596e+00
3.900492157076865585e+00
3.919445774879761313e+00
3.923893063835741657e+00
4.096172590221084597e+00
4.132709729694520107e+00
3.889415529203464228e+00
3.991271392722554712e+00
3.972172631310456392e+00
4.164311921628446100e+00
4.060500537450855596e+00
3.944896767008174265e+00
3.917132736106180513e+00
3.827340850201248035e+00
3.914583371301463277e+00
3.778444688994795353e+00
3.973837127597851460e+00
3.818373730907783870e+00
3.933592219599516771e+00
3.973534655920368142e+00
4.135959876233194166e+00
3.993756738201290180e+00
3.833755793709007431e+00
3.887003213714729455e+00
3.619790463088893517e+00
3.736473976710288358e+00
3.712367671122539292e+00
3.973447855471168300e+00
3.834770161053925097e+00
4.009100060491755713e+00
3.839877326570555027e+00
3.876167073370795801e+00
3.879782911095507103e+00
3.980400654960611018e+00
4.136923282259396650e+00
3.938335595285042956e+00
3.967525538741269120e+00
3.986107421579788035e+00
3.921018608225908864e+00
3.837273481578094447e+00
4.013966213445030462e+00
3.981181015323026262e+00
3.880404957594731030e+00
4.053793839562835011e+00
3.892116398572533331e+00
3.890849458091443669e+00
3.806898188306487629e+00
3.784062117488590449e+00
4.118281055604164465e+00
3.727848999818809350e+00
3.729794843916559355e+00
3.794773204515901721e+00
3.607435077527824774e+00
3.868500987040906836e+00
3.795639126032138932e+00
3.998377105924079800e+00
3.818944961424314499e+00
3.800554146014827328e+00
3.634475530844794466e+00
3.801092645338712828e+00
3.767420945603903615e+00
3.541438465308388128e+00
3.594153142819582314e+00
3.716142774739722654e+00
3.761319572789083576e+00
3.815189342554923257e+00
3.899175065697765064e+00
3.824713462087974136e+00
4.142689470014818909e+00
4.141199548019031340e+00
3.896373994364573878e+00
3.782057855841218785e+00
3.619660020211570295e+00
4.410612150473619764e+00
3.966234196162325087e+00
4.012954527752619960e+00
3.777250616498891933e+00
3.781494050015227426e+00
3.853641358487427393e+00
3.877731856810919364e+00
3.820789773136497924e+00
4.014568199207903199e+00
3.643157005321385977e+00
3.987268885438391752e+00
3.732946781175229489e+00
3.672220972541611506e+00
3.783754379438292847e+00
3.772974567892162678e+00
3.753170040894008519e+00
3.860098611091775211e+00
3.625705814872054678e+00
3.584050401348377601e+00
3.729426341672453571e+00
3.854120649425743839e+00
4.219944570548736174e+00
4.078299629176147967e+00
4.521074005814951668e+00
4.288922955800764214e+00
3.947659959157765019e+00
4.035151849386760858e+00
4.298126764464352156e+00
3.723375416224591561e+00
4.162823168090377557e+00
3.919139045934456167e+00
3.687421510660056967e+00
3.869456377825689852e+00
3.727161788253078090e+00
4.054744845316000657e+00
3.808180249313990462e+00
3.932593913373493510e+00
3.863416975988823499e+00
3.996287116661500605e+00
3.952965417045102736e+00
4.088982477116608116e+00
3.901329203564912973e+00
3.878329423981677682e+00
3.982414320288620413e+00
4.174921231907691599e+00
4.217367302549600794e+00
3.632189541260085974e+00
3.613726533866760349e+00
4.030676180921472174e+00
3.780663795987772691e+00
3.994709418318369121e+00
4.221893840119227193e+00
3.937700203316277570e+00
3.836890607863708169e+00
4.130465634148666965e+00
4.171939156772123347e+00
3.988076934485464520e+00
3.740990651880077067e+00
3.758597708723351527e+00
3.784564936372715405e+00
3.841827475915291501e+00
3.941300197489062906e+00
3.701214220573378011e+00
3.664230802164711864e+00
4.100816854220346919e+00
3.814965561425880392e+00
3.929009700463458543e+00
4.208673940742593267e+00
4.116946003895232131e+00
3.973838831288327267e+00
4.244548618106752436e+00
4.455360012093300348e+00
4.181877378402937495e+00
4.023579750073119854e+00
3.851886651941737849e+00
3.753134499013961456e+00
4.078675763827258827e+00
3.766781751519202803e+00
3.804778308620791805e+00
3.977065757661964351e+00
4.022897276421340429e+00
4.634483084850145929e+00
3.820958226925345702e+00
4.104336275412308943e+00
4.059927282168191987e+00
4.050049734471373064e+00
3.921244778150938526e+00
4.097065926521485046e+00
3.903026940432602121e+00
4.296427719118185884e+00
4.142243704264971349e+00
4.499336429164232598e+00
4.300483034585954378e+00
3.947036361313979835e+00
4.172290961614101512e+00
4.038941670236918746e+00
3.992058915805136721e+00
3.940085097100829881e+00
3.984179554179902993e+00
4.044039838853014324e+00
4.461874718114628990e+00
4.389079065217910802e+00
4.098503230481799875e+00
3.691288446055589478e+00
3.927681489517519609e+00
3.966786219714056205e+00
4.155439290949645148e+00
4.233737591105398934e+00
3.975816557362652048e+00
3.755857608117361579e+00
4.113437030721031284e+00
4.468862317242266791e+00
4.023535492678265157e+00
4.080445248256910240e+00
4.144435661900343071e+00
4.213463799779893826e+00
3.973090454467376631e+00
4.266763756950674669e+00
3.994531513930220878e+00
3.636205570229110062e+00
4.210642368186515050e+00
4.378561594817894864e+00
4.348865976994408022e+00
3.878276722131069221e+00
4.359794562746642121e+00
4.382124031438067391e+00
3.859382977625140043e+00
4.711903493880615912e+00
4.223303989402547032e+00
4.061578764754346871e+00
3.869569505948772470e+00
4.238082226440023526e+00
4.124413374994373882e+00
3.876822272283062087e+00
4.222724829044045336e+00
3.823530044483625989e+00
4.129953777870210452e+00
4.247201639753958702e+00
4.191155531943079104e+00
4.176069588463210636e+00
4.122737499651386806e+00
3.904313751725524195e+00
4.149195199868014328e+00
4.047734509467745490e+00
4.391981170272198476e+00
4.228926561354348301e+00
4.403902906740125189e+00
4.210682674528792191e+00
4.128725666497730096e+00
4.064455349652537741e+00
4.050260295773175478e+00
4.052009188358266734e+00
4.699545012028411684e+00
4.359419260703369048e+00
5.128579929605725951e+00
4.635562781034824553e+00
4.565673851707769515e+00
4.909715726833296934e+00
4.062251586328271991e+00
4.561717156427111064e+00
5.203052814858700081e+00
4.631709187121413329e+00
4.704071440484040245e+00
4.540200808250722808e+00
4.361904959265234361e+00
4.663995456328952294e+00
5.218131907774939293e+00
4.504685484089074876e+00
3.784619454514106085e+00
4.006556592435608799e+00
4.067225263047748562e+00
3.953431260496135025e+00
4.180064809861364417e+00
4.703028165361700985e+00
4.606744419008747649e+00
4.250184734019755162e+00
4.291361452732991744e+00
4.956641869860503924e+00
4.056327453279010342e+00
4.718814617098495923e+00
4.344613191557942677e+00
4.519025084315830831e+00
4.505449157062030530e+00
4.257706456767460956e+00
4.486314365569374019e+00
4.842607423546358092e+00
4.487838920982809121e+00
4.546989727738342424e+00
4.396256163873785816e+00
4.652608127513349068e+00
4.499774849273403987e+00
4.497272422391840330e+00
4.773243376549774375e+00
4.400889172418930961e+00
4.451898760859422488e+00
4.334830259302313138e+00
4.519949509561892675e+00
4.306860972426865608e+00
4.214565625570078744e+00
4.604296261288001624e+00
4.413874982679819148e+00
4.475663594299676085e+00
4.393044222687661815e+00
4.388125781932171954e+00
4.405686411983565698e+00
4.600600754044584129e+00
4.721928496529932850e+00
4.501837121170261469e+00
4.565737613278074036e+00
4.289118037116709914e+00
4.572225624319616877e+00
4.683418573571444199e+00
4.416664290605692322e+00
4.393931667087325188e+00
4.501899620835620119e+00
4.314465383203333282e+00
4.329390771158132090e+00
4.432310885849166660e+00
4.300288558737797473e+00
4.754348634029478937e+00
4.402803729217001916e+00
4.207728715261739971e+00
4.689972068936806515e+00
4.334172193559909125e+00
4.197023259777284743e+00
4.149724319940003348e+00
4.379214254266994288e+00
4.292518639895642529e+00
4.280287257442581428e+00
4.282225315027834434e+00
4.228566125588935520e+00
4.390510506098474153e+00
4.175601557462637281e+00
4.231927655284709822e+00
4.139005472777912864e+00
4.518368731313150199e+00
4.412576931180502982e+00
4.506516710922771729e+00
4.427716606876701100e+00
4.386177397164711778e+00
4.323116791440070550e+00
4.165391404274906506e+00
4.598643958396003484e+00
4.247956797569652387e+00
4.485540343451623890e+00
4.504230666703884722e+00
4.340639307190752305e+00
4.481624110075018486e+00
4.457214126233068008e+00
4.481045643936631073e+00
4.131285010016255477e+00
4.478376172564678015e+00
4.509232008982569262e+00
4.441908913955167293e+00
4.369667317629121861e+00
4.374249913247613364e+00
4.159967095198879861e+00
4.394076101522194300e+00
4.633878027909775987e+00
4.668628445930260717e+00
4.769291924946471362e+00
4.545095553501060870e+00
4.197896417042389139e+00
4.101522781740153611e+00
4.175934879217817475e+00
3.929839799999018002e+00
3.751606356574605172e+00
4.071752976049144657e+00
3.965973087794873120e+00
4.094539596905427459e+00
4.284319867841531959e+00
4.121175820247625410e+00
3.896900993941954994e+00
3.902301843439512918e+00
3.857655750235256420e+00
4.052078964193737143e+00
4.227007628598388855e+00
3.737047469696704649e+00
3.883872255150009334e+00
4.448867633144142353e+00
4.120041216161762776e+00
4.181644067585583713e+00
4.045227118714424641e+00
4.065033900148447010e+00
4.104789911194986374e+00
4.052280031917190328e+00
4.068141406544954819e+00
4.186320633562433891e+00
4.000538665652737080e+00
4.414238753487802924e+00
4.135517604788904400e+00
4.287784703929188090e+00
3.972061165453856901e+00
4.175303102051240778e+00
4.338975943377623601e+00
4.216607810451274752e+00
4.269755382283424439e+00
4.248990893854106332e+00
4.172092480773308409e+00
4.215304238470423570e+00
4.392327365135517248e+00
4.015768017090489472e+00
4.037056633014159956e+00
4.125186512846390485e+00
4.319269552066425710e+00
4.025080682582766300e+00
4.081416005860525331e+00
4.075870793246216373e+00
4.143662945177688961e+00
3.784780469713828310e+00
4.124862236252083925e+00
3.977820726050980138e+00
4.197648023161180575e+00
4.223593956648723946e+00
4.082690467646145294e+00
4.138867311421978279e+00
4.761892279724140309e+00
4.101918880693045111e+00
4.175661083337594448e+00
4.189489988164290857e+00
3.931248627079335645e+00
4.290839891446400323e+00
4.068114174179889631e+00
4.535351152461046809e+00
4.203110473650254697e+00
4.242668341734598947e+00
4.072476942678123102e+00
4.201231467160893907e+00
4.521390410557770245e+00
3.942765140755387421e+00
4.061026540463477552e+00
4.178206724553197304e+00
4.069175285240691942e+00
4.148694218220377650e+00
3.915808410203002410e+00
4.199962857966128560e+00
4.260422015358115821e+00
4.068005264354821016e+00
4.300421742875093933e+00
4.203130894214583968e+00
4.361369542747616457e+00
4.225759366098652769e+00
4.164213834155531480e+00
4.185225262004180991e+00
4.140241978004017831e+00
4.104171432238746142e+00
4.280359997402469752e+00
4.223373808815693131e+00
4.282173512095943657e+00
4.324063397011259191e+00
4.409946223449998648e+00
4.251599554742344189e+00
4.169232245836713702e+00
4.734343289339780547e+00
4.227887283259859963e+00
4.226123297334503093e+00
4.129295979823239371e+00
4.358146630203805216e+00
4.207940767879811972e+00
3.916713126909719733e+00
4.718691809714226082e+00
4.602632182934906169e+00
4.065562682916938009e+00
3.866691158538665629e+00
3.931993603896254630e+00
4.026831868102425993e+00
4.688592968567390606e+00
4.326532737436459719e+00
4.017844729943173654e+00
4.459513712916620243e+00
4.150030677694668491e+00
4.109308652526514116e+00
4.241361842312492136e+00
3.859759909874093342e+00
4.154371010687293975e+00
4.319336271614204747e+00
4.019482196418430853e+00
4.160965507395766316e+00
4.164584363834586078e+00
4.032176901370068123e+00
4.061581425271097778e+00
4.722745684477675177e+00
4.652169547326285404e+00
4.736220388658084701e+00
4.669492939868182368e+00
4.810958347977832616e+00
4.544567361589016308e+00
4.634506423799253483e+00
4.815926215025135626e+00
4.255776954127755474e+00
4.774343016295733655e+00
4.218405223228107737e+00
4.343784846367964469e+00
4.406230694233056688e+00
4.519737127285901046e+00
4.478797564736707315e+00
4.607242524548660789e+00
4.321405978790729741e+00
4.199182356493179391e+00
5.370123340468844653e+00
4.770128472181023760e+00
5.357748300868903080e+00
4.652393278196713666e+00
4.069524524058803827e+00
5.030032479422466452e+00
4.831733349463341654e+00
4.703008910997419356e+00
5.136153339920298322e+00
4.657307605263106609e+00
4.350346028759929595e+00
3.847520915408686903e+00
4.538479482119751829e+00
4.742347515198289898e+00
4.307577004713174951e+00
4.073139777237066994e+00
4.789519249486986041e+00
4.359088841712871698e+00
3.889971516012597164e+00
4.273942714840957002e+00
4.262959150016395249e+00
4.820145252233960065e+00
4.700363308260025796e+00
4.700774252116712404e+00
4.755156917191155408e+00
4.373765755559547941e+00
4.087947195199643780e+00
4.762778875925603117e+00
4.321042834626601881e+00
4.423524506122423539e+00
4.703155958453113961e+00
4.903061315347410520e+00
4.940675480303571732e+00
4.709285070385294425e+00
5.152639623172530214e+00
5.306479321966349083e+00
4.821319471651108302e+00
4.915777286772890164e+00
5.128345172512717376e+00
5.845442454734841142e+00
5.058175225451098989e+00
4.713449361301249141e+00
4.355426423450489359e+00
4.480660331003647023e+00
4.334445905667291044e+00
3.997937846873105272e+00
4.444926139087974626e+00
4.219499716602761907e+00
4.012254232167534518e+00
4.234194232384377976e+00
5.065216777395936454e+00
4.748545689523638202e+00
4.797834489467199148e+00
4.874642904890292172e+00
4.703239469267018080e+00
4.688558802936195313e+00
5.065268409171119757e+00
4.750476016473890617e+00
4.894906755280049815e+00
5.169110783797803421e+00
4.401412985956260293e+00
4.263348870978386884e+00
4.697667151713418754e+00
4.298455534611197670e+00
4.344971248649102336e+00
4.481408519935892620e+00
4.228721857079386304e+00
5.137501140427597868e+00
4.916791775465452652e+00
5.536533660964546577e+00
4.542412157481074964e+00
5.422686946338097336e+00
4.314418785090794906e+00
5.029317184233723204e+00
5.040277330213162266e+00
4.721366809127296449e+00
4.671585392352213262e+00
4.695406638979336300e+00
5.038261804871708271e+00
5.638723534025888107e+00
6.025187054749063797e+00
5.578415318207643026e+00
5.409569229583977013e+00
4.853592370828337721e+00
5.091817351898335176e+00
5.662491821382173107e+00
5.649696453783774608e+00
5.761758463610543224e+00
4.839348822173065834e+00
4.473379404972440021e+00
4.093903166766815538e+00
4.547463074963367546e+00
3.902123712636758057e+00
3.996092977309770422e+00
4.145558314650577003e+00
4.137268257852298348e+00
4.113342159907681150e+00
4.413618520934972089e+00
3.823297860248751068e+00
4.058919442597115790e+00
4.742920540936080620e+00
4.513321955335309887e+00
4.625129147565389509e+00
4.657688541707556418e+00
4.690374905867983557e+00
4.320400178629188126e+00
4.644231756739962691e+00
5.498268827600071518e+00
5.393818346823368692e+00
5.678922936326705972e+00
5.351552986067038553e+00
5.547941839027408228e+00
5.710614918052775657e+00
5.473848440128450399e+00
5.877726929443135795e+00
5.735948445926594808e+00
6.097789084981999785e+00
5.707310715829346570e+00
5.378670190567845566e+00
5.761526792186837831e+00
5.697812913253833322e+00
5.743646794987211202e+00
5.568391653200755798e+00
5.485303017865227559e+00
5.978032427256589898e+00
6.063277561220201228e+00
5.661829801240866544e+00
5.548221898514871242e+00
5.765559501283202160e+00
5.659068574895336212e+00
5.458222645139049867e+00
5.638341911650029736e+00
5.924943874927076415e+00
5.585553919452830307e+00
5.602666726952436171e+00
5.691427127533073893e+00
5.518366782043147900e+00
5.175633155150466180e+00
5.922303402373505499e+00
6.001558861682906532e+00
6.302178032029185140e+00
5.931988397601673846e+00
6.026327503383311246e+00
5.731406224392621596e+00
5.136421956390248234e+00
4.864985896545066524e+00
5.761967900411309351e+00
5.536842191966304227e+00
6.073507471353103426e+00
5.728149789566104211e+00
5.840823772215529175e+00
5.775324766073809180e+00
5.712432467289531246e+00
6.024861855024301605e+00
5.593483121508447731e+00
5.725846949519353579e+00
5.734837874969706206e+00
5.895001996498557162e+00
6.185512266136956150e+00
6.498611424503828005e+00
5.712230105821203274e+00
5.588211170349436152e+00
5.553736900399051102e+00
5.682565146480683005e+00
5.623058521412164446e+00
5.395944568235020000e+00
5.456731957592769078e+00
5.710769769245615635e+00
5.675596259357651441e+00
5.917687923290795737e+00
5.845618222710140088e+00
5.790137235590758102e+00
5.914044089448474040e+00
5.978468471391832573e+00
5.838249046119997843e+00
5.318835048852363023e+00
5.933486852708765191e+00
6.092832784818585701e+00
5.916454049606038268e+00
5.788326904426551067e+00
5.989874579372814090e+00
6.055369700910873121e+00
5.196123354839084385e+00
5.913619894176464165e+00
5.890801120841608451e+00
5.609130663659395388e+00
5.513210468038162837e+00
5.736730967852685659e+00
5.667539666954212407e+00
6.086086661832282196e+00
6.054837542477291557e+00
6.115921221421302789e+00
6.012803435496874904e+00
5.900085765443241037e+00
5.954737712608088707e+00
5.956550497493974028e+00
6.491635445647347069e+00
6.052443909730061300e+00
4.850411082095372528e+00
5.728553803752003404e+00
6.300443467234093653e+00
6.003793691875934257e+00
6.093914241675341792e+00
6.280537255639060845e+00
5.599158834647183447e+00
5.615116691419039796e+00
5.378571002927504452e+00
5.111467972169467799e+00
5.700013427343171735e+00
5.316369129390945858e+00
5.196653646580970509e+00
5.103463783969422352e+00
5.265924192290357020e+00
5.308745072291093159e+00
5.405584269763508587e+00
5.576289982928671840e+00
5.744856951906027298e+00
5.243590477615157397e+00
4.982088000977134890e+00
5.427850087420182490e+00
6.150484297392349475e+00
5.898192177580010132e+00
6.177907834041600488e+00
5.974101566124867979e+00
5.154487327758146442e+00
5.227743488177787334e+00
5.311463639007241611e+00
5.260639612517120867e+00
5.289430203702835342e+00
