# Supplementary material for: Atomistic simulations of the Escherichia coli ribosome provide selection criteria for translationally active substrates
Source: Nat Chem. 2023 Jun 12;15(7):913–21. doi: 10.1038/s41557-023-01226-w (PMC10322701; doi:10.1038/s41557-023-01226-w)
Supplement: Source Data Fig. 4 — Data in CSV format for the kernel density estimate plots in Fig. 4; each panel and each monomer’s data are in a separate CSV file, named accordingly. [file 41557_2023_1226_MOESM5_ESM.zip › Watson_SourceData_Fig4_panel_A_mon8.csv]

3.753973180982834723e+00
5.128165387958684818e+00
4.830093604344292579e+00
4.928057913060555073e+00
4.941984448032333610e+00
6.038302712371341308e+00
6.073902711548751832e+00
6.285130500712086565e+00
5.855238532159900977e+00
5.790788292423068917e+00
5.924853533308365172e+00
5.885036570995569427e+00
6.071787496472254908e+00
5.919878133511406126e+00
6.030799375407394081e+00
5.839255802395510564e+00
6.734804433075172625e+00
6.296522351231551795e+00
6.207013349093894128e+00
6.093585364870944154e+00
5.699785371741509898e+00
6.017944806220189236e+00
6.340007307563410244e+00
6.220078117872463785e+00
6.093645418626145727e+00
4.812878069651915780e+00
6.026124928680446580e+00
6.111181378648136153e+00
6.073212825340802645e+00
5.906203467541213392e+00
5.821320447783500107e+00
5.781955847544483440e+00
5.952350786719793341e+00
5.812549867659164704e+00
5.757189682461877567e+00
5.958508196478732977e+00
5.592681172479044172e+00
5.903736252463495759e+00
6.259192054916648651e+00
6.001814562067587566e+00
5.687307260974420409e+00
5.564598479710203272e+00
5.736115181585305756e+00
5.550278132922365160e+00
6.230826658023826958e+00
6.318103081017450329e+00
6.346373861861511756e+00
6.318442399753346983e+00
6.239657211488871980e+00
6.141470978649206991e+00
6.468094964247359080e+00
6.242689205072785796e+00
6.462241484449957163e+00
6.245047337123547315e+00
6.320279556572098834e+00
6.150511340095633273e+00
6.180358470325065134e+00
6.442177943996189704e+00
7.008597006906096993e+00
6.067522544957107300e+00
6.178807304619808427e+00
6.162020890724597244e+00
6.298452253379413612e+00
6.203797584553922384e+00
6.159145338143455994e+00
6.329341119503748558e+00
6.213410140509281199e+00
6.386577242188539394e+00
6.278288710539428052e+00
6.166053315940110302e+00
6.454747628190830255e+00
5.498897873193553387e+00
6.304297808223950028e+00
6.498129976129063401e+00
6.432134574518809877e+00
5.559621958138524889e+00
6.059741310762394306e+00
6.249995352144000371e+00
6.283782929158178376e+00
6.345999683324788698e+00
6.218757623977412941e+00
5.920640991773514550e+00
6.140833853903690631e+00
6.041240483142885864e+00
6.138002755997844950e+00
5.921216856072979873e+00
6.227804198812743941e+00
6.115090831590150877e+00
6.333194562554164797e+00
6.298269223105215531e+00
6.406860340564795031e+00
5.874298648785984511e+00
6.087321575057356604e+00
6.441593026922625143e+00
6.096762311790359767e+00
6.515157958099184299e+00
6.371564793144614214e+00
5.779614534426340100e+00
6.081408348055910018e+00
6.079942451770175893e+00
5.966399723065809901e+00
5.229178770348729799e+00
5.558392458572126493e+00
5.456720378235168312e+00
5.518280779909942702e+00
5.475937087506303591e+00
5.379516180042542395e+00
5.638480200959677724e+00
5.682721165119420270e+00
5.569264354730672828e+00
5.694395817489936285e+00
5.834435228911423188e+00
5.628239427408451512e+00
5.826932878658435122e+00
5.657029868612013068e+00
5.524776637009238378e+00
5.683426398099371113e+00
6.357548596503508342e+00
5.637657931713793147e+00
5.345284347183000051e+00
5.446270338374584519e+00
5.410825009497049365e+00
5.143405321510985395e+00
5.830287209180525565e+00
6.145489579613699682e+00
5.819691911645293203e+00
5.837591661169423851e+00
5.892070235632147046e+00
4.786732383447326988e+00
5.356787357992518928e+00
5.662219456546193186e+00
5.845486452531098109e+00
5.724631701392155492e+00
5.515306632297476419e+00
4.840773793713457174e+00
4.567557655378611692e+00
4.810899369139580273e+00
5.064075119518317791e+00
4.820340868977609716e+00
4.686167877743248944e+00
4.675730328598050711e+00
4.888713701567549030e+00
4.907762895346173160e+00
4.542111274335318249e+00
4.724627989661921212e+00
5.199531281652061132e+00
4.721882918798692153e+00
4.800046408233844097e+00
4.729678049570018139e+00
4.850213616847454112e+00
5.276100395936851761e+00
5.437666247095120475e+00
4.636748050220167450e+00
4.669440002478130403e+00
5.563560310052719338e+00
4.718687864483077199e+00
5.182677831703490945e+00
5.506607460190401149e+00
5.258101697862625379e+00
5.461306517888201206e+00
5.443644453256872850e+00
4.991087223269712325e+00
4.933104281846080852e+00
4.843832914025544945e+00
4.737196879904349345e+00
4.804567257975988603e+00
5.057713572767673860e+00
5.217382282613957756e+00
4.838945239232734785e+00
4.577264371126703146e+00
4.929704658741927759e+00
5.198781693474789911e+00
4.957736460719728733e+00
4.942958121286608275e+00
4.708504749408446877e+00
4.672232538144869274e+00
4.825165535016199492e+00
4.964713054751377364e+00
4.544965783742690668e+00
5.385589655791206631e+00
5.277475275607630856e+00
4.731506732441913776e+00
5.139112286513239702e+00
5.298435756277770636e+00
5.224453763014543561e+00
5.272863678129481535e+00
5.301531174578759220e+00
5.289733999693058131e+00
5.236013949907619924e+00
5.773469289258547299e+00
5.863367007042526780e+00
6.238542925803018058e+00
6.436401395461703423e+00
6.205112045709706869e+00
6.240160112917567226e+00
6.271287415576459523e+00
5.625473551805609596e+00
5.759453933721562890e+00
5.731553281307566472e+00
5.661673945647526018e+00
5.609730558011641222e+00
5.827578427678040462e+00
5.731927779804355971e+00
5.485360374549433260e+00
5.631683251399742574e+00
5.692480916300119098e+00
5.860271809422904710e+00
5.569712023527627842e+00
6.046560050226228888e+00
5.725852180507064126e+00
5.759587290846545748e+00
5.723139079823337916e+00
5.568995825633666463e+00
5.694456347192875967e+00
5.739780663259451465e+00
5.635892046133743172e+00
5.682981406312289430e+00
5.636209744896276241e+00
5.655948303017052758e+00
6.267275618571642504e+00
5.892557607056698288e+00
5.793651876678453938e+00
5.753335480399183410e+00
6.012173536339974866e+00
6.232206110502627183e+00
5.868246933109293018e+00
6.457321136877173018e+00
6.083001788870458171e+00
5.927225957859818983e+00
6.647712522450635042e+00
6.648651114304321652e+00
6.733474829595725630e+00
6.278987907058187545e+00
6.384726847730561872e+00
6.255684006206652548e+00
5.807063110640878101e+00
6.221878049916827358e+00
6.181518135572041217e+00
6.195392138681857119e+00
6.230896262996139967e+00
6.351872250500936623e+00
5.939757842662561238e+00
6.405821009208351846e+00
6.256210530156304905e+00
5.876599223915043524e+00
6.331053984735567575e+00
6.152675082835173725e+00
6.628861882523138682e+00
6.129048207345086929e+00
6.414142642079242229e+00
6.265762947062142985e+00
6.471249578842596328e+00
6.287654367128421740e+00
6.146334295281651983e+00
6.019541522214892915e+00
6.173975993905105319e+00
6.263811814642419762e+00
6.173996490397589021e+00
6.029703337974949839e+00
6.250633067819109101e+00
5.786705568025322322e+00
5.748149187238456470e+00
5.599866291385601436e+00
6.083554660601777186e+00
6.568348859687492158e+00
6.366552024107941854e+00
6.680939544879907821e+00
6.254133088621727232e+00
6.018331413713418954e+00
6.252393281595000296e+00
5.795896918308958590e+00
6.382961939075667779e+00
6.203570001733833550e+00
6.164104350361490958e+00
6.213219047741244339e+00
6.019974243403647840e+00
6.060652172968331364e+00
5.578891227287880561e+00
6.074604172015226844e+00
5.722090472356350155e+00
6.167640755417527210e+00
6.353084852064668553e+00
6.360699175192380039e+00
6.121819726124198446e+00
6.369478186448628065e+00
6.177807228881436963e+00
6.071198486329998367e+00
5.935081628376291718e+00
6.009271570931005613e+00
6.242574001727479782e+00
6.601071726516091864e+00
6.330082524971156310e+00
5.746567773852322425e+00
5.564358326537674593e+00
6.096144417401930582e+00
5.897836692818271054e+00
5.873566150699100596e+00
5.866690586551588815e+00
6.007592279055516293e+00
6.103802095048870058e+00
6.360422747381051067e+00
5.925891464533187936e+00
5.918320559355120025e+00
6.438446428894696538e+00
6.390329262099847085e+00
6.519831509318561480e+00
6.476887533379771078e+00
6.312176739062024033e+00
6.200707841560444855e+00
6.291598210258946722e+00
6.277325064788115583e+00
6.055379809146274717e+00
6.352538727858079604e+00
6.333561702596353093e+00
6.595214613238179702e+00
6.274728275873009409e+00
6.055320066863941975e+00
6.227432755738856685e+00
6.104560393542747931e+00
6.265847014424385186e+00
6.375237642582380460e+00
6.501803819690849195e+00
6.136772553598127899e+00
6.290105482090697642e+00
6.124553661183441022e+00
5.961640392360735952e+00
6.002709517721766197e+00
5.812149645696336187e+00
6.140957114218969615e+00
6.296629354193092887e+00
6.683583583316671906e+00
5.972615672484920424e+00
5.745695966917207187e+00
5.854176133128279780e+00
5.675170763877705582e+00
6.259374014978880574e+00
6.531448675382893754e+00
5.734036085715427333e+00
5.874977745191983125e+00
5.706210482671786544e+00
6.271175812223558133e+00
5.824865302154955238e+00
5.983129297167489646e+00
5.703043130386334703e+00
5.805571805577390165e+00
5.649980014871222700e+00
5.605726274465401282e+00
5.946600767007978128e+00
5.406678775831885275e+00
6.298516507107773776e+00
6.201460540710502123e+00
5.591378302819488333e+00
5.375212668300545893e+00
5.072731927925523188e+00
5.235419835206136518e+00
5.214594736983104717e+00
5.599090250254214141e+00
5.283209811629952846e+00
5.664911428491500978e+00
5.993284006894382010e+00
5.081360010270831395e+00
5.223249787043598324e+00
5.246811113154345563e+00
4.835444020045226665e+00
5.190070343635949435e+00
4.962087655216836701e+00
5.041271154641585817e+00
4.663308964732377326e+00
5.082619208646769415e+00
5.265218194192840429e+00
5.556559029341499034e+00
5.153629875237199620e+00
4.908626877594756799e+00
5.068523070962450028e+00
5.399868499496565555e+00
5.034130855836471241e+00
4.791576592892751840e+00
6.268321820618123041e+00
6.157839533197051907e+00
6.306021959238063523e+00
6.067347609152061949e+00
5.953441947088499830e+00
5.951542798473937523e+00
6.003887909980939241e+00
5.587342669714554511e+00
5.587566387875948060e+00
5.575530492448493192e+00
6.096813707521005377e+00
5.849410165423948094e+00
5.858116669850851110e+00
6.308980737920990123e+00
6.254655039094444646e+00
6.135789700275640079e+00
6.002579406005918550e+00
6.183074810231432572e+00
6.347951712487659215e+00
6.238428934957107153e+00
6.746150384732627181e+00
6.485400778839701452e+00
5.921929577327432526e+00
5.830206503898973658e+00
6.295992526794282007e+00
5.780098058787650928e+00
6.309139071041465208e+00
5.748376829489655115e+00
5.696817437623669100e+00
6.038740388205219745e+00
5.870815154747206499e+00
5.809810116557912352e+00
5.791231619740538683e+00
6.439844645986666727e+00
5.730051522029266486e+00
5.967463645672263617e+00
5.981401468996307536e+00
6.418253067599124506e+00
6.502876245079481698e+00
6.396414488071034299e+00
6.425932709900863848e+00
6.321358152471144187e+00
6.382480668279112201e+00
6.389470245958828620e+00
6.161430542486972861e+00
5.968561832305030457e+00
6.177599941596588984e+00
6.022808149015538959e+00
6.297941525638535154e+00
6.365005962071667689e+00
6.066159175944942028e+00
6.217717885424336011e+00
6.148061600196736975e+00
6.334036456161503459e+00
6.277044985397061794e+00
6.521352044125951153e+00
6.515894550781855976e+00
6.451939272806463954e+00
6.094142571465128277e+00
6.409159191734757677e+00
6.461418848748085253e+00
6.764460368871823448e+00
6.796173428779645143e+00
6.567905299847622835e+00
6.523328805011284537e+00
6.362818492159715511e+00
6.765026097610174816e+00
6.394186858053629408e+00
6.232982751019785717e+00
6.299238098933546581e+00
6.453031147843437232e+00
6.369147552094442055e+00
6.501191072701417717e+00
6.324529946312829054e+00
6.031558787269138300e+00
6.038956343007413352e+00
6.082373750803831136e+00
6.311923153539633624e+00
6.345776793440052188e+00
6.184982607363834539e+00
6.449798058942227463e+00
6.291841265821999762e+00
6.258125375152260972e+00
6.250560790845272940e+00
6.292595516655892673e+00
6.457459323977565724e+00
6.250290292641628831e+00
6.460311987911581788e+00
6.111052931549735057e+00
6.685892674077048348e+00
6.351678571084061531e+00
6.329051389960491214e+00
5.782698988794215289e+00
6.004847072361414462e+00
6.848844238198943835e+00
6.234038332824545670e+00
6.519645837227675322e+00
5.990205268466624489e+00
5.713591750603119301e+00
5.868471735154326296e+00
5.887869010430691219e+00
5.885045614388348945e+00
5.652374870118431538e+00
5.714204803994782367e+00
5.773198111405637434e+00
5.875581574602041890e+00
5.663558880492033154e+00
5.814147883228351965e+00
6.702896774852786344e+00
6.391171938221824611e+00
6.430879450875294445e+00
6.628884064105114327e+00
5.772500689681574038e+00
5.621699044304787840e+00
5.681985845101021226e+00
6.116618469497939081e+00
6.072497079280130272e+00
5.657330781934562403e+00
5.687870308754784610e+00
5.556372678241220164e+00
5.713667874739357444e+00
5.772393864323912993e+00
5.743973548750567204e+00
5.728520867225438629e+00
6.261284342484072063e+00
6.095550624886797664e+00
6.577498924984062967e+00
6.212104693595463800e+00
6.594283572904220847e+00
6.334782470934949394e+00
6.492192901318510678e+00
6.045784929680663389e+00
6.128151160946093690e+00
5.795080226567127291e+00
6.618249880418527020e+00
6.255128615007731874e+00
6.422579880705999500e+00
6.091810594974366388e+00
6.157854752104771734e+00
6.414960733693892969e+00
5.796196095961209771e+00
5.823837443071028908e+00
6.391140583437529443e+00
6.317120618279592037e+00
5.797588356910466700e+00
6.274580762056793937e+00
6.348848243311036477e+00
5.838233033112487647e+00
6.128533356903719032e+00
6.249575369037089878e+00
6.454137720580210846e+00
6.320636898175162166e+00
6.731759071823105955e+00
6.289397104844382191e+00
6.435051679693160942e+00
6.394525737186403269e+00
6.561915489943026536e+00
6.693822683578306787e+00
5.917021538075591280e+00
6.140592268798349629e+00
6.483319037600339563e+00
5.933598428771101219e+00
6.008488406115382929e+00
5.764598086762178220e+00
6.609515067760263207e+00
6.400814783838709054e+00
5.920919234366159856e+00
6.577790775228113063e+00
5.780716404774651096e+00
5.744231277224614907e+00
5.710516344438977931e+00
5.778106168003028564e+00
6.335948878642120974e+00
6.300130719670491430e+00
6.630793660005237733e+00
6.171480270575656846e+00
6.352261819659790199e+00
6.367147171482396395e+00
6.604694879503853144e+00
6.464034098709404930e+00
5.785947876929689926e+00
6.401236823311710289e+00
6.471258586383430433e+00
6.254326224664115585e+00
6.357742738151913819e+00
6.578325354269011882e+00
6.077231323034843591e+00
5.928549552230182762e+00
5.937000238280866427e+00
6.204372768170622443e+00
5.625239131255945324e+00
6.038082462793272320e+00
5.675783357262802475e+00
5.801272870909092383e+00
6.465503331439689028e+00
6.061708593762779707e+00
6.238193745247301081e+00
6.002513242276759975e+00
5.782505891633559436e+00
6.030681538187695701e+00
6.592988203261138658e+00
6.549265393697513815e+00
5.739720671876494151e+00
6.406391125553855481e+00
6.289149702313586943e+00
6.466316531475368556e+00
6.281412731384726555e+00
5.694359575567695231e+00
6.032614878529437341e+00
6.012297739892912496e+00
6.433555946632680822e+00
6.290049682723455327e+00
6.059842423216358576e+00
6.205535923928017006e+00
6.435054325108371387e+00
6.380309326417080484e+00
6.017660983414153009e+00
6.061300796035967942e+00
5.895636324398346950e+00
6.043827396245242234e+00
5.928863497644255354e+00
5.771678848712748611e+00
5.819318472290401445e+00
6.109166620639363110e+00
5.811852549408835777e+00
6.045405229441381145e+00
6.304637231102478090e+00
5.757174136277371623e+00
5.868128813764312390e+00
6.083338209090524806e+00
5.945297367794570853e+00
6.139395085112013817e+00
6.126707776351108414e+00
6.133203227093788179e+00
5.849022628263555568e+00
5.978961303441372444e+00
5.943033443564055496e+00
6.158330935951198626e+00
6.108324744177981103e+00
5.881580988912948449e+00
5.919478127100936682e+00
5.943587266061108210e+00
5.815275117611625966e+00
5.875532682642993443e+00
6.312407726300786059e+00
5.817633304970619257e+00
5.989862796200834616e+00
6.335864803891332997e+00
6.505469762946127332e+00
6.437131751551123493e+00
6.074925266941341384e+00
5.941584807224863596e+00
6.100501609831454175e+00
5.770093209456220507e+00
6.153446245894890865e+00
6.202277972916701465e+00
6.026813140395375967e+00
6.182593874177889859e+00
6.057339642129352164e+00
5.775868723348403400e+00
5.919505576962833970e+00
5.890708800054565764e+00
6.200446236214982143e+00
5.892487234508091198e+00
5.834611392498035620e+00
6.200449281085382403e+00
5.993748081248050141e+00
6.341040016347640140e+00
5.870504823711116593e+00
6.377456022435535665e+00
5.948717728975092989e+00
5.791581099444397474e+00
6.177313555848583881e+00
5.717341891263210130e+00
6.154182009553104571e+00
5.826640482749375849e+00
6.051004293362054476e+00
6.022999570242098422e+00
5.978414017825520510e+00
5.879518740448176572e+00
5.943197098303709680e+00
6.076464682743868195e+00
5.925675396708228071e+00
5.570106264172557609e+00
5.837792021186134939e+00
5.818491645330222006e+00
6.053424718782530078e+00
6.131303979606794741e+00
6.136520119524043082e+00
5.849177244684597099e+00
5.766139048684323143e+00
5.859677948770412037e+00
5.731720710827278076e+00
5.825305975020437010e+00
5.899351154863168745e+00
5.876767290670283472e+00
5.788972214348116374e+00
5.858891191495562367e+00
5.883185015151352282e+00
5.949278838735176045e+00
6.018056841676499680e+00
5.815484116763957267e+00
5.978097994072816057e+00
5.891418259969836591e+00
5.785564932892319767e+00
5.955865147256663050e+00
5.930492897653582673e+00
6.009263021038762531e+00
5.823563511021084160e+00
5.857440324100006812e+00
5.807260662657140138e+00
5.840370625683559247e+00
6.056268377176238893e+00
5.841107170275152249e+00
5.917085589629841991e+00
6.004666295230975948e+00
5.824107595003241933e+00
6.110584403504606854e+00
6.147139435005883001e+00
5.830459133770527380e+00
5.806138522562830140e+00
5.810528194433146609e+00
5.974587541715496997e+00
6.452585574269491531e+00
6.223706423135610954e+00
6.315951587994476313e+00
6.417387831967912071e+00
6.051625442291659773e+00
6.201145900510577569e+00
5.786791161193242772e+00
6.061042106939161123e+00
5.934445056923631334e+00
5.954193899493618325e+00
6.074313879889607470e+00
5.922622370637783185e+00
5.945766881656138203e+00
6.033121781826058516e+00
5.820600222409094471e+00
6.226976563609320614e+00
6.127076198426799181e+00
5.903317275775967765e+00
5.956853052398931148e+00
5.899206024025687611e+00
6.203165178109927957e+00
5.904054376617449584e+00
5.998597608028710226e+00
6.060464950671565987e+00
6.013827223479567330e+00
6.161107139774904873e+00
6.208964170454521536e+00
6.077894707441248379e+00
6.138288917229321129e+00
5.928791039321843925e+00
5.965387976141019344e+00
5.989958877451605268e+00
5.835011539586755447e+00
6.412893588702215375e+00
6.025513945233110569e+00
6.422580021026210950e+00
5.925235250684892208e+00
6.489931202166485669e+00
6.162805719977067831e+00
6.029608931634552249e+00
6.333237953811935661e+00
6.221846437530540008e+00
6.062058272242064838e+00
5.976793016361530597e+00
6.058588021313312311e+00
5.859088935696618705e+00
5.929207713882356678e+00
5.945866537138211783e+00
5.928590469110349481e+00
5.895539536481628318e+00
6.118428470530393959e+00
5.995703337681803191e+00
6.225227506378382181e+00
6.123755649925480604e+00
6.116885328110196696e+00
6.154498280204982130e+00
6.105976085380414808e+00
6.079227782877903330e+00
5.893909876336357989e+00
5.786880407127082293e+00
6.253383703139829386e+00
5.906672782625221885e+00
6.156150709736768256e+00
6.070269351302679972e+00
6.060791816868249526e+00
6.227735595646040956e+00
6.016105160247822603e+00
5.941848385098585261e+00
5.931443846727095348e+00
5.971748258768447393e+00
5.951598855249192077e+00
5.992339570287050776e+00
5.798897207572657919e+00
6.049402294625527254e+00
6.396548775322318470e+00
6.025393014694077287e+00
5.982263308053137330e+00
6.060063722188096413e+00
5.930356548287972096e+00
6.108288522525278985e+00
5.961492961301275706e+00
5.810069279863465219e+00
6.087592829607037181e+00
6.017174689934756238e+00
6.123038346455548897e+00
6.223762508785182668e+00
6.021143801206790158e+00
5.953382438174035229e+00
5.928388091797740067e+00
5.896140086939854363e+00
6.003448022984329668e+00
6.061958818560412077e+00
6.146382700471598959e+00
6.004365599699222678e+00
6.016938241533090093e+00
6.035400186800116806e+00
5.926821940548966161e+00
5.895447901452225636e+00
5.903516709109795535e+00
5.878357683039247661e+00
6.040616609391205039e+00
5.962489356730229950e+00
6.047728409348720469e+00
6.153882771449912248e+00
5.994665923781332673e+00
6.243832388619395601e+00
6.163716253593830352e+00
6.319889214634447860e+00
6.305985052018946213e+00
5.897829690687490078e+00
6.059302850952430042e+00
5.759268770752759004e+00
6.206214991674120718e+00
6.056119568192850799e+00
6.071558607758771764e+00
5.954260033434395361e+00
5.971051756837414182e+00
6.010022794190674311e+00
6.160530204630624951e+00
6.043661877923095282e+00
6.142735885884436975e+00
5.994356156493657828e+00
6.173760353782824950e+00
5.935479902638842731e+00
6.117420572471412576e+00
6.007356158238611243e+00
6.214137234546924127e+00
6.053755238306574249e+00
5.957065018125324407e+00
5.763794039217859044e+00
6.008112800097666018e+00
5.853461924152703055e+00
5.674783065074456623e+00
6.086314948999081764e+00
5.766241777194448304e+00
5.775073161802203536e+00
5.933214917478150774e+00
5.661209942026324882e+00
5.819557340748159113e+00
5.701026088346059062e+00
5.737286166441236901e+00
5.648707031585684213e+00
5.737394604409078447e+00
5.728002031688728124e+00
5.901285809387708525e+00
6.145305721521389763e+00
5.664137613722449949e+00
5.937508361090908515e+00
5.850714603508019529e+00
5.738873814566798792e+00
5.623155930593825680e+00
5.742880262920015078e+00
5.817513997106992463e+00
5.749427721400728331e+00
5.707180289944409957e+00
5.892696216292637068e+00
5.965249730170497422e+00
5.903101512510950499e+00
5.727891838517766843e+00
5.919553090596896716e+00
5.965204449772754991e+00
5.747666087491308140e+00
6.079643320485073055e+00
5.756534222977545134e+00
6.064721791668592488e+00
5.937993778804116829e+00
5.882385221474012660e+00
6.226728590221959792e+00
5.916981963026173297e+00
5.873658352785443348e+00
5.812371051698538515e+00
5.724056433903136565e+00
5.859130785910046768e+00
5.750461229897744886e+00
5.740250928314568846e+00
5.705642322480419359e+00
5.732518007573169427e+00
5.821942377819273595e+00
5.859788837407964301e+00
5.635900207676351137e+00
5.808216478178781728e+00
5.742153969441671002e+00
5.988939394605601763e+00
5.806398203583680306e+00
5.897329737818826523e+00
5.765036932382300527e+00
5.936416010555028322e+00
6.003288840350701427e+00
5.697765622377194639e+00
5.767295244277981681e+00
5.649918748301619331e+00
5.992412236541775350e+00
5.886225608877887261e+00
5.885956064193590187e+00
5.976344499859146175e+00
5.765127227614165406e+00
5.706112163143298055e+00
6.467780391394389206e+00
6.014593903981428902e+00
5.753569523254987494e+00
5.727394177076970294e+00
5.688639630574265027e+00
5.845018658672991307e+00
5.834344934129070737e+00
6.081482182154462457e+00
5.760859615504224429e+00
5.735086581264075001e+00
5.775619009855305741e+00
5.695323006659472220e+00
5.692539631241589682e+00
5.722022824432806409e+00
5.687803506786610619e+00
5.873941077899530683e+00
5.919400907145361934e+00
5.804063707569725672e+00
5.705613951171527809e+00
5.749192052714938939e+00
5.773676706166363637e+00
5.773028146648070624e+00
6.068313107986909927e+00
5.810083598825904083e+00
5.864046645014195036e+00
5.851848472476132379e+00
5.706453241528463671e+00
5.702189257147515455e+00
5.699439705232893338e+00
6.058070288507956924e+00
5.892298644159919441e+00
5.644623558809698238e+00
5.799141153749033606e+00
5.923883066015515730e+00
5.643118220106767779e+00
5.862283848930832875e+00
5.793790084219447856e+00
5.791384177111452480e+00
5.911129872049403211e+00
5.903273389452542652e+00
6.023629829263787094e+00
5.762743880120910767e+00
5.916531826105331682e+00
5.878168574625353138e+00
5.947870176526596886e+00
5.853363015559607696e+00
5.869489606554612493e+00
5.852436267943466497e+00
5.905250283050766491e+00
5.688237587742715817e+00
6.247697735840031186e+00
6.164583474949442810e+00
5.992319388273276815e+00
5.696828888074062291e+00
5.845757450912521413e+00
5.769788500936812170e+00
5.950297301389341875e+00
6.050156093185973027e+00
6.075567981808389639e+00
5.825838748580224546e+00
5.667242200386527706e+00
5.792811837704685551e+00
6.296509617312447737e+00
5.822951471665681389e+00
6.330050936641733905e+00
5.962850785847021662e+00
5.864715802278062995e+00
5.658906743577799325e+00
5.693460113434769987e+00
5.805953132575022657e+00
5.838890265966743875e+00
5.841524777416718273e+00
5.792238262455316367e+00
5.758415587291975335e+00
5.682731751263755626e+00
5.710771301642270537e+00
5.905476569095269745e+00
5.724813753438933617e+00
5.806836476208110831e+00
5.931427941793837810e+00
5.747695906604818106e+00
5.979571064927306168e+00
5.832023319599021427e+00
5.982806056767485892e+00
5.917607195338341342e+00
6.099189147047785475e+00
5.793107479185547248e+00
6.029836002121040650e+00
5.645199418570101990e+00
5.852869698421630851e+00
6.116997443126607870e+00
5.899242341257848743e+00
5.597140833408341898e+00
5.888458558903235662e+00
6.010557972810449456e+00
5.919589062545495217e+00
6.031882385113831901e+00
5.948494730367148264e+00
5.874775027560276364e+00
5.877513077469039615e+00
5.971107614108941419e+00
6.235656665374624374e+00
5.925270356649734005e+00
6.264125530896826888e+00
