# Supplementary material for: Atomistic simulations of the Escherichia coli ribosome provide selection criteria for translationally active substrates
Source: Nat Chem. 2023 Jun 12;15(7):913–21. doi: 10.1038/s41557-023-01226-w (PMC10322701; doi:10.1038/s41557-023-01226-w)
Supplement: Source Data Fig. 5 — Data in CSV format for the FES plots in Fig. 5; each monomer’s data are in a separate CSV file, named accordingly. [file 41557_2023_1226_MOESM6_ESM.zip]

Archive with 9 entries (9 files):
- Watson_SourceData_Fig5_mon4.csv
- Watson_SourceData_Fig5_mon6.csv
- Watson_SourceData_Fig5_mon8.csv
- Watson_SourceData_Fig5_mon3.csv
- Watson_SourceData_Fig5_mon2.csv
- Watson_SourceData_Fig5_mon7.csv
- Watson_SourceData_Fig5_mon5.csv
- __MACOSX/._Watson_SourceData_Fig5_mon5.csv
- Watson_SourceData_Fig5_mon1.csv
