# Supplementary material for: Atomistic simulations of the Escherichia coli ribosome provide selection criteria for translationally active substrates
Source: Nat Chem. 2023 Jun 12;15(7):913–21. doi: 10.1038/s41557-023-01226-w (PMC10322701; doi:10.1038/s41557-023-01226-w)
Supplement: Source Data Fig. 5 — Data in CSV format for the FES plots in Fig. 5; each monomer’s data are in a separate CSV file, named accordingly. [file 41557_2023_1226_MOESM6_ESM.zip › Watson_SourceData_Fig5_mon4.csv]

3.406380597882167738e+00	3.406380597882167738e+00	3.406380597882167738e+00	3.406380597882167738e+00	3.406380597882167738e+00	3.406380597882167738e+00	3.406380597882167738e+00	3.406380597882167738e+00	3.406380597882167738e+00	3.406380597882167738e+00	3.406380597882167738e+00	3.406380597882167738e+00	3.406380597882167738e+00	3.406380597882167738e+00	3.406380597882167738e+00	3.406380597882167738e+00	3.406380597882167738e+00	3.406380597882167738e+00	3.406380597882167738e+00	3.406380597882167738e+00	3.406380597882167738e+00	3.406380597882167738e+00	3.406380597882167738e+00	3.406380597882167738e+00	3.406380597882167738e+00	3.406380597882167738e+00	3.406380597882167738e+00	3.406380597882167738e+00	3.406380597882167738e+00	3.406380597882167738e+00	3.406380597882167738e+00	3.406380597882167738e+00	3.406380597882167738e+00	3.406380597882167738e+00	3.406380597882167738e+00	3.406380597882167738e+00	3.406380597882167738e+00	3.406380597882167738e+00	3.406380597882167738e+00	3.406380597882167738e+00	3.406380597882167738e+00	3.406380597882167738e+00	3.406380597882167738e+00	3.406380597882167738e+00	3.406380597882167738e+00	3.406380597882167738e+00	3.406380597882167738e+00	3.406380597882167738e+00	3.406380597882167738e+00	3.406380597882167738e+00
0.000000000000000000e+00	3.600000000000000089e+00	7.200000000000000178e+00	1.080000000000000071e+01	1.440000000000000036e+01	1.800000000000000000e+01	2.160000000000000142e+01	2.520000000000000284e+01	2.880000000000000071e+01	3.239999999999999858e+01	3.600000000000000000e+01	3.960000000000000142e+01	4.320000000000000284e+01	4.680000000000000426e+01	5.040000000000000568e+01	5.400000000000000711e+01	5.760000000000000142e+01	6.120000000000000995e+01	6.479999999999999716e+01	6.840000000000000568e+01	7.200000000000000000e+01	7.560000000000000853e+01	7.920000000000000284e+01	8.279999999999999716e+01	8.640000000000000568e+01	9.000000000000001421e+01	9.360000000000000853e+01	9.720000000000000284e+01	1.008000000000000114e+02	1.044000000000000057e+02	1.080000000000000142e+02	1.116000000000000085e+02	1.152000000000000028e+02	1.188000000000000114e+02	1.224000000000000199e+02	1.260000000000000000e+02	1.295999999999999943e+02	1.332000000000000171e+02	1.368000000000000114e+02	1.404000000000000057e+02	1.440000000000000000e+02	1.475999999999999943e+02	1.512000000000000171e+02	1.548000000000000114e+02	1.584000000000000057e+02	1.620000000000000284e+02	1.655999999999999943e+02	1.692000000000000171e+02	1.728000000000000114e+02	1.764000000000000057e+02
7.316863061648102295e+00	7.316863061648102295e+00	7.316863061646811772e+00	7.316863060316213918e+00	7.316862857893572603e+00	7.316856609495616226e+00	7.316787300062788546e+00	7.316472843766198331e+00	7.316036431482501712e+00	7.315401800980993130e+00	7.313565453450522114e+00	7.310133319772589289e+00	7.303644746905927576e+00	7.286251767182867489e+00	7.273200536891712531e+00	7.271277011025751413e+00	7.267968431272130658e+00	7.273905929760694278e+00	7.281003985010499058e+00	7.269063173005518408e+00	7.251165375601724250e+00	7.244921488750245331e+00	7.236616736622802470e+00	7.235278811926901810e+00	7.243852530062283357e+00	7.235630792655769028e+00	7.243729928625304737e+00	7.272182807112537617e+00	7.270945344081609640e+00	7.273105436518234157e+00	7.280179183763275219e+00	7.287857978624842303e+00	7.292291287848684966e+00	7.293821244383915214e+00	7.292834777158758719e+00	7.298376238295830376e+00	7.305581007415613115e+00	7.312620750975813877e+00	7.314970327096906644e+00	7.315622967040882330e+00	7.315976730581907006e+00	7.316390899827844407e+00	7.316705144637308145e+00	7.316792584234817376e+00	7.316850743626013731e+00	7.316862175651149158e+00	7.316863009057133382e+00	7.316863058255185237e+00	7.316863061598297691e+00	7.316863061647999267e+00
[truncated: 2,551 more columns]
