# Supplementary material for: Atomistic simulations of the Escherichia coli ribosome provide selection criteria for translationally active substrates
Source: Nat Chem. 2023 Jun 12;15(7):913–21. doi: 10.1038/s41557-023-01226-w (PMC10322701; doi:10.1038/s41557-023-01226-w)
Supplement: Source Data Fig. 5 — Data in CSV format for the FES plots in Fig. 5; each monomer’s data are in a separate CSV file, named accordingly. [file 41557_2023_1226_MOESM6_ESM.zip › Watson_SourceData_Fig5_mon6.csv]

3.053902116930093058e+00	3.053902116930093058e+00	3.053902116930093058e+00	3.053902116930093058e+00	3.053902116930093058e+00	3.053902116930093058e+00	3.053902116930093058e+00	3.053902116930093058e+00	3.053902116930093058e+00	3.053902116930093058e+00	3.053902116930093058e+00	3.053902116930093058e+00	3.053902116930093058e+00	3.053902116930093058e+00	3.053902116930093058e+00	3.053902116930093058e+00	3.053902116930093058e+00	3.053902116930093058e+00	3.053902116930093058e+00	3.053902116930093058e+00	3.053902116930093058e+00	3.053902116930093058e+00	3.053902116930093058e+00	3.053902116930093058e+00	3.053902116930093058e+00	3.053902116930093058e+00	3.053902116930093058e+00	3.053902116930093058e+00	3.053902116930093058e+00	3.053902116930093058e+00	3.053902116930093058e+00	3.053902116930093058e+00	3.053902116930093058e+00	3.053902116930093058e+00	3.053902116930093058e+00	3.053902116930093058e+00	3.053902116930093058e+00	3.053902116930093058e+00	3.053902116930093058e+00	3.053902116930093058e+00	3.053902116930093058e+00	3.053902116930093058e+00	3.053902116930093058e+00	3.053902116930093058e+00	3.053902116930093058e+00	3.053902116930093058e+00	3.053902116930093058e+00	3.053902116930093058e+00	3.053902116930093058e+00	3.053902116930093058e+00
0.000000000000000000e+00	3.600000000000000089e+00	7.200000000000000178e+00	1.080000000000000071e+01	1.440000000000000036e+01	1.800000000000000000e+01	2.160000000000000142e+01	2.520000000000000284e+01	2.880000000000000071e+01	3.239999999999999858e+01	3.600000000000000000e+01	3.960000000000000142e+01	4.320000000000000284e+01	4.680000000000000426e+01	5.040000000000000568e+01	5.400000000000000711e+01	5.760000000000000142e+01	6.120000000000000995e+01	6.479999999999999716e+01	6.840000000000000568e+01	7.200000000000000000e+01	7.560000000000000853e+01	7.920000000000000284e+01	8.279999999999999716e+01	8.640000000000000568e+01	9.000000000000001421e+01	9.360000000000000853e+01	9.720000000000000284e+01	1.008000000000000114e+02	1.044000000000000057e+02	1.080000000000000142e+02	1.116000000000000085e+02	1.152000000000000028e+02	1.188000000000000114e+02	1.224000000000000199e+02	1.260000000000000000e+02	1.295999999999999943e+02	1.332000000000000171e+02	1.368000000000000114e+02	1.404000000000000057e+02	1.440000000000000000e+02	1.475999999999999943e+02	1.512000000000000171e+02	1.548000000000000114e+02	1.584000000000000057e+02	1.620000000000000284e+02	1.655999999999999943e+02	1.692000000000000171e+02	1.728000000000000114e+02	1.764000000000000057e+02
7.227201556969825802e+00	7.227201556969793828e+00	7.227201556932765669e+00	7.227201549894111565e+00	7.227201226232605968e+00	7.227195567664283615e+00	7.227155063993706996e+00	7.226972064118566408e+00	7.226360948104449733e+00	7.224301164972615652e+00	7.218421930250676688e+00	7.203345549113325141e+00	7.173412048852405576e+00	7.117342387553572181e+00	7.039064843938647620e+00	6.958996074914664653e+00	6.876388981719265381e+00	6.827339979409796200e+00	6.784430807457898283e+00	6.745177658705124202e+00	6.722741372486996880e+00	6.698027512460393851e+00	6.731531444057001323e+00	6.758619170870735715e+00	6.767583300740719565e+00	6.811934738390320376e+00	6.873121245936881785e+00	6.921992570270131040e+00	6.971597564743521325e+00	7.022268200482297829e+00	7.058365124957021841e+00	7.094892472858452592e+00	7.123550200924755771e+00	7.151089415852887043e+00	7.170055686514405835e+00	7.184354093320122203e+00	7.201762580097277322e+00	7.212104008215297846e+00	7.220403873223834701e+00	7.223415733780145231e+00	7.224888122874066454e+00	7.226552302628718394e+00	7.227064501873719848e+00	7.227186956014293173e+00	7.227200793409165769e+00	7.227201534563954866e+00	7.227201556828390494e+00	7.227201556969699681e+00	7.227201556969825802e+00	7.227201556969825802e+00
[truncated: 2,551 more columns]
