# Supplementary material for: Atomistic simulations of the Escherichia coli ribosome provide selection criteria for translationally active substrates
Source: Nat Chem. 2023 Jun 12;15(7):913–21. doi: 10.1038/s41557-023-01226-w (PMC10322701; doi:10.1038/s41557-023-01226-w)
Supplement: Source Data Fig. 5 — Data in CSV format for the FES plots in Fig. 5; each monomer’s data are in a separate CSV file, named accordingly. [file 41557_2023_1226_MOESM6_ESM.zip › Watson_SourceData_Fig5_mon8.csv]

3.074187130518336808e+00	3.074187130518336808e+00	3.074187130518336808e+00	3.074187130518336808e+00	3.074187130518336808e+00	3.074187130518336808e+00	3.074187130518336808e+00	3.074187130518336808e+00	3.074187130518336808e+00	3.074187130518336808e+00	3.074187130518336808e+00	3.074187130518336808e+00	3.074187130518336808e+00	3.074187130518336808e+00	3.074187130518336808e+00	3.074187130518336808e+00	3.074187130518336808e+00	3.074187130518336808e+00	3.074187130518336808e+00	3.074187130518336808e+00	3.074187130518336808e+00	3.074187130518336808e+00	3.074187130518336808e+00	3.074187130518336808e+00	3.074187130518336808e+00	3.074187130518336808e+00	3.074187130518336808e+00	3.074187130518336808e+00	3.074187130518336808e+00	3.074187130518336808e+00	3.074187130518336808e+00	3.074187130518336808e+00	3.074187130518336808e+00	3.074187130518336808e+00	3.074187130518336808e+00	3.074187130518336808e+00	3.074187130518336808e+00	3.074187130518336808e+00	3.074187130518336808e+00	3.074187130518336808e+00	3.074187130518336808e+00	3.074187130518336808e+00	3.074187130518336808e+00	3.074187130518336808e+00	3.074187130518336808e+00	3.074187130518336808e+00	3.074187130518336808e+00	3.074187130518336808e+00	3.074187130518336808e+00	3.074187130518336808e+00
0.000000000000000000e+00	3.600000000000000089e+00	7.200000000000000178e+00	1.080000000000000071e+01	1.440000000000000036e+01	1.800000000000000000e+01	2.160000000000000142e+01	2.520000000000000284e+01	2.880000000000000071e+01	3.239999999999999858e+01	3.600000000000000000e+01	3.960000000000000142e+01	4.320000000000000284e+01	4.680000000000000426e+01	5.040000000000000568e+01	5.400000000000000711e+01	5.760000000000000142e+01	6.120000000000000995e+01	6.479999999999999716e+01	6.840000000000000568e+01	7.200000000000000000e+01	7.560000000000000853e+01	7.920000000000000284e+01	8.279999999999999716e+01	8.640000000000000568e+01	9.000000000000001421e+01	9.360000000000000853e+01	9.720000000000000284e+01	1.008000000000000114e+02	1.044000000000000057e+02	1.080000000000000142e+02	1.116000000000000085e+02	1.152000000000000028e+02	1.188000000000000114e+02	1.224000000000000199e+02	1.260000000000000000e+02	1.295999999999999943e+02	1.332000000000000171e+02	1.368000000000000114e+02	1.404000000000000057e+02	1.440000000000000000e+02	1.475999999999999943e+02	1.512000000000000171e+02	1.548000000000000114e+02	1.584000000000000057e+02	1.620000000000000284e+02	1.655999999999999943e+02	1.692000000000000171e+02	1.728000000000000114e+02	1.764000000000000057e+02
8.657069617525756655e+00	8.657069617521864657e+00	8.657069615178087929e+00	8.657069287323471585e+00	8.657057969463281211e+00	8.656950718234648789e+00	8.656605690495204897e+00	8.655871018607895095e+00	8.653913660404755959e+00	8.648018598046029126e+00	8.632969735157038471e+00	8.601992625535331172e+00	8.542757796966258255e+00	8.461427804012561893e+00	8.373534219961456415e+00	8.247248219389209822e+00	8.155649894661141985e+00	8.074577903057592820e+00	7.981224729346670266e+00	7.976013193107595711e+00	8.001089801635576038e+00	8.010987365144485395e+00	8.013108043694128213e+00	8.029794638860252576e+00	8.050445001727842609e+00	8.096362217440553621e+00	8.142573303152119024e+00	8.186320417177086028e+00	8.222461537653229513e+00	8.255742194050510463e+00	8.299634635006869487e+00	8.304995966116146988e+00	8.290230330415202076e+00	8.272872347438347873e+00	8.312785232533880020e+00	8.375566867531013315e+00	8.437734531175795638e+00	8.479558090056070085e+00	8.524582185638504228e+00	8.563392725204032274e+00	8.594542736303761643e+00	8.620104578011130059e+00	8.635000607479097923e+00	8.645855475247106625e+00	8.653018469427074422e+00	8.656480364085165746e+00	8.657049363352921745e+00	8.657069483061249571e+00	8.657069617351130120e+00	8.657069617525708694e+00
[truncated: 2,551 more columns]
