# Supplementary material for: Atomistic simulations of the Escherichia coli ribosome provide selection criteria for translationally active substrates
Source: Nat Chem. 2023 Jun 12;15(7):913–21. doi: 10.1038/s41557-023-01226-w (PMC10322701; doi:10.1038/s41557-023-01226-w)
Supplement: Source Data Fig. 5 — Data in CSV format for the FES plots in Fig. 5; each monomer’s data are in a separate CSV file, named accordingly. [file 41557_2023_1226_MOESM6_ESM.zip › Watson_SourceData_Fig5_mon3.csv]

3.100676715751409240e+00	3.100676715751409240e+00	3.100676715751409240e+00	3.100676715751409240e+00	3.100676715751409240e+00	3.100676715751409240e+00	3.100676715751409240e+00	3.100676715751409240e+00	3.100676715751409240e+00	3.100676715751409240e+00	3.100676715751409240e+00	3.100676715751409240e+00	3.100676715751409240e+00	3.100676715751409240e+00	3.100676715751409240e+00	3.100676715751409240e+00	3.100676715751409240e+00	3.100676715751409240e+00	3.100676715751409240e+00	3.100676715751409240e+00	3.100676715751409240e+00	3.100676715751409240e+00	3.100676715751409240e+00	3.100676715751409240e+00	3.100676715751409240e+00	3.100676715751409240e+00	3.100676715751409240e+00	3.100676715751409240e+00	3.100676715751409240e+00	3.100676715751409240e+00	3.100676715751409240e+00	3.100676715751409240e+00	3.100676715751409240e+00	3.100676715751409240e+00	3.100676715751409240e+00	3.100676715751409240e+00	3.100676715751409240e+00	3.100676715751409240e+00	3.100676715751409240e+00	3.100676715751409240e+00	3.100676715751409240e+00	3.100676715751409240e+00	3.100676715751409240e+00	3.100676715751409240e+00	3.100676715751409240e+00	3.100676715751409240e+00	3.100676715751409240e+00	3.100676715751409240e+00	3.100676715751409240e+00	3.100676715751409240e+00
0.000000000000000000e+00	3.600000000000000089e+00	7.200000000000000178e+00	1.080000000000000071e+01	1.440000000000000036e+01	1.800000000000000000e+01	2.160000000000000142e+01	2.520000000000000284e+01	2.880000000000000071e+01	3.239999999999999858e+01	3.600000000000000000e+01	3.960000000000000142e+01	4.320000000000000284e+01	4.680000000000000426e+01	5.040000000000000568e+01	5.400000000000000711e+01	5.760000000000000142e+01	6.120000000000000995e+01	6.479999999999999716e+01	6.840000000000000568e+01	7.200000000000000000e+01	7.560000000000000853e+01	7.920000000000000284e+01	8.279999999999999716e+01	8.640000000000000568e+01	9.000000000000001421e+01	9.360000000000000853e+01	9.720000000000000284e+01	1.008000000000000114e+02	1.044000000000000057e+02	1.080000000000000142e+02	1.116000000000000085e+02	1.152000000000000028e+02	1.188000000000000114e+02	1.224000000000000199e+02	1.260000000000000000e+02	1.295999999999999943e+02	1.332000000000000171e+02	1.368000000000000114e+02	1.404000000000000057e+02	1.440000000000000000e+02	1.475999999999999943e+02	1.512000000000000171e+02	1.548000000000000114e+02	1.584000000000000057e+02	1.620000000000000284e+02	1.655999999999999943e+02	1.692000000000000171e+02	1.728000000000000114e+02	1.764000000000000057e+02
8.065707590993177689e+00	8.065707590993177689e+00	8.065707590993024922e+00	8.065707590926313841e+00	8.065707580999744053e+00	8.065707137068379495e+00	8.065702843699831703e+00	8.065685530288517313e+00	8.065585139872148090e+00	8.065144041234024286e+00	8.063409835185805008e+00	8.057786176692525615e+00	8.043880461401698767e+00	8.007232158355506613e+00	7.942715438055783395e+00	7.849334329366716823e+00	7.735690676633859120e+00	7.619895034304910553e+00	7.518864270336891309e+00	7.492413331668242193e+00	7.490913957140463708e+00	7.512824738475494257e+00	7.540042233166975194e+00	7.595696178988537994e+00	7.626227362681407662e+00	7.654610711796996370e+00	7.704803805805815031e+00	7.756466743347706583e+00	7.788906687385219740e+00	7.784769519937858817e+00	7.798087084166040128e+00	7.833620492104897970e+00	7.863687128271155125e+00	7.896116687567340975e+00	7.940582596116122716e+00	7.977310291026393330e+00	8.002261662622018434e+00	8.017922533908876659e+00	8.026442892411639107e+00	8.041572337367174583e+00	8.055114371252528827e+00	8.060524956293356524e+00	8.062516157744479273e+00	8.064618502157491875e+00	8.065376306885337243e+00	8.065637167166961774e+00	8.065701951181949880e+00	8.065707494638536090e+00	8.065707590709772390e+00	8.065707590993053344e+00
[truncated: 2,551 more columns]
