# Supplementary material for: Atomistic simulations of the Escherichia coli ribosome provide selection criteria for translationally active substrates
Source: Nat Chem. 2023 Jun 12;15(7):913–21. doi: 10.1038/s41557-023-01226-w (PMC10322701; doi:10.1038/s41557-023-01226-w)
Supplement: Source Data Fig. 5 — Data in CSV format for the FES plots in Fig. 5; each monomer’s data are in a separate CSV file, named accordingly. [file 41557_2023_1226_MOESM6_ESM.zip › Watson_SourceData_Fig5_mon2.csv]

3.001285269170350656e+00	3.001285269170350656e+00	3.001285269170350656e+00	3.001285269170350656e+00	3.001285269170350656e+00	3.001285269170350656e+00	3.001285269170350656e+00	3.001285269170350656e+00	3.001285269170350656e+00	3.001285269170350656e+00	3.001285269170350656e+00	3.001285269170350656e+00	3.001285269170350656e+00	3.001285269170350656e+00	3.001285269170350656e+00	3.001285269170350656e+00	3.001285269170350656e+00	3.001285269170350656e+00	3.001285269170350656e+00	3.001285269170350656e+00	3.001285269170350656e+00	3.001285269170350656e+00	3.001285269170350656e+00	3.001285269170350656e+00	3.001285269170350656e+00	3.001285269170350656e+00	3.001285269170350656e+00	3.001285269170350656e+00	3.001285269170350656e+00	3.001285269170350656e+00	3.001285269170350656e+00	3.001285269170350656e+00	3.001285269170350656e+00	3.001285269170350656e+00	3.001285269170350656e+00	3.001285269170350656e+00	3.001285269170350656e+00	3.001285269170350656e+00	3.001285269170350656e+00	3.001285269170350656e+00	3.001285269170350656e+00	3.001285269170350656e+00	3.001285269170350656e+00	3.001285269170350656e+00	3.001285269170350656e+00	3.001285269170350656e+00	3.001285269170350656e+00	3.001285269170350656e+00	3.001285269170350656e+00	3.001285269170350656e+00
0.000000000000000000e+00	3.600000000000000089e+00	7.200000000000000178e+00	1.080000000000000071e+01	1.440000000000000036e+01	1.800000000000000000e+01	2.160000000000000142e+01	2.520000000000000284e+01	2.880000000000000071e+01	3.239999999999999858e+01	3.600000000000000000e+01	3.960000000000000142e+01	4.320000000000000284e+01	4.680000000000000426e+01	5.040000000000000568e+01	5.400000000000000711e+01	5.760000000000000142e+01	6.120000000000000995e+01	6.479999999999999716e+01	6.840000000000000568e+01	7.200000000000000000e+01	7.560000000000000853e+01	7.920000000000000284e+01	8.279999999999999716e+01	8.640000000000000568e+01	9.000000000000001421e+01	9.360000000000000853e+01	9.720000000000000284e+01	1.008000000000000114e+02	1.044000000000000057e+02	1.080000000000000142e+02	1.116000000000000085e+02	1.152000000000000028e+02	1.188000000000000114e+02	1.224000000000000199e+02	1.260000000000000000e+02	1.295999999999999943e+02	1.332000000000000171e+02	1.368000000000000114e+02	1.404000000000000057e+02	1.440000000000000000e+02	1.475999999999999943e+02	1.512000000000000171e+02	1.548000000000000114e+02	1.584000000000000057e+02	1.620000000000000284e+02	1.655999999999999943e+02	1.692000000000000171e+02	1.728000000000000114e+02	1.764000000000000057e+02
8.644537354696378628e+00	8.644537354696378628e+00	8.644537354696183229e+00	8.644537354619334479e+00	8.644537349246570912e+00	8.644537271385098975e+00	8.644536822210479698e+00	8.644534076384200461e+00	8.644517938710528426e+00	8.644427731738453247e+00	8.643923082394923796e+00	8.641537581528375256e+00	8.632101076619353108e+00	8.608684214379744404e+00	8.556747039158244306e+00	8.452053965149772807e+00	8.314045117185351330e+00	8.166330663844139082e+00	8.007796767505457325e+00	7.912156319777141178e+00	7.806980221667409126e+00	7.681889591094324565e+00	7.607963543482465951e+00	7.500468220184118628e+00	7.397135232198937871e+00	7.350008646279035496e+00	7.345202750380106949e+00	7.366385852097402598e+00	7.450357874574493167e+00	7.542234783481479354e+00	7.644893468763198641e+00	7.777221698749584355e+00	7.917107946418409981e+00	8.080991284314062995e+00	8.200301189094464149e+00	8.340477965825868978e+00	8.454925372875329970e+00	8.524512656891619855e+00	8.576374896998284925e+00	8.608212619947256172e+00	8.627843964141808542e+00	8.636984013064569865e+00	8.642281084575749617e+00	8.644220738318557196e+00	8.644509787507450582e+00	8.644535531626839742e+00	8.644537292691461872e+00	8.644537354285887432e+00	8.644537354695934539e+00	8.644537354696378628e+00
[truncated: 2,551 more columns]
