# Supplementary material for: Atomistic simulations of the Escherichia coli ribosome provide selection criteria for translationally active substrates
Source: Nat Chem. 2023 Jun 12;15(7):913–21. doi: 10.1038/s41557-023-01226-w (PMC10322701; doi:10.1038/s41557-023-01226-w)
Supplement: Source Data Fig. 5 — Data in CSV format for the FES plots in Fig. 5; each monomer’s data are in a separate CSV file, named accordingly. [file 41557_2023_1226_MOESM6_ESM.zip › Watson_SourceData_Fig5_mon7.csv]

3.040026762147392869e+00	3.040026762147392869e+00	3.040026762147392869e+00	3.040026762147392869e+00	3.040026762147392869e+00	3.040026762147392869e+00	3.040026762147392869e+00	3.040026762147392869e+00	3.040026762147392869e+00	3.040026762147392869e+00	3.040026762147392869e+00	3.040026762147392869e+00	3.040026762147392869e+00	3.040026762147392869e+00	3.040026762147392869e+00	3.040026762147392869e+00	3.040026762147392869e+00	3.040026762147392869e+00	3.040026762147392869e+00	3.040026762147392869e+00	3.040026762147392869e+00	3.040026762147392869e+00	3.040026762147392869e+00	3.040026762147392869e+00	3.040026762147392869e+00	3.040026762147392869e+00	3.040026762147392869e+00	3.040026762147392869e+00	3.040026762147392869e+00	3.040026762147392869e+00	3.040026762147392869e+00	3.040026762147392869e+00	3.040026762147392869e+00	3.040026762147392869e+00	3.040026762147392869e+00	3.040026762147392869e+00	3.040026762147392869e+00	3.040026762147392869e+00	3.040026762147392869e+00	3.040026762147392869e+00	3.040026762147392869e+00	3.040026762147392869e+00	3.040026762147392869e+00	3.040026762147392869e+00	3.040026762147392869e+00	3.040026762147392869e+00	3.040026762147392869e+00	3.040026762147392869e+00	3.040026762147392869e+00	3.040026762147392869e+00
0.000000000000000000e+00	3.600000000000000089e+00	7.200000000000000178e+00	1.080000000000000071e+01	1.440000000000000036e+01	1.800000000000000000e+01	2.160000000000000142e+01	2.520000000000000284e+01	2.880000000000000071e+01	3.239999999999999858e+01	3.600000000000000000e+01	3.960000000000000142e+01	4.320000000000000284e+01	4.680000000000000426e+01	5.040000000000000568e+01	5.400000000000000711e+01	5.760000000000000142e+01	6.120000000000000995e+01	6.479999999999999716e+01	6.840000000000000568e+01	7.200000000000000000e+01	7.560000000000000853e+01	7.920000000000000284e+01	8.279999999999999716e+01	8.640000000000000568e+01	9.000000000000001421e+01	9.360000000000000853e+01	9.720000000000000284e+01	1.008000000000000114e+02	1.044000000000000057e+02	1.080000000000000142e+02	1.116000000000000085e+02	1.152000000000000028e+02	1.188000000000000114e+02	1.224000000000000199e+02	1.260000000000000000e+02	1.295999999999999943e+02	1.332000000000000171e+02	1.368000000000000114e+02	1.404000000000000057e+02	1.440000000000000000e+02	1.475999999999999943e+02	1.512000000000000171e+02	1.548000000000000114e+02	1.584000000000000057e+02	1.620000000000000284e+02	1.655999999999999943e+02	1.692000000000000171e+02	1.728000000000000114e+02	1.764000000000000057e+02
7.620689438877905175e+00	7.620689438877370492e+00	7.620689438447127984e+00	7.620689393104719045e+00	7.620688684573492466e+00	7.620684736490940026e+00	7.620651073747293225e+00	7.620525824423934225e+00	7.620203146385023274e+00	7.618946923884958977e+00	7.614849746701557898e+00	7.602963716850018372e+00	7.582320618388927791e+00	7.540874340800407083e+00	7.471906057681746205e+00	7.398237498291639014e+00	7.321363150614032200e+00	7.273697499422844714e+00	7.235683750689164029e+00	7.224397233531674622e+00	7.232175508458197122e+00	7.194732719179986802e+00	7.140190472425445023e+00	7.074742795914710669e+00	7.003020055560055468e+00	6.941265927051670559e+00	6.875247553327969996e+00	6.836501036779771390e+00	6.799164804775124082e+00	6.777007906359407308e+00	6.819830721768944670e+00	6.841025453846233617e+00	6.900595830744143733e+00	6.990402388243481369e+00	7.055983648142574616e+00	7.127877911877492423e+00	7.205033667609365367e+00	7.313453211402542564e+00	7.401196526388526209e+00	7.454260582158472204e+00	7.507580323478473261e+00	7.556253383878078544e+00	7.582813682155839174e+00	7.602370893162865073e+00	7.613899004445797480e+00	7.619368657476163875e+00	7.620593196137630088e+00	7.620686792999078918e+00	7.620689413137095691e+00	7.620689438829347573e+00
[truncated: 2,551 more columns]
