# Supplementary material for: Atomistic simulations of the Escherichia coli ribosome provide selection criteria for translationally active substrates
Source: Nat Chem. 2023 Jun 12;15(7):913–21. doi: 10.1038/s41557-023-01226-w (PMC10322701; doi:10.1038/s41557-023-01226-w)
Supplement: Source Data Fig. 5 — Data in CSV format for the FES plots in Fig. 5; each monomer’s data are in a separate CSV file, named accordingly. [file 41557_2023_1226_MOESM6_ESM.zip › Watson_SourceData_Fig5_mon5.csv]

3.051296810559823935e+00	3.051296810559823935e+00	3.051296810559823935e+00	3.051296810559823935e+00	3.051296810559823935e+00	3.051296810559823935e+00	3.051296810559823935e+00	3.051296810559823935e+00	3.051296810559823935e+00	3.051296810559823935e+00	3.051296810559823935e+00	3.051296810559823935e+00	3.051296810559823935e+00	3.051296810559823935e+00	3.051296810559823935e+00	3.051296810559823935e+00	3.051296810559823935e+00	3.051296810559823935e+00	3.051296810559823935e+00	3.051296810559823935e+00	3.051296810559823935e+00	3.051296810559823935e+00	3.051296810559823935e+00	3.051296810559823935e+00	3.051296810559823935e+00	3.051296810559823935e+00	3.051296810559823935e+00	3.051296810559823935e+00	3.051296810559823935e+00	3.051296810559823935e+00	3.051296810559823935e+00	3.051296810559823935e+00	3.051296810559823935e+00	3.051296810559823935e+00	3.051296810559823935e+00	3.051296810559823935e+00	3.051296810559823935e+00	3.051296810559823935e+00	3.051296810559823935e+00	3.051296810559823935e+00	3.051296810559823935e+00	3.051296810559823935e+00	3.051296810559823935e+00	3.051296810559823935e+00	3.051296810559823935e+00	3.051296810559823935e+00	3.051296810559823935e+00	3.051296810559823935e+00	3.051296810559823935e+00	3.051296810559823935e+00
0.000000000000000000e+00	3.600000000000000089e+00	7.200000000000000178e+00	1.080000000000000071e+01	1.440000000000000036e+01	1.800000000000000000e+01	2.160000000000000142e+01	2.520000000000000284e+01	2.880000000000000071e+01	3.239999999999999858e+01	3.600000000000000000e+01	3.960000000000000142e+01	4.320000000000000284e+01	4.680000000000000426e+01	5.040000000000000568e+01	5.400000000000000711e+01	5.760000000000000142e+01	6.120000000000000995e+01	6.479999999999999716e+01	6.840000000000000568e+01	7.200000000000000000e+01	7.560000000000000853e+01	7.920000000000000284e+01	8.279999999999999716e+01	8.640000000000000568e+01	9.000000000000001421e+01	9.360000000000000853e+01	9.720000000000000284e+01	1.008000000000000114e+02	1.044000000000000057e+02	1.080000000000000142e+02	1.116000000000000085e+02	1.152000000000000028e+02	1.188000000000000114e+02	1.224000000000000199e+02	1.260000000000000000e+02	1.295999999999999943e+02	1.332000000000000171e+02	1.368000000000000114e+02	1.404000000000000057e+02	1.440000000000000000e+02	1.475999999999999943e+02	1.512000000000000171e+02	1.548000000000000114e+02	1.584000000000000057e+02	1.620000000000000284e+02	1.655999999999999943e+02	1.692000000000000171e+02	1.728000000000000114e+02	1.764000000000000057e+02
6.883579524440885500e+00	6.883579524440877506e+00	6.883579524428850682e+00	6.883579520179596400e+00	6.883579186461282973e+00	6.883572811107560696e+00	6.883525273304648806e+00	6.883338230060365603e+00	6.882660311312086776e+00	6.879977025431052162e+00	6.872808133196539160e+00	6.855332596335001583e+00	6.823713943402619719e+00	6.770749575431853629e+00	6.687662566198389946e+00	6.613969563763159698e+00	6.560164070365026134e+00	6.519805861104082112e+00	6.490299805591453364e+00	6.457342299965803889e+00	6.436386369030553389e+00	6.453753081420915194e+00	6.450386333212668077e+00	6.386007839970615052e+00	6.333232204947126576e+00	6.277601228130368582e+00	6.244557760097302790e+00	6.231226670385346722e+00	6.201395956982940660e+00	6.175606590429995713e+00	6.181013604925283289e+00	6.195829573347715780e+00	6.266958089134377019e+00	6.343987569238777269e+00	6.436529379376645821e+00	6.535657579724231780e+00	6.637241548671767077e+00	6.715448120075102167e+00	6.788390259977975738e+00	6.831432307914390378e+00	6.852881879972128942e+00	6.869710554074929476e+00	6.879475442004359564e+00	6.882376374195638746e+00	6.883340464402039949e+00	6.883548062261631628e+00	6.883577177318621843e+00	6.883579466864333085e+00	6.883579524103356384e+00	6.883579524440569308e+00
[truncated: 2,551 more columns]
