# Supplementary material for: Atomistic simulations of the Escherichia coli ribosome provide selection criteria for translationally active substrates
Source: Nat Chem. 2023 Jun 12;15(7):913–21. doi: 10.1038/s41557-023-01226-w (PMC10322701; doi:10.1038/s41557-023-01226-w)
Supplement: Source Data Fig. 5 — Data in CSV format for the FES plots in Fig. 5; each monomer’s data are in a separate CSV file, named accordingly. [file 41557_2023_1226_MOESM6_ESM.zip › Watson_SourceData_Fig5_mon1.csv]

2.980337725558433348e+00	2.980337725558433348e+00	2.980337725558433348e+00	2.980337725558433348e+00	2.980337725558433348e+00	2.980337725558433348e+00	2.980337725558433348e+00	2.980337725558433348e+00	2.980337725558433348e+00	2.980337725558433348e+00	2.980337725558433348e+00	2.980337725558433348e+00	2.980337725558433348e+00	2.980337725558433348e+00	2.980337725558433348e+00	2.980337725558433348e+00	2.980337725558433348e+00	2.980337725558433348e+00	2.980337725558433348e+00	2.980337725558433348e+00	2.980337725558433348e+00	2.980337725558433348e+00	2.980337725558433348e+00	2.980337725558433348e+00	2.980337725558433348e+00	2.980337725558433348e+00	2.980337725558433348e+00	2.980337725558433348e+00	2.980337725558433348e+00	2.980337725558433348e+00	2.980337725558433348e+00	2.980337725558433348e+00	2.980337725558433348e+00	2.980337725558433348e+00	2.980337725558433348e+00	2.980337725558433348e+00	2.980337725558433348e+00	2.980337725558433348e+00	2.980337725558433348e+00	2.980337725558433348e+00	2.980337725558433348e+00	2.980337725558433348e+00	2.980337725558433348e+00	2.980337725558433348e+00	2.980337725558433348e+00	2.980337725558433348e+00	2.980337725558433348e+00	2.980337725558433348e+00	2.980337725558433348e+00	2.980337725558433348e+00
0.000000000000000000e+00	3.600000000000000089e+00	7.200000000000000178e+00	1.080000000000000071e+01	1.440000000000000036e+01	1.800000000000000000e+01	2.160000000000000142e+01	2.520000000000000284e+01	2.880000000000000071e+01	3.239999999999999858e+01	3.600000000000000000e+01	3.960000000000000142e+01	4.320000000000000284e+01	4.680000000000000426e+01	5.040000000000000568e+01	5.400000000000000711e+01	5.760000000000000142e+01	6.120000000000000995e+01	6.479999999999999716e+01	6.840000000000000568e+01	7.200000000000000000e+01	7.560000000000000853e+01	7.920000000000000284e+01	8.279999999999999716e+01	8.640000000000000568e+01	9.000000000000001421e+01	9.360000000000000853e+01	9.720000000000000284e+01	1.008000000000000114e+02	1.044000000000000057e+02	1.080000000000000142e+02	1.116000000000000085e+02	1.152000000000000028e+02	1.188000000000000114e+02	1.224000000000000199e+02	1.260000000000000000e+02	1.295999999999999943e+02	1.332000000000000171e+02	1.368000000000000114e+02	1.404000000000000057e+02	1.440000000000000000e+02	1.475999999999999943e+02	1.512000000000000171e+02	1.548000000000000114e+02	1.584000000000000057e+02	1.620000000000000284e+02	1.655999999999999943e+02	1.692000000000000171e+02	1.728000000000000114e+02	1.764000000000000057e+02
8.446177229836964173e+00	8.446177229836770550e+00	8.446177229631121719e+00	8.446177189220593462e+00	8.446175522613241782e+00	8.446157889575220068e+00	8.446091238834032566e+00	8.445905238392592551e+00	8.445374084225864664e+00	8.443481277508045224e+00	8.437815934377553617e+00	8.421168103020562512e+00	8.386097029201730280e+00	8.317397030770791844e+00	8.204074205851854984e+00	8.067164003562741215e+00	7.931559870378900534e+00	7.796819708333961430e+00	7.689048667337605281e+00	7.620683626154295176e+00	7.597075869762672795e+00	7.570738358242982358e+00	7.571079394343289692e+00	7.555577901787374095e+00	7.571989866917460787e+00	7.614011606746199590e+00	7.675279887072390395e+00	7.758709689526384068e+00	7.852167388215743671e+00	7.909533038113972125e+00	7.960249766174943176e+00	8.014578148940035618e+00	8.070971371643496539e+00	8.131007238334904130e+00	8.190849995583882048e+00	8.242568549516599674e+00	8.294013227681205080e+00	8.335872333781644272e+00	8.369012434881739182e+00	8.402401143501457170e+00	8.424051159292160307e+00	8.434979436030502598e+00	8.441720827636395086e+00	8.444701882173863083e+00	8.445861711560109342e+00	8.446151241188221803e+00	8.446176532319420005e+00	8.446177224857645882e+00	8.446177229828942146e+00	8.446177229836958844e+00
[truncated: 2,551 more columns]
