# Supplementary material for: Atomistic simulations of the Escherichia coli ribosome provide selection criteria for translationally active substrates
Source: Nat Chem. 2023 Jun 12;15(7):913–21. doi: 10.1038/s41557-023-01226-w (PMC10322701; doi:10.1038/s41557-023-01226-w)
Supplement: Source Data Fig. 6 — Data in CSV format for the FES plots in Fig. 6; each monomer’s data are in a separate CSV file, named accordingly. [file 41557_2023_1226_MOESM7_ESM.zip › Watson_SourceData_Fig6_mon10.csv]

3.024903393449167588e+00	3.024903393449167588e+00	3.024903393449167588e+00	3.024903393449167588e+00	3.024903393449167588e+00	3.024903393449167588e+00	3.024903393449167588e+00	3.024903393449167588e+00	3.024903393449167588e+00	3.024903393449167588e+00	3.024903393449167588e+00	3.024903393449167588e+00	3.024903393449167588e+00	3.024903393449167588e+00	3.024903393449167588e+00	3.024903393449167588e+00	3.024903393449167588e+00	3.024903393449167588e+00	3.024903393449167588e+00	3.024903393449167588e+00	3.024903393449167588e+00	3.024903393449167588e+00	3.024903393449167588e+00	3.024903393449167588e+00	3.024903393449167588e+00	3.024903393449167588e+00	3.024903393449167588e+00	3.024903393449167588e+00	3.024903393449167588e+00	3.024903393449167588e+00	3.024903393449167588e+00	3.024903393449167588e+00	3.024903393449167588e+00	3.024903393449167588e+00	3.024903393449167588e+00	3.024903393449167588e+00	3.024903393449167588e+00	3.024903393449167588e+00	3.024903393449167588e+00	3.024903393449167588e+00	3.024903393449167588e+00	3.024903393449167588e+00	3.024903393449167588e+00	3.024903393449167588e+00	3.024903393449167588e+00	3.024903393449167588e+00	3.024903393449167588e+00	3.024903393449167588e+00	3.024903393449167588e+00	3.024903393449167588e+00
0.000000000000000000e+00	3.600000000000000089e+00	7.200000000000000178e+00	1.080000000000000071e+01	1.440000000000000036e+01	1.800000000000000000e+01	2.160000000000000142e+01	2.520000000000000284e+01	2.880000000000000071e+01	3.239999999999999858e+01	3.600000000000000000e+01	3.960000000000000142e+01	4.320000000000000284e+01	4.680000000000000426e+01	5.040000000000000568e+01	5.400000000000000711e+01	5.760000000000000142e+01	6.120000000000000995e+01	6.479999999999999716e+01	6.840000000000000568e+01	7.200000000000000000e+01	7.560000000000000853e+01	7.920000000000000284e+01	8.279999999999999716e+01	8.640000000000000568e+01	9.000000000000001421e+01	9.360000000000000853e+01	9.720000000000000284e+01	1.008000000000000114e+02	1.044000000000000057e+02	1.080000000000000142e+02	1.116000000000000085e+02	1.152000000000000028e+02	1.188000000000000114e+02	1.224000000000000199e+02	1.260000000000000000e+02	1.295999999999999943e+02	1.332000000000000171e+02	1.368000000000000114e+02	1.404000000000000057e+02	1.440000000000000000e+02	1.475999999999999943e+02	1.512000000000000171e+02	1.548000000000000114e+02	1.584000000000000057e+02	1.620000000000000284e+02	1.655999999999999943e+02	1.692000000000000171e+02	1.728000000000000114e+02	1.764000000000000057e+02
7.794523074977654176e+00	7.794523074977144361e+00	7.794523074539666752e+00	7.794523020985362649e+00	7.794521635268423232e+00	7.794503187507715758e+00	7.794373605251795567e+00	7.793965928911680052e+00	7.792685254947130602e+00	7.789165324522100420e+00	7.779580808996476193e+00	7.762490801342918800e+00	7.738701559255625639e+00	7.694064063982874124e+00	7.634399400555082593e+00	7.540340522514348720e+00	7.442989425210759791e+00	7.326754466893039108e+00	7.215405603715477234e+00	7.145437474257047228e+00	7.065184043185532836e+00	6.959460405425356377e+00	6.897619051693633985e+00	6.837727406885383274e+00	6.813212779364802074e+00	6.770608661880733514e+00	6.717540904124218670e+00	6.711737491719691917e+00	6.739646315430753098e+00	6.741860842072213700e+00	6.768554902826549480e+00	6.885748463093814387e+00	6.984733832269489184e+00	7.115537436940122973e+00	7.233477158010799712e+00	7.370159654894463230e+00	7.478784131285518555e+00	7.574257347635464654e+00	7.654441892008318149e+00	7.724090193467944232e+00	7.760034344145184448e+00	7.780102935727802205e+00	7.789041866276507520e+00	7.791487958563189764e+00	7.793458659930713850e+00	7.794367398587674245e+00	7.794509711556159459e+00	7.794522825501994490e+00	7.794523074324329670e+00	7.794523074977425914e+00
[truncated: 2,551 more columns]
