# Supplementary material for: Atomistic simulations of the Escherichia coli ribosome provide selection criteria for translationally active substrates
Source: Nat Chem. 2023 Jun 12;15(7):913–21. doi: 10.1038/s41557-023-01226-w (PMC10322701; doi:10.1038/s41557-023-01226-w)
Supplement: Source Data Fig. 6 — Data in CSV format for the FES plots in Fig. 6; each monomer’s data are in a separate CSV file, named accordingly. [file 41557_2023_1226_MOESM7_ESM.zip › Watson_SourceData_Fig6_mon9.csv]

3.084365178237934213e+00	3.084365178237934213e+00	3.084365178237934213e+00	3.084365178237934213e+00	3.084365178237934213e+00	3.084365178237934213e+00	3.084365178237934213e+00	3.084365178237934213e+00	3.084365178237934213e+00	3.084365178237934213e+00	3.084365178237934213e+00	3.084365178237934213e+00	3.084365178237934213e+00	3.084365178237934213e+00	3.084365178237934213e+00	3.084365178237934213e+00	3.084365178237934213e+00	3.084365178237934213e+00	3.084365178237934213e+00	3.084365178237934213e+00	3.084365178237934213e+00	3.084365178237934213e+00	3.084365178237934213e+00	3.084365178237934213e+00	3.084365178237934213e+00	3.084365178237934213e+00	3.084365178237934213e+00	3.084365178237934213e+00	3.084365178237934213e+00	3.084365178237934213e+00	3.084365178237934213e+00	3.084365178237934213e+00	3.084365178237934213e+00	3.084365178237934213e+00	3.084365178237934213e+00	3.084365178237934213e+00	3.084365178237934213e+00	3.084365178237934213e+00	3.084365178237934213e+00	3.084365178237934213e+00	3.084365178237934213e+00	3.084365178237934213e+00	3.084365178237934213e+00	3.084365178237934213e+00	3.084365178237934213e+00	3.084365178237934213e+00	3.084365178237934213e+00	3.084365178237934213e+00	3.084365178237934213e+00	3.084365178237934213e+00
0.000000000000000000e+00	3.600000000000000089e+00	7.200000000000000178e+00	1.080000000000000071e+01	1.440000000000000036e+01	1.800000000000000000e+01	2.160000000000000142e+01	2.520000000000000284e+01	2.880000000000000071e+01	3.239999999999999858e+01	3.600000000000000000e+01	3.960000000000000142e+01	4.320000000000000284e+01	4.680000000000000426e+01	5.040000000000000568e+01	5.400000000000000711e+01	5.760000000000000142e+01	6.120000000000000995e+01	6.479999999999999716e+01	6.840000000000000568e+01	7.200000000000000000e+01	7.560000000000000853e+01	7.920000000000000284e+01	8.279999999999999716e+01	8.640000000000000568e+01	9.000000000000001421e+01	9.360000000000000853e+01	9.720000000000000284e+01	1.008000000000000114e+02	1.044000000000000057e+02	1.080000000000000142e+02	1.116000000000000085e+02	1.152000000000000028e+02	1.188000000000000114e+02	1.224000000000000199e+02	1.260000000000000000e+02	1.295999999999999943e+02	1.332000000000000171e+02	1.368000000000000114e+02	1.404000000000000057e+02	1.440000000000000000e+02	1.475999999999999943e+02	1.512000000000000171e+02	1.548000000000000114e+02	1.584000000000000057e+02	1.620000000000000284e+02	1.655999999999999943e+02	1.692000000000000171e+02	1.728000000000000114e+02	1.764000000000000057e+02
7.980218122052688656e+00	7.980218122052267660e+00	7.980218121320501901e+00	7.980217933951668563e+00	7.980210402485114152e+00	7.980146325378601802e+00	7.979869710536367400e+00	7.978587121760487122e+00	7.973784903988315520e+00	7.959654777098680967e+00	7.928952194992902491e+00	7.875330739207277553e+00	7.776464391844413626e+00	7.604683239395061634e+00	7.389008666153509708e+00	7.194594239547851267e+00	7.042260715597660869e+00	7.001721738609233192e+00	7.085473510911455719e+00	7.182532119819995842e+00	7.249903195624523455e+00	7.307846620148128025e+00	7.369543989830913411e+00	7.451016359388989763e+00	7.500952781472075337e+00	7.526202527347541249e+00	7.550376566876500384e+00	7.573422348987193686e+00	7.578499602318888861e+00	7.584462861540480993e+00	7.595050022329281170e+00	7.612739047818519289e+00	7.662179819057410413e+00	7.697854314029850542e+00	7.714883508072199803e+00	7.774380932861887139e+00	7.816210119046868243e+00	7.863110698796158538e+00	7.909113937562244345e+00	7.935868694576234006e+00	7.952905233256235107e+00	7.966181627698176726e+00	7.974384283195510292e+00	7.978726593963255453e+00	7.979660824925377760e+00	7.980062998889806636e+00	7.980202258073290089e+00	7.980217794118171781e+00	7.980218121105822959e+00	7.980218122052335161e+00
[truncated: 2,551 more columns]
