# Supplementary material for: Atomistic simulations of the Escherichia coli ribosome provide selection criteria for translationally active substrates
Source: Nat Chem. 2023 Jun 12;15(7):913–21. doi: 10.1038/s41557-023-01226-w (PMC10322701; doi:10.1038/s41557-023-01226-w)
Supplement: Source Data Extended Data Fig. 6 — Data in CSV format for the trajectory plots in Extended Data Fig. 6; each trial and each monomer’s data are in a separate CSV file, named accordingly. [file 41557_2023_1226_MOESM8_ESM.zip]

Archive with 21 entries (21 files):
- Watson_SourceData_ExtDataFig6_fMet_mon2_trial3.csv
- Watson_SourceData_ExtDataFig6_fMet_mon2_trial2.csv
- Watson_SourceData_ExtDataFig6_fMet_mon2_trial1.csv
- Watson_SourceData_ExtDataFig6_fMet_mon4_trial3.csv
- Watson_SourceData_ExtDataFig6_fMet_mon4_trial2.csv
- Watson_SourceData_ExtDataFig6_fMet_mon4_trial1.csv
- Watson_SourceData_ExtDataFig6_fMet_mon3_trial3.csv
- Watson_SourceData_ExtDataFig6_fMet_mon3_trial2.csv
- Watson_SourceData_ExtDataFig6_fMet_mon3_trial1.csv
- Watson_SourceData_ExtDataFig6_fMet_mon6_trial3.csv
- Watson_SourceData_ExtDataFig6_fMet_mon6_trial2.csv
- Watson_SourceData_ExtDataFig6_fMet_mon6_trial1.csv
- Watson_SourceData_ExtDataFig6_fMet_mon7_trial3.csv
- Watson_SourceData_ExtDataFig6_fMet_mon7_trial2.csv
- Watson_SourceData_ExtDataFig6_fMet_mon7_trial1.csv
- Watson_SourceData_ExtDataFig6_fMet_mon8_trial3.csv
- Watson_SourceData_ExtDataFig6_fMet_mon8_trial2.csv
- Watson_SourceData_ExtDataFig6_fMet_mon8_trial1.csv
- Watson_SourceData_ExtDataFig6_fMet_mon5_trial3.csv
- Watson_SourceData_ExtDataFig6_fMet_mon5_trial2.csv
- Watson_SourceData_ExtDataFig6_fMet_mon5_trial1.csv
