# Supplementary material for: Atomistic simulations of the Escherichia coli ribosome provide selection criteria for translationally active substrates
Source: Nat Chem. 2023 Jun 12;15(7):913–21. doi: 10.1038/s41557-023-01226-w (PMC10322701; doi:10.1038/s41557-023-01226-w)
Supplement: Source Data Extended Data Fig. 6 — Data in CSV format for the trajectory plots in Extended Data Fig. 6; each trial and each monomer’s data are in a separate CSV file, named accordingly. [file 41557_2023_1226_MOESM8_ESM.zip › Watson_SourceData_ExtDataFig6_fMet_mon2_trial3.csv]

5.026192521436973593e+00
5.229698604747601287e+00
5.478732403816913177e+00
4.259697544315832474e+00
5.209716698981132765e+00
4.303202690568275202e+00
4.815328874526417557e+00
5.736231463432303279e+00
4.127640622399860071e+00
4.332840836842470900e+00
4.562790098006532347e+00
4.473909957599675025e+00
4.274227369423911682e+00
5.042432879680234237e+00
4.075038802396182547e+00
4.393053824122898909e+00
3.738929863700366951e+00
4.403544347580310436e+00
4.403117357618318017e+00
4.255619978790531555e+00
4.229984353273472664e+00
4.143101141915654928e+00
4.951279124794022657e+00
3.723799921089964826e+00
3.875303211835266826e+00
4.482828719624936120e+00
4.035440221460933508e+00
4.475078837871651949e+00
4.096392308430962359e+00
4.241933250624214224e+00
3.782269166602827415e+00
4.154299847951290481e+00
4.438927985242668406e+00
4.350602859607085371e+00
3.849025555258554832e+00
4.040652553788362411e+00
4.180808641111417145e+00
4.319113718616738318e+00
3.789792634009078842e+00
4.102802062463156929e+00
4.514558305463646448e+00
4.752914086499885116e+00
4.536992540292304810e+00
4.458881835510792868e+00
4.364600241098036904e+00
4.839288789050192108e+00
4.707063467675592250e+00
4.150898817486275760e+00
4.746424209312441356e+00
4.731132117682217419e+00
4.810808770211247420e+00
4.323676425456960182e+00
4.487725408879157385e+00
4.474604953595329171e+00
5.080055905148464390e+00
4.316670675853671035e+00
5.053950808641431536e+00
4.259775472904173022e+00
4.583036780506376751e+00
4.012076147129323367e+00
4.036319213216573054e+00
4.354496631950586227e+00
4.243220543930751099e+00
4.650095678928095388e+00
3.725827727100576414e+00
3.888782884506979176e+00
4.645329511613009110e+00
3.992005578088510198e+00
4.359177231781730555e+00
4.767671504495985424e+00
4.135378702823916619e+00
5.101823176948258265e+00
4.322260890466129268e+00
4.525171629532160900e+00
4.191399298347509905e+00
4.889611398423801880e+00
5.584182449466774223e+00
5.190342961671333022e+00
5.350300438877071407e+00
4.788071899760699246e+00
4.490375808489210918e+00
4.402240452530085335e+00
4.712825320247503669e+00
4.516218861645286964e+00
4.433667031581097540e+00
5.046213632145568617e+00
4.690144024300397341e+00
4.757808517434058970e+00
4.604642369932618884e+00
4.934973535311278248e+00
4.739888004085647921e+00
4.491228714055355731e+00
4.754776978480691696e+00
4.732676789627989322e+00
5.113856262481577097e+00
4.857675132447583088e+00
4.585170915159800131e+00
4.347029018786156662e+00
4.572919038171270323e+00
4.947544883060992049e+00
4.787774651971873574e+00
4.854455715207781630e+00
4.370070332338410246e+00
4.613185499946959034e+00
4.572562151552002518e+00
4.446116651939379771e+00
4.066667207969856257e+00
4.538078013690103774e+00
4.745088973359619544e+00
4.866168214189455554e+00
4.853451011590201425e+00
4.403174267819751186e+00
4.466267224451678786e+00
4.751241117474986453e+00
4.628000702807367084e+00
4.420215347346666768e+00
4.810229564628765608e+00
4.082784041190780755e+00
4.510212675761377632e+00
5.164450315968036165e+00
4.402647458604219466e+00
4.459391328303981439e+00
5.115244612857823725e+00
5.091479402538856114e+00
4.733754987904895906e+00
4.850124015986596149e+00
4.472397357968698195e+00
4.394709763581267303e+00
4.406415378423804263e+00
4.505939246013669575e+00
4.170871415188271314e+00
4.565151621029015949e+00
4.499619544936264148e+00
4.631455901927899355e+00
4.419562438723368736e+00
5.115559800099300780e+00
4.461697951139074192e+00
4.949237912293408037e+00
4.377535284419970196e+00
4.479552649072314097e+00
4.172206680190636341e+00
4.542302333681337956e+00
4.695450419157777056e+00
4.516264962425321272e+00
4.572639957842434377e+00
4.497512903656475380e+00
4.811500932347476223e+00
4.882975988348227325e+00
4.305192141147277773e+00
4.291526754574373825e+00
4.440606648580084581e+00
4.682229990720747637e+00
4.793086908913419819e+00
5.285666847252168843e+00
5.025920079624168757e+00
4.759181786581878626e+00
4.849611878766278750e+00
4.724771756303521641e+00
4.709019898061853837e+00
5.265102234967916850e+00
4.999479647601630994e+00
5.100514675635098527e+00
4.494595585807012128e+00
4.594660978936020435e+00
4.786138369533445847e+00
4.614654577182560224e+00
4.277006755405881044e+00
4.447232502628473583e+00
4.494710544446628653e+00
4.607614324817912888e+00
4.557601557142572979e+00
4.682366403041890557e+00
4.856061870831494431e+00
4.835627743888888830e+00
4.276560502684816356e+00
4.630081594945734125e+00
4.292751503760047882e+00
4.197469442515684435e+00
4.548854695573242068e+00
4.139741119609566589e+00
4.427494134924246261e+00
5.119390197424697142e+00
4.951277261847211619e+00
4.486228955918216244e+00
4.888516654169027476e+00
5.045366641377949435e+00
4.221394012923692429e+00
4.829774071334966834e+00
5.095549437450239694e+00
4.768872862772898458e+00
4.968049334000687267e+00
5.065329206208751600e+00
4.757679113645493452e+00
5.565637215720540709e+00
4.201392638985065098e+00
4.989530493303054648e+00
4.855862553429787454e+00
4.711600689131791420e+00
4.417792805512323895e+00
5.199209293729719406e+00
4.751863208544374828e+00
5.386545694692443931e+00
4.511138966020883601e+00
5.090682998709067597e+00
5.054074995621066435e+00
4.871634235138031066e+00
4.744388255302632196e+00
5.111564143051687381e+00
4.677743352426644741e+00
4.842821269232793213e+00
4.645260506949960622e+00
5.357354678794205682e+00
5.031481382939224645e+00
5.055829075674719064e+00
5.104936754669326504e+00
5.250537528444822577e+00
5.450347230519016151e+00
6.195334595092068852e+00
5.310433264356857030e+00
5.181432667823666627e+00
5.100139307821922152e+00
5.375105032892235180e+00
5.682218939931299673e+00
4.773694748082858652e+00
5.218680831164373757e+00
5.090029588484106249e+00
4.903593914754818428e+00
5.686106458870155755e+00
5.606652328389184703e+00
5.501078273838110988e+00
5.455102970333959078e+00
5.543887566029557235e+00
5.121136887629136325e+00
5.729118070125108986e+00
5.222333877546591729e+00
5.886975777420931699e+00
5.611854221921100283e+00
5.281624630836558865e+00
4.818161467210629212e+00
4.819616529637015923e+00
5.417280640581528139e+00
5.477915757789089568e+00
4.678997848102611101e+00
5.015173270446259046e+00
5.274410440738343198e+00
5.563170150608437226e+00
5.280196816915947444e+00
5.304962896313135445e+00
5.138103479193272705e+00
4.920775293316431487e+00
4.896901764841405047e+00
5.401164041441831820e+00
5.226061985512684416e+00
5.731798468551053460e+00
5.100510903059484846e+00
4.663649936571953702e+00
4.870060560674786210e+00
5.933137551649692476e+00
5.850624085934517993e+00
4.307902956841815900e+00
4.803127988267615223e+00
4.953960205811506867e+00
4.983142818976421751e+00
5.637894003374411156e+00
4.942426085400224878e+00
5.407600651021715166e+00
5.362542616021938713e+00
5.331698955400775652e+00
5.227646896031116874e+00
5.186538177652741055e+00
5.594370395450638078e+00
5.692568851364459448e+00
5.493993862603118394e+00
5.058680388349181989e+00
5.129612466419025019e+00
5.672577684977409440e+00
5.432730029928729110e+00
5.714122520508180259e+00
5.179517688960389776e+00
5.430765315599658472e+00
4.901399534209242681e+00
5.295413722474891394e+00
5.621819669162685607e+00
5.830497613720472927e+00
5.404892449356260009e+00
5.339290988922121173e+00
5.288730624219909693e+00
5.115230774453641160e+00
5.366318914735633605e+00
4.965831245968268526e+00
5.617036955756104177e+00
5.160412958139608541e+00
5.146147981536571159e+00
5.547853537855572448e+00
5.468101661649559020e+00
5.330394181457470459e+00
5.019373791516534844e+00
5.626540076014916458e+00
5.324505890947990316e+00
5.255647175964335283e+00
5.408948166020017823e+00
5.221547698486398659e+00
5.398534450445845678e+00
5.084471402103938331e+00
4.908024775242779469e+00
5.465533545078631761e+00
5.656229048187901398e+00
5.556977713712225153e+00
5.469868771956956977e+00
5.844268232102099780e+00
5.638867655283877234e+00
5.566170714941432784e+00
5.913375298780405132e+00
5.853556771399754943e+00
5.724921796108136895e+00
5.630667574023359379e+00
4.541554056411521323e+00
5.561284254345722822e+00
5.379688860393310179e+00
5.552352028223119795e+00
5.812718569126748669e+00
5.557005546217721914e+00
5.910527393668623120e+00
5.359658531711511742e+00
5.571989152009687807e+00
5.242945448636439743e+00
5.339000902126191939e+00
5.238761572203027406e+00
5.354738778700116164e+00
5.385698701914407138e+00
5.337811573347458705e+00
5.781507582792274391e+00
6.288106516256936729e+00
5.909115096336192252e+00
5.632937717436290015e+00
5.776818352032500492e+00
5.036602637416045525e+00
5.059726775919952679e+00
5.470471858895414208e+00
5.491787303801815234e+00
5.499919641920691049e+00
5.393103889601698953e+00
5.719877010703578790e+00
5.859119014047757368e+00
5.932717777715246221e+00
5.573938707658687264e+00
5.325831054645869145e+00
5.917770188115484054e+00
5.774311208907001891e+00
5.540333023336495799e+00
5.851061133923445290e+00
5.201941662399212518e+00
5.727161461692872990e+00
4.933373079506288228e+00
5.766573933040635147e+00
5.852341488229022559e+00
5.458579500452708011e+00
5.747244376492389506e+00
6.306745547541354746e+00
5.899221451072427236e+00
5.198454209551363725e+00
5.835449845734695273e+00
5.765827841467657144e+00
5.340260643863675050e+00
5.718414474985012319e+00
5.327727977987029462e+00
5.084349467167911030e+00
5.865264298006199972e+00
5.320824735362085001e+00
5.826921187737093888e+00
6.194747746597752069e+00
5.973330134254151602e+00
5.130243169235535028e+00
5.611881342283851382e+00
5.390008155621552888e+00
5.374206132929826296e+00
5.356162502308121631e+00
5.627502288235952221e+00
5.431448614418415310e+00
5.652176628452410867e+00
5.777841622378096176e+00
5.575063633794770546e+00
4.919137408178333892e+00
5.623301326698163294e+00
5.350744588574944061e+00
5.668637872296974578e+00
5.495771497805984396e+00
5.810741759613672563e+00
5.470996032955158128e+00
4.990264261305944693e+00
4.492851962164318813e+00
5.159803282658008250e+00
5.697167316877829180e+00
5.653681282332882141e+00
5.429846149114148091e+00
4.882976990654378291e+00
5.021796589116440224e+00
5.164495602117479045e+00
4.934064830779013811e+00
4.382613522624477120e+00
5.481185847743905271e+00
5.104382968591181680e+00
5.369398303493654545e+00
4.727786624453631070e+00
5.009444623277824249e+00
5.787229050309781186e+00
4.958676479564326556e+00
5.088404202037660973e+00
4.726492420658796156e+00
5.033747484243695780e+00
5.105519617147033173e+00
5.277879408502692549e+00
5.574587336016846528e+00
5.158583718957683750e+00
4.940708180706257835e+00
5.171045846498681264e+00
5.322275488694919510e+00
4.685196012083160610e+00
5.839286029058164296e+00
5.466511957973119173e+00
5.462199756883831192e+00
5.660434422573354496e+00
5.699108957964574174e+00
6.104455454188465247e+00
5.426845288377435850e+00
5.906114097381850669e+00
6.126365204524930164e+00
5.171865528185838556e+00
5.808103765999415913e+00
5.399476186397238031e+00
5.695789690279875472e+00
5.217466327185555919e+00
5.640211434769290655e+00
5.807103011668534265e+00
6.213232171440341567e+00
6.186745514039266425e+00
5.938100573787995273e+00
5.950649145597259881e+00
5.508599057498676288e+00
5.825606937543016173e+00
6.108580362429177235e+00
5.734399229079901517e+00
5.572005645883954195e+00
5.638245787201066506e+00
5.908126820025420223e+00
6.415295663356311628e+00
5.870232211415610024e+00
5.958980818616493202e+00
5.869600070833286054e+00
5.655786350706182297e+00
5.597975462500938804e+00
6.127458051122571803e+00
5.690143255287622104e+00
5.603222628949668049e+00
6.063590744885834383e+00
5.337575049440297370e+00
5.143763657504265119e+00
5.091696438039769568e+00
5.843249776201088430e+00
5.465340588357170404e+00
6.485058591804444106e+00
6.223439550976957335e+00
6.118245264271783945e+00
6.240869867516433800e+00
5.961996007124175101e+00
6.033743413815326306e+00
6.041965344551380568e+00
6.203710636943658763e+00
5.613896116312750983e+00
5.364002970943973381e+00
5.999660092183770388e+00
5.994587655574892260e+00
6.358613896503084284e+00
5.917142541487918628e+00
6.358434976917141768e+00
5.356499154965135290e+00
5.383781052335996797e+00
5.616766640432044433e+00
5.399841516543320452e+00
5.801107007220976719e+00
6.885860794904948179e+00
5.536187947942854848e+00
5.949957600073613406e+00
6.001629948594374930e+00
5.043384101412762277e+00
5.820386998422992342e+00
5.046258852335416378e+00
6.200303959536888954e+00
6.427412805411449881e+00
5.933450590766688570e+00
5.797781877030437236e+00
6.320438861826368715e+00
5.839034944173374875e+00
5.381445116542324492e+00
5.590421100199289839e+00
5.224460540206623982e+00
5.384889440166901409e+00
5.272884867831539424e+00
5.722978828328598944e+00
5.325645373375847313e+00
5.915142028269508856e+00
5.083495573039323645e+00
5.468031843784910251e+00
5.587205854036513486e+00
5.993748769457889480e+00
5.584357089977028288e+00
6.368391128155001191e+00
5.062913753211204515e+00
5.565835549344327227e+00
5.319477672218579478e+00
5.740443622631397957e+00
5.938894495049028777e+00
6.108672826287265600e+00
5.385428577539586037e+00
4.724864728567676586e+00
5.046398603061569510e+00
5.216418576810589514e+00
5.010640366379737642e+00
4.977379096614297005e+00
5.008826168719644478e+00
5.829739610927510363e+00
4.509441999756450770e+00
4.714803528345596462e+00
5.041345008313096621e+00
5.197363941439553159e+00
5.310634679153400484e+00
5.677718666870767983e+00
5.432733607726700775e+00
5.256153832941279802e+00
5.212385948283981385e+00
4.676489926321240276e+00
5.769015488746198628e+00
5.511366967281601248e+00
5.408329542196617545e+00
5.696325652039320175e+00
5.450681799900999991e+00
5.148931101911562003e+00
5.144126439947662277e+00
6.064886692557736936e+00
5.194899470289908727e+00
5.353305576458745385e+00
5.420296775506177056e+00
4.912322660568780641e+00
5.844053241793558229e+00
5.291198597757533761e+00
5.148746885715955734e+00
5.532307790623197441e+00
5.269678974521606385e+00
5.211647162651311227e+00
5.386305586347479135e+00
5.773908597185374525e+00
5.341423201971641888e+00
5.825730402327693014e+00
5.272297159811710543e+00
5.755889201284892565e+00
5.416683414405383701e+00
5.213414418036609987e+00
5.346834667722450973e+00
5.321512650279851542e+00
4.989139344048605373e+00
5.175112435254595411e+00
5.294282716327976424e+00
4.947977772593714185e+00
5.312927113623905129e+00
4.959533822339683873e+00
5.393933688357226863e+00
5.394455186370881172e+00
5.522765683337512499e+00
5.719598994343108700e+00
5.671766712760589080e+00
5.468605943729636820e+00
5.421739488386145389e+00
5.435559015739383604e+00
5.402000923484937545e+00
5.256010448221489995e+00
5.688771253903722958e+00
5.024435440738059810e+00
4.847283520244959121e+00
5.591627320938653334e+00
5.295736188121972887e+00
5.215875976676391801e+00
5.544548738846036606e+00
5.259556725863398619e+00
5.799325524817963817e+00
6.059118340580073259e+00
5.937441639311449748e+00
5.705370026322108323e+00
5.702904066295469754e+00
6.014137383798599856e+00
5.292322148185977682e+00
5.893501333135662712e+00
5.467684181265903831e+00
6.290360536463405872e+00
5.561256312641991606e+00
5.377686859674459363e+00
5.314615668821349281e+00
4.901600233488791147e+00
5.483532643475543367e+00
4.995385356608510463e+00
5.770458939084171845e+00
5.426294273205443552e+00
5.531334675615913632e+00
5.568782128037316426e+00
5.641939380217612765e+00
5.531882352997104846e+00
4.980543346741659327e+00
5.290208531692059957e+00
5.131892344977630138e+00
5.049846496518339833e+00
5.234395077485730852e+00
5.363303484287862410e+00
5.484213932616728293e+00
5.455574630578266415e+00
5.340674865213922651e+00
5.394854251158121450e+00
5.172786718989847543e+00
5.465373718891568977e+00
5.463426373317934903e+00
5.257377437166566914e+00
6.075078835964085933e+00
5.875239258328154079e+00
6.308968444434146505e+00
5.835026260490972838e+00
5.652440891969474634e+00
6.088016862755475600e+00
5.760820917613850511e+00
5.744738669449512614e+00
5.485173276734833792e+00
5.678725823328278466e+00
5.536033953209888558e+00
5.597581857268327354e+00
5.559146404066971137e+00
5.763297484896184208e+00
5.332045408004001175e+00
5.589536265785661762e+00
5.455993821717120440e+00
6.061914442398070868e+00
5.221325177382480476e+00
5.968702544750926542e+00
5.962188637925199153e+00
5.901814367217201429e+00
5.842084711491989601e+00
5.476959368538025785e+00
5.393540996297329748e+00
5.764591389602634841e+00
5.387647118076681174e+00
5.448624407454773610e+00
5.711875078477515189e+00
5.927113464196242631e+00
5.471201698395494084e+00
5.362142285422539345e+00
5.310123061036970959e+00
5.065229088725546447e+00
5.822180111627597299e+00
5.650921314539619544e+00
5.490907671440083959e+00
6.199715238724341049e+00
5.071109332370175693e+00
5.444897924620218710e+00
5.659687487087857072e+00
5.487376009477594963e+00
6.242906236004331255e+00
5.784555809295912177e+00
5.544496295808290398e+00
5.836060845256152874e+00
5.736301945748297548e+00
5.832885522827261582e+00
5.665775134704133187e+00
5.751407241337842535e+00
5.767525472847949253e+00
4.950364199137120558e+00
5.476006008796237445e+00
5.777226906657948469e+00
5.625726627689424220e+00
5.552677406144558958e+00
5.310354710949473755e+00
5.813287502124210526e+00
5.394772421990128741e+00
6.290752544820673364e+00
5.029883551637948536e+00
5.136654136016205463e+00
5.845928476325300771e+00
5.601318269235051162e+00
5.229605407551975560e+00
5.822395201933234787e+00
5.510999501982455584e+00
5.448694434284528043e+00
6.021897920865040277e+00
5.466209695546626612e+00
5.766237990033637573e+00
5.086325669125551840e+00
5.717244324644038755e+00
6.163938613578406667e+00
5.914997433912528635e+00
5.692660212341231762e+00
6.179725226768102431e+00
5.740646523121742284e+00
6.412969553257490851e+00
5.875772766284148574e+00
5.861904934937754774e+00
6.074186480316848602e+00
5.949643425312422629e+00
5.831287391984924184e+00
5.716094202055725049e+00
5.864090761870934365e+00
6.096945802219549293e+00
5.613529602552633335e+00
5.567147221519667788e+00
5.632356359360284337e+00
5.988511725243238715e+00
5.516942616661637544e+00
5.463355158432820602e+00
5.892413427223254452e+00
5.637422367529993927e+00
6.062190143608001236e+00
5.525236442479472210e+00
6.447544433994837121e+00
5.340673563776611843e+00
5.918880583886273250e+00
6.089200025074287481e+00
5.861364473805620534e+00
5.350461052637063730e+00
6.291705289024513092e+00
5.890549723452737751e+00
5.325440047887302519e+00
5.617971687009300830e+00
6.460315926826836197e+00
6.073390042052692728e+00
6.039062771652817574e+00
5.416724075851062636e+00
5.250504003540048537e+00
5.728774967920086780e+00
5.609836802004428691e+00
5.208813648006533015e+00
5.715910614010267565e+00
5.607432990740741197e+00
5.297377774179616416e+00
6.011850014555021104e+00
5.741546621076010659e+00
5.772228065251727713e+00
5.764669519977215550e+00
5.718482582923145152e+00
5.844744588927683004e+00
6.328234493717978637e+00
6.357724084110629725e+00
5.424499072977896574e+00
5.177861035653782196e+00
5.729727513906813563e+00
6.021224632789006215e+00
5.756099888468741987e+00
5.925332870297931542e+00
5.699325169468967722e+00
5.347437075412535101e+00
5.203896260825871423e+00
4.761856210043403870e+00
5.444263791932668184e+00
5.921291043642235685e+00
5.970290966769296048e+00
6.025976842154166846e+00
5.619054303762825775e+00
5.386598222855401019e+00
5.901528507696273351e+00
5.658963958669360750e+00
6.158423122264307992e+00
5.883627609566834948e+00
6.150138119959655647e+00
5.734746280829978282e+00
5.657146267720097654e+00
5.971912584776260857e+00
6.270606096654727679e+00
5.696048375559636057e+00
5.910763148778897857e+00
6.009125785124591168e+00
6.208964180766737506e+00
5.635140057593369889e+00
5.262548531647121663e+00
6.666296018619838115e+00
5.341960671066409816e+00
5.050951979162587868e+00
5.438201948164593347e+00
5.819467699602307142e+00
5.938369437737118339e+00
5.969842934668545986e+00
5.933520529967703183e+00
6.035989683821816776e+00
6.191493308135400220e+00
5.324477000011960115e+00
6.333982595804983795e+00
6.451305806487434680e+00
6.158150861180462066e+00
5.994248767949233780e+00
5.790539129633649473e+00
5.870054414764540596e+00
5.582999154679169074e+00
5.600243700853338780e+00
5.797087703497592059e+00
5.799600037822765231e+00
6.207924089791812428e+00
5.803098923679283594e+00
5.606035525177459178e+00
5.690629847649039341e+00
6.250866866769957397e+00
5.777495544726635401e+00
5.959695213867568953e+00
5.953760180066559826e+00
5.566505355435720226e+00
5.557616936798631890e+00
5.745522801104782751e+00
5.934537363648636266e+00
6.332733326234200710e+00
5.398252731819810357e+00
6.153958891910070506e+00
6.062991642319865981e+00
5.923973261189257933e+00
6.721292804201929094e+00
6.117332963885182551e+00
5.691660711841361575e+00
5.959623929708066647e+00
6.277658047175391332e+00
5.799829284674403063e+00
5.485178319022622873e+00
5.805658851099498641e+00
5.754291107504210245e+00
6.106340401434418474e+00
6.295863035059437784e+00
5.490769807544618963e+00
5.981962634784093069e+00
5.915103873047414140e+00
5.853421311282641426e+00
5.575236418927584481e+00
5.894564552353298126e+00
5.883396624737353697e+00
6.634112210808398302e+00
6.077216746493647292e+00
6.112857189288160242e+00
6.399507632356845832e+00
5.595417451705861467e+00
6.043552937712737716e+00
5.600129494159676646e+00
5.749370173847693444e+00
5.404018616069171443e+00
5.881392599640930641e+00
5.387634400011379832e+00
5.845882642017174113e+00
5.803938821344638122e+00
5.720142281877097723e+00
5.635420201591940348e+00
5.633805616660146676e+00
5.840975123424775539e+00
5.451863725756090240e+00
5.291255408387762316e+00
5.675970645875483278e+00
5.548688225407910402e+00
5.821424145436655095e+00
5.679616821376104241e+00
6.241847836118587622e+00
5.756853472092169355e+00
6.062157526244901895e+00
5.777277896997380147e+00
5.335577099186044947e+00
5.374364081492614353e+00
5.834208599484235869e+00
6.192623508184905923e+00
5.749775665457238283e+00
5.809890346378322690e+00
6.250264369654246366e+00
6.072346873219779617e+00
6.054504313220931522e+00
5.636313547200644258e+00
5.361021896526725783e+00
5.719362188317906437e+00
5.473790810059109724e+00
5.621347389654093973e+00
5.956806310160431828e+00
5.839993445773180802e+00
5.818988925325985662e+00
6.283121604590332865e+00
5.733656764924781157e+00
5.428990258337159425e+00
5.374926938949035282e+00
5.510793347912965601e+00
5.886154676811138131e+00
6.227366018737236608e+00
5.665721473377035800e+00
5.415469047950599801e+00
5.308124986980204518e+00
5.572671133769280694e+00
5.372678371598681224e+00
5.776546455667818769e+00
5.873676650779038333e+00
5.776743975524539998e+00
6.124707003405948313e+00
5.917409220887370758e+00
5.987239907184144450e+00
5.418979049331459130e+00
5.515440851167662473e+00
6.198438311229858222e+00
5.483252452273728927e+00
5.930027891023009090e+00
6.167769158575387323e+00
5.836284638088505616e+00
5.419333707581794890e+00
6.145589230693625282e+00
6.107302661630546581e+00
5.141968127653449017e+00
6.092213067931971260e+00
6.201449745856071338e+00
5.310625049312490908e+00
6.116630138138370754e+00
5.268425058438054975e+00
5.486833531607572922e+00
5.943794589703633946e+00
6.393663380330848689e+00
5.755291111083648659e+00
6.377637959427432612e+00
5.888850894853066897e+00
6.104741694736886437e+00
6.294771217380527695e+00
5.528504612442800337e+00
5.713993459863561775e+00
5.862838035005247583e+00
5.739858583652621249e+00
6.073510753882014335e+00
6.161912256353139661e+00
5.374475970836626537e+00
5.537346150763728936e+00
5.679465886414722497e+00
6.313398559711183466e+00
5.191013244746548239e+00
5.626777134747296572e+00
5.304209580019305648e+00
6.417529613265547717e+00
5.537194341094418881e+00
5.485339645409691656e+00
6.565692494009078395e+00
5.304623142806315528e+00
6.444967391876947005e+00
5.631594827714486051e+00
5.629665994991534639e+00
5.678212454597006520e+00
5.721339640278952032e+00
5.614820554027080135e+00
5.523623403632773154e+00
6.034489653760151562e+00
5.662807207604956261e+00
5.714163125034663615e+00
5.892794438679670677e+00
6.082441252671272558e+00
6.021063727895086259e+00
5.961218780701763365e+00
5.723468092852768585e+00
6.177484446954754738e+00
6.345446189259917880e+00
5.491887855766153237e+00
6.378614525674643154e+00
6.036422730583428375e+00
5.842666151366654681e+00
5.991849108491118514e+00
5.996716202686651620e+00
6.061788356313888571e+00
5.121321661796256919e+00
6.240087771019374507e+00
5.372077344762692164e+00
6.307689777493044048e+00
5.932207337937145830e+00
6.011082314142101701e+00
6.230700347573099762e+00
5.763604267176743789e+00
5.989922347339186715e+00
5.880259971819918441e+00
5.840899612884835612e+00
5.925633788671010649e+00
5.620216238398569431e+00
5.823596356221139025e+00
5.571427149223943331e+00
5.896071690633138296e+00
5.488283673798473927e+00
5.180223022689575352e+00
6.012842937819923961e+00
5.944658230232385598e+00
5.734203220340789109e+00
6.340365378180911726e+00
5.591190287933619274e+00
5.830280049127050113e+00
5.448109857009509227e+00
5.746324922210270358e+00
5.774803362953389474e+00
5.708538829740075649e+00
5.028285381998398584e+00
5.804581868820672952e+00
5.463597917986717789e+00
6.772888309330378220e+00
5.487067353224492905e+00
5.585619763486707967e+00
5.240189672630231499e+00
5.426841723176416998e+00
5.493887514603250644e+00
5.135785413621785978e+00
5.922464424967922803e+00
5.414847176115864080e+00
5.626981336093890285e+00
5.377332601200159878e+00
5.171309932584919444e+00
5.260831964343173794e+00
5.569262091743585330e+00
5.629780903761034239e+00
4.821733857559132197e+00
5.571923189919374408e+00
6.208285616672490903e+00
5.853712376963871478e+00
4.891029090480635944e+00
4.824733329294701001e+00
5.688098733306013344e+00
5.240050816599739925e+00
5.582229551918356236e+00
5.141956779715427750e+00
5.463326163951669479e+00
5.566097392711787606e+00
5.417850179096986629e+00
5.341408631443055555e+00
5.506370758907245921e+00
5.880052673717814038e+00
5.324063290258354009e+00
5.526618141063099010e+00
5.083898931832379731e+00
5.476375844137815641e+00
5.595229806073790613e+00
5.815033134893008437e+00
5.464995565496472807e+00
5.272766162724272121e+00
5.264505870075387506e+00
5.077629179379972157e+00
5.868673496544622559e+00
5.520032982254019949e+00
5.867825706897502158e+00
6.356882745985972250e+00
5.163874349378283490e+00
5.436930472705160611e+00
5.504777733901734749e+00
5.650481445614482290e+00
5.472555111210338552e+00
5.875399434099011664e+00
5.561813407388532582e+00
6.326376657673798753e+00
5.345950513805868276e+00
5.908719536120091931e+00
6.213262791173221444e+00
6.060015554707240959e+00
5.619360604122177527e+00
5.839595836793389338e+00
5.532138912408226084e+00
5.432481651310696158e+00
5.976521571440096992e+00
5.282226549900776114e+00
5.836000513792309441e+00
5.391443421926915391e+00
4.996043755800402053e+00
5.627486131676016967e+00
5.436661084031914726e+00
5.828676146289085480e+00
5.468469129856004862e+00
5.889619445496305339e+00
5.952460281873428904e+00
5.608397348685739026e+00
5.825777378275437179e+00
5.510369570890666147e+00
5.338791844154164856e+00
5.640102793683683835e+00
5.609860117424916304e+00
5.986395319970117868e+00
5.434176846437269504e+00
5.994517018747015591e+00
6.137210955619534225e+00
5.583598686801276578e+00
5.258042106035334839e+00
5.566604417128991678e+00
5.470191091851509313e+00
6.093910622348843731e+00
5.797854935277394262e+00
5.352303132193675594e+00
6.088778922041790942e+00
5.616914219405698461e+00
5.549767594031370876e+00
5.912327518103378310e+00
5.066999691016873086e+00
5.849473938278259233e+00
5.969691180723462054e+00
5.711838817293995341e+00
6.237134931838781426e+00
5.310642942081558182e+00
5.758806246048381539e+00
5.929418183463297964e+00
5.822465325415445925e+00
6.120294466302298453e+00
5.871973105690251771e+00
5.770417421966009819e+00
5.622744606766254094e+00
5.529677743226455888e+00
5.533748567171868693e+00
5.644223428173822832e+00
5.360968869643594203e+00
5.190736965180881235e+00
5.227931769669550199e+00
5.376414734803105056e+00
5.220319165924463434e+00
4.604708378498219012e+00
5.192809162999369121e+00
4.965456901693604763e+00
5.732712149924434897e+00
5.515527734462901677e+00
5.442845433844910374e+00
5.367954858491778225e+00
5.292660471951794676e+00
5.328814283553230169e+00
5.273660492015607382e+00
4.609483766721919729e+00
5.362894898349671813e+00
5.292638927350186151e+00
5.340188053068123608e+00
5.085040815088790467e+00
5.069932343283177545e+00
5.488450882785345541e+00
5.796133025455378451e+00
5.316188459865134774e+00
5.015869765730248453e+00
5.260055457316790140e+00
5.456579436155360341e+00
5.985912665972167979e+00
6.122289923847622717e+00
6.069345916406038377e+00
5.264892951440296009e+00
5.042215232274073422e+00
4.882654095375633219e+00
5.030440743367623924e+00
5.645018628718157849e+00
5.962388501798628226e+00
5.109697254280698431e+00
5.686233188152570506e+00
5.556462105805381135e+00
5.660115697493072418e+00
4.676584657345599361e+00
4.907662669224944985e+00
6.483994366345448235e+00
6.236604551360096060e+00
5.470096472115867137e+00
5.117065477549629371e+00
5.687875612706103645e+00
5.358551178637786627e+00
4.833293163181919816e+00
5.714850510716075860e+00
6.052377091103570805e+00
4.644895831449537660e+00
5.891159069691721761e+00
5.079673360297238816e+00
5.938905395685818434e+00
5.791549177824944827e+00
6.035625045100505126e+00
5.083770444186839654e+00
4.934062618049097182e+00
5.389089151192168359e+00
5.629672096002217074e+00
5.745472936328625657e+00
6.090779053091275763e+00
6.241419314155300491e+00
5.605349879593723550e+00
6.152863865732475013e+00
5.401118406906940450e+00
6.054562902993942508e+00
6.129904032617591980e+00
5.760260728091334492e+00
6.569051033405205686e+00
6.437062890080956556e+00
6.081319842549111954e+00
5.859389894297144075e+00
5.547531643499622689e+00
6.027607462589797294e+00
5.797228565324663130e+00
5.845355090604440029e+00
5.545434860388078313e+00
4.925894465360845409e+00
5.842826657584209826e+00
5.627674939258676012e+00
5.315385336275406658e+00
5.458867166527911152e+00
5.485881600273733838e+00
5.486308549562465942e+00
4.968797084967826905e+00
5.320868057398782547e+00
5.225390824122661648e+00
4.740257507770098577e+00
6.407997802374137741e+00
5.612570312515009263e+00
5.130597295853331019e+00
6.107001676973502491e+00
5.710791327290264618e+00
6.100325424712369937e+00
5.654701687866806381e+00
6.292114671718659125e+00
6.023154189207432729e+00
5.708451432393530034e+00
5.367594984081353715e+00
5.363441280836031666e+00
5.831156447255532171e+00
5.617384653244711146e+00
4.554559098545510665e+00
5.740362948309639890e+00
5.252794481667089954e+00
5.979472315720357756e+00
5.468624996973801444e+00
4.622792656348005735e+00
5.497188000877284431e+00
5.055198032335356473e+00
5.802899767531977560e+00
5.307050199359060194e+00
5.561311879516117607e+00
5.990681528005457501e+00
5.645463536925041659e+00
5.584722636922547778e+00
5.860287247210436590e+00
5.791956699716950041e+00
6.016919636143705397e+00
5.529310275212353076e+00
5.947731569567845433e+00
5.546114894464253986e+00
5.611419034613273737e+00
5.815387545262787228e+00
5.919565703808221890e+00
6.708765590341399410e+00
5.135689146459876397e+00
6.216870834433016135e+00
5.618484847783705938e+00
5.936668165327375846e+00
5.747307518059234788e+00
5.640648715534682722e+00
5.389367596294531992e+00
5.262805158289737939e+00
5.296593756211293247e+00
5.409448838100743728e+00
5.389760692932122232e+00
5.265047017867343193e+00
5.587608765324288740e+00
6.093033473384447340e+00
5.944557002438221716e+00
5.427021016138323439e+00
5.733382808171217704e+00
5.190169658601443636e+00
5.601478289544798983e+00
5.487295160793049575e+00
5.742557703108581713e+00
5.594613007147106742e+00
5.810229988914203503e+00
5.984880422559556656e+00
5.681557157362941979e+00
5.603684803156653516e+00
5.948597544699271822e+00
5.910583133581170046e+00
5.789659251176516364e+00
5.571491905870101569e+00
6.073432978899264256e+00
5.642403073785714263e+00
5.787737733516808092e+00
5.698175467180423226e+00
6.035917635171841766e+00
5.761877714005104067e+00
6.637807984221941737e+00
5.920673674913881079e+00
5.526237588797453526e+00
5.656838828391903995e+00
5.472536248797779557e+00
5.968953335443449859e+00
5.918809699214722109e+00
5.875497023465043434e+00
5.189827998767810868e+00
5.534684573971968113e+00
5.970993012695910984e+00
5.396779210161015250e+00
5.868715598105952225e+00
6.101773535371478374e+00
5.598479534638237887e+00
5.739401658206663370e+00
5.937946130324299077e+00
5.807690973764935372e+00
5.254327555166070418e+00
5.359877765730155730e+00
5.793670026292911501e+00
5.356398362315483830e+00
5.967255081080487855e+00
5.877785397549218693e+00
5.782131611454227382e+00
5.824941428629425211e+00
6.324815225267963470e+00
6.297267045477841663e+00
5.975481254736946468e+00
6.069487284676505112e+00
5.878749310911883796e+00
5.824460421978850277e+00
5.331449186898971959e+00
5.521816759679109232e+00
5.822757203159921069e+00
5.504906138012818140e+00
5.980470789850259372e+00
5.376752995208216035e+00
5.342047063964394660e+00
6.405209067196045325e+00
5.813254077159871969e+00
5.885457678740793952e+00
5.907513448864241568e+00
5.357155921388350173e+00
5.616001389337437644e+00
5.983489858095153657e+00
5.684158853065974348e+00
5.876264730008462500e+00
6.131272854466934596e+00
6.327504012528576638e+00
5.729906277209701138e+00
5.963220286861646180e+00
5.569198438988326672e+00
5.793401897636972997e+00
5.892437757309823887e+00
5.196638170868850715e+00
5.348640585090659982e+00
5.231181556096355934e+00
5.476342623375200169e+00
5.026457066593486900e+00
5.518020745862978416e+00
5.489571770930140815e+00
5.265943626382250109e+00
5.975698622233908353e+00
5.280715068450775540e+00
5.179913514151662568e+00
5.586223365988293388e+00
5.257991299827351028e+00
5.530380395529320481e+00
5.330556081118888123e+00
5.453621474112908984e+00
5.235656485676142502e+00
5.838228903206127640e+00
4.848454264953872439e+00
5.069605805652294350e+00
4.886377045475724934e+00
4.589130857875905356e+00
5.998856350365287859e+00
5.085138807975428499e+00
5.977214253875144934e+00
5.025622584209636479e+00
5.379441941274417438e+00
4.864847394366544009e+00
5.811587901342903706e+00
5.249879731996846211e+00
5.498225348187277817e+00
5.480302073906425875e+00
5.459749314218809602e+00
5.516438044856182721e+00
5.070224912614635038e+00
5.304078284527738774e+00
5.047462104483511069e+00
5.441984084933273458e+00
5.192462560347864020e+00
5.470047597825312913e+00
5.008226922411668447e+00
5.126634538203241220e+00
5.120458638046418542e+00
5.216083655947677755e+00
4.897848130798117872e+00
5.601927226624238365e+00
5.065511293696331130e+00
5.442124616309505392e+00
4.987291367347958193e+00
5.421357603309004958e+00
5.215592717897604480e+00
5.355711184505921096e+00
5.506014368622844657e+00
5.825310400848865200e+00
5.793066110814701020e+00
5.494572150087446261e+00
5.697774423124161380e+00
5.877396586961585179e+00
6.525911196759986765e+00
5.965578799810121957e+00
5.421908365208241598e+00
5.423753874307568168e+00
5.606467434367246483e+00
5.402664254348319872e+00
5.332219840664604860e+00
6.101214962053903790e+00
5.455423182853668784e+00
5.565198091777457279e+00
5.583582083082765379e+00
6.040769108894677331e+00
5.451103251490627244e+00
5.342087873326424763e+00
5.637560559769317692e+00
4.880254648525560235e+00
5.493527792901686801e+00
5.194934505321653795e+00
5.292330301457381481e+00
5.940040709020318666e+00
5.493077166178315096e+00
5.653382050286447580e+00
5.414428754775324037e+00
5.534785152245181195e+00
5.226014707153724181e+00
6.155971048498926734e+00
5.555921269155068565e+00
5.502518674414077715e+00
4.703924234361967827e+00
5.945390164425438329e+00
5.868510865730537596e+00
6.725726748755923801e+00
5.613974879371897764e+00
6.236490466334548621e+00
5.897738747391105818e+00
6.405353435707798582e+00
5.293154257150239239e+00
5.494426543465211310e+00
5.533440326077786686e+00
5.839712760259886615e+00
5.559169436631743011e+00
4.883579532167918735e+00
5.365564909244378455e+00
6.021495927309133300e+00
5.332326711508979855e+00
4.914986962381524549e+00
5.157695949240351574e+00
5.336024793576308767e+00
5.016751756881905777e+00
5.240131117746050116e+00
5.316666458551425833e+00
5.749835466911163984e+00
5.046584878467236024e+00
5.721609314590168083e+00
5.370484961970787730e+00
4.546440166479225553e+00
5.646059859310535778e+00
4.670672911426478002e+00
5.181220042331895925e+00
4.880841160205199536e+00
4.775787110945125313e+00
5.653889389219338923e+00
5.519801860871909049e+00
5.426021795568894746e+00
5.630292669807726469e+00
5.534544308030556969e+00
5.544290930387548499e+00
5.170305226016554734e+00
4.645183147788014111e+00
5.686000331335501201e+00
5.750857874690493254e+00
4.956843125815319162e+00
5.119381682338536521e+00
5.582450009011463266e+00
5.679191694522950584e+00
5.595713733270040180e+00
6.217117667074036014e+00
5.684435276006898796e+00
4.980528890789094554e+00
5.205583142355358461e+00
6.012143943173856364e+00
4.929659298339359452e+00
5.271405383249028631e+00
5.650775744838697712e+00
5.648469348060753070e+00
5.478164632763593112e+00
4.923352394061641490e+00
4.817612865328602112e+00
4.582183685950293572e+00
5.550728286812868895e+00
4.887019412439673971e+00
5.035416404845490135e+00
5.147423943195645890e+00
5.185966955247396371e+00
4.964601243710737855e+00
4.360167674615875733e+00
5.076193094959128516e+00
4.737457141631394641e+00
4.636017909988670027e+00
5.016497852559320236e+00
5.524919902857243770e+00
5.763628609278216963e+00
4.737816637687927823e+00
6.095633575790673220e+00
5.003793415960632096e+00
5.077821457515744541e+00
6.030097102188248570e+00
5.257995288554075053e+00
5.278274529192121811e+00
5.816975748620402342e+00
5.828620326294340792e+00
5.633493775637827383e+00
5.611076647018040653e+00
6.120670021153206797e+00
5.734669487762386275e+00
5.866936829692440902e+00
4.990600420915534130e+00
5.790855149562201376e+00
5.515452630202883455e+00
5.638444108883406081e+00
4.908001390260685604e+00
5.578763654692289187e+00
5.270463334784523113e+00
5.331709232242229035e+00
5.151465451742603285e+00
5.093598105471768278e+00
5.271400613065542196e+00
5.374388987489465919e+00
5.253457818516446665e+00
5.444552399822599753e+00
5.193577080845713567e+00
5.874757551240863407e+00
5.243519737245829759e+00
5.645364686844346558e+00
5.883390790067547726e+00
5.369519113390128773e+00
6.086418487725398840e+00
5.647798814528346867e+00
5.903942558621658065e+00
6.162050462264665462e+00
5.880260851573352987e+00
5.172208503841090099e+00
5.849082725799471305e+00
5.603779720126213171e+00
6.180170006449750453e+00
5.550161637237740919e+00
5.362717500610907351e+00
5.306809097654548779e+00
6.303477105857280272e+00
5.459308634864897591e+00
5.921628347890377064e+00
6.352576767293493631e+00
6.215819272793777550e+00
5.169563903986770015e+00
5.412082127487109595e+00
5.883151900239044885e+00
6.328952601992717142e+00
6.322799793473905972e+00
5.829676967034394863e+00
5.407795929973739923e+00
6.335251590696086232e+00
5.736564829670671273e+00
5.469041645742848345e+00
5.546980903045621858e+00
5.255102673754080023e+00
5.119373792160013537e+00
5.299504512973983950e+00
5.943565759364876300e+00
6.296182565202822268e+00
5.303115497085181929e+00
6.056904370919244052e+00
6.589443649999818575e+00
5.962218531122590370e+00
5.761861012966093654e+00
6.181586358570895001e+00
6.399095364564405308e+00
6.311455927267631161e+00
5.718796124991716745e+00
6.171837833233995596e+00
5.851096276707420607e+00
5.313830065622220822e+00
6.630564131363074765e+00
5.986128967272840384e+00
5.919291141732429651e+00
5.606817183833302742e+00
5.872199179032383753e+00
5.964298292321590367e+00
5.894323226160921969e+00
5.693640344576635925e+00
5.314788530474872985e+00
6.313934128729743911e+00
5.199423239943946840e+00
5.981475660451814669e+00
6.085249359144833114e+00
5.871831537587564931e+00
6.544973777737736143e+00
5.521485061306957931e+00
5.446162139530540180e+00
5.634073694836613022e+00
5.064859130149230282e+00
5.827030385983888117e+00
5.051239332604960275e+00
5.830095882529469087e+00
5.268933017616729941e+00
5.639204008840871474e+00
6.273609758070983311e+00
5.796298426894705536e+00
5.648750564222413395e+00
5.154012504156515462e+00
5.796589266058564505e+00
5.923515374053539340e+00
6.291060404748360924e+00
6.010762082089893710e+00
6.146948376738034625e+00
5.936576994170839505e+00
5.694734618417457206e+00
5.188225149924091895e+00
5.807794033483708596e+00
6.113779697584544870e+00
5.998382693628914630e+00
6.605989971425226592e+00
6.172309597914342305e+00
6.082605759156259673e+00
6.302258559366697099e+00
5.826244706783104910e+00
5.465585729917283864e+00
5.825612875380854483e+00
4.956534738587023092e+00
5.531926740516839303e+00
5.299494873276334062e+00
5.679963436309769520e+00
5.968831092797600490e+00
5.607130968400119819e+00
5.699852666688557612e+00
5.763393443224348545e+00
5.195540166747019128e+00
5.566176148320896466e+00
5.802088750942518303e+00
5.909718464612589983e+00
5.514167230679628773e+00
6.161210173567132742e+00
5.181442304450886382e+00
4.987018545308213646e+00
5.031176607266754530e+00
5.435084096781331198e+00
5.601867013837904530e+00
5.341895524749070923e+00
5.433210617413179122e+00
5.274285004893713769e+00
4.883437548567344244e+00
5.383356110078824308e+00
5.447015821260007051e+00
5.575915630338147189e+00
5.552327771922138666e+00
5.388312312482107735e+00
5.295432764702088235e+00
5.439452483457910326e+00
5.342286459164446555e+00
5.427494219513512519e+00
5.508589561809326796e+00
5.151990285037414630e+00
5.622304668086863799e+00
5.925059084751652883e+00
5.215747937846790805e+00
5.515459316435474157e+00
5.458846497796517205e+00
6.092972453317901937e+00
6.078150598506278257e+00
5.993732549870517623e+00
5.638858860211298563e+00
5.984224749443685987e+00
6.015753418022188548e+00
5.841242258890074979e+00
5.608940192694257476e+00
5.362646256838763392e+00
5.766471522488656021e+00
5.172861779335462984e+00
5.173744067535680280e+00
5.284595210001484133e+00
5.372925661152772037e+00
6.438743386646851974e+00
5.239545739599023477e+00
5.755159328005199804e+00
6.032028316301461857e+00
5.472113857068740650e+00
5.633247761797422370e+00
5.616956374663902629e+00
5.843892935467258631e+00
5.525222214418511690e+00
5.306788125537507561e+00
4.644102435480734314e+00
4.562160572476362752e+00
5.397420797659679081e+00
5.645227499629918100e+00
5.101447725114248044e+00
5.772088807865634053e+00
5.459581189888107922e+00
5.391126712891626482e+00
5.566250687393971219e+00
5.616411266732590946e+00
6.057462594131317601e+00
5.605809378752504735e+00
5.410030442469864198e+00
6.181792836189608842e+00
5.974765858146082742e+00
5.148853970155450099e+00
5.468184096608421640e+00
5.981706920333906830e+00
5.829983363940617558e+00
5.505740005110964397e+00
5.607724482296252866e+00
5.823244387475259742e+00
5.493262493004033686e+00
5.402733445714193117e+00
5.652444801087764148e+00
4.958963641179056303e+00
5.712242826323371325e+00
5.387196525550670856e+00
5.887626039910281328e+00
5.574625874066223119e+00
5.631044400368525160e+00
5.313720989676522066e+00
5.913075732891325487e+00
5.537758099884975138e+00
5.660770568047286844e+00
5.551261063865930545e+00
5.473901242162981795e+00
5.469954728735790361e+00
5.178651363366883587e+00
5.656003917745111131e+00
5.788266183757680317e+00
5.793364978729762527e+00
5.682228793870809369e+00
5.385031671930606834e+00
5.080719290951792644e+00
5.261442711409802797e+00
5.421868361836877703e+00
5.827671793407768419e+00
5.659780571066725052e+00
5.845574051965678919e+00
5.150497237436840514e+00
5.364707374276543206e+00
5.961383671266450968e+00
5.541943597698818280e+00
5.053982752964745195e+00
5.141414464825162511e+00
5.244576119577406104e+00
5.688336704962009271e+00
5.244507663528090724e+00
5.199694194556746751e+00
5.245208305295709472e+00
5.597365099184703041e+00
5.301938751622181201e+00
5.392647647062833727e+00
5.307048545383270088e+00
5.444484346686145670e+00
4.938728068958094575e+00
5.364014456601331027e+00
5.346377137348298447e+00
5.336150162373003880e+00
5.309223861008298684e+00
5.552015297616647693e+00
5.571195283440890655e+00
5.266507850795999701e+00
5.556582014629521282e+00
5.487523906979388855e+00
5.694158494171014162e+00
5.372534791082704153e+00
5.735867262197968941e+00
5.764533182536087708e+00
5.702933604185926875e+00
5.669294939954912849e+00
5.824706820891837999e+00
5.590720099541465871e+00
6.199925178678372006e+00
6.276190899957279079e+00
5.316546074208177153e+00
5.361981487898643373e+00
5.727029984864389967e+00
6.120370121067982616e+00
5.874457593122949461e+00
5.755168902682216370e+00
5.713824839352378504e+00
5.467753683301099343e+00
5.741436158814868129e+00
5.750869256180849654e+00
5.612844587999647139e+00
5.420936162957159077e+00
5.795617625249056104e+00
5.262410739285177996e+00
6.127964962258358739e+00
5.649725737596371644e+00
5.595791568641920399e+00
5.489447818261284695e+00
5.987399428615156616e+00
5.948456344478828761e+00
6.278324386974507121e+00
6.887977329663748094e+00
6.385865392749891178e+00
6.307550368657683038e+00
5.717860321070850738e+00
5.326196461583578845e+00
5.560887248654035275e+00
5.498663062147805647e+00
5.787711150941386329e+00
5.761901722898808309e+00
5.676387284267572220e+00
5.249614955088461876e+00
5.826454265787481823e+00
5.851806625540874052e+00
5.413161852368876481e+00
5.778604091210511662e+00
4.835456775520882822e+00
5.307289714928531410e+00
5.567260330968109905e+00
4.524837806033457532e+00
4.979212147454996185e+00
5.047710645738658464e+00
5.448005499101323146e+00
5.114347924100911769e+00
4.949395162698094097e+00
5.150343722983585337e+00
4.603512347987101627e+00
4.747956502367083331e+00
4.789769417813033670e+00
5.377206614711418808e+00
4.844567307720384797e+00
4.911912480329747588e+00
5.224354926681619382e+00
4.750277602705516244e+00
5.037359509567253646e+00
4.751742211284880391e+00
4.353453686505740272e+00
4.906491550901056264e+00
5.261370975160146735e+00
5.132135528908433386e+00
4.650153628635250058e+00
5.452491329489349781e+00
5.052735903107542725e+00
4.681520891611985036e+00
4.954544378587329767e+00
4.822809138323677303e+00
4.942076339683413977e+00
4.928202274808136885e+00
4.631759503706422088e+00
4.596740819905678066e+00
4.272789009507122593e+00
4.544303951117086626e+00
4.986197770113348859e+00
4.750545965058289077e+00
4.266238543295491681e+00
4.995639021895382115e+00
5.150326588122672966e+00
4.982927694660815199e+00
4.625768518519841166e+00
5.042978328016454626e+00
4.748757798425433663e+00
5.178807946833962284e+00
4.372894488757967046e+00
5.032511936303618150e+00
5.272853802764503328e+00
4.993797666087736786e+00
5.479351390897697627e+00
5.386496047240463270e+00
4.748131226322662712e+00
5.812293960352120870e+00
5.107989786934462373e+00
5.429293495559621263e+00
5.207072498760878076e+00
5.235046691688115317e+00
5.472178391053237334e+00
5.209613687094043932e+00
4.966308216230176598e+00
5.151986434679164617e+00
5.053891640715749922e+00
5.017974174383018848e+00
5.401143940227251861e+00
5.450062864328203638e+00
4.840953311465053588e+00
5.653642144212914999e+00
5.198876214821070540e+00
5.472753108199883698e+00
5.381492229273189487e+00
5.342185993823250101e+00
5.740812349196793285e+00
5.948831485597718682e+00
4.764900864245587009e+00
5.332435413527714552e+00
5.114572941029858377e+00
5.439440256323191392e+00
5.396243579456140971e+00
5.441793840503390989e+00
5.695905221364081505e+00
5.425757053072388203e+00
5.137677467043184620e+00
5.756002138482950947e+00
5.195030953682954866e+00
4.926604421592467808e+00
5.196272081170014268e+00
5.027525149454195486e+00
5.804641186513526563e+00
5.446135324808353495e+00
5.419531297578987328e+00
5.286636032456376810e+00
4.787356400730311989e+00
4.904961303444200560e+00
5.271283504148209786e+00
4.831716890811960319e+00
4.823557554994751584e+00
5.491727135405835014e+00
5.866727832468340509e+00
5.689819562376802864e+00
5.914020755480484226e+00
5.664654127541919770e+00
5.110564992067137879e+00
5.776404895337913459e+00
5.514236683010710571e+00
5.475030070319202302e+00
5.319510140394997144e+00
5.570013032797019648e+00
5.467201860955631432e+00
5.569452360300969573e+00
5.196631373488856731e+00
5.540834634859304053e+00
5.727104397856099816e+00
4.768738581147192512e+00
5.251811780921537220e+00
5.502997948157330121e+00
5.029305514506220653e+00
4.922087897168929693e+00
5.429419827598501946e+00
5.398837280752714740e+00
5.208961298251262306e+00
5.459308747002021178e+00
5.218683160882416239e+00
5.804676145570254242e+00
5.394627381416217560e+00
5.865480800977469045e+00
5.567063829286115428e+00
5.678419315215158747e+00
5.692041201416461860e+00
5.569043388318403842e+00
5.714859558553500030e+00
5.589182939054594179e+00
5.032659571305610591e+00
5.695964424790296299e+00
5.916743599552968469e+00
5.494742687516802171e+00
5.442675664379796885e+00
5.478820290838235074e+00
5.714966522750970945e+00
5.703052091172405191e+00
5.460391173993151881e+00
5.727303699606650866e+00
5.412722166014677150e+00
5.189985476018522448e+00
5.434101787003546846e+00
5.290073716442822871e+00
5.223892310272061579e+00
5.702862797036527986e+00
5.454668286306061376e+00
5.933681135376159155e+00
5.804307736911395565e+00
6.011981088421894270e+00
5.315392151609561466e+00
5.666581534736339520e+00
4.961832926693603874e+00
5.223390956648157335e+00
5.218872337670783956e+00
5.902038609560394278e+00
5.953430553084297472e+00
5.432198766212485985e+00
5.979295716662851312e+00
5.422710504858948788e+00
4.812843484063982658e+00
5.059781078174403035e+00
5.573491878495703489e+00
5.281621248632093923e+00
5.088956571387482697e+00
5.286363370693278441e+00
5.026386582790713042e+00
4.978356128878654197e+00
5.479480008355878340e+00
4.994817711860418008e+00
5.652571075922369737e+00
5.610502174079392113e+00
5.331700756775660466e+00
5.837250312510717798e+00
5.663114082851780751e+00
5.253157923821500042e+00
5.335389563221475839e+00
5.558347189756126738e+00
5.264613477089460147e+00
5.267639913747336422e+00
5.554024628392362217e+00
5.452440782270525865e+00
5.676383940310649301e+00
5.512727494229769931e+00
4.991755013777098071e+00
5.590935339267730342e+00
5.750256754758001243e+00
5.627858551109163443e+00
6.223399985142761714e+00
5.380225172445234350e+00
5.783042341047242907e+00
5.211121629938730848e+00
5.685195382782748830e+00
5.058592773756322103e+00
5.889529988782940428e+00
5.694527381655389853e+00
5.454557366714288591e+00
5.081536350847042804e+00
5.416973761073934135e+00
4.927988088629533081e+00
4.911743175177701204e+00
6.082222353521616220e+00
5.667753626925290611e+00
4.930451139604906885e+00
5.231174285943249735e+00
5.532578473183267675e+00
5.513733180881943419e+00
5.382898759532165123e+00
5.693447899122736189e+00
[truncated: 4,003 more rows]
