# Supplementary material for: Atomistic simulations of the Escherichia coli ribosome provide selection criteria for translationally active substrates
Source: Nat Chem. 2023 Jun 12;15(7):913–21. doi: 10.1038/s41557-023-01226-w (PMC10322701; doi:10.1038/s41557-023-01226-w)
Supplement: Source Data Extended Data Fig. 6 — Data in CSV format for the trajectory plots in Extended Data Fig. 6; each trial and each monomer’s data are in a separate CSV file, named accordingly. [file 41557_2023_1226_MOESM8_ESM.zip › Watson_SourceData_ExtDataFig6_fMet_mon2_trial2.csv]

5.026192521436973593e+00
4.369170340846653566e+00
6.155781104129787629e+00
5.340961259384735094e+00
6.809494932398563627e+00
4.939491353591014544e+00
4.390195098151035147e+00
5.533108218773960196e+00
5.373736463503552940e+00
4.897080176109248839e+00
4.482941879536389784e+00
4.453757580008187666e+00
4.733346989963227891e+00
4.990425953597230624e+00
5.268207806257265702e+00
4.826524091504298397e+00
5.555784814540903227e+00
4.932848326520714366e+00
4.787790550987567784e+00
5.255060433003857057e+00
5.419413129612181912e+00
5.422375304952448793e+00
5.193443164397734790e+00
5.784201373006038871e+00
5.238484702516414515e+00
5.404299054828814342e+00
5.236579407757020022e+00
5.488543269886823950e+00
5.221740522994987366e+00
5.451628370134050883e+00
5.947528081590011340e+00
4.838609083015977141e+00
5.511405556789404692e+00
4.945484913248326286e+00
6.032216025301048390e+00
5.272205191232782084e+00
5.628060860984586355e+00
4.818241661574821144e+00
5.490329872106944009e+00
5.444059526336001653e+00
5.014155373529748161e+00
5.663299390131934175e+00
5.649090973907101798e+00
6.201219157586383979e+00
5.920556672733686021e+00
5.220478979527493735e+00
5.538459696734916449e+00
5.447962258547363490e+00
5.426361349669213574e+00
5.812557689983726128e+00
5.438136818167127906e+00
5.455548441439609597e+00
5.225084861993303242e+00
5.465834761928141106e+00
5.039846469858974665e+00
4.975647426552287200e+00
5.091883243363946043e+00
4.963233347339515156e+00
5.244462631889148518e+00
5.336528006452973649e+00
5.390323319761971987e+00
6.122976020355900495e+00
5.644392142752930219e+00
6.026539496608358526e+00
5.654386852065479196e+00
5.726029106559527904e+00
5.655128727732043892e+00
4.745859841734483275e+00
5.190555472476433785e+00
5.283816688057746624e+00
5.759265873556888238e+00
6.015362564195544159e+00
5.491303897742857210e+00
5.223956084237246777e+00
5.681186266049410349e+00
5.581535715662072406e+00
5.812532951940635684e+00
5.641429750528709874e+00
6.443110111615982127e+00
5.438168782724764228e+00
5.674603316350899540e+00
5.279166207187796722e+00
6.123972125316351267e+00
5.737667250629675308e+00
6.262065646285197573e+00
6.156286805271585116e+00
5.463786704850382314e+00
5.652175504166507380e+00
4.830441243502654025e+00
4.775218277674240674e+00
4.380484301332538521e+00
4.828583727102806478e+00
4.785541474283729002e+00
5.350034272388937140e+00
5.793510620936093147e+00
5.419809720837766243e+00
4.812260712790303430e+00
5.608713559653272895e+00
5.166648749052292544e+00
5.467141076319231630e+00
4.950101631714852957e+00
4.601121764407362313e+00
4.658191609116576259e+00
4.994671180248301035e+00
5.134728725842491848e+00
4.817319063659669887e+00
5.190521176699040673e+00
5.565625565643537165e+00
4.706613506705455308e+00
4.914428173548510692e+00
4.837174767127345731e+00
5.008447878914769724e+00
5.704069499052040193e+00
4.853526535979399981e+00
4.476269087180569706e+00
4.200085598863401160e+00
5.322805563627238890e+00
5.163713912907129000e+00
5.256581398862552490e+00
4.712987416109295502e+00
5.305787163128727002e+00
5.124460429382925675e+00
4.953660256147049523e+00
5.026736594309811679e+00
5.584982778505875878e+00
5.239514477375585066e+00
5.574990005808452942e+00
5.403603348465384926e+00
4.820491014342175973e+00
5.242121427142377499e+00
4.768939858457499348e+00
5.480301111430718741e+00
5.380249709416305315e+00
5.200523508646051951e+00
5.231133986960330162e+00
4.590441881937227464e+00
5.125629576172592294e+00
5.089566047141401484e+00
4.953206603995704782e+00
5.319809166725914196e+00
5.787004434147795529e+00
5.103471561560653846e+00
4.920717876009232938e+00
5.095175008641808390e+00
5.258815647848702923e+00
5.050496674171809808e+00
5.377348456770727481e+00
5.099929753340641803e+00
4.558485265553678722e+00
5.569969582500413630e+00
5.339484727943859532e+00
5.433514470722318634e+00
5.559472051170522455e+00
6.022619931259575843e+00
5.566208173316720575e+00
4.896308137879927358e+00
5.159661077109850780e+00
4.689670994576566443e+00
5.405023525217564462e+00
5.485753442053120210e+00
5.287698694777415831e+00
5.007376790915308185e+00
5.663948110717806017e+00
4.536828967708501636e+00
6.107575077065529712e+00
5.949398672001974475e+00
5.416734275800857645e+00
6.035387600218430570e+00
5.749800186640955602e+00
5.773210949666092162e+00
5.942817876325446669e+00
5.809708327837131314e+00
5.627626916310358496e+00
5.759139007348442085e+00
6.047427660986364195e+00
5.970994237517092351e+00
6.446188727032163612e+00
6.244805113171909561e+00
6.025959985565915389e+00
5.507846280841403264e+00
6.135191613427148916e+00
6.130764625019386571e+00
5.812809272346582290e+00
5.722577196495952201e+00
5.598337362081876378e+00
6.193423250014256531e+00
6.606233437298640432e+00
6.474927714696393721e+00
6.633640370692037713e+00
6.597354423558267733e+00
5.610584882930685247e+00
5.851046179578290207e+00
5.517350236765523164e+00
5.916211027510785314e+00
6.408851898282073911e+00
6.064163942903507021e+00
6.089854417912239803e+00
5.595941971094315903e+00
6.125709516499758145e+00
5.625640310317870707e+00
5.077620534493010318e+00
6.055109308138288959e+00
5.947464598978372763e+00
5.697274316447361819e+00
6.162023091522920382e+00
6.583890132280852292e+00
6.060523730051047053e+00
6.502284891906297659e+00
6.381481538976414569e+00
5.973212231545137918e+00
4.932434814181310578e+00
5.483502465796858516e+00
5.688737348405361161e+00
5.227570673747779395e+00
6.109626448929096121e+00
5.511635307588067967e+00
5.258453591043972253e+00
5.138067059571273631e+00
5.117786228386997927e+00
5.607408251321406745e+00
5.875768914383113994e+00
5.307246759916607992e+00
5.628486851600646546e+00
5.270068946409895538e+00
4.996857771338448551e+00
5.100474744630932200e+00
5.479678834649114094e+00
5.632657240426062195e+00
5.530519151489947660e+00
5.852929726602313032e+00
5.604952626486309875e+00
5.229264271915113227e+00
5.569812243183029032e+00
5.410950711339699737e+00
4.557847337058928971e+00
5.253408665388195509e+00
5.491912033474752874e+00
4.762282684765501983e+00
5.700239723679442427e+00
5.696684168797043313e+00
5.156738781891399448e+00
5.300101963001192296e+00
5.130262416607978437e+00
4.903975293381580336e+00
5.148300981814108113e+00
5.185553290598558185e+00
5.708148949751395307e+00
5.809238843814858555e+00
6.467392133676921340e+00
5.056819112170855668e+00
5.704878930108177926e+00
5.817377760217854465e+00
5.376546762582904648e+00
4.698565324590258996e+00
5.239829505897813711e+00
5.685781153231284080e+00
5.651360168943896589e+00
6.073340104062691758e+00
5.494050219361349185e+00
5.553369519611004002e+00
5.569270516446940711e+00
5.127212327295311844e+00
5.104293802745395681e+00
5.556021261870196959e+00
5.823617949011944184e+00
5.646453016466606023e+00
5.627137512641429140e+00
5.614192402283650907e+00
6.125848804886881105e+00
5.990176895431549298e+00
5.346530902004973385e+00
4.876450353941498506e+00
5.179221568934925024e+00
5.599902403185460287e+00
5.309119451811705304e+00
4.955392679866345240e+00
4.883513112777838394e+00
5.338791715675282212e+00
5.392535707657906130e+00
5.597212877420742139e+00
5.384006527698765865e+00
5.381031706481450350e+00
5.794502768838905027e+00
4.788258292471678779e+00
4.930622811484472123e+00
5.878777098991016636e+00
5.360928390372760255e+00
5.533040968560971606e+00
5.520792144786381250e+00
5.890806798001357869e+00
5.078379488993183699e+00
5.290681496289012742e+00
5.538089507145522283e+00
5.390196133404752565e+00
5.010861122077683305e+00
5.834067858823678066e+00
5.434489027532292127e+00
5.975129011094819198e+00
5.694689827735487597e+00
5.916638202665990498e+00
5.633860914278680632e+00
5.533815227650507929e+00
5.233541303701303882e+00
5.722388477462208023e+00
6.027896653978011443e+00
5.600870090804667356e+00
5.615005037968809454e+00
5.318439896764033392e+00
5.534203282266026314e+00
5.009781737086735909e+00
5.100053363758954461e+00
4.824785310748566758e+00
4.685035208846370480e+00
4.883027888333146826e+00
4.611584383729194769e+00
5.130582408978683340e+00
5.152007003936635243e+00
5.139338031908447846e+00
4.952387467545041666e+00
5.159890202748480981e+00
5.384762938489942030e+00
5.099118001493764041e+00
5.504932924956438711e+00
4.892648601944046050e+00
5.360993741165975379e+00
5.252700573765459069e+00
5.162252177328343627e+00
5.147082198096460282e+00
5.249057190783255500e+00
4.988694173560686451e+00
5.277852563401832953e+00
4.785073239797384304e+00
4.907942325836663677e+00
5.679893911565179643e+00
5.009486903871233743e+00
4.544546397105111879e+00
5.476633321048921310e+00
5.154775111003551125e+00
4.807833386673875609e+00
5.379030697398668792e+00
5.001075949794743458e+00
5.589101272581967983e+00
5.022348288135329852e+00
5.311103196230958723e+00
5.416467710376564604e+00
5.461687996497768260e+00
5.330768659063916282e+00
4.896138674243410982e+00
5.239799485980910276e+00
4.841461053406724169e+00
5.680157330764775914e+00
5.111678353784903095e+00
5.431851651313454710e+00
5.327164841420743535e+00
5.481138659468627772e+00
5.701851529964923948e+00
4.513493925514122651e+00
5.315875671334244323e+00
5.340147880710128803e+00
4.848288806892042224e+00
5.350963633629301164e+00
5.568277635006181114e+00
5.291148336378685535e+00
5.290852827377546141e+00
5.224403370734256313e+00
5.355394625457440050e+00
4.705939168855473476e+00
5.010682771597565477e+00
5.129020131897014778e+00
5.390924359712661484e+00
5.020437759135097266e+00
5.276409434353861450e+00
5.505745050366117610e+00
5.603073322658675082e+00
4.486372644009511745e+00
4.761376117488428150e+00
4.837917682572152600e+00
4.977155673824415594e+00
4.983177133362808320e+00
5.106488781595377446e+00
5.115499097167341525e+00
4.578737695742943536e+00
4.756622246338002569e+00
5.169912764176935127e+00
4.823921389408343252e+00
5.090284762047439848e+00
5.133620500637345430e+00
5.182455252558311187e+00
5.482764062386839221e+00
5.407793471336292512e+00
5.054812218662818601e+00
4.958041152872392665e+00
4.912625220422310868e+00
5.326763756828919227e+00
5.291215557500374089e+00
5.295040096677759323e+00
5.869192753223526182e+00
5.577237314806008150e+00
5.213896632989277968e+00
5.220642318724997288e+00
5.226218035330971290e+00
5.599070590913678203e+00
5.139765586405645514e+00
5.280234593661147890e+00
5.468664811430961059e+00
4.713439773641471042e+00
4.958053638480958369e+00
4.975981388703160313e+00
5.444672643446767601e+00
5.039392472818666313e+00
4.947242532548458804e+00
4.901753653745122286e+00
4.867429907884613272e+00
5.148722312055478589e+00
5.431780306384630386e+00
5.058435285626283751e+00
5.248065005596123989e+00
5.306908684517940067e+00
4.784847755844474193e+00
4.209003974389656122e+00
5.035865056677451435e+00
4.965435943486927073e+00
4.678584014857011475e+00
5.062735781926954282e+00
5.451702971828505717e+00
4.620311322478793947e+00
4.548642921055607857e+00
5.286903312460849769e+00
5.327964372183848774e+00
5.153274069748286834e+00
5.136144805309279526e+00
4.890446143793655942e+00
5.023836231067942748e+00
4.781432063927347542e+00
4.960783996107769767e+00
5.555463909718821647e+00
5.704053642332953089e+00
4.761290516125629146e+00
5.438633642868305529e+00
5.462187416788742311e+00
5.320146010102340561e+00
5.071247238010522018e+00
4.850243024049417429e+00
4.662970964109839578e+00
4.820461910278154072e+00
4.954455388857807563e+00
5.019918669140768230e+00
5.154315420850696938e+00
5.319290554857874831e+00
4.988580393139066871e+00
5.348368980819094176e+00
5.301876390362063596e+00
5.368592526459902814e+00
4.846233653326858182e+00
5.036930266194326933e+00
5.674123728230343389e+00
4.916030670594668806e+00
5.268454779034689395e+00
5.149813422472938385e+00
5.108735671049142724e+00
4.930492599687908317e+00
4.825069984907431220e+00
5.347876571893419140e+00
4.904087719399602641e+00
5.199737664736611364e+00
5.319605066893580592e+00
5.210079663633159441e+00
5.157608315313966685e+00
5.204883972577206031e+00
5.487731880263198470e+00
5.482736704324225663e+00
4.899503192796833773e+00
4.695078555225571826e+00
5.013419138227454219e+00
4.796725151220583960e+00
4.899020169857203122e+00
5.840290388377100683e+00
5.137194549080488670e+00
5.905785030762806365e+00
4.805378367442354026e+00
5.249868064735782269e+00
5.544457066226966546e+00
4.920131800470310068e+00
4.828460828499129498e+00
5.152866968051741381e+00
4.961238890616375130e+00
5.229392238407291060e+00
5.003317681577066800e+00
4.913668194213416385e+00
5.004048591044545802e+00
5.196351230977509950e+00
4.934626896126371953e+00
4.764634567107651542e+00
4.954006570524922104e+00
5.210784568677756745e+00
5.043313081797608177e+00
4.819464979409858074e+00
4.910182083324761138e+00
5.613780203596069995e+00
5.171577567275399190e+00
4.873387433873717534e+00
5.034707457080464188e+00
5.766507984638997719e+00
5.175182107417169775e+00
4.951351200141415276e+00
4.611608838081641792e+00
4.812634305941993595e+00
5.132340971716878641e+00
5.126760843190977468e+00
4.650052503080074118e+00
5.515921673741755349e+00
5.580182390462545605e+00
4.811722183549774989e+00
4.764454676451420845e+00
4.688555518376212206e+00
4.937326074213685523e+00
5.260761342606102176e+00
4.968664568464584264e+00
4.762108231286347859e+00
4.676240029289118638e+00
4.869903870640243326e+00
5.078528404917140193e+00
5.439578118002515339e+00
5.131914260748521528e+00
4.867081157000477276e+00
5.486547134988271068e+00
5.647697122326718500e+00
5.582296841194049897e+00
5.572308979875758794e+00
5.973195862527723499e+00
5.095981443688861745e+00
5.756951352975535841e+00
5.034488573310204274e+00
4.457609397654835881e+00
4.325711154544784165e+00
5.278871715485243143e+00
4.759493316818146802e+00
4.998897443841124222e+00
4.962231129606227142e+00
5.204287688421687541e+00
5.941530948025705250e+00
5.274066636302165101e+00
5.135152728557071278e+00
5.233711998232744911e+00
5.739877105716334249e+00
5.118714233716613826e+00
4.783214157163698133e+00
5.346832317544595092e+00
5.033756196936542970e+00
5.935598465061870499e+00
5.367937104067993737e+00
5.169717851800590402e+00
4.597560364794037291e+00
4.487988479472742931e+00
5.041580248963861699e+00
5.292030982503587389e+00
5.800840850433073292e+00
4.641728599682632073e+00
5.121484030015500899e+00
4.857630543038728987e+00
5.125218517819932984e+00
4.956929812879535824e+00
5.530580722855807707e+00
4.848539986151346071e+00
5.146609364732181113e+00
4.690630244926897952e+00
4.486152831858199796e+00
4.969984784927719446e+00
4.816860351226169179e+00
5.153230644960967055e+00
5.279820900724728538e+00
4.467443666027923754e+00
4.924018201115875293e+00
5.062542087919476685e+00
5.181082888822682975e+00
5.027406453445032675e+00
4.667136455887870738e+00
5.207490640280549421e+00
5.035275962640080039e+00
5.135547785790796738e+00
5.258717866460604462e+00
4.930349890031237692e+00
4.786742887450638584e+00
5.502061434690560304e+00
4.972875409399758695e+00
4.349920125366257828e+00
4.878373430674900035e+00
5.390058023249094887e+00
5.283488202797415489e+00
5.960436519463954141e+00
5.240880343516047368e+00
5.019899188564380665e+00
5.078012286228649863e+00
5.435557797286837634e+00
4.924017879254690477e+00
5.115853944751037830e+00
4.974874846954919327e+00
5.019056112701714589e+00
5.182682740661554988e+00
5.299109431998759057e+00
5.205536868154013064e+00
5.097827906362922157e+00
5.165643161998658250e+00
5.146701477965326177e+00
4.757641115500050866e+00
5.171755255268327467e+00
5.092287829616848782e+00
5.658344416854390602e+00
4.861768898205708567e+00
5.210305743138477830e+00
5.117227032695025990e+00
5.106753300900123804e+00
5.243099615703934901e+00
5.100907387455972497e+00
4.825863531658429295e+00
5.317285846801514282e+00
4.816495940586412949e+00
5.138330870284997687e+00
5.354909146235110384e+00
4.889664133280531289e+00
5.479014114183797801e+00
5.492905684174793635e+00
4.639985674982360919e+00
4.493402767131278175e+00
5.220703804727706121e+00
5.302761612188070295e+00
4.803480434148838185e+00
5.025882870195670371e+00
5.559797980077474833e+00
5.230442053318424378e+00
5.136757270185905888e+00
5.339198731647958773e+00
5.257929939608833259e+00
4.794521183551940346e+00
5.307247559584827634e+00
5.529338715976315655e+00
5.296664249607557551e+00
5.144927225578056706e+00
4.960025607558758765e+00
5.155781761138429786e+00
4.630932699542485764e+00
4.840357111179510952e+00
5.118095777269530799e+00
4.594333372039132612e+00
5.105424838016374700e+00
5.015620579947245972e+00
5.024767040196240764e+00
4.825295091945174697e+00
5.121056756092785989e+00
4.950880281585400056e+00
5.373860575192027866e+00
4.609648366590602286e+00
5.773065204292594288e+00
5.322718514088939479e+00
5.591978300733225993e+00
5.729350612132640741e+00
5.417912426326635611e+00
4.941461538442180945e+00
4.773660711511903187e+00
5.368086105135175146e+00
5.170351016925968324e+00
5.677790006648578469e+00
5.388364621382112141e+00
5.812954072946686424e+00
5.086837467507410615e+00
5.027752910836620792e+00
5.279561856948273402e+00
5.155885671838531970e+00
5.283637349434449071e+00
4.828675256042305186e+00
5.196465658619396244e+00
5.270644974713744269e+00
5.565368535090177815e+00
5.079003420840994210e+00
4.453538883604274190e+00
5.180858018324022929e+00
4.837264688409002922e+00
5.035795697078709665e+00
5.214177415513491454e+00
4.970564650913616767e+00
4.820313496155629096e+00
5.357730393090544219e+00
5.229344856428957300e+00
4.773740596669658665e+00
5.197049106418201170e+00
5.030761939135425465e+00
4.494827517047498944e+00
5.348444723282200997e+00
5.336764243343681713e+00
5.208708297715796576e+00
5.251824458083002689e+00
5.256685579022582822e+00
5.362205277032262352e+00
5.602110567351959780e+00
5.049176950623811777e+00
5.402737932076209226e+00
5.423253318414656299e+00
5.277845470826292740e+00
5.279978300872541830e+00
5.343533249605933122e+00
5.096808161563886053e+00
5.117680015016175865e+00
5.290261615545709617e+00
5.654139051713202413e+00
5.377226538202933170e+00
5.151465466356121681e+00
4.989479156199589482e+00
5.886111972674072490e+00
5.031059976486950802e+00
5.535908938493235176e+00
5.658255868887233753e+00
5.011346087678237637e+00
5.515704536090058063e+00
4.771393540333938255e+00
4.789066564525231051e+00
4.979798551937690831e+00
4.633705238485016586e+00
5.158930661750872559e+00
5.360553982845512877e+00
5.161633701464118040e+00
5.129692856698831349e+00
4.909066355074205745e+00
5.048117356857120264e+00
4.807185868403101914e+00
5.331545168022584491e+00
5.018553968502452278e+00
4.900140533034454293e+00
4.410314163682073740e+00
5.112014968612383470e+00
5.386527823908989099e+00
4.634323769986440134e+00
5.024211652859414734e+00
4.804912562943215448e+00
4.953016274584377321e+00
5.192645643162054014e+00
4.731944096200126459e+00
4.929179499721146662e+00
4.592360075571015443e+00
4.678679164086571696e+00
4.932255111655459601e+00
4.293155433288728950e+00
4.562857522148256351e+00
4.252676275347739399e+00
4.742358341965891455e+00
4.424638064155005601e+00
5.145384102450334396e+00
4.819272063181458066e+00
5.061613249608798881e+00
5.251150518889229346e+00
4.967226244415946290e+00
4.716721757338341092e+00
5.617199117017118049e+00
4.624156609091767400e+00
5.442871570192059139e+00
4.540351034830139021e+00
4.969688633709060888e+00
4.836288919219813742e+00
5.158018748163822664e+00
5.453016195666767096e+00
4.911582340441349004e+00
5.122632561012711250e+00
4.871690984625561605e+00
4.838936929337481985e+00
5.015592242855619887e+00
4.887138217212783076e+00
4.590173831428149498e+00
4.207945436492438240e+00
5.168697774172055226e+00
4.867443430322225595e+00
4.478869945063868485e+00
5.430233406142286334e+00
4.729554106001309322e+00
4.891015228543467153e+00
4.475477987816499414e+00
4.657741641346457406e+00
4.989249426589455361e+00
5.162931363517578198e+00
4.298490236933029784e+00
5.651205690252932179e+00
5.404511575028103643e+00
5.316603867605877554e+00
5.258147194238417477e+00
4.991966433619665189e+00
4.581596162151705620e+00
4.960583806211271707e+00
4.558396567825384160e+00
4.964925764463943736e+00
4.957662250643696034e+00
4.861566150320311586e+00
5.187371862543820988e+00
5.120895790357169908e+00
4.551835886690048127e+00
5.421156950990762446e+00
4.538042191403965475e+00
5.119586479901271581e+00
4.720564956971688098e+00
4.456347561518832379e+00
5.423540382616020672e+00
5.395900857948547014e+00
4.262255168547370410e+00
4.379746711208392540e+00
4.944504126856172910e+00
4.695622134097356515e+00
5.115367591359350818e+00
4.654504197387502096e+00
4.825695374245907665e+00
5.012556805779787794e+00
5.008342850544257985e+00
4.486198470318675469e+00
4.823509485293016041e+00
4.845418312778106973e+00
4.950592104333733090e+00
4.997437887972646209e+00
5.415567585753590762e+00
5.032327127982053838e+00
4.713947758202249538e+00
4.994079594555919321e+00
4.311323569054693827e+00
5.382233357407941732e+00
5.179247957589121931e+00
4.888217949421903796e+00
4.383222938943263536e+00
4.853174830657062344e+00
4.868409386486230339e+00
4.877652410206320788e+00
4.905720142177566245e+00
5.259944783844122895e+00
4.709664905381757194e+00
5.183030916830968060e+00
5.066647558252301842e+00
6.227959369935567757e+00
4.862870943837428683e+00
5.954109453989878453e+00
5.495541695244289038e+00
5.133628014241520710e+00
4.941811279903915555e+00
5.602308238982828037e+00
5.453390307709605977e+00
5.278517625157824078e+00
5.702264055389315800e+00
5.016412833965130602e+00
5.035462699046624913e+00
5.495649677848574832e+00
5.288617490511883901e+00
5.364504596334151110e+00
4.970240487478911007e+00
5.602005907536531382e+00
5.341722477517122591e+00
5.916994049547587231e+00
5.784423877475568965e+00
4.944999103782997452e+00
5.566334782091573175e+00
5.447678118738273234e+00
5.168420386382758913e+00
4.915517022883317821e+00
5.417489493815404344e+00
5.845069560960625132e+00
5.730817147303009840e+00
6.133642644087621498e+00
5.910393275988647055e+00
6.047071258681295802e+00
5.711726276974232519e+00
4.888398211411219663e+00
4.904293182787608174e+00
5.473071184801732159e+00
5.930843780203195692e+00
5.411683558748399570e+00
5.166287788346877186e+00
4.858345600484593518e+00
5.631133843333663513e+00
5.746376368536522783e+00
5.374788708603384535e+00
5.055018935787400913e+00
5.960022243318389812e+00
5.558321037078576943e+00
4.598478150758967153e+00
4.932502377195565835e+00
5.492097986628520445e+00
5.175368133768933454e+00
5.292395471314921274e+00
5.749961368580797760e+00
5.505735738577962834e+00
5.493543600142438699e+00
5.829113892378186890e+00
5.365377531791786225e+00
5.454090503455921279e+00
5.635886398746670523e+00
4.797317664037338503e+00
5.341757921044879787e+00
5.071860096841113830e+00
5.488172987181296314e+00
5.170548914908729365e+00
5.083178521206134448e+00
4.257496687639685362e+00
4.945296108328895102e+00
5.517801099618557359e+00
4.823788607938456430e+00
5.116643218284410821e+00
5.157839281469157378e+00
4.941007685909564628e+00
4.709313043840730018e+00
5.160491520804042942e+00
4.434641590859349058e+00
4.933364995622768312e+00
5.294712722548351458e+00
5.066876242603528979e+00
5.614097860049898081e+00
5.210078022377922835e+00
5.379265511984348436e+00
4.972419268411727877e+00
5.170014040379268927e+00
4.672875346704039146e+00
4.897452333372565469e+00
5.235918132380469991e+00
5.418817341185944159e+00
5.556848714465422390e+00
5.375627971636817826e+00
5.557660302565466282e+00
4.465161061175013657e+00
4.997986611371303844e+00
5.990236846411995053e+00
5.560233364671254286e+00
5.395530740356271338e+00
4.963864000790755071e+00
5.383130950446499696e+00
5.077166014868398136e+00
5.097725101347267085e+00
5.270437850996867013e+00
4.936709004675416956e+00
4.784030425421819999e+00
4.631858405887987473e+00
5.971752638937830149e+00
6.452960440397720099e+00
6.190803573516767244e+00
5.891008514116279571e+00
6.386858295207867187e+00
6.604347338755641061e+00
5.859897224624784684e+00
5.003876861488955718e+00
5.668028512455696166e+00
5.622505808095246138e+00
5.555857512208752347e+00
6.028735567546324781e+00
4.979256172279404424e+00
5.335077515039261087e+00
5.949482471435934450e+00
5.730001097233801133e+00
5.258604166445740802e+00
6.057272809783399659e+00
6.204947646411453022e+00
6.165966893362181622e+00
6.470568807297461866e+00
6.703171855628103692e+00
6.212813205793333182e+00
5.631121505770030566e+00
6.622420785941510069e+00
6.039311312116915964e+00
5.829131259100554630e+00
6.262337246556812786e+00
5.681507683703753919e+00
5.715240912218438218e+00
5.850949587662747753e+00
5.451768942191832501e+00
5.699384706543265011e+00
5.719403156853080539e+00
5.210597407667221681e+00
5.437148622102737860e+00
6.137299542689570231e+00
6.354014943426916417e+00
6.471122290383654274e+00
6.261082773250654654e+00
6.241123019218346890e+00
6.497450230515037894e+00
6.709751414006964509e+00
6.057596862595644893e+00
5.999672963810865234e+00
6.218402650361625206e+00
6.737535780787541562e+00
5.653842627121820286e+00
6.913815956256582851e+00
6.429324969513272592e+00
6.631118969015783904e+00
6.467052936113964812e+00
6.587296142823143796e+00
5.840891292579855509e+00
6.227638921193284993e+00
5.974316590234452384e+00
5.966999581853910328e+00
5.837329513741096321e+00
6.127099305196662016e+00
6.034709336713627970e+00
5.993609723189218919e+00
6.431260833937225030e+00
5.400007750542568985e+00
6.401397392054056112e+00
5.883779121543239121e+00
5.807815222525362309e+00
5.799965628813276375e+00
5.620377785504007129e+00
5.418886882718324749e+00
5.883598980081390373e+00
6.467100799619760032e+00
6.170535577919417314e+00
6.157520762910848156e+00
5.596427957984914769e+00
6.469257665208258956e+00
5.628747196560063060e+00
5.725794598808642277e+00
6.157227932891070843e+00
5.710844781923092306e+00
5.708897896047964160e+00
5.978534899866223995e+00
5.927352571006938575e+00
6.069678626263224963e+00
6.250427243759368423e+00
6.056364417142682477e+00
5.908601935523039472e+00
5.302472495777089456e+00
5.543911820307979355e+00
5.943480490415412376e+00
5.620864654309304598e+00
5.966675779452780937e+00
5.383660682437149347e+00
6.109303376487271287e+00
5.746131279571470962e+00
5.758680416106023436e+00
5.734325021404371725e+00
6.349167081466728035e+00
5.680536710765077935e+00
5.553687021044047434e+00
6.138564255061076835e+00
5.725328416496054729e+00
6.247633550071361341e+00
5.483220077093228007e+00
6.031652422316293283e+00
6.447780427095360700e+00
5.844459674670382299e+00
6.321994288599668721e+00
6.049163013748417583e+00
5.350535399089283217e+00
6.025451389440216410e+00
5.972002506864942717e+00
5.613403100973908266e+00
5.476563378484987865e+00
6.143320083340013227e+00
6.121433565535198795e+00
5.392906244979388752e+00
5.490165677343787465e+00
5.905156050010857527e+00
5.908029804032508103e+00
5.875902345076081446e+00
5.500438876342426120e+00
5.928731059568134398e+00
5.318020561610555141e+00
5.601201325386347740e+00
6.108165452789560135e+00
6.215001832667771176e+00
5.728261615321859068e+00
5.727305374085815970e+00
5.249960815541768966e+00
5.901944060566868266e+00
5.820529486518823958e+00
5.798069508085649026e+00
5.603204617133090260e+00
6.166283550864937624e+00
5.068580389665227059e+00
5.430403549883625836e+00
5.123409865462655866e+00
5.108813736630188451e+00
5.474418216941045578e+00
5.290268999352688795e+00
4.942886373700711822e+00
4.790210624728223010e+00
5.381515071989054100e+00
5.465345703850959858e+00
5.744206453394993694e+00
4.972824050565865406e+00
4.215035598054471144e+00
5.665731098907232699e+00
5.241336116099604148e+00
5.544051175471897075e+00
4.915401442458613879e+00
5.589367113935399978e+00
5.664758790615503692e+00
5.779005597741456945e+00
5.146840251721476633e+00
5.600066803044795094e+00
5.532219931259759527e+00
5.728943844024828813e+00
5.997414106932309252e+00
6.712861293372692550e+00
5.219444662506042221e+00
5.348505471432210001e+00
6.006034193722085135e+00
5.228463138054416426e+00
5.414093403997485510e+00
6.048032843883478726e+00
5.676086282785614223e+00
5.619142597218813151e+00
5.648323860710759092e+00
5.030813612725421713e+00
5.996368858205023855e+00
6.236294574334917407e+00
6.021015726134588242e+00
6.141267308320798257e+00
5.492037395506368824e+00
5.520749992012130569e+00
6.159647395547779070e+00
5.389079202777360855e+00
6.019227160221781503e+00
5.524060328035217182e+00
6.188025058508308085e+00
5.811886814787341926e+00
5.940024099292330106e+00
5.697571046797841099e+00
5.946061802224959614e+00
5.662608230486923411e+00
6.537950845695992719e+00
5.973586307880784041e+00
6.083270514102670390e+00
6.793741363531390576e+00
6.176694014058837112e+00
6.460873978617594382e+00
6.341430018859634643e+00
6.103945897086500594e+00
6.153085214458045016e+00
6.149600758069141193e+00
5.927891925672514439e+00
5.869283340261599591e+00
6.300244748519832072e+00
5.609570055759373730e+00
6.033552482183775822e+00
6.560622595208667640e+00
6.245490795186542599e+00
5.317432705582965546e+00
6.343033017015379471e+00
6.446541938727795795e+00
6.315927005393962901e+00
6.380946829480043547e+00
6.414895740620162101e+00
6.035014726471571223e+00
6.984635335702532366e+00
6.938983788270430608e+00
7.266296478594189701e+00
6.877998818915335377e+00
6.729584849464628427e+00
5.982599504425233583e+00
6.042335151793710502e+00
6.587135926917294881e+00
7.237148613500435701e+00
6.564760325394635387e+00
6.313451840914377833e+00
6.473354048201282573e+00
5.661480016256747128e+00
6.514336178394432686e+00
6.003608101812030640e+00
6.280696172896673701e+00
6.216971274299622152e+00
6.080181105944388875e+00
5.488046636792474509e+00
5.545519879308387523e+00
5.280091288561473917e+00
5.017041523504006229e+00
4.832474367992974251e+00
5.813394593939368526e+00
5.426720611431140817e+00
6.129308834243762938e+00
5.939988932049391046e+00
5.599269097331372791e+00
6.411540022764381064e+00
6.010752404609355004e+00
5.740319526902521119e+00
6.563380033582768114e+00
6.244242067358227288e+00
6.121177202464584965e+00
5.932802928631616624e+00
5.710571296614651793e+00
6.223340170444780384e+00
5.760554338770225158e+00
5.842044496996022573e+00
6.085887812133446317e+00
5.797539771573615219e+00
6.283354056925587017e+00
5.990160797960873751e+00
5.055835470091111006e+00
5.626845856005993518e+00
5.004667414865635600e+00
4.957737030415852786e+00
5.584025909330065929e+00
5.393083543626277176e+00
5.180079535813987945e+00
4.830211957888757013e+00
4.685715902544871803e+00
4.656471155405330187e+00
4.949956379574154575e+00
5.253283358606755549e+00
5.774010582929156143e+00
5.848480710426009921e+00
5.191670511077927763e+00
5.479356390179872527e+00
5.884476015021014916e+00
6.278462168828255585e+00
6.381708090124676325e+00
6.606980018657666598e+00
6.204469966619128307e+00
6.017559783499978110e+00
6.248425362377968639e+00
6.456518611528851537e+00
5.842601253783941573e+00
6.222445173589719047e+00
5.829734704119967859e+00
5.869088406106329536e+00
6.041601827537536273e+00
6.036750995392528019e+00
6.574613987434268836e+00
5.822302333191494483e+00
5.888873677182579591e+00
6.361455514004983769e+00
6.542732711637618159e+00
6.075215921661487606e+00
6.093441623381174566e+00
5.638021801935268584e+00
6.713429880221744916e+00
6.194981845633401818e+00
6.345563606012611046e+00
6.179675563040364139e+00
6.874248014937011320e+00
5.927110527575748300e+00
5.840141373746875253e+00
6.301469344714381471e+00
5.812545362483079181e+00
5.862603770730204999e+00
6.075175724973492564e+00
5.772517485174408769e+00
6.274483722458422008e+00
5.886846243948062884e+00
5.695983246992491367e+00
6.191484599454183169e+00
5.905378104244842774e+00
5.969724432424516003e+00
5.369543204308276252e+00
6.020719093175018521e+00
6.387952948329569836e+00
6.429125694484082665e+00
6.283262092078035543e+00
5.735862096414917843e+00
5.625918017150265626e+00
5.855597879384792037e+00
5.881026248871508599e+00
6.152948911143399258e+00
5.268139302532963697e+00
5.813518837105122294e+00
6.444667581670012524e+00
6.127824153315072131e+00
5.725167056249751418e+00
6.226669518247955892e+00
6.283819929198706689e+00
6.564854542752323496e+00
6.186247478167209657e+00
6.472269117260066373e+00
5.949095074389178173e+00
5.535493098072600482e+00
6.056092065792403112e+00
6.051976889811164106e+00
5.769613579792705060e+00
6.022440442166196561e+00
5.880718962971051234e+00
6.614613332057281525e+00
5.818400734036587529e+00
6.514133346350611475e+00
6.485746501953481236e+00
6.163623287927755712e+00
5.946813703169074650e+00
5.756284960531406369e+00
6.271328486399535329e+00
6.030372254358726813e+00
6.046904924331279574e+00
5.868842524108127456e+00
6.175418367058448155e+00
6.103598755941580301e+00
6.265229241820825301e+00
6.419177453981123271e+00
6.212996819840790330e+00
6.077567503829913065e+00
5.529075521565108176e+00
6.441005975442546827e+00
6.690281973980735764e+00
6.320180728031226103e+00
6.116907639778550454e+00
6.195781409124242245e+00
6.808087412825551965e+00
6.274453316233274514e+00
5.744298567103053976e+00
6.533335465613437698e+00
6.655957045957023865e+00
6.953050991639809553e+00
6.818283220122864030e+00
5.973613748466013895e+00
4.974344346467231226e+00
6.558394239338638521e+00
6.636176328929414225e+00
5.672359005369435714e+00
5.427694644750229891e+00
4.828914952982094277e+00
4.944574820636498558e+00
5.182774487448702061e+00
5.053804075935911300e+00
5.541745248405463009e+00
5.519984238527777087e+00
5.013731110493390375e+00
5.358024355365069269e+00
5.344170291583965060e+00
5.692789607405370766e+00
5.099108459466907384e+00
5.855193719014439857e+00
5.904363894446395200e+00
5.445495289680570394e+00
5.677126025125154740e+00
5.963284842738000968e+00
6.379591033684580026e+00
5.464497761257717023e+00
6.277643001743053119e+00
5.903550993840519290e+00
5.659704890659094545e+00
5.892828805766019862e+00
5.703468640359097286e+00
6.469710543551792981e+00
6.751676696114065734e+00
5.937645889825613033e+00
6.334696002440066032e+00
6.382379929424578435e+00
6.208158476305736251e+00
6.671825454297688474e+00
6.049984765783295693e+00
6.172184554717268234e+00
6.138713256162591669e+00
6.068763953308151216e+00
6.523759529615239749e+00
4.973857644995014482e+00
5.885796370295733659e+00
6.044133286314664844e+00
6.008892812120727456e+00
6.029170348235873611e+00
6.249698235886993025e+00
6.710020783961339497e+00
5.843973645718012477e+00
6.244280741572671545e+00
6.180219288207248418e+00
6.202983301496073132e+00
5.126157565048211850e+00
5.915643703560609090e+00
5.853659539029158587e+00
6.045491983374282619e+00
6.443009248446786685e+00
6.212241047639321501e+00
6.085128941601591457e+00
5.693629772757389240e+00
5.825359891779354093e+00
6.479776196020426760e+00
6.605107716323524336e+00
5.803150980846075058e+00
5.488353843591849746e+00
5.352002112047975046e+00
5.748338540616748205e+00
5.942975043671204993e+00
5.977116124911771244e+00
6.363598174390404871e+00
5.912952284350658338e+00
4.820731415754506699e+00
5.376334697666980134e+00
5.179997560699933778e+00
5.321138283714351047e+00
5.728064338821754475e+00
5.730388772125883712e+00
5.439468382480153075e+00
5.236271149966252203e+00
5.242559210174919215e+00
5.965017744458199545e+00
5.490922054655235307e+00
6.186257078164640433e+00
6.071363767083239438e+00
6.004500813428853334e+00
6.254242203528235677e+00
5.203759509107268144e+00
5.605856869688121691e+00
5.570790754878280460e+00
5.304476533354564260e+00
5.508276535141159336e+00
5.754848737309576023e+00
5.837780299555851649e+00
5.058097906057588133e+00
5.629109604508300002e+00
5.529783157412215822e+00
5.833124342929945527e+00
5.693223276698316404e+00
5.300865144410305874e+00
5.599496427079061256e+00
5.837262852056778861e+00
5.008431333483469139e+00
5.349596204298205926e+00
5.322017167904959045e+00
5.290343254297057207e+00
5.574961220805159989e+00
5.046971664324771290e+00
5.543894860287851500e+00
5.942139466598153064e+00
5.491198909779515525e+00
5.496500243913389205e+00
5.673452709198367749e+00
5.380776573807179552e+00
5.440632996083990314e+00
5.128881006501069706e+00
6.014526535902372295e+00
5.392690693117128120e+00
5.141830527973604070e+00
5.246666358416201881e+00
5.750408273430113404e+00
5.284986462792914175e+00
5.542823929954990625e+00
5.250336375043424653e+00
5.106496578183477908e+00
4.875736601219245792e+00
5.094271286571737889e+00
5.315179747150293288e+00
5.183789517747144693e+00
4.935382306727276180e+00
5.641145407573986859e+00
5.508222785613514638e+00
5.743415422194894759e+00
5.629539611598584514e+00
5.781408477597150153e+00
4.945370418924486700e+00
5.289564146383558985e+00
5.135860098601927604e+00
5.944478213371834130e+00
5.887194934643685151e+00
5.630437069379606640e+00
6.157593811013012619e+00
5.564945813315278933e+00
5.865394053765494498e+00
5.785675521288743184e+00
5.333355172862837890e+00
5.297761695926726411e+00
5.566979988945971236e+00
5.283975097885146965e+00
5.242102716593058709e+00
5.436226956796105014e+00
6.178260682985443175e+00
5.384710834997538775e+00
5.824369902709434221e+00
5.704291943456780700e+00
5.878597386688932502e+00
5.386807582440124698e+00
5.713351517828231252e+00
5.436853163061297067e+00
5.564581232736696137e+00
5.923802363467916443e+00
6.057068303548401644e+00
5.706482594035122702e+00
5.771318971970961442e+00
5.682350324451264534e+00
5.811547160029514991e+00
5.083761704352708577e+00
5.121365861913113271e+00
5.964256880582523124e+00
5.727876648152295580e+00
5.360403429411970677e+00
4.885294834892985882e+00
5.553680552839429296e+00
5.573270275225104875e+00
5.526989468191017885e+00
5.444553631197440957e+00
5.563963510836527071e+00
5.388541546503422985e+00
5.275215849733887019e+00
4.934885323358524367e+00
5.633914417933089780e+00
4.811328501683443726e+00
5.389012120361182490e+00
5.189815479073447868e+00
5.808095193636255260e+00
5.695549489854523806e+00
5.572905425682026070e+00
5.278582234674812135e+00
5.699692142293681485e+00
5.494013808414098143e+00
5.405237126981646156e+00
5.756843284304994590e+00
5.517227839723974014e+00
5.009459937744058955e+00
5.375354606272641611e+00
4.698478695590354803e+00
5.315735674164243640e+00
4.945936103282161156e+00
5.334902718312870995e+00
5.583342108319115482e+00
5.604428848492879922e+00
4.893723449657394475e+00
4.857349030350530228e+00
4.931261391903664304e+00
6.013134622792264850e+00
5.237701443225652120e+00
5.241237425331746635e+00
6.810715297490145481e+00
5.071782829072541965e+00
5.500998752009604864e+00
5.278512899926170121e+00
5.643629169905185705e+00
4.902446718024473959e+00
4.993147133870704302e+00
5.015632483297161492e+00
5.744112192974601960e+00
6.256712444539171081e+00
5.426258137087758726e+00
5.408951018867198535e+00
5.916360481461818033e+00
5.472168876756875910e+00
5.882323658330387950e+00
5.594597784791372597e+00
5.357218899407018675e+00
5.478181592687573875e+00
5.294434351062148991e+00
4.842211790925217585e+00
4.978876184544168915e+00
4.836383769297889934e+00
5.356123250395649293e+00
5.575216300509382883e+00
5.772741075444866254e+00
4.449019316545221869e+00
5.095668485917739687e+00
5.737863090215356010e+00
5.780531260630930923e+00
5.171527179380325911e+00
5.369470027211074914e+00
5.048690281788748457e+00
4.675316489511257778e+00
4.617937740270446234e+00
5.107881663529568961e+00
4.963619368498399353e+00
4.396118066328526197e+00
4.879788483455459236e+00
5.361107306549989460e+00
4.864276181289468148e+00
5.380943141005952945e+00
4.815265546337498925e+00
5.019171827123958707e+00
5.686197833540817648e+00
5.614116738738649914e+00
5.007864289220487208e+00
4.984382314302492567e+00
5.251716054983783799e+00
5.055841811821863985e+00
4.891753215687259626e+00
5.634876098982016579e+00
5.784038103481292659e+00
5.068061631267560152e+00
4.909622539191846435e+00
5.468071713689607982e+00
5.533648740716674119e+00
5.116791569148827712e+00
4.662768373821952750e+00
4.798867449987808342e+00
4.854524899623402945e+00
5.319367911640961566e+00
4.303128818247437870e+00
5.276232665225840002e+00
6.161829141375977592e+00
5.648886554652428948e+00
5.974588807730508933e+00
5.272407224520048175e+00
6.300319223480354225e+00
5.839375237899347759e+00
5.234346409680879830e+00
4.990234156688216238e+00
4.865698062244127264e+00
5.163765102141545604e+00
4.880434006675784531e+00
4.925925155490994634e+00
5.234007051066455141e+00
5.235011976883211737e+00
5.125660147998967631e+00
5.500729412022853815e+00
5.150883203339981620e+00
5.645193495053771215e+00
4.748819487801103634e+00
4.839419331839624583e+00
4.500418948770539274e+00
5.575282206510518535e+00
4.822361648344548612e+00
4.919021270412042846e+00
4.543994392651326208e+00
5.001849158286035824e+00
5.048325180925361089e+00
5.195509248930177293e+00
5.376734264270885966e+00
4.859255498201375367e+00
5.036880723093321244e+00
5.293506903286136378e+00
5.409970660550854404e+00
5.063263147042910362e+00
5.198762997327498248e+00
5.283676727928617645e+00
5.166686452210535130e+00
5.612975719250085760e+00
5.113874381870042285e+00
5.343717728622769059e+00
5.455404292164682367e+00
5.403297553456286373e+00
5.584498530403211092e+00
4.610155806884164598e+00
5.616721902629110197e+00
5.302184869543733470e+00
5.585062113780250748e+00
4.569051697858948380e+00
5.383034703204388371e+00
6.412578867941511440e+00
6.074166189985845676e+00
5.435280931717949571e+00
6.266493013395747269e+00
5.418088244647958795e+00
4.751234382411975155e+00
4.902529466776061717e+00
6.034264886287664886e+00
5.328375127837709613e+00
5.368040430697567089e+00
6.082946377575963126e+00
5.930289995565283689e+00
5.639578956727270942e+00
5.660484947785723087e+00
5.603424654272812333e+00
5.549014983369181309e+00
5.391605534990708826e+00
5.365821693571668050e+00
5.602300551129782313e+00
5.610477622802350517e+00
5.765136380418184991e+00
5.673958450963697331e+00
4.653654983820645796e+00
5.131288359109022146e+00
5.296302673788914284e+00
5.254072123571781994e+00
5.392666532068204788e+00
5.718827806416662440e+00
5.467556318445024210e+00
5.095745968042347585e+00
5.593066397893355912e+00
5.363370648530840334e+00
6.853887931642430154e+00
6.947211782968086169e+00
6.735702226181019547e+00
5.135009289830190227e+00
5.096952529290233791e+00
5.084413195826079424e+00
5.224395017858543433e+00
6.080463256486166479e+00
5.373014602211553914e+00
5.167190027390947016e+00
5.467378519865545350e+00
4.459754427455918879e+00
4.822258682933276752e+00
4.728640353834006049e+00
4.440973009698798712e+00
4.909255589832863365e+00
4.321665971332802947e+00
5.010672499255639067e+00
4.689737797079709836e+00
5.290809244342799644e+00
5.083038212874218864e+00
5.000763735165049795e+00
5.058091593372378902e+00
4.766387647505647251e+00
4.908848734824800886e+00
4.985530494671341906e+00
5.269251910077238144e+00
4.698271824785955175e+00
5.708819692925474421e+00
5.153867759224862510e+00
5.590686323832015248e+00
5.299423213156494228e+00
4.897113355523726064e+00
4.942611246770809430e+00
5.147169426121188884e+00
4.879491605757579009e+00
4.509526756554620874e+00
4.414950324303539730e+00
5.169540784148271229e+00
4.900055853290822050e+00
5.614153749753996614e+00
5.516207075886276456e+00
5.274620276497143045e+00
5.512514345983100306e+00
5.273636154608912996e+00
5.589920758712092486e+00
5.113247690951779667e+00
5.088732948368221543e+00
5.483105376536894227e+00
5.765584894907382463e+00
4.968107315397477741e+00
5.213536337471545323e+00
5.245893106398862749e+00
5.128895544901451053e+00
5.647805978286973172e+00
5.172442093513959449e+00
4.945499993093235958e+00
5.588970067390106600e+00
4.984792808089156146e+00
5.735249129578026128e+00
5.494653728634520284e+00
5.583197163751911773e+00
4.950123776399826703e+00
5.052659215601242870e+00
4.888922150160376567e+00
5.424613674708894884e+00
5.351823976544801909e+00
4.763693872662639883e+00
5.342672871122749356e+00
4.976302111127457017e+00
4.803925019875657121e+00
5.773311033309499685e+00
5.026863755137136458e+00
5.134599678954466562e+00
4.901514872182093363e+00
5.035906938767184648e+00
5.183941736118708121e+00
5.113587105969124913e+00
5.499255003772185013e+00
5.003506023569602945e+00
5.856999810643323201e+00
5.600225902366927855e+00
5.491691081410738917e+00
5.404313588175575944e+00
6.102069840733677530e+00
5.570414053271398380e+00
5.584656749482943994e+00
4.973092615565328778e+00
5.521465702378891116e+00
5.320572021328384693e+00
4.689750912285517437e+00
5.934866173176928328e+00
5.382010549590456883e+00
5.113845373056399524e+00
5.054291888919568265e+00
4.978486638907258843e+00
6.004904017071686972e+00
5.851122841573615396e+00
5.431535911470104061e+00
5.392302625082593615e+00
5.486502805118668391e+00
5.097549152125515626e+00
5.719332669637099187e+00
5.169183950420398688e+00
5.428709515685914866e+00
5.348024748893915437e+00
5.269839132984116326e+00
5.325135088516806725e+00
6.044303958427985179e+00
4.795858135462710337e+00
4.811852893691416000e+00
5.936111306543235600e+00
5.773855422181085828e+00
5.582857179569595374e+00
5.182441865847416729e+00
5.046187230162606063e+00
5.232990747803552445e+00
5.361626697954898546e+00
5.423127319103721256e+00
5.348636551076412893e+00
5.164263756273268058e+00
5.138871831666160794e+00
5.578613600342156253e+00
5.398504952378194055e+00
5.848965110948320500e+00
5.526590932532835510e+00
6.031538609386745797e+00
5.534906366135200706e+00
5.644267921485413453e+00
5.416940993126935666e+00
5.721881276800433014e+00
5.240892654437578457e+00
5.262771345834667436e+00
5.220106071441960260e+00
4.870472281425138661e+00
5.052726886413228868e+00
4.781479364956714662e+00
4.956902725568880008e+00
5.342771744000317291e+00
5.266354960531056228e+00
4.889304523702509897e+00
4.899656684498420844e+00
5.946563335262544214e+00
5.282646494517273972e+00
5.596590866118264174e+00
5.394922137618237912e+00
4.707214998299686037e+00
5.736671834676249304e+00
5.510282506611964948e+00
5.302373086497315313e+00
5.525427405953390547e+00
5.548691483650101119e+00
4.906368521604775879e+00
4.742745324690115005e+00
5.205415407684697016e+00
4.437448084090664935e+00
4.495664867539511889e+00
3.980353192410127416e+00
5.403876514607011572e+00
4.985458970191485761e+00
4.563579844862208468e+00
4.469810853424126762e+00
4.996143910257497822e+00
4.362166953950220361e+00
4.221046533312375892e+00
4.639714942376703455e+00
4.597059802275704321e+00
4.537018721627826601e+00
3.837586954407167461e+00
4.577726821921409339e+00
5.122313439555485459e+00
4.872567593597402436e+00
5.118294491276918379e+00
4.868369490167506974e+00
4.797143083273170738e+00
4.588536082157830265e+00
4.514720158387064863e+00
5.282824289155860775e+00
4.720692502392337175e+00
5.590012676915199208e+00
5.597875824620445862e+00
5.279202949799125300e+00
5.599103722179360254e+00
5.321769240391208022e+00
5.137298237662008660e+00
5.328863122883910286e+00
5.407065782067098425e+00
5.714146388466221360e+00
5.316015132826204415e+00
5.490459271849094769e+00
5.467426822338720349e+00
5.545328138623194292e+00
5.602634434673024799e+00
5.301203675176301644e+00
5.200023761014681334e+00
5.427403801720996235e+00
5.346202422133123910e+00
4.924987753574247229e+00
5.014126434305117286e+00
5.318825818667516359e+00
5.671304379486010738e+00
5.641306935853209303e+00
5.716566238714099413e+00
6.119438176163755294e+00
5.934485203052017432e+00
5.909040368118449571e+00
5.945053495955841427e+00
5.611228522985293843e+00
5.379753617186005421e+00
6.072676432454123585e+00
5.117765176557241169e+00
5.440572859688701080e+00
5.152562618917211346e+00
5.161843161033100813e+00
5.518447816406403916e+00
5.601361850317903013e+00
5.507381762262101077e+00
5.428622062759093758e+00
5.344692931154169990e+00
4.564813331200761048e+00
5.199860077992790153e+00
5.125832561982960556e+00
5.535746750362550372e+00
5.662150033927001225e+00
5.609814502473209785e+00
5.344976375554132630e+00
4.789900787041495356e+00
5.705935688308667153e+00
5.074513105540493285e+00
5.310780759743723323e+00
5.410250163264273660e+00
5.337771085260852644e+00
5.240589078264228817e+00
5.419458152820305408e+00
4.939458732352753678e+00
5.170588502171192147e+00
5.257347024463475904e+00
4.938477169181971327e+00
5.199569946594951197e+00
5.325565282314054905e+00
5.143585583379644888e+00
4.952526503004195391e+00
4.946876405864945703e+00
4.935016279783901894e+00
5.215040708560265692e+00
4.319935986639404923e+00
4.989993026138014542e+00
5.323436996339150795e+00
5.086826805894258285e+00
6.780353623919606498e+00
5.511275371434171788e+00
5.060728640314236415e+00
5.003966354420549933e+00
5.136888992990535030e+00
5.533854757722064477e+00
5.592322583402911107e+00
5.836690591329853461e+00
6.158330172446270900e+00
4.850036349628466859e+00
5.293123256861468562e+00
5.514974891380029831e+00
5.976961934760606887e+00
5.262882967748057084e+00
5.304089913105273446e+00
5.244809535008944756e+00
4.888008527556854332e+00
4.749288969907171420e+00
4.983223778847085228e+00
5.075306245687577267e+00
5.343519048974253671e+00
5.646159384100698730e+00
5.598167659759676340e+00
5.054870010607328545e+00
5.710132072059086461e+00
4.372190580725259679e+00
5.248932193143702740e+00
4.676139418668285863e+00
5.110609077024741431e+00
5.523747660754242617e+00
5.392737182395901385e+00
4.830810416026841914e+00
5.180718267675922917e+00
5.138823023224544428e+00
5.614721687922099136e+00
5.383763928199918780e+00
5.556669963541190249e+00
5.241763499610999411e+00
5.431898921073023523e+00
5.343150400128082289e+00
5.328738376813692668e+00
5.264566783446260168e+00
5.374891677001132351e+00
5.311873269302964218e+00
5.571385450535142780e+00
4.995767154499050733e+00
5.067480822832330034e+00
4.829816953463534901e+00
4.939820923545970466e+00
5.428450211687938953e+00
5.699979392483903951e+00
5.469674615770800052e+00
5.296344069283106748e+00
5.389029646485862912e+00
5.364991366020338326e+00
5.671767706659994523e+00
5.840599540376552490e+00
5.522773429741511642e+00
5.299844120195959185e+00
5.171809675210573332e+00
5.618885002893615699e+00
5.589058331805744295e+00
5.569858072145716932e+00
5.424611884613144142e+00
5.343902221121264340e+00
4.865763225829155658e+00
5.388820620818319362e+00
4.767349577358765522e+00
5.581444921723971220e+00
5.220179855207807584e+00
5.246708192331230869e+00
5.422717569967164586e+00
5.632397263594485004e+00
5.140396802567728685e+00
5.175176086965824318e+00
5.142846519985420528e+00
5.309677875285166770e+00
5.379943002521093476e+00
5.558565207206459746e+00
5.488153693281539347e+00
5.786103044114494054e+00
5.267909340883183411e+00
5.429782955266881039e+00
5.339568664102996465e+00
5.246627216951452510e+00
4.823526446064922091e+00
5.755004593390944834e+00
5.149268850983253820e+00
5.619324141007894013e+00
5.300297983339041785e+00
5.631213235206768530e+00
5.222727189432712969e+00
5.417683046678260617e+00
5.250372711480994603e+00
5.276922606449232944e+00
5.276943672712714140e+00
4.936366909601978215e+00
5.330459329595794493e+00
4.954377348674065651e+00
5.044223782728023409e+00
5.653126036924633446e+00
5.058277320827435197e+00
5.541423846218378912e+00
5.012061509168234785e+00
[truncated: 4,003 more rows]
