# Supplementary material for: Atomistic simulations of the Escherichia coli ribosome provide selection criteria for translationally active substrates
Source: Nat Chem. 2023 Jun 12;15(7):913–21. doi: 10.1038/s41557-023-01226-w (PMC10322701; doi:10.1038/s41557-023-01226-w)
Supplement: Source Data Extended Data Fig. 6 — Data in CSV format for the trajectory plots in Extended Data Fig. 6; each trial and each monomer’s data are in a separate CSV file, named accordingly. [file 41557_2023_1226_MOESM8_ESM.zip › Watson_SourceData_ExtDataFig6_fMet_mon2_trial1.csv]

5.026192521436973593e+00
4.416921278809283535e+00
4.404008642401035623e+00
4.239579607393885397e+00
5.302433740472347168e+00
4.526546302664222310e+00
4.170031844441675517e+00
4.495648588961401515e+00
4.705989305440221315e+00
4.758324958980380437e+00
4.237549496281603822e+00
5.029564681515527269e+00
5.106523612657162481e+00
5.137976861305906695e+00
4.440562294104753782e+00
5.190165752924920106e+00
4.773939817353663351e+00
4.927669361518423052e+00
4.645618207216961615e+00
4.653895625242467027e+00
3.958531593650690628e+00
4.612268424067317518e+00
3.859101049371404635e+00
4.052829805970195487e+00
4.568515352145411157e+00
5.165359328122039351e+00
4.228283888162407855e+00
4.535968604743664478e+00
4.349394029352558810e+00
4.605933908963077528e+00
4.298299588453342146e+00
4.545754283157060982e+00
4.625064867423898995e+00
4.385371818121601706e+00
4.118521189558292050e+00
4.446275349300029767e+00
4.059924871077403630e+00
4.451205548548519353e+00
4.394013917311751172e+00
3.978776591036478294e+00
4.923668831529517398e+00
4.709727992308515354e+00
4.153503177948275393e+00
4.611767980320323090e+00
4.309396159776897939e+00
4.393287538041418472e+00
4.856063440775937323e+00
4.259863257764857636e+00
4.515344498322537703e+00
4.400941111824805851e+00
4.432987681642751809e+00
4.591912838045828060e+00
4.295743886134715694e+00
4.468344337607908834e+00
4.553437461117560758e+00
4.558865504006587521e+00
4.653217918991042978e+00
4.615793552159128232e+00
4.568245511201681097e+00
4.475454755393521111e+00
4.374292131852897114e+00
4.471491431885813661e+00
4.031073669129427550e+00
4.594682392856137554e+00
4.340054285555019931e+00
4.353552152078419724e+00
4.013192730220007221e+00
4.569822692301721112e+00
4.077803824170946889e+00
4.449357251131370816e+00
4.146127145273242220e+00
4.190054501070084925e+00
3.893073501783805401e+00
3.907819928079033556e+00
4.711072032004668841e+00
4.513857537128158626e+00
4.527449775796116072e+00
4.241368473320539678e+00
4.761358956687283595e+00
4.860369021701289149e+00
4.961495475385826914e+00
4.701391994968695975e+00
4.891199966964248524e+00
5.023605701635553089e+00
4.930343563087424386e+00
4.710222407067192307e+00
4.471941334443166660e+00
5.351931368160641078e+00
4.561387214735835194e+00
4.616176499757391305e+00
5.219004140240221190e+00
4.706493380314806352e+00
4.950746465842340349e+00
5.378466419403787668e+00
4.919047631862531134e+00
5.040630153372456235e+00
5.125854554870133306e+00
5.709971018526924347e+00
5.214510072581579614e+00
5.205759596547066437e+00
5.602390213005500996e+00
5.299525707766143512e+00
4.717933872140140039e+00
4.721822377761934142e+00
4.875953698283316484e+00
5.226402680551159641e+00
4.869142313240480746e+00
5.457539913496210815e+00
5.435150535622066847e+00
5.636872993522628938e+00
5.198045164957205699e+00
5.544766913286190757e+00
5.442682000866529535e+00
4.819814110910723315e+00
5.250130890171316622e+00
5.040602476509226548e+00
4.661815506438159673e+00
5.522594958588394221e+00
5.291078019268550037e+00
5.270386908125990644e+00
5.510246828710592126e+00
5.290395135886843292e+00
5.369257272499579514e+00
5.372861544737647321e+00
5.182302527125732361e+00
5.199968614519204557e+00
5.330070429353431116e+00
5.011476451759154571e+00
5.313354290577827932e+00
5.307401833962416937e+00
5.210269309812993299e+00
5.735449188606865256e+00
5.738254786940589547e+00
5.519517828438906371e+00
5.319878498324162486e+00
4.977500496658619156e+00
5.023562527115090326e+00
5.434507001855621411e+00
5.579113380016831769e+00
5.669056329273322703e+00
5.272138342282095991e+00
5.540473155316917975e+00
5.388468265392480028e+00
5.493666012069906124e+00
5.253559465989719790e+00
5.901470806276696734e+00
5.391754088694850289e+00
5.806638710459189667e+00
5.674888033532289988e+00
5.432845410666850228e+00
5.719135760442297212e+00
5.757791752882622127e+00
5.871514284582768362e+00
5.726587401421180168e+00
5.403623940313974749e+00
5.324621836110060791e+00
5.486020560775505039e+00
5.380516252984404169e+00
5.316540812895178547e+00
5.218846389638478911e+00
5.562214229971777613e+00
5.203867003540610270e+00
5.451973524190599107e+00
5.248416586026312558e+00
5.767255801057306286e+00
5.536949814080425192e+00
5.612906282270946789e+00
5.257798762171062457e+00
5.456671950363610080e+00
5.582443149511072455e+00
5.120280724216444312e+00
4.947847328012956680e+00
5.212582321474187985e+00
5.150551063510888206e+00
4.702087188251914185e+00
4.769368762139583495e+00
5.329678493763239544e+00
5.244951254384053740e+00
5.302553118591676551e+00
5.308078725347606941e+00
4.913677419596527152e+00
5.359167591129097019e+00
5.295102866816748133e+00
5.226967042548453790e+00
5.119425851784281889e+00
6.261793487501438271e+00
5.532437716980505016e+00
5.074743041912848085e+00
5.994029125139110903e+00
5.255838287779443618e+00
5.401698006384710204e+00
5.603211704243201474e+00
5.115120360587477322e+00
5.542412372568543688e+00
5.421460049632469413e+00
4.774305606422625026e+00
5.236192068416571921e+00
5.752945556987747899e+00
5.141603336548449477e+00
5.614818399071733523e+00
5.685933628281330421e+00
5.327451944194241840e+00
5.839132271639320138e+00
5.011932181317494184e+00
5.794837647789632840e+00
6.111290376951406422e+00
5.812964155271995281e+00
5.604535685922505728e+00
6.187226353046686000e+00
6.132468544448316017e+00
5.579893469372124493e+00
5.718872683475518137e+00
5.273735940677599210e+00
6.265003856196085685e+00
5.532357733253832954e+00
5.896210939180748234e+00
5.547843401194848312e+00
5.552930525040026488e+00
4.968722159051585763e+00
5.212101627440953067e+00
5.378378103002604327e+00
4.841188994603020213e+00
5.628416856534155244e+00
5.711869114763969080e+00
4.318075706966097549e+00
5.147459364364055823e+00
4.976245228706513757e+00
4.739478489715743592e+00
5.674421249357937569e+00
5.883464190641133129e+00
5.971377323424934325e+00
5.569394068047439639e+00
5.281748086953332866e+00
5.963737219458774774e+00
6.003895454977961954e+00
5.600022395670180231e+00
5.222810160051629680e+00
4.707740422423467130e+00
4.648930794314643400e+00
5.525528341951903677e+00
5.098369499784730863e+00
4.852147510011120879e+00
5.478564239561652727e+00
5.678102325079624535e+00
5.657061335748644559e+00
6.055727803098890583e+00
5.327810313940254616e+00
5.054770894896193134e+00
5.537541291518005337e+00
5.116393250488070699e+00
5.458746247886714364e+00
4.991152271401436025e+00
5.243586392885225322e+00
5.862872672774506633e+00
5.375764147825358386e+00
5.864423121608022704e+00
5.523684705387490901e+00
5.776507573114508354e+00
5.399631777143575562e+00
5.940848649643767132e+00
5.220505936631156807e+00
5.363722619816676307e+00
5.326215993719016772e+00
5.106307708837259263e+00
5.588330548641632589e+00
5.358352117194477238e+00
5.439007477856435457e+00
5.426653825347507620e+00
5.642115780012273873e+00
4.716835296257877452e+00
5.062958921861203443e+00
5.045004113777924459e+00
5.041856085257770737e+00
5.446019568343593242e+00
5.060983657398035795e+00
5.799642901810529771e+00
5.277694420010780263e+00
5.889575500218080961e+00
5.188354061501205372e+00
4.993213853434599336e+00
5.349865854749149108e+00
5.547003238529456759e+00
5.941033635960488724e+00
5.422731338036138382e+00
5.371441361750730614e+00
5.402480766779400589e+00
5.938806266081961382e+00
5.691917454079505667e+00
5.871491020158663865e+00
4.990167542776319465e+00
5.266564051660503232e+00
5.273985101190326041e+00
4.694233540453074838e+00
4.997527019280979310e+00
5.009604085791056427e+00
4.579555601294295286e+00
4.930515078804108775e+00
5.237385543006421784e+00
5.313474815421933783e+00
4.999913520861370309e+00
5.147635711974080763e+00
5.206629151155817148e+00
5.413636774650332661e+00
4.852523025852531369e+00
5.114928453176848855e+00
5.063228117652215587e+00
5.476926798978936084e+00
5.314813592793632857e+00
5.561403052256229884e+00
5.072452200135483480e+00
5.467594187875268297e+00
6.084674046320474261e+00
5.590637655214138135e+00
5.134252116614517192e+00
5.482780377810618333e+00
5.445975374666597979e+00
5.480844367972398601e+00
5.098598673028434725e+00
5.436126208039459229e+00
5.311733526922170157e+00
5.125737668707758488e+00
5.649714609671425691e+00
5.304243476607031660e+00
6.015943900002985956e+00
5.407937529593719539e+00
6.243119294274253051e+00
5.335203374594147618e+00
5.581629843382146738e+00
6.235376147064545904e+00
6.049922257854116303e+00
5.535280191101199065e+00
5.694330788660354692e+00
5.187039682011652886e+00
5.276104013067920206e+00
5.394630640141077293e+00
5.200924240729198011e+00
5.337385276891925656e+00
5.290774187196626066e+00
5.399384442078090096e+00
4.987182952137931835e+00
5.286459781549892156e+00
5.257676663904932823e+00
5.446706280565847713e+00
4.522536818093664479e+00
4.896364546873308576e+00
4.961859741245503663e+00
5.097616449280866213e+00
5.396508063199699556e+00
4.556230616362488384e+00
5.286699828672725587e+00
5.045263193709839555e+00
4.762416835821637662e+00
4.972864640868480457e+00
4.944021379394126114e+00
5.467831672125693210e+00
5.177147494751523027e+00
5.526123946923068964e+00
5.095800594533328010e+00
5.346014485779818415e+00
5.361558633120578676e+00
4.922835000268208638e+00
5.197332827880247308e+00
5.179642984430061325e+00
5.451758858094884808e+00
4.901376059717717837e+00
4.823153892591198755e+00
4.753942007868776187e+00
5.015818273587168363e+00
5.189073267334063821e+00
5.185668627329134139e+00
4.844955238299423428e+00
5.389868709310909445e+00
5.338120770645476298e+00
4.850815775619578218e+00
5.172383500971629466e+00
4.870547056807519759e+00
4.537618138859430772e+00
4.814953916508258658e+00
5.139988700151545409e+00
4.969687097892401262e+00
5.088336424720687035e+00
4.627608615259938496e+00
4.606852429934049198e+00
5.396812754804591883e+00
5.151624737213848171e+00
5.070060366104046423e+00
5.410010111071430039e+00
5.454919989184755735e+00
4.359794150728147244e+00
5.178317674860201336e+00
4.574325445632274167e+00
4.925698131962340298e+00
4.953192315448144534e+00
5.196663983656016228e+00
4.729471242955320953e+00
4.823673442039770443e+00
4.904728790017427009e+00
4.936189631914168707e+00
4.833113233703917544e+00
4.390048523966708416e+00
5.067979674361835052e+00
4.684680635599365317e+00
5.307478931451210080e+00
5.711789814641622165e+00
5.197208068426364846e+00
4.977378492356764106e+00
5.022069650063010648e+00
4.800320868544353026e+00
4.999699798921904303e+00
4.955884572890217221e+00
5.062000252181023008e+00
5.139354356325507744e+00
4.829051431565606123e+00
4.671223847559741849e+00
5.297145555908334025e+00
4.884892818666468628e+00
5.121268045976399286e+00
5.407656897617178160e+00
4.954116641852007952e+00
5.187891333547621109e+00
4.668392268975008363e+00
4.363736270208197432e+00
4.795451911656021693e+00
5.543101917211361140e+00
5.449996306636855081e+00
5.142735039046177015e+00
5.155499815075678782e+00
5.007675174577864041e+00
5.004439191435945844e+00
4.764571862100467570e+00
4.524521607387916866e+00
4.924072501568750759e+00
5.017168932937337011e+00
5.341385247702337580e+00
5.011325000011620290e+00
4.683831090941239950e+00
5.588114370307520673e+00
5.554833095971693169e+00
5.498297933075482646e+00
5.091447056821064798e+00
4.697252663755760338e+00
5.006392310231548848e+00
4.385422598112423742e+00
4.635777046002389490e+00
5.410271767285868449e+00
4.789462240108250057e+00
4.981585256102321502e+00
5.286955275828052692e+00
5.553386300117241881e+00
5.244991419363292273e+00
4.366686952305042446e+00
4.105530533608555466e+00
4.345977651370797723e+00
5.159882130047800608e+00
4.095030918937839992e+00
4.887050010616318829e+00
5.234417551430063931e+00
4.973082583438590554e+00
4.697267173001145935e+00
4.591317146861698895e+00
5.431503723348494184e+00
5.171912631993095921e+00
5.403816649164731700e+00
5.049711517392712068e+00
5.112310984874534725e+00
5.204703744779931363e+00
5.125485179144386727e+00
4.745097218373376613e+00
4.080395999489752512e+00
3.741235187600484124e+00
4.747513205285467386e+00
3.892761533038533450e+00
4.830199695631010037e+00
4.406762386265377529e+00
4.502217498130344886e+00
4.769541147226287414e+00
4.739233936403969061e+00
4.715377623845840027e+00
4.430172671349722258e+00
4.331698112334217754e+00
4.277942921202163795e+00
4.823071978139665816e+00
4.686060931262640672e+00
5.141946890010470561e+00
4.944868356573618229e+00
5.545417629691454131e+00
5.374357382877636979e+00
5.344775157766727069e+00
4.974415076301948346e+00
4.872160437436320102e+00
4.794801637764053659e+00
4.748873360344249228e+00
5.218504123806937400e+00
5.001184639633744489e+00
5.227626147145940649e+00
5.266253847666295229e+00
5.324110255222589849e+00
5.604268342276719217e+00
5.975054273966955876e+00
5.115066745086488176e+00
5.377688829151658467e+00
4.943898298253794898e+00
5.601940002133963148e+00
5.421569278343514320e+00
5.508077184809943461e+00
5.650206637634171081e+00
5.688712648046697851e+00
5.789239433621359510e+00
4.686875486957975845e+00
6.027007067709778454e+00
5.399221632293262907e+00
5.403056067986010902e+00
4.894799690683727889e+00
6.096560375721550074e+00
5.769668175477155714e+00
5.654754311283579860e+00
5.313422205406042487e+00
5.088485120165585407e+00
5.680412918642852027e+00
5.461041109655571546e+00
5.733807405858286188e+00
5.439298859165316635e+00
5.555767687117137754e+00
5.524897898027018250e+00
5.486337368256853253e+00
5.708702454145934801e+00
5.302544401560830067e+00
5.374091882009426335e+00
5.206269843030573163e+00
4.698829098430797657e+00
5.376519448077778485e+00
4.682000572371875613e+00
6.205872948779700415e+00
5.142206246950754789e+00
5.752371845340936929e+00
5.317044313722852245e+00
5.041124220815389023e+00
5.121615753040334340e+00
4.967272227935039197e+00
5.733914844305979308e+00
5.661421590430383510e+00
4.953431872082523668e+00
5.053502839373585687e+00
5.061594585124795209e+00
5.637977348680559331e+00
5.324767195895517169e+00
5.813592524645467385e+00
5.782584387486394029e+00
5.204126150712585996e+00
4.714866559373509070e+00
5.999201443486753327e+00
5.314837646419550587e+00
5.470179973994964584e+00
5.096109185731296343e+00
5.399343826660655488e+00
5.229087724691379613e+00
5.389582529244706599e+00
5.157443850155917886e+00
4.769435359729218504e+00
4.904446084849730880e+00
5.194324978224948985e+00
5.024305236592935486e+00
5.473674248493489713e+00
5.559539568311142155e+00
5.103631658489304890e+00
5.168529262745321873e+00
5.103391107255236925e+00
5.170770364114235740e+00
5.759266752816317059e+00
5.610935545660562518e+00
6.210858145117867934e+00
5.838482947283957891e+00
5.951986188195608207e+00
5.747138285769092469e+00
5.678136618575557293e+00
5.836270091234408319e+00
5.859824114408334950e+00
5.427366540324913835e+00
5.446939139820836218e+00
4.954399364502481973e+00
5.445796998734719452e+00
5.473144948149053945e+00
5.680901022465255856e+00
5.643783939245545334e+00
5.639032217392061064e+00
5.568191105291632859e+00
5.204743131305512804e+00
5.379788423566434830e+00
5.549234899970810986e+00
5.507735729252852153e+00
5.437651720682160850e+00
5.055007967462398888e+00
5.658549283314139089e+00
5.836057164348392945e+00
5.199941608930578774e+00
5.630414650819090205e+00
4.975692660669978729e+00
5.420755952113784915e+00
5.751885633978059964e+00
5.180214131630247465e+00
6.182432671231389065e+00
5.624336882416104189e+00
5.669291499028024539e+00
5.321700538541924708e+00
5.245199764559782096e+00
5.387631667334956020e+00
5.284410879722011067e+00
5.070265412288735618e+00
5.124997784407949730e+00
5.445299879115773400e+00
5.031146018992564528e+00
5.244797774348457509e+00
5.250679618068220478e+00
5.093905106768549906e+00
5.387187939541744797e+00
5.325164673681975991e+00
5.255248434537446833e+00
5.543083288701050826e+00
5.332313294986668062e+00
5.317590608519852324e+00
5.538678487558197361e+00
4.586369168432003818e+00
5.604376987631169982e+00
4.732258367494296181e+00
5.614028364598720344e+00
5.619986862472850397e+00
5.505475899244120619e+00
5.095308677617524040e+00
5.279007479790370994e+00
5.181485890865056732e+00
5.077018835476807546e+00
5.105863308349999130e+00
4.977567496809249370e+00
5.541367711244221006e+00
4.820259418494784676e+00
5.147386510351468658e+00
5.242045660129303286e+00
5.002036854286561862e+00
5.145858951156662364e+00
4.818755293865123690e+00
5.373947909898599384e+00
5.404183931845291333e+00
5.301438955043846768e+00
4.973585643815167323e+00
5.347938713080857553e+00
5.342707403446058656e+00
5.352044714389764479e+00
5.407122894944553337e+00
5.251325225745743452e+00
5.678671936079413562e+00
5.536446125275158892e+00
5.067569075820070879e+00
5.508179462359938050e+00
5.826002237009860529e+00
5.257193289366985489e+00
5.175460370775695651e+00
5.324956876033816400e+00
5.677012635127934637e+00
5.737384732507428531e+00
5.296769254471012545e+00
5.526331921742508868e+00
5.493439697543921696e+00
5.013635344716945497e+00
5.570389791977461869e+00
4.551458139157750438e+00
4.749264724895887468e+00
5.584390124387817345e+00
5.705907963212096590e+00
5.471216500584689335e+00
5.156943557079726403e+00
4.920128073929630474e+00
5.090351412509967588e+00
5.314667053720335765e+00
5.148747924290272948e+00
4.862802465713293998e+00
4.985475537374771449e+00
5.616702046724176611e+00
4.619958173593309070e+00
5.045222143149882044e+00
4.876219544767115721e+00
5.756825493558212159e+00
5.426156839730947645e+00
5.332611064935131928e+00
4.842031816366710650e+00
5.476303702672373319e+00
5.617354350301225985e+00
5.410847970255534101e+00
4.900560074393984777e+00
5.312995054233621950e+00
5.399876465015312377e+00
5.529743073297901823e+00
5.669328524703792560e+00
5.206618866173981175e+00
5.174579025521353515e+00
5.609798641770690431e+00
5.499132406286228125e+00
6.199684140000120358e+00
5.518934751181262754e+00
5.573458687871435835e+00
6.125102079528443433e+00
5.034308032084152451e+00
5.648374193643420860e+00
5.782920547913733778e+00
5.943663036182369908e+00
5.850730293069214660e+00
5.531937802118430447e+00
5.760790980950237561e+00
5.516934355254600852e+00
5.229768983767708157e+00
4.878439191132926567e+00
5.632170843724463971e+00
5.603929114252411026e+00
4.876760284891683561e+00
5.559081000409039852e+00
5.674912501566759637e+00
5.192457484840451443e+00
5.215064680366681138e+00
5.605180395810998917e+00
5.092990913658998586e+00
5.859530298467005238e+00
5.574280282171154788e+00
5.345252371641204370e+00
5.687975972523642731e+00
5.518533113196068207e+00
5.269191795333090234e+00
5.923739834029913887e+00
5.448988662397839633e+00
5.627040035832026277e+00
5.555213455187507421e+00
6.037747147199501896e+00
5.628772596068997380e+00
6.358727356889962046e+00
6.238037127639971757e+00
5.734411588893167711e+00
5.994624032595234908e+00
5.792814650458919523e+00
5.622425369904846981e+00
5.613283656897938734e+00
5.190232042736561802e+00
5.531140121739839266e+00
5.441444938620232818e+00
5.391669358132417322e+00
5.468452725663450309e+00
5.079805297361003724e+00
5.217735164443142004e+00
5.139035483245997682e+00
5.846720394065800797e+00
5.512147806424458452e+00
5.191746627681151693e+00
4.961959786847488729e+00
4.921325554256311463e+00
5.606718541862496963e+00
5.100481384694267817e+00
5.638802683050776032e+00
5.483677367739825392e+00
5.407580192710958578e+00
5.295825548878290157e+00
5.756967756972775518e+00
5.745118605489836661e+00
5.350324804997748984e+00
5.444534800195714119e+00
5.060797635065464206e+00
5.206736731531119489e+00
4.984004336093628140e+00
5.267733541327888958e+00
4.767125228332504072e+00
4.965378562647697613e+00
5.364269783754785692e+00
5.174279372318474124e+00
5.574601028640901568e+00
5.267700783980727053e+00
5.157676762412068072e+00
5.237793683506064113e+00
5.183624914309366005e+00
5.350223814928241950e+00
4.991442590462582096e+00
5.150034773857946391e+00
4.974905438483611775e+00
4.656778627081289201e+00
5.993885330404236988e+00
5.334295649331600941e+00
5.081420106124663327e+00
5.240456187419732181e+00
5.085723964033761924e+00
5.023762909691595446e+00
5.509736485570118525e+00
5.837292654634475220e+00
6.338674395741041856e+00
5.367359826537357215e+00
5.527691747186753268e+00
5.861073101227011861e+00
5.666567093034233338e+00
5.846816066087891173e+00
6.235421527147952503e+00
5.993789890319435543e+00
5.748314536449223411e+00
5.786713249189129549e+00
6.230617750590075055e+00
5.511110256459822665e+00
5.836088299176202199e+00
5.637807531759595925e+00
6.072365946826332461e+00
5.824002486603680140e+00
5.771246187459313504e+00
5.189770126018725449e+00
5.825013662304464823e+00
5.082057044915498700e+00
6.118954476269455434e+00
5.239744662083820614e+00
4.978749141712137671e+00
5.362223427652683228e+00
5.522047025131453069e+00
4.887310190370928176e+00
5.171797902384620116e+00
5.487057056768875896e+00
5.847754094197267882e+00
5.166334967024607927e+00
5.031514692865196814e+00
5.750513781845495664e+00
5.062098275607691100e+00
5.225619710664662243e+00
5.272114774740999543e+00
5.225555479989296259e+00
5.347279456618692528e+00
5.086969223799827411e+00
5.259306511539350915e+00
5.714175055925315938e+00
5.097333178590612413e+00
5.377548159225305824e+00
5.544051701656685260e+00
5.685550072752738160e+00
5.516574233565514795e+00
4.788053137439211682e+00
5.414544017102847384e+00
5.369877896853486376e+00
5.624245880308126999e+00
4.590134571932193985e+00
5.064020161302123846e+00
5.079778499690474014e+00
5.497077654247723544e+00
5.892337968478909893e+00
5.209565270946084681e+00
5.405041069284059141e+00
6.034612335312019127e+00
5.679846789100096771e+00
5.615027391594669126e+00
5.243110711591549844e+00
5.153700059821954227e+00
5.881966740531010096e+00
5.232726492608178681e+00
5.277853871868474656e+00
5.204726290304897418e+00
5.156295213876543215e+00
5.639440207721700737e+00
4.525933449777808981e+00
5.483464851319433286e+00
5.209434514938084071e+00
5.412568215667987737e+00
5.270421337510994952e+00
4.892215070836670954e+00
4.585492977542063642e+00
5.686959442894712780e+00
4.890914824252051929e+00
4.891418502988859274e+00
5.096322443713885875e+00
4.939724695949384348e+00
5.613847029699664759e+00
5.277060958254123690e+00
5.590416771329000944e+00
5.848690230285477298e+00
5.044172037008128662e+00
5.872481370764035091e+00
5.411595453967751546e+00
5.448651870711999301e+00
5.275356141065358884e+00
5.836595773770269169e+00
5.509608696068291955e+00
5.514941085523049402e+00
5.880138586670410561e+00
5.833263869046766636e+00
6.235666531026949677e+00
5.782749250509777283e+00
4.960917456438232342e+00
5.091892328280589908e+00
5.074930590564208366e+00
5.130710051473752920e+00
4.998169326084722641e+00
5.336654470168498143e+00
4.740119318197074882e+00
5.440322393522563971e+00
4.951299893114023298e+00
5.259873052039505836e+00
5.107668799154105876e+00
4.964486439126645223e+00
5.205968978822075321e+00
5.113184821253515366e+00
5.069000898350174644e+00
5.362649323788200917e+00
6.109590778489629059e+00
5.588371694250165334e+00
5.205829408499291766e+00
5.316521499390201910e+00
5.283958243979031799e+00
4.193627656627776368e+00
5.779881305119956458e+00
5.610275636552914058e+00
5.415587716168047905e+00
5.181855674213233343e+00
5.788511689445634545e+00
5.248045861944051538e+00
5.109477366370066775e+00
4.737147917630225358e+00
4.818767699631902879e+00
5.281834229378070233e+00
6.031436283279817623e+00
5.491245654193208203e+00
4.899004177194783871e+00
5.485012850498973691e+00
5.589768113347150624e+00
5.356662864099140720e+00
5.386298952343762103e+00
5.398779097268806559e+00
5.810311113739593303e+00
5.395084463328031710e+00
4.487281705243182373e+00
5.059780551016774375e+00
5.585187988336235421e+00
5.510385702784125428e+00
5.781389607557107624e+00
5.419527936904213306e+00
5.444002387676388999e+00
5.445534068071305356e+00
4.952274581168323309e+00
5.028065690548729982e+00
5.754000513333777711e+00
5.328885153668592167e+00
5.714215749816957235e+00
4.975902674320571428e+00
5.407854263643773862e+00
4.681789103967400223e+00
5.062947709378271099e+00
5.490869187868431034e+00
4.961640550393807914e+00
5.559443844501033460e+00
5.849803080641313713e+00
6.172412854750827016e+00
5.482683749227269310e+00
5.414929007403766370e+00
5.684760286751842528e+00
5.718301671003733766e+00
5.673369284505313637e+00
4.889672025318618331e+00
4.591833713776706460e+00
5.077998455031043079e+00
4.115658815408016480e+00
5.091956163848822214e+00
5.281084425774056790e+00
5.234399493169878070e+00
6.623769493228559568e+00
5.093193614203560315e+00
5.029256793958250427e+00
5.505981473008255023e+00
5.325111005049627977e+00
5.459017054521572376e+00
5.235380126566134606e+00
5.431828094745569047e+00
5.446600393075840429e+00
5.088840620673118487e+00
4.988046529409350782e+00
5.348195677346581967e+00
4.893108352372597558e+00
5.319052444504841937e+00
5.686246596350541083e+00
5.126495807142186223e+00
5.675989841655612267e+00
5.219742912269400570e+00
5.303609381375884446e+00
5.257944012358623631e+00
4.774267939847399944e+00
4.821715414834054414e+00
4.935451847834887218e+00
5.340531412477992568e+00
5.291915714428922612e+00
5.274904671702928205e+00
5.799719386853682046e+00
4.948669117206010881e+00
5.384205721325441729e+00
5.855783028858389194e+00
5.375721680280173054e+00
5.263689993445880511e+00
4.878771794214903146e+00
5.162760629464957063e+00
5.315701045256421509e+00
5.911834906227765529e+00
5.536200820079443474e+00
5.752749128705642256e+00
6.699186705274606801e+00
6.286103974225441426e+00
5.608795539957565524e+00
5.716353937757638448e+00
5.249724099354543760e+00
5.871280610259773880e+00
5.020973341439770365e+00
5.855194959413767108e+00
5.634095797870594780e+00
5.903667115975498092e+00
5.693931118021118287e+00
4.541366620481412930e+00
5.289134772118345040e+00
5.382859739845562430e+00
5.712784894890082121e+00
5.309124297370211742e+00
5.375165178611376327e+00
5.277668193846285938e+00
5.585013369818051743e+00
5.079188082972810214e+00
5.266368545844053450e+00
5.173284582857512248e+00
5.771488874397033619e+00
5.642543504940473298e+00
5.544208937636981638e+00
5.524273879631004469e+00
5.264257172803341156e+00
5.691907669630318800e+00
5.422968030368449988e+00
5.273152561311782449e+00
5.195744264849732730e+00
5.317253637056876592e+00
5.358097448265120022e+00
5.233015384103902434e+00
5.271865378265404800e+00
4.745005152985825703e+00
5.341745852741732747e+00
3.994787549282162509e+00
5.385171233742297225e+00
4.656602517315804768e+00
5.461317756716812966e+00
5.058911265762992215e+00
5.337586653504720502e+00
4.945101813667305279e+00
5.027515501345228621e+00
5.695345293046685242e+00
5.237832063063411425e+00
5.210167341404845942e+00
5.285433719513017436e+00
4.979774664512281568e+00
4.817309313774555513e+00
4.830272363631972432e+00
4.521418513873065592e+00
4.954284370195091824e+00
5.669133300460890368e+00
5.204664691590623171e+00
4.700354645982408819e+00
5.292147580861466416e+00
5.824219933698993934e+00
5.449640318695708530e+00
5.702189616605028100e+00
5.961826790198007764e+00
5.390675336055502420e+00
4.952455367018753662e+00
4.931323559394447109e+00
5.413192891883156221e+00
6.143118969606772950e+00
5.063382628385355133e+00
4.919000013094350976e+00
5.732917355847940044e+00
5.697231054360092806e+00
5.928535498122315062e+00
5.375249861553588637e+00
5.401768730124736351e+00
6.103470744400316228e+00
5.593795621541572061e+00
4.830334578852288452e+00
5.475069059366011182e+00
5.822527457827242792e+00
5.656802619661932319e+00
5.076008414692476656e+00
5.596058325841212877e+00
5.464115820878055807e+00
5.557298371889086042e+00
5.863276789286143931e+00
5.522391407403297592e+00
6.101672236029592078e+00
6.206000606700051492e+00
5.359977226055169020e+00
5.527071878178392517e+00
5.584262620053900505e+00
5.319575564791004574e+00
5.771953082651327449e+00
5.879545840560226999e+00
5.787173070630700522e+00
5.618196949590698708e+00
5.962485278052703563e+00
6.075331245436092154e+00
5.896010073450698385e+00
5.798304738320706697e+00
5.989069595164825621e+00
5.180162745020616022e+00
5.482395024877762424e+00
5.649160597101392511e+00
5.880355007322899397e+00
5.027353005745923475e+00
5.868681278145809976e+00
5.396142970713636799e+00
5.703783736516082392e+00
6.083730273403445743e+00
6.096842556345754005e+00
5.814498667287123723e+00
5.541625050529007446e+00
5.223132828386606086e+00
5.319613287066409235e+00
5.572229762041110313e+00
5.091710346661391107e+00
5.630216461784315563e+00
4.633979757453269066e+00
5.621233679111951709e+00
5.895697238786648420e+00
5.750597214882463781e+00
5.042075438266184761e+00
6.262302132226375662e+00
5.173747521359036483e+00
5.248944150225839600e+00
5.533617630627968076e+00
4.695896493410778305e+00
5.192350577796011279e+00
5.086708540671440737e+00
5.342822751075180676e+00
5.666458158655560240e+00
5.603459417997882497e+00
6.258374214429460736e+00
5.335821795251501243e+00
5.234716378526370839e+00
5.552139774259313043e+00
5.280147354954088712e+00
5.937917220820449593e+00
4.954621615574456683e+00
5.362016367535852090e+00
4.887890884201784303e+00
5.233044268732109927e+00
5.276851411649483126e+00
5.766401214822795218e+00
5.551212949161083543e+00
5.013334174294429957e+00
5.460407378398485001e+00
5.541277253304225603e+00
5.186708821316720730e+00
4.785242768093006305e+00
5.079053369522892325e+00
5.551375619171622589e+00
4.820212535703089607e+00
5.864250327538821139e+00
5.236942805838484816e+00
5.005174501728448355e+00
5.158396593017684495e+00
5.363252272341479276e+00
5.044615426622068632e+00
5.150724520394432737e+00
5.726128443492079612e+00
5.741029907479311412e+00
4.821718646350594994e+00
5.408004010453319133e+00
5.005079969485939806e+00
5.509850154639383213e+00
5.243311444724742643e+00
5.067662896795609662e+00
5.311504180317903945e+00
5.432428785023073026e+00
5.429608814019196927e+00
6.011241412641168402e+00
5.353561473494208300e+00
5.425318177187925528e+00
5.345234627711679565e+00
5.255403665439585481e+00
5.745254921019624206e+00
5.860334568425452417e+00
5.611693381450630014e+00
6.058572726778615802e+00
5.917199824162755917e+00
4.963455023429577118e+00
5.002534380339083597e+00
5.405939956780991373e+00
5.238285449462285470e+00
4.885586569470103058e+00
5.347955574723678218e+00
5.097292038534919634e+00
5.167994139354150640e+00
5.537240186237521122e+00
5.208495623281307552e+00
4.775753681246610149e+00
5.247841269117409446e+00
5.231570651442251751e+00
5.430312161377639946e+00
5.547257251117017063e+00
4.978491990743414419e+00
5.230331025840132320e+00
5.186502646423622132e+00
5.892809493551472322e+00
4.422654166935084952e+00
5.165178369265356118e+00
5.376921153859992586e+00
5.391464910369474950e+00
5.186921540523315777e+00
5.358747006766521714e+00
5.541820227425247047e+00
5.863348893285183827e+00
5.543537736853347830e+00
5.740608363046422191e+00
5.005530346955638699e+00
5.671745471025296581e+00
5.636726725121147474e+00
5.080492142176152193e+00
5.767278385315398381e+00
5.533998842962570386e+00
5.768306800209899166e+00
6.488484600889112386e+00
5.702048439831632898e+00
6.137027191470028065e+00
6.619613486631114263e+00
5.508409275582156539e+00
5.803664706844975818e+00
5.427311490235573466e+00
6.181061686880136463e+00
5.798971804451695355e+00
5.793750092940034513e+00
5.478412895573788077e+00
6.072689837642012201e+00
5.650460246054748836e+00
5.725829867391000860e+00
5.576232329902500062e+00
5.538883831059088436e+00
5.735505996892096725e+00
5.507227041386268063e+00
4.790573462278696404e+00
5.800629803076476243e+00
5.806366684876179463e+00
5.280881810970574186e+00
5.077937328695626640e+00
5.748038131283902175e+00
5.366464163030731704e+00
5.681242299228219217e+00
5.335644544131735501e+00
5.701060183962169958e+00
5.725678637950713856e+00
5.671469973501273465e+00
4.973499207425241764e+00
5.858644129362970077e+00
5.422337402785022853e+00
5.032085534850004649e+00
5.149594211622596340e+00
4.959337381662804134e+00
4.890298074970456987e+00
5.135836046641843566e+00
5.500776948629454211e+00
5.853678812268280574e+00
5.360153105425029985e+00
4.931523368878083957e+00
5.320846379086717093e+00
5.773406269827282777e+00
4.597933389084547962e+00
5.308107758688217714e+00
4.828456080734571998e+00
5.121212358650130803e+00
5.306407363689219281e+00
5.103157667356933658e+00
5.668262381186297105e+00
5.373784375500430421e+00
5.538674283228507633e+00
5.601235566845969238e+00
5.660944437740952573e+00
5.935718570243336600e+00
6.353998724096888040e+00
5.115004632559870146e+00
5.223784954872630060e+00
6.123574541669364102e+00
5.754048565024141304e+00
6.524872655130247168e+00
5.971591547530003652e+00
5.774212719273973171e+00
5.831680541985298838e+00
5.802906948268168996e+00
5.411817181888992856e+00
5.664946068154441683e+00
6.142689713579449595e+00
5.534537289045992736e+00
6.072641886865131511e+00
6.017675088428973140e+00
5.658523083011377963e+00
5.612667996195748188e+00
5.979201685572379965e+00
5.149182677355407023e+00
6.317807953680185662e+00
5.502531542386448038e+00
5.979201633562272633e+00
5.070694567557210597e+00
5.367111764938270468e+00
5.842991823937972562e+00
5.801525766139411289e+00
5.564410234733329297e+00
5.356886302372720898e+00
5.055853786374819414e+00
5.625434698956251367e+00
5.328459319525067350e+00
6.416921877893231319e+00
6.771428387241503088e+00
6.674710780619979467e+00
6.015931820734722990e+00
6.495851782680081676e+00
6.509062544901786040e+00
6.537634741044824338e+00
6.502172848372468117e+00
7.033460255932196148e+00
6.274061006332360080e+00
5.962052921992873955e+00
6.417883727784438719e+00
6.643888450546953983e+00
6.072592003550588480e+00
5.920301869539269290e+00
5.647702581488033502e+00
6.251919181282670657e+00
5.188411747769620774e+00
5.458190611686586813e+00
6.233312170571871036e+00
6.269514149727916319e+00
6.211747388735039621e+00
5.972032255406366730e+00
5.215803174062311420e+00
5.331099364131436147e+00
6.044278437925867387e+00
5.787966461488358583e+00
5.971721224223485613e+00
6.248654133920140019e+00
6.105249889321004098e+00
5.799013317565023584e+00
5.810002632987675497e+00
6.024900059616839165e+00
5.337836806674466139e+00
6.500038655922464770e+00
5.902615552170502156e+00
6.670264844947411120e+00
6.635668538957521179e+00
6.662193687316666058e+00
5.597875807753169397e+00
6.449026438580853338e+00
6.375015017495149650e+00
5.442868039889269483e+00
5.808931229932725593e+00
5.804537275608084634e+00
6.195288562743797023e+00
6.805926128954583376e+00
5.910936662285299015e+00
6.365826908922739946e+00
5.658245395253766574e+00
6.035336684058960621e+00
6.439876002510825259e+00
5.894161633850599102e+00
6.418875276981492739e+00
5.880315082491215151e+00
6.580429604194601545e+00
6.294597278202322954e+00
5.746783097257470274e+00
6.234932418138471988e+00
6.266309051799956009e+00
5.703761953383407857e+00
6.283914244211524114e+00
5.965871614572276549e+00
6.524628204445877877e+00
6.131542830101393449e+00
6.373090525050865374e+00
6.553455344762414647e+00
6.405207807717655299e+00
7.143060633098355261e+00
6.398181286356504849e+00
6.012386064658755025e+00
5.831545328710730836e+00
6.097625320885732947e+00
5.989798507773735459e+00
6.139873297105945760e+00
6.429468141182207219e+00
6.643778403251392461e+00
6.088558979595516618e+00
6.504052199915632215e+00
6.359048318735966987e+00
6.058381260881575692e+00
5.967205447764086124e+00
6.375970011233389911e+00
6.081652716135540260e+00
6.356624480202483163e+00
5.308306560725290169e+00
5.776251863887501337e+00
6.354196432293375274e+00
6.196659613990617821e+00
6.410826008796302489e+00
6.160494398617049505e+00
6.026950423091199660e+00
5.865598576554639898e+00
6.287289120817431076e+00
6.300886818664059419e+00
6.453249564264845972e+00
5.490983023944594699e+00
5.675308161485508762e+00
6.508766504928362728e+00
6.603796700544268816e+00
6.667087337110640277e+00
6.809245240273765098e+00
6.714286322960024478e+00
6.695658396197552875e+00
6.631983955772660977e+00
6.858740726174982427e+00
6.516574334566176852e+00
6.722110117187778400e+00
6.443450431237566001e+00
6.315022366652217833e+00
6.356162799333889168e+00
6.684192357373533788e+00
6.906491221893623411e+00
6.168088285446829744e+00
6.566115325928756796e+00
6.234972085957681820e+00
7.089828754160525826e+00
6.580922943405458803e+00
6.205306353007466136e+00
7.030049137334997589e+00
6.253908622286073360e+00
6.543243867923520085e+00
6.857923091226155954e+00
6.092294836278636438e+00
6.567680926695578236e+00
6.244213157554889371e+00
6.372454204560854762e+00
6.654532528907143529e+00
6.510887141103201436e+00
6.423456070520408900e+00
6.481209845182533513e+00
6.821095651254291070e+00
6.468836394722204730e+00
6.405919183839623443e+00
6.741296645352519157e+00
6.328566864800806435e+00
6.307847237855216171e+00
6.498000619863209870e+00
6.228369052697781960e+00
6.212682356943332707e+00
6.565367139474677316e+00
5.988004060730605538e+00
6.375932039986772715e+00
6.252569661190904071e+00
6.308750312879613631e+00
5.950008615196233031e+00
5.984272753955064417e+00
6.678218632216889716e+00
6.512777154556514070e+00
6.319103637042381649e+00
6.170595528304740007e+00
6.041133584252178501e+00
6.449919090052755877e+00
5.761064520639370024e+00
6.516700863873757577e+00
6.421968423280319804e+00
6.210036264838983300e+00
5.898982968194358634e+00
6.061394360491373590e+00
6.243883087106049778e+00
6.244108023375092742e+00
6.454113780788192756e+00
6.538259002147394305e+00
6.367027570543428716e+00
6.048047256145918205e+00
6.420454454343750506e+00
6.151361171904076386e+00
5.916358389926994477e+00
6.698735254138373563e+00
6.343240788441552702e+00
6.543664686828519095e+00
6.954961198565011493e+00
7.079820721217405577e+00
6.498693378131734200e+00
6.880614649245626602e+00
6.380710785987347755e+00
6.335708471439461142e+00
6.215265356280263553e+00
5.880926524712042358e+00
6.296424518384656110e+00
6.942089263140017508e+00
6.969602613606935115e+00
6.267531245329157841e+00
6.519969131306233123e+00
6.780549271461823402e+00
6.482255240029488164e+00
6.545890239491743756e+00
6.017267724866233181e+00
7.026463281969676622e+00
6.193555940845389962e+00
6.428510210151876514e+00
6.541571071910419199e+00
6.423624250872450148e+00
6.371117030713188356e+00
7.303762362518404494e+00
6.277256793055320472e+00
6.398818514463337159e+00
5.819010062798830596e+00
6.069295372889358831e+00
6.330700768856366345e+00
5.648651258796662411e+00
6.459866277058875284e+00
6.355726479962808817e+00
6.550771246582209884e+00
6.739825308498880396e+00
6.867111943695555887e+00
6.655160428422563612e+00
6.660335337560352009e+00
6.680911600370589731e+00
6.470211658473852268e+00
6.193777280236163030e+00
6.720460548851886706e+00
6.455340534466558644e+00
6.934094402566236326e+00
6.652114748408804346e+00
5.677902183679663928e+00
6.114284535278551758e+00
6.095762882565942675e+00
6.742795876654856357e+00
6.270154403654357722e+00
6.808802729611151960e+00
5.999163426422225776e+00
5.764387554185657514e+00
6.365412102171303488e+00
6.487115335068927457e+00
6.612533493948751229e+00
6.147581696174436949e+00
6.317141790761418463e+00
6.457043553990273743e+00
6.721975108420728873e+00
6.426218160545341007e+00
6.723131615438656894e+00
6.585587233176371846e+00
6.947558077525506803e+00
6.786151344631892179e+00
6.922006065083691873e+00
6.822089648122250161e+00
6.642197226579161118e+00
6.759007226627741005e+00
7.086559973045345906e+00
6.484454744845924878e+00
6.315126164948272169e+00
6.739801537774534168e+00
6.348899498212939640e+00
6.145605339707922887e+00
5.933186560665149933e+00
6.923948423982140277e+00
6.664696090521556648e+00
6.740434979417500472e+00
6.985687987746008965e+00
6.887824943465370886e+00
7.007609905492874880e+00
6.407249850844964456e+00
6.331027219915965176e+00
6.477441729022658023e+00
6.153725762871917304e+00
6.798123407440992416e+00
6.421360572704497116e+00
6.456985022789786477e+00
6.752855489929505239e+00
6.844972487704912290e+00
6.615951477322369101e+00
6.319762803643275362e+00
6.756787461296914543e+00
6.262768656871282147e+00
6.680268558131649215e+00
5.918865736471787820e+00
6.407245509567457198e+00
5.977794930628190784e+00
5.938512338028441917e+00
6.578683212501863942e+00
6.119109880956822956e+00
6.479341350605789529e+00
6.473938730852497159e+00
6.270819118106290446e+00
6.255316414710642370e+00
5.932072192363115448e+00
5.919857430898645134e+00
6.394511357506830862e+00
6.069244567733417028e+00
6.095321976884419790e+00
6.118346132610626320e+00
6.408005800159526366e+00
5.906557705407860404e+00
6.078539680155842895e+00
6.554958194208738931e+00
5.757669297014974319e+00
6.131440022629738529e+00
6.488933061838202399e+00
6.095652624274890741e+00
6.780465543090198999e+00
6.179115269504911190e+00
6.672159549123617417e+00
6.031522144883548542e+00
5.977191819967774933e+00
5.753091620419927388e+00
5.477275101676622349e+00
5.234121504829148286e+00
5.706677545068475688e+00
5.278497358783880600e+00
5.877276586213307397e+00
5.806816392360420132e+00
5.580293866884148635e+00
6.143772037808336250e+00
5.770261382326185462e+00
5.672382369736933327e+00
6.287172031385375170e+00
6.449001424248855585e+00
5.640323817073005230e+00
5.891723388324023425e+00
6.534235395728757112e+00
5.723905546705377212e+00
6.144559765903631288e+00
5.911580494657001417e+00
6.114213507487187726e+00
6.156877160715006347e+00
5.773064553716569236e+00
5.595603533845889821e+00
5.863291722676333251e+00
6.124660289627110288e+00
5.442082641521093223e+00
5.545148928974008129e+00
5.706687981184897396e+00
6.154995348883038453e+00
5.231481561884631759e+00
6.470236652510214626e+00
5.892469777992853430e+00
6.163692977939386530e+00
6.709496715580261395e+00
6.176766984909132674e+00
6.378784849340392249e+00
6.277141976020529590e+00
6.650511503181313344e+00
6.554975079185460629e+00
6.622124362859546309e+00
6.457855400531753887e+00
6.171176039330369179e+00
6.261352172251833714e+00
6.502923392585875817e+00
6.838669141835306498e+00
6.534337577844850919e+00
6.270925943919428924e+00
5.946537651649943079e+00
6.507452751719497996e+00
6.490195383939044937e+00
6.862729960837232746e+00
7.031825933868899092e+00
6.941398036609576216e+00
6.308927635146554636e+00
6.159749391641190286e+00
6.958680732671383318e+00
6.465751723511951710e+00
6.703913524175782790e+00
5.828711144887504858e+00
6.871114024668679932e+00
6.664920945924774465e+00
6.316057925228630410e+00
5.597588750346140785e+00
5.770886344455434802e+00
6.355435692802004155e+00
7.025483484382952781e+00
6.392843184503262499e+00
6.072223586408959761e+00
6.915609257205227678e+00
5.805375085542826774e+00
6.975360851856288846e+00
6.875660178151041357e+00
6.680503304116736984e+00
6.366363841141550850e+00
6.437262491954620636e+00
6.571179602393985242e+00
6.380095889501493645e+00
6.865009280041451056e+00
6.433021339566379559e+00
6.773087811981953976e+00
6.477478785487164714e+00
6.402784320735169565e+00
6.533581212041685404e+00
6.175811099516602454e+00
5.886824114111263384e+00
6.451932228407752490e+00
5.071205814596286388e+00
5.349440791663648831e+00
6.076372927816184877e+00
6.720665776566050020e+00
6.836696715689243753e+00
6.025642586421362523e+00
5.367988677431021927e+00
5.263187128861927633e+00
5.473724542340546506e+00
4.884422062010411736e+00
5.347775627654272057e+00
4.972519039573611188e+00
5.247263096252890335e+00
5.083739347028163102e+00
5.646181571173682023e+00
5.337522538650638637e+00
4.428298150024764013e+00
5.280418803078606338e+00
6.074804189936631182e+00
6.708490049903331531e+00
6.524242839690521656e+00
6.833225679000409336e+00
5.430486860097438750e+00
6.151485395577931392e+00
6.297154804891314406e+00
6.614199449019837473e+00
6.547501867972209233e+00
6.462372631120198996e+00
6.384014761982184538e+00
7.336350468332620167e+00
6.722612128746049187e+00
7.226048077774199108e+00
6.621394050215735128e+00
6.519597842016342071e+00
6.818672509620743227e+00
6.361279714108077243e+00
6.934764752977581104e+00
6.878493213476829737e+00
6.822168233437646556e+00
6.410259377093624700e+00
6.539001563775111769e+00
6.607077439551675369e+00
6.509284588554645978e+00
6.563522253689806796e+00
7.050928865717185801e+00
5.969401510191729265e+00
6.826977392423881241e+00
6.606237012648720430e+00
6.678854182122655025e+00
6.303933666152747861e+00
6.290743919473566592e+00
5.922639153698663783e+00
6.251754024133382437e+00
6.326013617699492997e+00
6.760559851116997088e+00
6.335517964437208605e+00
6.137782259643343785e+00
5.934552107668276122e+00
5.788523486810475127e+00
6.734609850493076699e+00
6.545801523727170945e+00
6.230888384955086678e+00
6.028322229507315555e+00
5.984086592532491089e+00
6.374645481168810690e+00
6.237126089661946260e+00
6.937308590080216497e+00
6.865976174343632721e+00
5.819487479025206689e+00
6.768216528919322350e+00
6.725566462259445544e+00
6.009982112397326048e+00
6.768744745912664840e+00
6.348795642444660992e+00
6.158042738487610634e+00
5.872425105698609649e+00
6.015232141726134962e+00
6.233462722175457493e+00
5.769128996116016594e+00
5.872162983664387603e+00
5.817067490327262114e+00
5.369354081589330363e+00
5.855553577920791675e+00
5.968026107626061005e+00
5.668767802279953472e+00
5.085695300940553665e+00
5.679997503544133686e+00
5.682814311369434712e+00
6.448607604398509885e+00
5.848695407014895764e+00
5.763636284989395620e+00
6.278596631166609043e+00
6.242219363462089277e+00
6.529046854514143128e+00
5.486808455876540869e+00
6.284064275053364845e+00
5.896358120383760948e+00
6.489940234602676661e+00
6.016141898236240237e+00
6.240457082308725312e+00
6.175948959154985651e+00
6.134569247515669232e+00
6.274774625705627606e+00
6.289231716493657309e+00
6.169850144918699542e+00
6.244558002817003128e+00
5.894735058462531541e+00
6.146827381032530901e+00
6.189918030505205948e+00
7.114490811600305165e+00
6.331516485290867635e+00
6.249875539020817605e+00
6.488314738990735187e+00
6.497571527738327468e+00
6.817287767847129309e+00
6.767173975741599179e+00
6.872401547976187963e+00
6.628949092463783721e+00
6.233234430470330878e+00
6.728569690421476679e+00
6.165372841981851870e+00
6.802440351166113786e+00
5.626116088066582144e+00
6.322803877432380482e+00
6.516263202467823312e+00
5.650675497964863681e+00
6.068618897698447867e+00
6.603024615297221622e+00
6.187063187099802519e+00
6.162293678808662634e+00
6.231193219013453799e+00
6.251572776149060040e+00
6.190187069113370022e+00
6.083764050346535335e+00
5.062359530906760163e+00
6.264380662340015782e+00
6.643436643803809716e+00
6.610332535967327949e+00
6.739162480786539788e+00
6.015707030051459014e+00
5.283101600816758392e+00
5.633751530532759233e+00
6.016782260265677529e+00
6.158076652369512516e+00
6.013755261433955113e+00
5.695654905722504324e+00
5.311266288571909300e+00
5.163487214294530503e+00
5.502528831911704721e+00
5.557526396840131611e+00
5.381877325854572902e+00
5.822563277364296574e+00
5.752006138973688287e+00
4.288762186690150635e+00
5.141298639982919916e+00
4.209916320475444174e+00
5.315730573735639730e+00
5.915168484556078354e+00
4.903854008418023547e+00
5.434724230306188453e+00
5.204463082730734769e+00
5.424896978751111654e+00
5.911149124943440469e+00
5.180153520351829854e+00
5.963609350059656755e+00
5.513573416968347018e+00
6.695603492167122361e+00
6.018254822305516782e+00
6.299687045254274587e+00
6.622949439138214878e+00
6.055314364715988162e+00
5.980047937083601717e+00
6.095596378871282361e+00
6.318175367999274705e+00
6.363746174564362867e+00
6.782850758127561441e+00
6.825233842713461563e+00
5.906143415001715802e+00
6.069983191675008882e+00
6.584788754795512844e+00
5.324860372988442059e+00
6.240486325206092921e+00
6.020814759152350426e+00
6.489226840232553251e+00
5.770491352893054149e+00
6.252453795066521103e+00
6.573460781334953040e+00
5.969369456269665086e+00
5.527367177029954171e+00
5.565836060563890797e+00
6.148212778178876015e+00
6.281593227503925903e+00
5.546342356244498006e+00
5.645213911821599595e+00
5.574252894038687067e+00
5.993652506448240658e+00
6.060955550855856799e+00
5.705195475145738548e+00
6.305163079107439117e+00
6.807195417947694338e+00
6.128254852588706392e+00
5.741591268841488294e+00
5.953226600755467501e+00
6.279342788701838707e+00
6.119139277638095287e+00
5.973055007599267441e+00
5.616071561311684057e+00
6.126438949977624837e+00
5.990671380292476478e+00
6.293484051839363325e+00
6.546740365623150204e+00
6.225365735701177350e+00
6.246927667069195778e+00
5.571450225645368626e+00
5.943215316567826534e+00
5.781408258545448042e+00
5.605429818176727252e+00
6.026709582293003464e+00
6.378987038078494543e+00
6.320961436793679944e+00
5.584529390730985199e+00
5.296125591015210965e+00
5.619122652111445682e+00
6.016203127350927993e+00
6.090933064968174548e+00
6.410215915045720969e+00
6.392150887891802746e+00
5.529446112389115875e+00
5.901320422112894093e+00
5.964855450025259742e+00
5.842680835501529835e+00
5.790756120103767834e+00
5.894161103795114265e+00
6.142577835911529505e+00
5.649977543802400248e+00
6.442816076128669245e+00
6.460340269344028385e+00
5.927552322204889812e+00
5.722449446626651337e+00
5.612848393475112552e+00
6.004061869198714874e+00
5.658583698528480532e+00
5.628427248926858972e+00
5.355834306780399956e+00
5.823147745364239292e+00
5.823193656569305432e+00
5.182826354194940421e+00
5.849237884954303190e+00
5.773399231182648528e+00
6.123488114454125331e+00
5.227483190756842646e+00
5.548776016988290927e+00
5.755562795574542534e+00
5.642974829853941721e+00
5.206242153488030766e+00
5.436678726693223496e+00
5.763753855432166340e+00
5.856883579269069884e+00
6.108881699865350789e+00
5.208484006218037088e+00
4.942079148006954803e+00
6.008513860396259787e+00
4.941555728729811747e+00
5.318773804680314576e+00
5.450197315637332451e+00
5.430221543234045711e+00
5.649529694013715186e+00
5.498840253797615318e+00
6.073332993100503785e+00
5.223807496159594166e+00
6.244439626620413186e+00
5.173852921186044895e+00
4.987119412964448273e+00
5.770185465468286701e+00
6.016570558551068260e+00
5.520405862648883222e+00
5.385779298479450361e+00
5.687002718474261975e+00
5.213493234997676140e+00
5.664074823011406856e+00
6.132155948053919836e+00
6.295279634335280150e+00
6.230598268612532742e+00
6.471446188577245628e+00
5.925505449049111029e+00
5.386711938200541283e+00
6.011400009175297043e+00
6.087289730712813984e+00
6.113795385572776908e+00
5.794557501977417147e+00
5.464694546430409972e+00
6.063603464788703157e+00
6.364389023536707768e+00
6.718639839065074781e+00
6.791238069333230598e+00
6.411284942245308649e+00
5.912672495548254581e+00
6.403130235618799126e+00
5.912547261403264365e+00
5.359129482503398378e+00
5.737926987230148157e+00
6.196885229001963147e+00
5.541314324587447437e+00
6.166588390321027902e+00
6.452187898059145610e+00
6.087554787035465154e+00
6.026257307501085236e+00
6.205868296682593765e+00
5.724872118083687234e+00
5.899357748132168844e+00
5.717663950299127329e+00
5.978055077434662579e+00
6.312046006149356181e+00
6.245029482403310794e+00
5.972907424874663640e+00
5.951144172935415533e+00
6.200624493396603931e+00
[truncated: 4,003 more rows]
