# Supplementary material for: Atomistic simulations of the Escherichia coli ribosome provide selection criteria for translationally active substrates
Source: Nat Chem. 2023 Jun 12;15(7):913–21. doi: 10.1038/s41557-023-01226-w (PMC10322701; doi:10.1038/s41557-023-01226-w)
Supplement: Source Data Extended Data Fig. 6 — Data in CSV format for the trajectory plots in Extended Data Fig. 6; each trial and each monomer’s data are in a separate CSV file, named accordingly. [file 41557_2023_1226_MOESM8_ESM.zip › Watson_SourceData_ExtDataFig6_fMet_mon4_trial3.csv]

5.896547507130655674e+00
5.313087418809446127e+00
5.154171980998282443e+00
5.400929782569257043e+00
5.199704697354418315e+00
5.634597825610493160e+00
5.440216566654050290e+00
5.812358831806275106e+00
6.329969462255016666e+00
5.713124228540241489e+00
5.998313068968275097e+00
6.410846771265521049e+00
5.639289210676096786e+00
6.063530428919889026e+00
6.291399331944790063e+00
5.564340677700880811e+00
6.471814529525379278e+00
6.416505697917963325e+00
7.124300041092912927e+00
6.675492226459234679e+00
6.200592016379679272e+00
6.217804840087985951e+00
6.405615496302831779e+00
5.713076836095069666e+00
6.356067866130466371e+00
6.392807810919238776e+00
5.720658670837158510e+00
6.450512576761064487e+00
5.977290112152541468e+00
6.010165850542415811e+00
5.306010747878037392e+00
6.052776597758334098e+00
5.599042887547772018e+00
5.865965115871341951e+00
5.310764499685351581e+00
5.829735619884427678e+00
5.774216416092792237e+00
5.326676747828733127e+00
6.113218733455656029e+00
6.279326819194055886e+00
5.479151939809465688e+00
6.218606958148611419e+00
5.815997464496207137e+00
6.205284061143802710e+00
6.411858102519058633e+00
6.569456454894041286e+00
6.434516505444809020e+00
6.994144395011007376e+00
6.464003935952574054e+00
5.881254236184542350e+00
6.259903546538605035e+00
6.274436958023045463e+00
5.662492654811226878e+00
6.421537244494691876e+00
6.547173453824876255e+00
5.533421861385780183e+00
5.796480210287203505e+00
6.495030615139390839e+00
5.323638085705242773e+00
6.266091067402420833e+00
5.593221973194469676e+00
6.082139343185683167e+00
5.700433012432822188e+00
6.092034301681010788e+00
5.910489168610694399e+00
6.344052319274864793e+00
5.510040831484876556e+00
5.546255125987353374e+00
5.725134013750537321e+00
5.693138765102833787e+00
5.046560714220452049e+00
5.782165457888039484e+00
6.389153261660282190e+00
6.774501372469644345e+00
5.665309633228655883e+00
6.062163980985019407e+00
5.505127965149409164e+00
4.853362978904810277e+00
5.746821318771973885e+00
5.747823957974262932e+00
5.721564755663155033e+00
5.925272919434168450e+00
5.576368127923323037e+00
6.298721531022062337e+00
6.715880233693188650e+00
6.487057305911299920e+00
6.306099497026978362e+00
6.008144919746321477e+00
6.365664621892356934e+00
6.019564669714756455e+00
6.742285532385666968e+00
6.695280951388742352e+00
6.263368457239391063e+00
6.843475626052565097e+00
6.537179871141060694e+00
6.179637778818027449e+00
6.270243067296839889e+00
7.239297946608439283e+00
6.262679416849697311e+00
6.243469958362956262e+00
6.453436129812558875e+00
5.811528810950639112e+00
5.922885631954241781e+00
6.168142974167762915e+00
5.793375374555487234e+00
6.205319907804163648e+00
6.513036460441187891e+00
6.505930748431741684e+00
6.321435847564710997e+00
6.391543353421649698e+00
6.908027052134188217e+00
6.405859840291333818e+00
5.975615648777554689e+00
6.813929801144746001e+00
5.973818816180992641e+00
6.008766643193610868e+00
6.450328336235120474e+00
5.989375792533030207e+00
6.596865339899827596e+00
5.610112523766321857e+00
6.506388263345102452e+00
6.122988567593932174e+00
5.919639723515017771e+00
5.929405329091711252e+00
5.990383936131304488e+00
5.951265031558455654e+00
6.507927900386923703e+00
5.430790256597508581e+00
6.508957282876480122e+00
5.855715355705966019e+00
6.693344694384616211e+00
6.208076773317825037e+00
5.743620398759828660e+00
6.413558127789926289e+00
6.459876137154996201e+00
6.778850533189105576e+00
5.466618220927760063e+00
6.250472092337449048e+00
6.345690923738889211e+00
6.256986857499503785e+00
6.361055012171919820e+00
6.424057060014360943e+00
6.347525166332039781e+00
6.346318429788282423e+00
6.992257962895987333e+00
6.342689513965017234e+00
6.149391643485992098e+00
6.131457841308132650e+00
6.204551496580299919e+00
6.565406843400115378e+00
6.373449331711778854e+00
5.871611433679123415e+00
5.833158841386491211e+00
5.760780663659542888e+00
6.331796187687631416e+00
5.798949471143648893e+00
5.992526693587015174e+00
6.325247520770226117e+00
6.023671562147550063e+00
6.263279855576760369e+00
6.568822296778224157e+00
6.810676233313607497e+00
6.262380851121705838e+00
6.366077232190462176e+00
5.485369972658267201e+00
6.335686222420791935e+00
5.571443631922623929e+00
6.155396070158531963e+00
6.027528409729129066e+00
5.970697273166581276e+00
7.035357768632722220e+00
6.111971408250143512e+00
7.168572643666524691e+00
6.655252473588536333e+00
5.719763215629915187e+00
6.310435014352933081e+00
6.296303264909328234e+00
6.046314677599377241e+00
5.984639261503065022e+00
5.586843669615326746e+00
6.218848848368736526e+00
5.794342020759926548e+00
6.413865743680373654e+00
6.033805249593537923e+00
6.277974157724512949e+00
6.349566020849843895e+00
6.677339951206045399e+00
6.311976604274810221e+00
6.094318602987680578e+00
6.552913202944905535e+00
6.362523074619336860e+00
6.335943108605284202e+00
6.160453435308911097e+00
6.096961822002059606e+00
5.815682269730502618e+00
5.989337742654251784e+00
6.630042972306386950e+00
6.476536928589601949e+00
6.496162339711794687e+00
5.634477273225192206e+00
6.146871163457596765e+00
6.095684384435132053e+00
6.384757237162551391e+00
6.557231902220049591e+00
6.266322724784774145e+00
5.573176616547168116e+00
6.125502863235410267e+00
6.105172563928936924e+00
6.639306223352054559e+00
6.214119668761925119e+00
6.756040268829478279e+00
6.090765574062268151e+00
6.436421612774230638e+00
6.549591597017947464e+00
6.211547740599062450e+00
6.197576866100661164e+00
6.457053023715648266e+00
6.501992678090360300e+00
6.447830774512258500e+00
6.220280807328567363e+00
5.816559457564126845e+00
6.208220317828688550e+00
6.678207515668917793e+00
6.265572617808757627e+00
6.654251163446293305e+00
6.432291715767589402e+00
6.208822185891139434e+00
6.409974283194558531e+00
5.629894884969904645e+00
6.284357367397254812e+00
6.383904950274369661e+00
6.163313881695039242e+00
5.959204088911834063e+00
6.454092354526204112e+00
6.172537172932068827e+00
6.051575144254522698e+00
6.252176560689008511e+00
5.968258612952094921e+00
6.032181087015972665e+00
6.091931936919371182e+00
6.231447809259911708e+00
5.959125988132766949e+00
5.978804378240091033e+00
6.259551590185171932e+00
6.582253538524956760e+00
6.639171664712693044e+00
6.423075523392354214e+00
6.228822893919172543e+00
6.282998202892572159e+00
6.134692806672487286e+00
5.354250009142598188e+00
6.486790467623706036e+00
6.174559569520858382e+00
6.258383010709872352e+00
5.977394475347122871e+00
6.375415634495779749e+00
5.521069825028558142e+00
6.473833017694747838e+00
6.008710750649266075e+00
5.871568503501425340e+00
6.384355802714844152e+00
6.643631336081172734e+00
6.310483628355036068e+00
6.685747519048216070e+00
5.955299993431137473e+00
6.600835030861290420e+00
7.335897260565164224e+00
6.293153826854134714e+00
6.181475912381829474e+00
6.462175866008428748e+00
6.940934821581316250e+00
6.656858676516722362e+00
7.239057053069110736e+00
6.858139895664117525e+00
6.578616502528079835e+00
6.181890735955598792e+00
6.094235448018888057e+00
6.237422328655767956e+00
6.394316935549616332e+00
6.513218055641799786e+00
6.880785985500519786e+00
6.773662552507769163e+00
6.619738855212289330e+00
6.630683465248614183e+00
7.196163570969172696e+00
6.978688056658842953e+00
6.908655230528314206e+00
7.370727762048230325e+00
6.552301399336891485e+00
7.479118512311621281e+00
7.445352662938218735e+00
6.186516049793325145e+00
6.734550786479497120e+00
6.655201094033172282e+00
6.538791122070112927e+00
7.065554883587319424e+00
6.718930399442825774e+00
7.234585344198855239e+00
6.922985753450838331e+00
7.475115762373059525e+00
7.065498427688628347e+00
7.002793460469255216e+00
6.566161871400296945e+00
6.750916287941542748e+00
6.316058278364936385e+00
6.551559919263940657e+00
6.503464724379340645e+00
6.686513755513241009e+00
6.525562962945200773e+00
6.838842784768100813e+00
7.240241477618095445e+00
5.833020158605024541e+00
6.945102229344620071e+00
6.771292741135185089e+00
7.046341209525381899e+00
7.179056296802429848e+00
7.127214301364592330e+00
6.751185301462775179e+00
7.370245417096263907e+00
7.108311157964258165e+00
7.138470018576794196e+00
7.111530443139773006e+00
7.327514583846550522e+00
6.873879456611578398e+00
6.768950851867265861e+00
7.302064074522602866e+00
6.867547501720794756e+00
6.990448787622278282e+00
6.889893266383324999e+00
7.143631834854647700e+00
6.881910580996676075e+00
7.516770881322900166e+00
6.927949495970184834e+00
7.173099169826749666e+00
6.940197734290326714e+00
7.735050123868592031e+00
7.135525096642592935e+00
7.035148858322387788e+00
6.856260294131805821e+00
7.182166720953636840e+00
7.356610258316242046e+00
6.747644903289828022e+00
6.711758477207945717e+00
6.796115313453308993e+00
6.298963772401929617e+00
6.389878683522675296e+00
6.188904653263800348e+00
6.660773386726020817e+00
6.205318081696646892e+00
6.623651651318849254e+00
7.060975857823671653e+00
6.755096665358208519e+00
6.170238206259973879e+00
6.159944445126479984e+00
6.333146810839481944e+00
6.732085849087927620e+00
6.933232680166255157e+00
6.758846942286932169e+00
6.877792925851995420e+00
6.480249749155507111e+00
6.544890560522355294e+00
6.402515241606948848e+00
7.154736516173993977e+00
6.706527362815259963e+00
6.585211269742091034e+00
6.755722114694715508e+00
6.848258120899209267e+00
6.902908780913568521e+00
6.662845986253988606e+00
6.764217015388927834e+00
6.981869998215092465e+00
6.658896648990828560e+00
7.089675285156102902e+00
6.681908063141557719e+00
7.129660888684347775e+00
6.753532359152642606e+00
6.864924671386336108e+00
7.509246686814195826e+00
6.772529476881812727e+00
7.119892056278471770e+00
6.531893432172585889e+00
6.411893927325783338e+00
6.489248976136877900e+00
7.088682874541939682e+00
6.782948499896985339e+00
6.627955542422728108e+00
6.711929006581218715e+00
7.287839607954763821e+00
7.118700189480305696e+00
7.196809445575418351e+00
7.045934255022538117e+00
7.146523075884103626e+00
7.202492748721263993e+00
6.933803638950125858e+00
7.590140693502421598e+00
6.253652587440892141e+00
6.219529203933984007e+00
6.928800236804720569e+00
6.779456396300895804e+00
6.860634446582189128e+00
6.488774648241133924e+00
6.681444482358211978e+00
6.814421528555897112e+00
6.459116928809475411e+00
6.552566163526241994e+00
6.972912051621700691e+00
6.939145698909254811e+00
6.486630798445332857e+00
6.685031660316187896e+00
6.342791912283337830e+00
6.900801017170850038e+00
6.506046124731106772e+00
6.936203379708071104e+00
6.387417663057938455e+00
6.701213224630384602e+00
6.641392500861041270e+00
5.817666352156945386e+00
6.547286862701807486e+00
6.814851737877600790e+00
7.121786239059045620e+00
6.403729143561068149e+00
5.607309845428401829e+00
5.702071571136695383e+00
5.854121377578660024e+00
6.573300715410654860e+00
6.213504477474538490e+00
5.849282930566752192e+00
6.072311516579779855e+00
6.295640031549748272e+00
6.465419725593290146e+00
5.944414143281623097e+00
5.973921813004577253e+00
6.611804317544458520e+00
6.773748657159645248e+00
6.336972631084663909e+00
6.754699569327940800e+00
6.489761450861472269e+00
6.092734043597621607e+00
6.145201706786632023e+00
6.846402207864863421e+00
6.180943669536933527e+00
6.789100299673013872e+00
5.766913315851469157e+00
6.836556260611616587e+00
7.074743793289608007e+00
6.303750332198251982e+00
6.434821036378784775e+00
6.111137997960728541e+00
6.490225779127464456e+00
6.662112196373297657e+00
6.558507535279870737e+00
6.631833133819622361e+00
6.862543158120094411e+00
6.412733611089789676e+00
6.612752558670473846e+00
5.970650449264742754e+00
6.496840925145709100e+00
7.208031890524965846e+00
6.237314821741518855e+00
6.231637109516833029e+00
6.100696736443095070e+00
6.197567716388737047e+00
5.739679402944579678e+00
6.847045085183436797e+00
7.366157400478598127e+00
6.618677217850778227e+00
7.320650293572047218e+00
7.866553137184370215e+00
6.600098964215073138e+00
6.111921666795734787e+00
6.251280343146442320e+00
6.803547208774000765e+00
7.004956215406631159e+00
6.287536573890372793e+00
7.256313834258321549e+00
6.596785009992354176e+00
6.499629751510128450e+00
6.813848711204228081e+00
6.383691204012150955e+00
6.784733833477518239e+00
7.039465041374385557e+00
7.557657598744978777e+00
7.124550148923640691e+00
7.046495225636933313e+00
6.563073456803851791e+00
7.457443837831069899e+00
7.056050196232308558e+00
6.836653948770858413e+00
6.723912139288315437e+00
7.516475842377019490e+00
6.896278611255970858e+00
6.581892842978505520e+00
6.364699180713820681e+00
6.681571723816749575e+00
6.619749200347862406e+00
6.726207863216070670e+00
7.364162801654956070e+00
6.758607883889101942e+00
6.509859058117499764e+00
6.824274615859078352e+00
6.710599111538138928e+00
7.238122744185934820e+00
7.279851878539896681e+00
6.327944988524148329e+00
6.505111952111512608e+00
6.447346094096043423e+00
6.884627708967383519e+00
6.969294393460480741e+00
7.095732379955363989e+00
6.728475092297684590e+00
6.854087584485871076e+00
6.550471987562151099e+00
5.907411790633735116e+00
6.697239327395080544e+00
6.761429418534275371e+00
6.429514763831063462e+00
6.595499361223231993e+00
6.796340852863338888e+00
6.256872205552913790e+00
6.747649444208700054e+00
6.972766044735918989e+00
6.473439988183945282e+00
6.383432360238368908e+00
7.065201808499206315e+00
6.739115981022246515e+00
6.678227615314256127e+00
6.972630211231789055e+00
6.172297605901973405e+00
6.530977956898319725e+00
6.194046219611798243e+00
7.300098519329744740e+00
6.657442014702565913e+00
6.464339350045420041e+00
7.119339878205476424e+00
6.552696886231943019e+00
6.937752295326541585e+00
6.883857094667963139e+00
7.364642197240158339e+00
7.162920389402078314e+00
7.685904367107104562e+00
7.817846429759087279e+00
7.090257166630274277e+00
6.639840174341083312e+00
7.188251566246244728e+00
6.750692068830931980e+00
7.217329296649248604e+00
7.442238273223167333e+00
6.459864887279217704e+00
6.568264651629489137e+00
6.239037653214380974e+00
6.539175945499908771e+00
6.548163006089182225e+00
6.685374649614027831e+00
7.218833627728113100e+00
6.755182676544759346e+00
6.297277382275175306e+00
6.282265365496796150e+00
6.513089534701848926e+00
6.441679158156998319e+00
6.860949515553216749e+00
7.115764110183523172e+00
6.862294094945520229e+00
7.220163706809238136e+00
6.270650557772674993e+00
6.808937917618075097e+00
6.091731531295486946e+00
6.632695586121480247e+00
7.383019902562299563e+00
6.959078897278542009e+00
6.447390764722874756e+00
7.119524488342640289e+00
6.317624496062388850e+00
6.812269401329013263e+00
6.566188896418214682e+00
6.504095778315048371e+00
6.424705197033334869e+00
6.854728501024812459e+00
6.895533564132971804e+00
6.808078477394079009e+00
6.666963010073332363e+00
6.292779235988677833e+00
6.515274543468423829e+00
6.231304620820450779e+00
6.849437389347485805e+00
6.665697401433815728e+00
7.361007162329870290e+00
7.021855273035273903e+00
7.195158575657477407e+00
6.902198005449033502e+00
6.453190735968228786e+00
6.686780768838417544e+00
6.584979219868726474e+00
6.592182434441532735e+00
7.193041347465610968e+00
7.048756866001045118e+00
6.737680912719160808e+00
7.590286195766463351e+00
7.796841606810218650e+00
7.141866642436433210e+00
6.337513576570557028e+00
6.223244389720434810e+00
7.282098170646531976e+00
7.001708158416191097e+00
6.788840872607849519e+00
7.286601112103479494e+00
6.520643238491391713e+00
6.823230177217226355e+00
6.715579705721752113e+00
6.919360348273506212e+00
6.996218275672237752e+00
6.442033264911604995e+00
7.393666976718955119e+00
7.244809734687937208e+00
6.827926439497317368e+00
7.094643105331194022e+00
6.529239843446660529e+00
6.879191449367471733e+00
7.767766333672329715e+00
7.132318100488584278e+00
7.218752785292422480e+00
7.128812225129243174e+00
7.098333264721559566e+00
7.226514831113344250e+00
6.910478868397273544e+00
7.161140855261315608e+00
6.548526626135638296e+00
7.115261967256527598e+00
6.820140664157013255e+00
6.234506616921129840e+00
6.627607654608798526e+00
6.378099524868527048e+00
6.459621647063437777e+00
7.009697372873763044e+00
6.584864497097810521e+00
7.002475132370583388e+00
7.488639971550616004e+00
7.017066251034860258e+00
7.071203598321460504e+00
7.000473620886055848e+00
7.654736206097997098e+00
6.788624170034712968e+00
7.203647560003560990e+00
6.776485767185219444e+00
6.747351455345445004e+00
6.753112321078280189e+00
7.528321891337570904e+00
7.198019089554683170e+00
7.042338599804029542e+00
7.133985932318118728e+00
7.420990697022676663e+00
6.777783405715282150e+00
7.509347690222448080e+00
7.276922003817141160e+00
6.396232287766837388e+00
6.783792674828210245e+00
6.655867709705159285e+00
6.751043403900363948e+00
7.195292615387145041e+00
6.896354178215799990e+00
7.177125565272198138e+00
7.167564559678187841e+00
7.408330632375232483e+00
6.905476094340816218e+00
6.983436676746300087e+00
6.772313110317392137e+00
6.615751245885488352e+00
6.982530170077338560e+00
6.870939052273880243e+00
7.227759453616611651e+00
7.311437717447653029e+00
6.673770371399664114e+00
6.850160141454197493e+00
7.003647544297178840e+00
7.264363472798970101e+00
7.290659694000758861e+00
7.073024237044290174e+00
6.850657438977956204e+00
7.064057619167965818e+00
6.535113419563656656e+00
7.053792750839361858e+00
6.626018841301399398e+00
6.730173466943054628e+00
6.752831432544676105e+00
6.888666121027664069e+00
6.908796801886479599e+00
6.920369918812273369e+00
7.049512857613656536e+00
7.373770095665467927e+00
6.884555764795495136e+00
6.982333151972784258e+00
6.772912591661191861e+00
6.769722248002142173e+00
6.663724987686444834e+00
7.633340318046085038e+00
7.208553099187089863e+00
6.659819264022434737e+00
6.621997534632905413e+00
6.974072380895103507e+00
6.503051097364664024e+00
7.079891530240630004e+00
6.931694192189296722e+00
7.227476115522710742e+00
6.755367259475461239e+00
7.160568900108005508e+00
7.547570697102582216e+00
7.085016418440543973e+00
7.425504036848924905e+00
7.332266246694421064e+00
6.970816695192475265e+00
6.427577120149467582e+00
6.594296925245445529e+00
7.236604278058620388e+00
6.844299947818990759e+00
6.524174324446992301e+00
6.981336132700059594e+00
7.270852401103600648e+00
7.214636327096542345e+00
6.999370808182821868e+00
6.470143218471026358e+00
6.719039360422957685e+00
6.992553176787906111e+00
6.417590002706716312e+00
6.788793101834907695e+00
7.092350426331245572e+00
6.984012621264239051e+00
6.699866532348233150e+00
7.024974897669950202e+00
7.470874665674038795e+00
7.262061414794015235e+00
6.756296823785339356e+00
7.612511677574447688e+00
7.070987591197567035e+00
6.992960352340593211e+00
7.083496676634085887e+00
6.613300559407365498e+00
7.044317274555694119e+00
7.329417471762491587e+00
7.083877254386711897e+00
7.213702708600926883e+00
6.449358487502079740e+00
6.001852048180557730e+00
6.229829105835220204e+00
7.189809164149871812e+00
6.616837840231283963e+00
6.266953300326703058e+00
6.237095758826288971e+00
6.235238725207625343e+00
6.287164513199082982e+00
6.508358303337489659e+00
6.346930833363235713e+00
6.265836374405339804e+00
6.423468233807658301e+00
6.370415351495412715e+00
6.602298388242511251e+00
6.436082798026532714e+00
6.647339363976410453e+00
6.519882882123633649e+00
6.357602767460316606e+00
6.668658846004395180e+00
6.876687061753837149e+00
6.386609034523431205e+00
6.287093653573228913e+00
6.786211646217265248e+00
7.217813845947675944e+00
6.700321126367125402e+00
6.574598303817470679e+00
6.868193124314685427e+00
7.245399260199004488e+00
6.485433335934391863e+00
7.299370259197149657e+00
6.629910421786383345e+00
7.676317839430959467e+00
7.513260286986494840e+00
7.087234944226437072e+00
7.432912062586822799e+00
6.863944826297482926e+00
7.589374115572429247e+00
7.035640080210929348e+00
7.063015353683561592e+00
6.525049234073717841e+00
6.660673616656039187e+00
6.941106486797181674e+00
6.558449619490380300e+00
7.177869683896806130e+00
7.257125735464256877e+00
6.912261722548230125e+00
6.953746131779496409e+00
7.175792771153741256e+00
6.703705699418048169e+00
7.120096300593371730e+00
6.640111185799175253e+00
7.004752192528647115e+00
7.392690619151684572e+00
7.665585412111568964e+00
7.286000357963976271e+00
7.245932236045848462e+00
6.908634620164432860e+00
6.680870900659221512e+00
6.735071598463078679e+00
7.138193183154061039e+00
6.775888595146478011e+00
7.189651625130671242e+00
6.775745567210399223e+00
7.262776716294262691e+00
7.131739348232127185e+00
6.396784710647173355e+00
7.567049963875984275e+00
6.856774482064739829e+00
6.554037196887428252e+00
7.371609462073853258e+00
6.731749249842320815e+00
6.732650273033363497e+00
6.689706094985175433e+00
7.190352493232285092e+00
7.266616874732562792e+00
7.531974992128160906e+00
7.221947822659062766e+00
7.406994913804918923e+00
7.300786394098150112e+00
7.530510171216120874e+00
6.554363496837879666e+00
7.103918355116663363e+00
6.926335358392285535e+00
6.968788004574884454e+00
6.623620648383639953e+00
6.772185839350557401e+00
6.493904023318643581e+00
6.885087360045134552e+00
6.750542242500856993e+00
6.788419222994390267e+00
7.340240211393820324e+00
6.734191437324714258e+00
7.383470094808660455e+00
6.249121122292534025e+00
6.805979934405203657e+00
6.716131894126443846e+00
6.749843662231993058e+00
7.411040889954289668e+00
6.342404103053605802e+00
7.340232777697764277e+00
7.017040086002997334e+00
6.752437178194726108e+00
6.577647611472067446e+00
6.623193896114555557e+00
6.916455966969037306e+00
7.396546265288238331e+00
7.105238381173261786e+00
6.629060004240411530e+00
7.295351895001458864e+00
6.522617475753995642e+00
7.227462935524269660e+00
6.559741981643110620e+00
7.279084653976530817e+00
6.949690362556443013e+00
7.338011725271197605e+00
6.868728347210985241e+00
7.099858634164979421e+00
6.992889893857095807e+00
7.139282696972206743e+00
6.411427355209031731e+00
6.900969126151224486e+00
7.362801024290542173e+00
7.458453029851825455e+00
7.031450812494943747e+00
6.630854447787970507e+00
6.278555828936997152e+00
6.880877056785372758e+00
6.774217371692930811e+00
6.532033553158428596e+00
7.033878453018603594e+00
6.758877338409750024e+00
7.158524559887029071e+00
6.958853519222307327e+00
7.331857161012243829e+00
6.761513632141662455e+00
7.603210721797127647e+00
7.612356204596327558e+00
6.790941617068653180e+00
6.682890193200480944e+00
7.440372196866459120e+00
6.826659189515982717e+00
7.156556940360292884e+00
7.802509569846948878e+00
6.765397687849102226e+00
6.600325621689160371e+00
6.721453370057099086e+00
6.718436027326677440e+00
7.112874940858890938e+00
7.927798557559954773e+00
7.262889049831649402e+00
7.439396819224214141e+00
7.087014248874325517e+00
7.205181803087704395e+00
6.849071316342483229e+00
7.282671901985771079e+00
7.490664187088537318e+00
7.382349005965038735e+00
7.342410909202510716e+00
7.048057745875049740e+00
6.530124098255580378e+00
6.939432724474183800e+00
7.020691032342584847e+00
7.116433853902549345e+00
7.120367107869287615e+00
7.039151167154389377e+00
7.129735317626598068e+00
7.410426946897802125e+00
6.704160202825206305e+00
6.984875096469062683e+00
7.152786599184316252e+00
7.244720087448619950e+00
7.645042888889435950e+00
7.218502031582804790e+00
7.335637555496592022e+00
7.283641837322714530e+00
7.321347346777872467e+00
7.282968771428284249e+00
7.422194919090723708e+00
7.020717315906553679e+00
6.953512663005645855e+00
6.727973069769744185e+00
7.156005113547927010e+00
6.966338089597864602e+00
7.683504631571519639e+00
7.071934900551758219e+00
7.531638714070219009e+00
6.881515040886439394e+00
6.457759565425733150e+00
7.493600077486571642e+00
6.541109650874971315e+00
6.834149619305720513e+00
6.681320594179561034e+00
6.702904436374615749e+00
7.180060681410211032e+00
7.023621598224925044e+00
6.699689584631922656e+00
6.729010817739699668e+00
6.910126861058587977e+00
7.614318238214781154e+00
6.952608812180814724e+00
7.116984313783468963e+00
7.138664665183036107e+00
7.175300692660806057e+00
7.010295697713488039e+00
7.196514265583427772e+00
7.300814213798800800e+00
7.005074109370244884e+00
6.501222489978545127e+00
6.787321656615327825e+00
7.176208824998624891e+00
7.707432361147812827e+00
6.947311092258931176e+00
8.072858859553477373e+00
6.533539133064789617e+00
7.194519016192283623e+00
7.681385049496144646e+00
7.036098897348329828e+00
7.578607531973906575e+00
7.600732872758723779e+00
6.846153374147241344e+00
7.365560681070769000e+00
6.692796176612485937e+00
6.752708870370458527e+00
6.918344974699174088e+00
6.668130102196205833e+00
6.791450264407886905e+00
6.547369500978187595e+00
6.590308330563876105e+00
6.237834299095299961e+00
6.638615070979195565e+00
6.792687900312325056e+00
6.898625575430290979e+00
7.109699000770802080e+00
7.204394315962909801e+00
6.630750319483118105e+00
7.393331439993700016e+00
6.876864578246512316e+00
7.571522234555646769e+00
7.268709786905511727e+00
7.286607893143217218e+00
7.386303801128842217e+00
6.808468836535836566e+00
7.117105089664538475e+00
6.669899978347205050e+00
7.481427866741339194e+00
6.961524625567611757e+00
7.224183381020054640e+00
6.858876957061436741e+00
6.936193100522725530e+00
6.728504198307444284e+00
7.086441317491654068e+00
7.196857107726497560e+00
6.891395177517481763e+00
6.740391400017930579e+00
7.447083285557889454e+00
7.850040958801704605e+00
7.440333811602714675e+00
7.969336684620090594e+00
6.648269852077322462e+00
7.548939141873959535e+00
7.458571317988474725e+00
7.284457640130725942e+00
7.243281050103981045e+00
7.263589421030483884e+00
7.633494957179544294e+00
7.013312837403243627e+00
6.868889841996451473e+00
6.694544764228064437e+00
6.971125385415365194e+00
6.517345989880173995e+00
7.200509269763228914e+00
6.824202589625304682e+00
6.937962571945200274e+00
6.896462256779578581e+00
7.201492345917339222e+00
7.169724929998066543e+00
6.522554372770624553e+00
6.939626770932815880e+00
6.950701815944321460e+00
6.983967807079638490e+00
6.906086080774371361e+00
7.409363115001055711e+00
6.787744083187384092e+00
6.768869809839515916e+00
7.525542678744772118e+00
7.282636470219943092e+00
6.648239018297780412e+00
7.006925320744518793e+00
6.838122736575872551e+00
7.047138719143739571e+00
7.246547188424876218e+00
6.539563062111660052e+00
7.482711414746611389e+00
7.099994297611886829e+00
7.762572836661965958e+00
6.820063213834441029e+00
7.413375018126448168e+00
7.582031791375928975e+00
8.081182488774549810e+00
7.748190506626452922e+00
6.564656014964207920e+00
6.749339181564864454e+00
6.932324909012015368e+00
6.900867939249497596e+00
7.038916726007119706e+00
6.608228841074017978e+00
7.314313799044212416e+00
7.152594627029015939e+00
6.889227171245550174e+00
6.582974480899652647e+00
7.304113881887641213e+00
7.134139857863328160e+00
7.299996998854027197e+00
7.280039916318624016e+00
7.119330408152195311e+00
6.584369469542967757e+00
6.393049826836129768e+00
6.876121916053605787e+00
7.045724088037221833e+00
7.072548466452783344e+00
6.726038736835660892e+00
7.429102200901249731e+00
6.525424579868325914e+00
6.858997156492767644e+00
6.509427379512314538e+00
6.701604111617077031e+00
6.787250264781728326e+00
7.591080049177471700e+00
7.526719481958072500e+00
7.395840853934894099e+00
6.188958243562110439e+00
6.353560896218439780e+00
7.188375647573537641e+00
6.902188516762970849e+00
6.942998872516162656e+00
7.021532873109623374e+00
6.934380421011117512e+00
7.182834804431512232e+00
7.548040257716244206e+00
7.314218886417187981e+00
6.178891689511459617e+00
7.332766087455766524e+00
7.715895565447202564e+00
6.573133697742369996e+00
6.654174854253116500e+00
6.456009541478643143e+00
6.812585934680062572e+00
6.535103723087605232e+00
7.057466498916049602e+00
7.121310205603044174e+00
7.215345441984896802e+00
6.500330923999121602e+00
6.877632111053327613e+00
6.585228000829235206e+00
6.987918863297861272e+00
6.602976057101661134e+00
6.266293724433859680e+00
6.104258236986156660e+00
6.538142300115340255e+00
6.877794776813566990e+00
6.814570870047465867e+00
6.672824020019793245e+00
6.758518388696387547e+00
6.860698612041374211e+00
6.966495016061309720e+00
6.878050418728726356e+00
7.017062752513676394e+00
7.246469188229732517e+00
6.042119082119354445e+00
6.401481622553534478e+00
6.515938302577771957e+00
6.292216144077687368e+00
5.916561312451707799e+00
6.857038947073704982e+00
6.494521542101541201e+00
6.228846470990252904e+00
7.003838633374985356e+00
6.759467498084588577e+00
7.108409447985670759e+00
8.062586845453589390e+00
6.848671903178894738e+00
6.747849471891955275e+00
6.550559403788967394e+00
6.422680284000149342e+00
7.226335112341886635e+00
7.133589064611679298e+00
6.889381153762695220e+00
6.817955167392007354e+00
7.148260328581338641e+00
6.598898913025757373e+00
6.341011117000681985e+00
6.655083114608565609e+00
6.755425304521169849e+00
6.708473534898243607e+00
6.744668177522496144e+00
6.562173454861164323e+00
6.826216189251777422e+00
6.540327310817581896e+00
6.295732625083250156e+00
7.266225534852210011e+00
7.045898512197688923e+00
5.964861509240965809e+00
7.065141417975829619e+00
6.923727197810960021e+00
6.193528652846747029e+00
6.685040647916687284e+00
6.951292444563657469e+00
6.995248518902612567e+00
6.565419513648645733e+00
6.650475981124293945e+00
7.157572422260093603e+00
6.823222020823953571e+00
6.409228453832549022e+00
6.849021234395768154e+00
6.502662522745825235e+00
6.737432381962477734e+00
6.850063536684944943e+00
6.370809936686179675e+00
6.364095195056487242e+00
6.724262326552090663e+00
6.494446387772564222e+00
7.452722449626381085e+00
7.528854630071688092e+00
7.277340011431040701e+00
6.926365951241292507e+00
6.847613225791366887e+00
7.072948292848835194e+00
6.538142786588640121e+00
6.331082243992777414e+00
6.857431043064773135e+00
6.169172075323325899e+00
6.643334331292201966e+00
7.165467515718904501e+00
6.542282551087907017e+00
6.527526277384078313e+00
7.240536782877750710e+00
6.435023056359233884e+00
6.565306109954824443e+00
6.788547298476346192e+00
7.166895267510486001e+00
6.846754650000486997e+00
6.431276102697197850e+00
6.552447872736731682e+00
6.765919862476671653e+00
7.024310001637107170e+00
6.121524543713035449e+00
7.427152512703589338e+00
7.072617126100057661e+00
6.845521821506928006e+00
6.288882382222687362e+00
6.730214787329743764e+00
6.159078993521283962e+00
7.057887009953230262e+00
6.629432012849101774e+00
7.048464968598669778e+00
7.628818807941936342e+00
7.309746664804947613e+00
6.598851598050380574e+00
6.681584416341700638e+00
6.474392034819726582e+00
7.403532589582306755e+00
7.197864388695704996e+00
6.835953447584457443e+00
6.905236977348160998e+00
7.758972336229772893e+00
6.619047470314926684e+00
7.045988398538810316e+00
7.012700855390059829e+00
7.277850172682860830e+00
6.800289646009982647e+00
6.785219394780963142e+00
7.079754617861619970e+00
6.954461809703913033e+00
6.965591460448692374e+00
6.824955282483825769e+00
6.083794634464145368e+00
6.836112137214795048e+00
6.208175763646473833e+00
6.900954140056169805e+00
6.565061709992060734e+00
6.640800814419969278e+00
6.747237982339171936e+00
7.407642013090504740e+00
6.509307436216715814e+00
7.427335952243425687e+00
6.863523217541911414e+00
7.200991507685185589e+00
6.492684569543319739e+00
6.276807905134683452e+00
7.027030177777866093e+00
7.453024764176496397e+00
6.861377720994178198e+00
6.910841580559388575e+00
6.800912023754821512e+00
6.841166118901420568e+00
7.635744053430207678e+00
6.816269044963476631e+00
6.660290096850935093e+00
6.695414850570724496e+00
6.670142794699419397e+00
6.916721261888378436e+00
7.318555654475009220e+00
6.512722022546281408e+00
6.742700812211444905e+00
6.829606271991138122e+00
6.661927932722978341e+00
6.632657809869584753e+00
6.985642662425708416e+00
6.737213260923162750e+00
6.360590115554047408e+00
7.025241651455967684e+00
6.597540653596481341e+00
6.365118916231242707e+00
6.551869023495977551e+00
6.401643388804652446e+00
5.865108112584993982e+00
6.213119639463569044e+00
5.838679292678436106e+00
6.062168195416917982e+00
6.528084834185595930e+00
6.569852368777518770e+00
6.944340788817338961e+00
6.867722598654350641e+00
7.468238588060891026e+00
7.285617601152013734e+00
7.093953872758865131e+00
7.054869647225814333e+00
7.032684685548990622e+00
6.586826264490251326e+00
6.575267014459798887e+00
6.376747018643736276e+00
6.922424215489745514e+00
6.291649967500160479e+00
6.906090458253470565e+00
6.640879842074344452e+00
6.861361708587792485e+00
6.648273040336898809e+00
6.411032590316464663e+00
6.521746586798160550e+00
7.368839157747984814e+00
7.044153861802294081e+00
7.117188940804724417e+00
7.298300631551408735e+00
6.905323031540657297e+00
6.805431101603969246e+00
6.800335460233687179e+00
6.320996809957390994e+00
6.747323347605580501e+00
6.144740359431698273e+00
7.014085613558584065e+00
7.310087412636613102e+00
6.247602258967801525e+00
7.271223379130615783e+00
7.371162156378349373e+00
7.083964186792619522e+00
6.930756648390933528e+00
6.954601317991108367e+00
6.817322825975271172e+00
6.525422583430045442e+00
6.979598238737807492e+00
6.903327817301288860e+00
6.862341163697577961e+00
6.986221671116402909e+00
7.357819120345699737e+00
7.017382868968067733e+00
7.069380790969564288e+00
6.785045906737912524e+00
6.555593698882291598e+00
6.875690714894300726e+00
6.417400106330649834e+00
6.531663623555328257e+00
7.306334799157882642e+00
6.751662501109009895e+00
7.217763550714928478e+00
6.756104196975721621e+00
6.212225978700853801e+00
6.295409956135358698e+00
7.148550059248072408e+00
7.285123553263903595e+00
6.406751858425896451e+00
6.892915173433929787e+00
6.598516453440015361e+00
6.629784765332269458e+00
6.390005097380645260e+00
6.830713917463401508e+00
6.500973697768660742e+00
6.951607956690820878e+00
6.679252455471999639e+00
6.666926629452994746e+00
6.595948090006806375e+00
6.135450230426766183e+00
6.114904451194755453e+00
6.753309380023329922e+00
7.073723649014741710e+00
6.673378247351120507e+00
6.533149314434406385e+00
6.322955813730184005e+00
7.009575834882202372e+00
7.015764644093263946e+00
6.318099587275890272e+00
6.614652299682801662e+00
6.666876486012427883e+00
7.010481132282070149e+00
6.726232530252866049e+00
7.188409176488920416e+00
6.724073570020474122e+00
6.742363439117549540e+00
6.960271364093311597e+00
6.827409880866857073e+00
7.556317252287965580e+00
7.030311670427630055e+00
6.515697768940808210e+00
7.202898820388071499e+00
6.783068309932163586e+00
6.699950149333537830e+00
7.121165577930653079e+00
6.634885366331579881e+00
6.193948984890117693e+00
6.324093682915877146e+00
6.109663653610013512e+00
6.925526309098829714e+00
7.238398844972956603e+00
7.687904507783896335e+00
7.259164204270820875e+00
6.523705634882541737e+00
7.061948772261782636e+00
7.914108100651182198e+00
8.047327957008207022e+00
7.438816048918362789e+00
7.211406820633392556e+00
6.870586710139797049e+00
7.110563827801183123e+00
7.037241111653993464e+00
7.427297282131956280e+00
7.504901163129934716e+00
7.248741927054632050e+00
6.638772769032724064e+00
7.514849448260235931e+00
7.257465941198494974e+00
7.221142379891058560e+00
6.131014568661274922e+00
6.726060075424247664e+00
7.260018316877386191e+00
6.445844841599362773e+00
7.143235178207234526e+00
7.209448949157579278e+00
6.845577430727925794e+00
6.345959208310564037e+00
8.270949873187980472e+00
7.817385129833370527e+00
6.675810053164383362e+00
6.473336419422996535e+00
7.487051373883592653e+00
6.421525100250464746e+00
6.917121693755460932e+00
6.512977855594408005e+00
6.708271558477950869e+00
7.508051009757222616e+00
6.713409963183049278e+00
8.057046649159110174e+00
6.914741825759430860e+00
7.985823883694783909e+00
7.641599944499566810e+00
6.475265784190275653e+00
7.158211968248600066e+00
6.880713207063317682e+00
7.407618155712567543e+00
7.750680951015451292e+00
6.887353045364232429e+00
6.637721557089482083e+00
6.804238358337285852e+00
6.570466924597361036e+00
7.438608034647807621e+00
6.664084400645038819e+00
6.708292390652554893e+00
6.701774267669849294e+00
7.612314364208613959e+00
7.573086021523594447e+00
7.025989255375186815e+00
7.466357386940141616e+00
6.522953298105344189e+00
6.934758102119218393e+00
7.182974649252609645e+00
7.792724294984171074e+00
6.692225590511005962e+00
6.633318358504285861e+00
7.198640856880794914e+00
6.977523317206010489e+00
6.547774367937075901e+00
6.346047829629135606e+00
6.437138348805953925e+00
6.349360484387877257e+00
6.085761179298934564e+00
6.765985462615183188e+00
6.031671476943427201e+00
6.467533522384476541e+00
6.121675992932352095e+00
6.570558967723212795e+00
6.867662594691628541e+00
6.365662036968598336e+00
7.022373708772823520e+00
6.693923354650571866e+00
5.915269989650187021e+00
6.311268115667263423e+00
6.920227964354221051e+00
7.002499922470217797e+00
6.421061336669874109e+00
6.882363796298094805e+00
6.817468843913676579e+00
6.786381985129330552e+00
6.536469968674100350e+00
7.284450940872474689e+00
6.852722723043095598e+00
6.647306109368900096e+00
7.676998735823947762e+00
7.294404991262367410e+00
6.348530489639549579e+00
6.970668992018132393e+00
6.729984662236723203e+00
6.880100939122621995e+00
7.295494153017465955e+00
6.458613414380416806e+00
6.472007038488748698e+00
7.377549729893193131e+00
6.577446026424374814e+00
7.122222914489302781e+00
7.564281290374252897e+00
7.667498605002621481e+00
7.279216764963222452e+00
7.740503902804231728e+00
6.623389383828666155e+00
6.751912008872828608e+00
6.714483797778332708e+00
6.557898231053520988e+00
6.854489090006165242e+00
6.351183076730550603e+00
6.949522116880414657e+00
6.913366781857816612e+00
7.038169384405930984e+00
6.808014500156682303e+00
7.071040556067724303e+00
7.192552413625104890e+00
6.044608804112727718e+00
6.745157017312982006e+00
7.138655128067229683e+00
6.488805290912477375e+00
7.002625368972172915e+00
7.273056377122690819e+00
7.062004034379804729e+00
7.369772054040325315e+00
6.950717410432157628e+00
7.038909218574047166e+00
7.160636456199775068e+00
6.814354221996620886e+00
7.252127782675063195e+00
7.014546334960786389e+00
7.335137397863001674e+00
7.100412047499704116e+00
7.054906935609192686e+00
7.877693765961137906e+00
7.575221921895171739e+00
7.033627243077260616e+00
6.139944565658264075e+00
6.598828540443369306e+00
6.844759469400138130e+00
6.893667275897191971e+00
6.693091165928235498e+00
6.176507257321786071e+00
7.337535510408558004e+00
7.307385480659441157e+00
7.515056629788125164e+00
7.625720709394209429e+00
7.706912507420649483e+00
7.302596756290603786e+00
6.736975326486950522e+00
6.471066205164508922e+00
7.167886606371856928e+00
6.957359536565498104e+00
7.295405191314525695e+00
6.367195468559702753e+00
7.237061370599342069e+00
7.249100537176431658e+00
7.524102326642360339e+00
7.236795165168484090e+00
6.534214276096549590e+00
7.393729184783236263e+00
8.065664720483017192e+00
6.933504132035343659e+00
6.516126847087091001e+00
7.419566106531208405e+00
7.157695863905867206e+00
7.696696189342530303e+00
7.388183077429056667e+00
6.827374769889336115e+00
6.645436084223873330e+00
6.893470894987835607e+00
6.998310466619790837e+00
6.800786100899443021e+00
7.305696259103989121e+00
7.224161501418869591e+00
6.939449757117266415e+00
7.837658179686998849e+00
6.717401916597473210e+00
6.625775646454864720e+00
6.790589134653675529e+00
6.479500248081346392e+00
7.901493193078466426e+00
6.940305032722961620e+00
6.953252612002530419e+00
6.773036934956204291e+00
7.116505491497145286e+00
7.155447788156137356e+00
6.603649976344746264e+00
7.102559362400564957e+00
7.318788756068148160e+00
6.726876532565260192e+00
7.031001448829683476e+00
7.101390209527480124e+00
6.491893789219692401e+00
6.769558185439687570e+00
7.569575456851279860e+00
6.664000485634423043e+00
7.275087465937561504e+00
6.469117914083948762e+00
7.150741637574106413e+00
6.948522563988821510e+00
6.709462977581774901e+00
7.425230598635935486e+00
7.135937923051846710e+00
7.099291791277886787e+00
6.531673400594831591e+00
7.064709214650347846e+00
6.582394079488790517e+00
6.645483907693563452e+00
7.143857428996617465e+00
7.337537630209563844e+00
7.209171970129959917e+00
7.001014986104988402e+00
7.270011599128097579e+00
7.353629471333364087e+00
6.949413340785802973e+00
7.104683645385511781e+00
7.229666344450076387e+00
6.731820837221035525e+00
6.714997840746145918e+00
7.063789227782742763e+00
7.040723421830130668e+00
6.729888429889730794e+00
7.185280425874656096e+00
7.145853821417264662e+00
6.957755266251215431e+00
7.283837917882466151e+00
6.783257663894277201e+00
7.099664953157209801e+00
6.952818497190703440e+00
7.354124083392126643e+00
7.138104015925439860e+00
7.598442059253647685e+00
7.186046936670050123e+00
6.760462053757581913e+00
6.929480657666229781e+00
6.934627015794325722e+00
6.878840713979959887e+00
6.788177519813047844e+00
6.863760107603959604e+00
7.323415864227541761e+00
7.261814945957152823e+00
6.886049566156630775e+00
7.096554165219392196e+00
7.032098978318820137e+00
7.114448002024721163e+00
7.610931972666374890e+00
7.156815182125076724e+00
7.087659934504606518e+00
6.866139394325897705e+00
7.010817524909442433e+00
7.389047825317400786e+00
6.955566339309763535e+00
6.206862590807151747e+00
7.610886533106906882e+00
7.234982271155840472e+00
6.736416646690861043e+00
7.428790507822796485e+00
6.575648936548073031e+00
6.733277263899146270e+00
6.711577458474488722e+00
7.483803757640132837e+00
6.892655248651667677e+00
6.628981633101709292e+00
6.988464850910547810e+00
6.605550542967059791e+00
6.233065075904509200e+00
6.829394961574250189e+00
6.196983832517456214e+00
6.967680409581299195e+00
6.909825630599121915e+00
6.860673998849709854e+00
6.636681408421248207e+00
6.880525280727145088e+00
7.043637872858817595e+00
6.454363141161027606e+00
6.605575497079029468e+00
6.845941821774566449e+00
6.484761622021937733e+00
6.392378687915749147e+00
7.335691094093563791e+00
6.871511133784847125e+00
6.975486637715581750e+00
6.294020630066599509e+00
6.717136959596363255e+00
7.603054163820565314e+00
6.839077747909920291e+00
7.019601537263265634e+00
6.989966225410657152e+00
6.874845366532964519e+00
7.336875225287145419e+00
6.930763198606800124e+00
6.669730540650899542e+00
6.329373392538628629e+00
6.184260482059242392e+00
6.541027605624009311e+00
6.403778807843127474e+00
6.490302199773129388e+00
7.988451335728326441e+00
6.960678483388551108e+00
8.041366597453587062e+00
7.312395252124026968e+00
7.017082006853693876e+00
6.995621541376729091e+00
6.599571987063328038e+00
7.051269054354348143e+00
6.825476224861146690e+00
7.219082403395939096e+00
6.711444961683040056e+00
7.026581473248542764e+00
6.380066589992217985e+00
6.793158349908718918e+00
6.610672124653324211e+00
6.750519895774958812e+00
7.571963746245978122e+00
6.138565048631220655e+00
6.270166392720510018e+00
6.714606403552060954e+00
7.579012335191666061e+00
6.513588123688506037e+00
6.150543731553010041e+00
6.206581501495944231e+00
6.279461943749891972e+00
6.627512698549361758e+00
6.005384697890303158e+00
6.816524580655819676e+00
6.629600762529680225e+00
6.533311442537401703e+00
6.924258871016054862e+00
6.774011105341345207e+00
6.993851153522056663e+00
6.512861588420973291e+00
6.480646798090925031e+00
7.144243546871783757e+00
6.970605022897612635e+00
6.379799744499400127e+00
6.107838757747565239e+00
7.706451275789707900e+00
6.998835780630626502e+00
7.620969210994131160e+00
7.087003131580746462e+00
7.093531734726242099e+00
7.304160084438674261e+00
7.285727934570718212e+00
7.525369944125189114e+00
7.438377192225806844e+00
7.075258155715808073e+00
7.342496728211185264e+00
7.780098489283572505e+00
7.083651656729147206e+00
6.701685008544384203e+00
6.366393916826567079e+00
6.807698566454329026e+00
5.992851787728105784e+00
6.408774166509201287e+00
6.535825958423559179e+00
6.899766962353079514e+00
7.129909357247527169e+00
7.223102481423222976e+00
6.273918565019271476e+00
6.686916961073765542e+00
7.141070276229182667e+00
7.532517664645572708e+00
6.950246998000328524e+00
7.670394140296545871e+00
7.081298863763636930e+00
6.563085412827015297e+00
7.464112715163983225e+00
6.613729498703879273e+00
6.691150530961863296e+00
5.793648171161534854e+00
6.144993635974004498e+00
5.714940087160621296e+00
6.358989567609646620e+00
6.469609678957100485e+00
6.074128007335928281e+00
6.199284208584248113e+00
6.421102454848464092e+00
5.978426135875839265e+00
6.690219831186967170e+00
6.485716109714674715e+00
6.280669627405331745e+00
6.552878595432633624e+00
6.382666575625405514e+00
6.089052928215550331e+00
6.548633771049362728e+00
6.610502955573300810e+00
6.116328290351198405e+00
6.053863608157113774e+00
6.154139905379871323e+00
7.032105756847801814e+00
7.297728850419906266e+00
5.733278009271410625e+00
6.395626066624940265e+00
6.071303472836898862e+00
6.687076876326236707e+00
6.040867794992124118e+00
5.832992317684321470e+00
6.904177545127636151e+00
6.362201572836960750e+00
6.448873713098656424e+00
6.431909618223748737e+00
6.858724605341824265e+00
6.445700994109714976e+00
7.216967969193203380e+00
7.462036378406840420e+00
6.163300154653246210e+00
6.182534276459457523e+00
7.107665069158321636e+00
6.945225997013051433e+00
6.810543752800400696e+00
6.224162844009918594e+00
6.239652875021072909e+00
6.284385083408665196e+00
6.748015569853688334e+00
5.867844964765228433e+00
5.951995363155934804e+00
7.045061528436541209e+00
6.754671356908970026e+00
6.804549094643612683e+00
7.008135005713238108e+00
6.839170740739920262e+00
7.222648271799450015e+00
7.017316714698576874e+00
6.525098431669239751e+00
6.998100577095208941e+00
6.676994589598167273e+00
6.791397186584859469e+00
7.572398016916608299e+00
6.540520725442234173e+00
6.394994225417868883e+00
6.322243968710239415e+00
6.481201187970449418e+00
6.696479292573183528e+00
7.044380919666214602e+00
6.830413721941520855e+00
6.409175272131841794e+00
6.394630151245557670e+00
6.074601290770701212e+00
6.791920612602481810e+00
6.785520871970719625e+00
6.790183822461745677e+00
6.639180203162953653e+00
6.684340369474432109e+00
6.135591795720124253e+00
6.424596159938254836e+00
6.673876993896172394e+00
6.481874047983680498e+00
7.079266213981775024e+00
6.610098066942846629e+00
6.266441408360857501e+00
7.947133245560769055e+00
5.887354093301765623e+00
8.287399765435710108e+00
7.175178760512281428e+00
6.373296194830369465e+00
6.991399017141533889e+00
6.393008834694163589e+00
6.416404000688212150e+00
6.267697430132277425e+00
6.600257629512155333e+00
7.110280712559759131e+00
6.402229585420323943e+00
6.269551351869421474e+00
6.572535429902386817e+00
6.539230422519245245e+00
6.725518407682013589e+00
6.316741974953391292e+00
6.887095670651804724e+00
6.432764337544704780e+00
6.709975670527033031e+00
6.348973639533921798e+00
6.365721148805298490e+00
6.967596212516021126e+00
6.692519903168901330e+00
7.150961845593670319e+00
7.003887917361494075e+00
6.740641395821108439e+00
7.011815707211671800e+00
7.663404088454999652e+00
6.635382336043678997e+00
6.722713893842304778e+00
6.222264211819712010e+00
6.471348588629257215e+00
6.829432662419217870e+00
7.483094790322522449e+00
6.676565019180727312e+00
6.678757833539384237e+00
8.039295691662326604e+00
6.264513227320132494e+00
6.771406568151194350e+00
6.499505233335995946e+00
6.638805629780572204e+00
7.024513133578211388e+00
6.445505130260408500e+00
6.947801554847549355e+00
6.637965736477970502e+00
7.581425757766390383e+00
7.207326180056005782e+00
6.511127589480778965e+00
7.293510498903459371e+00
6.563806023565555314e+00
7.135742800747800985e+00
6.500592864703207852e+00
7.311390544382184054e+00
7.197704700808829514e+00
6.861473148300661684e+00
7.531206161921264908e+00
6.209056757575844188e+00
7.473620669798499705e+00
7.597668421228084057e+00
7.348711108328279451e+00
6.976093335869118839e+00
6.851925397125560480e+00
6.521712231618415956e+00
7.343796337048407175e+00
7.214298701429676441e+00
6.202703660471460267e+00
6.906111946704617033e+00
6.563552601488956029e+00
6.630753867884157771e+00
6.645445479744070738e+00
6.539743816043039004e+00
6.213129279474244093e+00
6.226010284325218080e+00
6.286001739131485522e+00
7.290017443673448838e+00
6.853135724499272996e+00
7.341576843073040592e+00
7.881711461503797089e+00
7.222414140332976906e+00
6.508381775015206649e+00
6.484777418098325086e+00
6.777598402313981474e+00
6.650185216877748218e+00
6.396054597839199829e+00
6.616265480937451926e+00
6.185711291400181722e+00
6.406177739481280220e+00
6.798062140303152923e+00
7.399229813312115489e+00
7.095707458727374295e+00
7.217071225758822983e+00
6.682720249923199241e+00
6.221055484587780349e+00
6.140993640086565009e+00
7.139528550161791109e+00
5.947839281795701538e+00
6.144087175126118794e+00
7.913627352376308544e+00
7.594591922628445957e+00
6.837165707744513377e+00
7.010312257321637652e+00
7.707276993838089396e+00
6.674916469886064796e+00
6.631764312482276047e+00
6.235057870422365589e+00
6.678252711759771643e+00
6.486159431036681688e+00
7.050319469344158207e+00
7.189130663376541719e+00
6.880307178118037825e+00
7.248228271969550995e+00
6.397175611871864120e+00
6.661269568367214511e+00
8.099666043473977339e+00
7.233669525394637034e+00
7.952047735024399877e+00
7.379637503799278520e+00
7.288834604112124360e+00
8.092898429895111434e+00
6.368984199797091961e+00
6.628254046925714071e+00
6.874860427254892770e+00
6.891962446868183712e+00
6.354952766095627759e+00
6.701411201398874695e+00
6.518821425758942745e+00
6.920699693470225178e+00
6.452960736371484707e+00
7.876722408987157920e+00
6.508147823871615500e+00
6.707227706122878885e+00
7.064348709406349514e+00
6.204471226469207679e+00
6.559900442345615978e+00
6.530518638111822760e+00
6.189264977852883653e+00
6.838534399829417687e+00
6.453280295630525742e+00
7.475321657206235315e+00
5.817642658621635654e+00
6.663234103430843547e+00
6.886102563101111684e+00
6.428613130684123433e+00
6.375914309441901295e+00
6.781844541559629569e+00
6.479869141393206355e+00
6.820515543474514608e+00
6.900496860557927548e+00
6.169970970660935805e+00
6.394405927766004361e+00
6.595127755952463033e+00
6.728508697816665496e+00
6.820624575789447697e+00
6.809949324728931330e+00
6.597183278256618877e+00
6.675728108436826957e+00
7.304249326014101484e+00
7.091432912817299261e+00
7.192421044454260226e+00
5.987525984895806452e+00
6.590129313169351022e+00
6.404518291765557869e+00
6.464392405632361616e+00
7.075459613707279161e+00
6.114040032851701945e+00
6.287865891328362267e+00
6.193867787951452542e+00
6.905353679504601772e+00
6.756945417449285785e+00
6.596704373089961493e+00
7.032105815424564810e+00
7.316985558412201662e+00
6.966367369961796285e+00
7.153293192060877104e+00
6.945337017827183601e+00
7.189523162599682493e+00
7.102127109724730047e+00
6.624887290640916859e+00
6.359650515947476102e+00
6.647678789959509338e+00
6.585208914076787323e+00
6.802462413853988643e+00
6.381198649595943628e+00
[truncated: 4,003 more rows]
