# Supplementary material for: Atomistic simulations of the Escherichia coli ribosome provide selection criteria for translationally active substrates
Source: Nat Chem. 2023 Jun 12;15(7):913–21. doi: 10.1038/s41557-023-01226-w (PMC10322701; doi:10.1038/s41557-023-01226-w)
Supplement: Source Data Extended Data Fig. 6 — Data in CSV format for the trajectory plots in Extended Data Fig. 6; each trial and each monomer’s data are in a separate CSV file, named accordingly. [file 41557_2023_1226_MOESM8_ESM.zip › Watson_SourceData_ExtDataFig6_fMet_mon4_trial2.csv]

5.896547507130655674e+00
5.250852408197240528e+00
5.220093573793655573e+00
4.933311892468501547e+00
4.741448347381471251e+00
5.363297776131658701e+00
5.691977052829720662e+00
6.140602652400869665e+00
5.624337459943322237e+00
5.918492008826623518e+00
5.645423346786802021e+00
5.559720738856556821e+00
5.133896236217355025e+00
5.819134815330172295e+00
5.645561326076137476e+00
5.373330514366881694e+00
5.789125571338194831e+00
4.734065177261461699e+00
5.004395116348569594e+00
5.754140680572057853e+00
5.142761500012799303e+00
5.031756009230582194e+00
5.466593956313857916e+00
5.749158601872526475e+00
5.260191774613597993e+00
5.370810919825299123e+00
5.652335897481788329e+00
5.622842106511172666e+00
6.081262782465852723e+00
5.537397628694685103e+00
5.355245292391530576e+00
5.278047890934942643e+00
5.166708896014760022e+00
5.685732573742176221e+00
5.781834949318693795e+00
6.485854477319764833e+00
4.976088607527059615e+00
5.628169342115117324e+00
5.793292119366495463e+00
5.116862549178682329e+00
5.557418027521023873e+00
5.159397534034320998e+00
5.171818071548843321e+00
5.419347539583204032e+00
6.731455613920191539e+00
6.627773869075115343e+00
7.017152457422396239e+00
6.672930796644479301e+00
7.087630154501614044e+00
6.833821259486845712e+00
7.343551267571707619e+00
7.081488426334674458e+00
6.896429589527061310e+00
6.904291661811738479e+00
7.238045547328830764e+00
5.813977558611314045e+00
7.549984326039211879e+00
6.497829039446534338e+00
6.810528619072477419e+00
7.295024639207592365e+00
7.404529757972759363e+00
7.353822704423562229e+00
6.976097381903235473e+00
7.155888818183257172e+00
7.148878099496997152e+00
7.317391608502895828e+00
7.427717080809396855e+00
7.249482718571320206e+00
7.276311427418104216e+00
6.541925200546089947e+00
6.643535363640187263e+00
7.021972351366599696e+00
6.621915892942823234e+00
7.339833757274331738e+00
7.182814316543965738e+00
6.733492831367708042e+00
7.111255576546383850e+00
6.148929402466730920e+00
6.636245669406146241e+00
6.757804453613134754e+00
7.345042399621472207e+00
7.277313384246992811e+00
6.900342804134811381e+00
7.091969816009743965e+00
6.875547713111694215e+00
7.341669817599459691e+00
6.014565988799185803e+00
6.400612537610684605e+00
6.865491153806791758e+00
6.409641284720795973e+00
7.179118880753009080e+00
6.986701572396358806e+00
6.739000944976131890e+00
7.158504509514213687e+00
6.631698106755883337e+00
7.025803616070217750e+00
6.846531829994994212e+00
6.228181474002839835e+00
6.654099442263197162e+00
5.099014650136783899e+00
5.890132115551523384e+00
6.875073780539311841e+00
6.818624790981243855e+00
5.934388970642971550e+00
5.053781873936281421e+00
6.013091624259608636e+00
5.891494338258755903e+00
6.803674442057655369e+00
6.960960489929008510e+00
6.440198129447066933e+00
6.027921760427986442e+00
6.830919020958857502e+00
6.645387641658581757e+00
6.205412653265574008e+00
6.513735885677418125e+00
6.835726967056526604e+00
7.312567444570127861e+00
6.869043483369468461e+00
7.196829751578585288e+00
7.121771342747586608e+00
7.219580936073516142e+00
7.515768154003797719e+00
7.700062955975693235e+00
7.478941494795516398e+00
7.292405437098604892e+00
7.313110389510883103e+00
7.317733477079419124e+00
7.208167386809936517e+00
6.727197372203600700e+00
7.571672261978146246e+00
7.185252780052215904e+00
6.294624689502240855e+00
5.949031632158547467e+00
6.760582714842222174e+00
7.228588562470494416e+00
6.695721031937653223e+00
6.986499847669066732e+00
7.359282743767487922e+00
6.751861336034035155e+00
6.648235376567160237e+00
7.612201504497595472e+00
6.488482900851324509e+00
7.023366168234905338e+00
6.493004221028124689e+00
6.756998503249599608e+00
6.903680980379530041e+00
6.393515023258746766e+00
6.922332192967239450e+00
6.047970212537601142e+00
7.135754055264117213e+00
6.766965575668758781e+00
6.189759779666874628e+00
6.897528102170762843e+00
7.326289589916469502e+00
7.098203801216400599e+00
6.873939790996784538e+00
6.375482226927834617e+00
4.856519480655371979e+00
5.377466944252393688e+00
5.345361365750974869e+00
5.912303990527415287e+00
5.513007428848982094e+00
6.405524284115154288e+00
6.445195118289785086e+00
6.143859669714157867e+00
4.917431480420050960e+00
5.695465769774344267e+00
5.532008944711467535e+00
5.643912634654546956e+00
5.999900589838434328e+00
6.155173079194383945e+00
6.474033996303723448e+00
5.429719029917011497e+00
6.285427582760918952e+00
6.417073251332547024e+00
6.287042084790740226e+00
5.786905456887665444e+00
5.006310197089857361e+00
6.229797964055557635e+00
5.977586462034567560e+00
5.586264593515420707e+00
5.573226509430363684e+00
6.325572032005383427e+00
5.589190925904887308e+00
5.075950509531140575e+00
5.670725835829192540e+00
5.711410716725075609e+00
5.487545246944447008e+00
5.768693872215253649e+00
5.768406416222524591e+00
5.888666080857733576e+00
5.149943485008959598e+00
4.939450473944059894e+00
6.185233971630615279e+00
5.970312644865868990e+00
5.007446712498628827e+00
4.640839523362538799e+00
4.507022396826246613e+00
5.060103392762280272e+00
4.601643932717380814e+00
5.258519531972473793e+00
5.943686788909380958e+00
6.045111741590988963e+00
6.546842881825467586e+00
6.035993951795173729e+00
5.355243226836805981e+00
5.559827935268777388e+00
5.098092558127080842e+00
4.757892287776715357e+00
4.931416970250247722e+00
4.680504561571864564e+00
5.812138615266183805e+00
5.059660962308287324e+00
5.388938919033827268e+00
5.342894254030039924e+00
5.200572199845817423e+00
5.170550090920612796e+00
5.228258875044351051e+00
6.409397012703773377e+00
5.911652852047690310e+00
5.086769068877828204e+00
6.388146280620736306e+00
4.795735965290768732e+00
6.158867046880990515e+00
6.227227366971176181e+00
6.166052040162148806e+00
6.136487041092228090e+00
5.888144507210971490e+00
5.444275436620328534e+00
5.851301160262845080e+00
5.893731440635411545e+00
5.595211561293281122e+00
6.252440686780031953e+00
5.832470326336934185e+00
6.436244976201894730e+00
5.978014598793444989e+00
6.495394625519766763e+00
6.291059758528873225e+00
6.552997834501529617e+00
5.892689054843674334e+00
5.762743708313910140e+00
5.919038091937877333e+00
5.979034214637676925e+00
5.372241090035986488e+00
5.602547561443110169e+00
5.259352549229742380e+00
5.216281892838834366e+00
5.835712085286721695e+00
5.963231592467000297e+00
5.441717377663528588e+00
6.064441874077389549e+00
5.102092616658431723e+00
5.253788222510214823e+00
5.583330369306124474e+00
5.963970172368945555e+00
6.278800314046947051e+00
5.402040807956408841e+00
5.411225793240730830e+00
5.025438961400988447e+00
5.015035977934683586e+00
5.230985740642634774e+00
4.839270839411180525e+00
5.125096378119271989e+00
5.240664764955747401e+00
5.038562114345079834e+00
4.474359778405682775e+00
4.148451026794202967e+00
5.311699651096126296e+00
5.869250466033335556e+00
5.804944181074600529e+00
5.359273224061989360e+00
5.104692471232612938e+00
5.340114242168542802e+00
5.002187643368297465e+00
5.257342219762875857e+00
5.620121963630641204e+00
4.492457902578074425e+00
4.742332658137667245e+00
4.608028130784728837e+00
5.235135437478711573e+00
5.058116740602040196e+00
4.984283960823958637e+00
5.114582885562290571e+00
4.963789921543962258e+00
5.346451160714346784e+00
5.395073007609559212e+00
4.971473091128566502e+00
5.047894206862234334e+00
5.018844276876536448e+00
4.439731031295982788e+00
4.686390123898515725e+00
4.051097946669301564e+00
4.770233195331258891e+00
4.680857840084128085e+00
5.103817217512460758e+00
4.538875846947536097e+00
5.178033780520135743e+00
4.474706202401658395e+00
5.020653257336693542e+00
4.829764614927098521e+00
4.659774236880963372e+00
5.386581699835129022e+00
5.630200310238780759e+00
5.460199171343280256e+00
4.132099321964266991e+00
4.537185995173897091e+00
4.538671030186164579e+00
5.015387102482818271e+00
5.093469140462265621e+00
5.198088484788685903e+00
5.225588567910175897e+00
6.250550591550791957e+00
5.557517051275580044e+00
6.094625067073342173e+00
4.905242458083187707e+00
4.973715600796775327e+00
5.264325744073138580e+00
4.952054678026341250e+00
5.078064844918029230e+00
4.853370784355353074e+00
4.546931180419393925e+00
4.834030713929374556e+00
4.366171552372799525e+00
5.498432290850110427e+00
5.127136507632532592e+00
6.139422252374543199e+00
4.978735610408739909e+00
4.862945155003828290e+00
4.999100995658964486e+00
4.832448229354083580e+00
5.377804569542624868e+00
5.615958139388109061e+00
5.212802019449537028e+00
5.325308941953410091e+00
4.886514869539734462e+00
4.837522012261064930e+00
4.973374371376660719e+00
5.303616453837968869e+00
4.594547070894540397e+00
4.039479946713623093e+00
4.499865078241651162e+00
5.640728019525117709e+00
5.369817794026222835e+00
4.928245418793316901e+00
4.594478379134534940e+00
4.924130830492257083e+00
4.627445847078340613e+00
4.385196793100677226e+00
4.624909269681343638e+00
4.655660258238125238e+00
4.707020597063889866e+00
4.609419138294525986e+00
5.181044213563979817e+00
5.020847987814304858e+00
4.660038844760771681e+00
4.537271999593099459e+00
5.561738945388524868e+00
5.173645223620570555e+00
4.824446104322893447e+00
4.604501452442002929e+00
5.267149220126392528e+00
4.903387454286250779e+00
5.179533233977239526e+00
4.840446555727895728e+00
5.185161466624473192e+00
4.654280067340207161e+00
6.104370600524375412e+00
4.442624797271362169e+00
5.037938125447039006e+00
4.616609616512019620e+00
5.339057060660698184e+00
5.075922423471454614e+00
5.164393800579117233e+00
5.004841244134683009e+00
4.648240478844804180e+00
5.954138942708871340e+00
5.436596628963685340e+00
4.758278151578074322e+00
4.777659436875462795e+00
4.749681354727833593e+00
5.217230580986943700e+00
5.204464607833234169e+00
4.873350877435347783e+00
5.025089123568146299e+00
5.414688565157400824e+00
5.161227004229971271e+00
5.124019877600696660e+00
5.390353207956191994e+00
5.255796707152669889e+00
6.078378609999869120e+00
4.872520612836172660e+00
5.468045490968412636e+00
5.006055139613565075e+00
5.266189688689209447e+00
4.965518303145286971e+00
5.198158125645522709e+00
5.532590577770443829e+00
5.453426790967176530e+00
5.569006961612529061e+00
4.864329366308759006e+00
5.551743779670128554e+00
5.214342638575657496e+00
4.954904625230869719e+00
5.189454736299574655e+00
4.705725608706275764e+00
5.137549261067671402e+00
5.398095378883972728e+00
4.911759729457679136e+00
4.216990932944647774e+00
4.699951989905035710e+00
4.963749649747354553e+00
5.072754208928316189e+00
5.268672562244772095e+00
5.196596121152322389e+00
5.451481392257060854e+00
5.269657261186035058e+00
6.011916076978907064e+00
5.382657213313208899e+00
5.397120474329732964e+00
5.502990400784946168e+00
5.273565355399933097e+00
5.815364422883239293e+00
5.335292411772414312e+00
5.300232555057672101e+00
5.567937065674008146e+00
5.383084495588370544e+00
5.065723069204753237e+00
5.509045709186978890e+00
5.300047538606190933e+00
5.799637254825357857e+00
5.525676316008489408e+00
5.789115850472114744e+00
5.835511420630071555e+00
4.984153279154269534e+00
5.344083476302908586e+00
5.114947484301212377e+00
5.580388723233599357e+00
5.247899832191154523e+00
5.086472592681085203e+00
5.687124955841378338e+00
5.330429091947684661e+00
5.424911422373944525e+00
5.281637263120608772e+00
5.611952634377876947e+00
5.265794308245538069e+00
5.189307597652320858e+00
5.809101255653485119e+00
5.321367202726648316e+00
5.183177383635966251e+00
5.825251271084176174e+00
5.266920715581372647e+00
5.477874072334466327e+00
5.409842934753249288e+00
5.142339964783455564e+00
5.639427389197982698e+00
5.493009034235933896e+00
5.875874592491132198e+00
5.760185548424550994e+00
6.117474946055137863e+00
5.791746729488393086e+00
5.757072637410391103e+00
6.138930406582661981e+00
5.548811242230908825e+00
5.343283476876306892e+00
5.519298675601076454e+00
4.910561176036772224e+00
5.457967587516661112e+00
5.481086979796759628e+00
5.192638371300052569e+00
5.237866521837526435e+00
5.201503137839621260e+00
5.263887578527292277e+00
5.657046874517974722e+00
5.845330563001667201e+00
5.711289630329635436e+00
5.139819389996071131e+00
4.713900329156313518e+00
4.803208641916898003e+00
5.590697880437003775e+00
4.051365683014418906e+00
5.414083332727557263e+00
5.507710055769398316e+00
5.254364201033153492e+00
5.131358471290759837e+00
4.933569904706098797e+00
5.649805394194436836e+00
5.416764772252543381e+00
5.468302352632782082e+00
5.006504725033279257e+00
5.437777859031013961e+00
6.105790860059684633e+00
5.453738368722038210e+00
5.704245903576453891e+00
4.966290674118238435e+00
5.247899588390461112e+00
5.759423715297850244e+00
5.602812933129893480e+00
5.929886521301597213e+00
5.611201159868357102e+00
5.666114001262028133e+00
5.357737058230059191e+00
6.008683162436111225e+00
5.448391221748851265e+00
5.437150704870395757e+00
5.279610307055178531e+00
5.646718286195073766e+00
5.169829904263462339e+00
4.853304720129277605e+00
5.303451480637122906e+00
5.454009308783523302e+00
5.772866387152451928e+00
6.067365747865101966e+00
5.773035047789003116e+00
5.355122298313133911e+00
6.120613249326734007e+00
5.250260099595201346e+00
5.591797724064721642e+00
5.418426475175774470e+00
5.793001984939843751e+00
5.644478287924496129e+00
5.182064553553595410e+00
5.291843532500172032e+00
5.461166438409570389e+00
5.295637590072561629e+00
5.170748036806680936e+00
5.927408935343714269e+00
5.579970821279335524e+00
5.281024894648350454e+00
5.155309967935350457e+00
5.871412990605603177e+00
5.851527460359364774e+00
5.535775193915736914e+00
5.081999125191997813e+00
5.150660633302873492e+00
5.544916979925263334e+00
5.171495649196881317e+00
5.729772402236593898e+00
5.490144348843804423e+00
5.116648407203872928e+00
5.596959113769967686e+00
5.492079277612428534e+00
5.567409115288970867e+00
5.326632207650791706e+00
5.528734846920714041e+00
6.123315101877028432e+00
5.718315086813675840e+00
5.807426325798724420e+00
5.293099939940067777e+00
5.614605071243181200e+00
5.703795769725124920e+00
5.604617912600369678e+00
5.935659784609929268e+00
5.590006455253870854e+00
5.265922072900329098e+00
5.913893274553085000e+00
6.275395553041829722e+00
6.366008904839794980e+00
5.648172363875855417e+00
5.490178507160583088e+00
5.566090872078169660e+00
5.468959922166507504e+00
5.745654581408240702e+00
6.010535665426619545e+00
5.598402136331562140e+00
5.808013109332178736e+00
5.610010209667979808e+00
5.818427979529197103e+00
6.029908827132421933e+00
6.759377853843128392e+00
6.346442476523165510e+00
6.199495322991122492e+00
5.891349164145621486e+00
6.225320066142735698e+00
5.948992535115013247e+00
6.008723191409267805e+00
6.272052471640938265e+00
6.180212389833880771e+00
5.486835789246966577e+00
5.967749210969536477e+00
4.914863843209930749e+00
5.134464246123426001e+00
6.154220113499439648e+00
6.234692253610305990e+00
5.265023864305277357e+00
5.842196546600805895e+00
6.278910701347172107e+00
5.543149754546004893e+00
5.119955113885941600e+00
5.144187728801544068e+00
5.929569279778125868e+00
5.814741890531085033e+00
5.470782318820746504e+00
5.659599651551339150e+00
5.506729461791976199e+00
5.264305564301297480e+00
5.682806392579412780e+00
5.813753155940553974e+00
6.585359206746217886e+00
4.771690377378024372e+00
5.273407710065527887e+00
5.068066441698851676e+00
5.268458012345670127e+00
4.987819502232175850e+00
5.874577746712041026e+00
5.460183657117261724e+00
4.962323762643446656e+00
5.713135811278498011e+00
6.127877574194037891e+00
6.252584511170967474e+00
5.707790355696945817e+00
5.261482818511225013e+00
5.253454781287379305e+00
5.557873935011057753e+00
5.686439981502918961e+00
4.664280409835714458e+00
5.646830773715691087e+00
5.737260657785953732e+00
4.900990447635859226e+00
5.490104663042798094e+00
5.948564165068397358e+00
5.569896917076760268e+00
5.379544209580283010e+00
5.652258469719030565e+00
5.766927456173814193e+00
5.283126121413881826e+00
5.709692463469421497e+00
5.563041862496999279e+00
5.307747539810572235e+00
5.648654592109014771e+00
5.804539460300740750e+00
5.266858234284210738e+00
6.421183606366503760e+00
5.554190579625256419e+00
5.591548631912543144e+00
5.671178159856502532e+00
5.058750127317720668e+00
5.196013998163371284e+00
4.793347194688968749e+00
5.413076960511118862e+00
5.425419478116626060e+00
6.393787831560765689e+00
7.409944118693298165e+00
8.058333758828142734e+00
7.759765063659952666e+00
7.774546539588262029e+00
8.078110528726094586e+00
8.044921453216199225e+00
8.020487561931899378e+00
8.234310299006310174e+00
8.338662471814590305e+00
7.933528665435525262e+00
8.209491669901789024e+00
8.077942310966971462e+00
7.774314087668965811e+00
7.623473177774449105e+00
7.363061971119892135e+00
8.903697502062485114e+00
7.702786137718168114e+00
7.655847892076645955e+00
7.902291984675268388e+00
7.556992931686167481e+00
7.815986632622342611e+00
8.045368776318939652e+00
7.084730500128852526e+00
8.134244938268849978e+00
7.599508274849164025e+00
7.738407530625100783e+00
8.457630734478218670e+00
7.869284656138728629e+00
7.756856664826971226e+00
7.759269477353035960e+00
7.848982986177611920e+00
8.218116464850364622e+00
8.212670821543584410e+00
8.265663496991937365e+00
7.849422069567081550e+00
8.181630258535454558e+00
8.157447162830580467e+00
8.515035360436399969e+00
8.513328795493922740e+00
8.091739875990811015e+00
8.215611091780230524e+00
9.059138840663809589e+00
7.420770119117039876e+00
8.285529623746962002e+00
7.959011485140263353e+00
7.697443367913712642e+00
8.099274560302770709e+00
8.212094557862727129e+00
7.870568550381459083e+00
7.900513771272760444e+00
7.731980460767213792e+00
6.464792756738405366e+00
7.007180537554570599e+00
7.322936985546256494e+00
8.588369994909443861e+00
5.463270269794521461e+00
7.058821386296088463e+00
6.705016058646776855e+00
7.917608709061599193e+00
5.221619684150362595e+00
6.398425466741958445e+00
5.805391941857066307e+00
5.902159593298861751e+00
6.036042893131280174e+00
6.820297350124765678e+00
7.311449527614717780e+00
6.910491336914977190e+00
7.118851565962363459e+00
5.366656497553993432e+00
5.680961158958925061e+00
6.364281431458113758e+00
5.814852756456417637e+00
6.401443468060489472e+00
5.758447403658165875e+00
6.419931437931547968e+00
6.242847130700996061e+00
5.965939536240221663e+00
6.269217406558476924e+00
6.576681275318071229e+00
6.490473789591653997e+00
6.532894117205309215e+00
6.068868110609091815e+00
6.351375499199036767e+00
6.174164098045050508e+00
5.843337002479585429e+00
6.166671391282542380e+00
6.263561771077351459e+00
6.324842428558612895e+00
5.796256625184172506e+00
6.948570333137735311e+00
6.400701497191875866e+00
6.317911097633327699e+00
6.023689553326431856e+00
6.460949578819035644e+00
6.340704446583280252e+00
6.219086750652200735e+00
6.253422088147488900e+00
6.452861433203943342e+00
6.109379528313494845e+00
5.909147117747049371e+00
5.854019158923093435e+00
6.051027561446001179e+00
6.456964104997778620e+00
6.358247732300475796e+00
5.941976591482183601e+00
6.509170645321164628e+00
5.945789426512249065e+00
5.707580776099406172e+00
6.231977727428875014e+00
6.033086768551291001e+00
6.621742342960639682e+00
6.098884656367943968e+00
5.756473196032177775e+00
5.874263740890016017e+00
5.806937971233826268e+00
6.234129991895885681e+00
6.495795757511077184e+00
5.983816509269458628e+00
5.565773683859984722e+00
5.638334811192224905e+00
5.684849937962334288e+00
6.090381664517063420e+00
6.028814514070701236e+00
6.712932833313245418e+00
5.160018294447544562e+00
5.876481376334835360e+00
5.887990123555313815e+00
6.102187555741528158e+00
6.190709831188831558e+00
5.666130648785046908e+00
6.561911002962991901e+00
5.358020322312988526e+00
6.081433194072721093e+00
6.018086706605427771e+00
6.066094721575064241e+00
5.501447604072990494e+00
5.299121954647375787e+00
5.705768912180345431e+00
6.354319249133126846e+00
6.624847903332350185e+00
6.145753634610872318e+00
6.653359666597785882e+00
6.483820464270982242e+00
6.059055152297008640e+00
6.559342087894336260e+00
5.831661876494493413e+00
6.128954432463650903e+00
5.838913787332347560e+00
6.333254783883412564e+00
5.789570347183563115e+00
5.388484236412053541e+00
6.348090404568197620e+00
5.313304639538015905e+00
5.337402434691361996e+00
6.030549448435738924e+00
5.268636162663542066e+00
5.720176510545972093e+00
5.764221289725481867e+00
6.196838815207048157e+00
6.113144305497489661e+00
5.501574382605523006e+00
6.502107558762133088e+00
6.224146417231317230e+00
6.121242467956620636e+00
6.326325592109363072e+00
5.805539051372799797e+00
6.207295084382918660e+00
6.139887898192769811e+00
5.890638212674138785e+00
5.281832225538757974e+00
5.734241159911113606e+00
5.479575179534472262e+00
5.732668886158473143e+00
6.287784593922715715e+00
5.830255270301897497e+00
6.112016305836789343e+00
5.623873472277216123e+00
6.078104090320969988e+00
5.303860627704641395e+00
6.496045522649927406e+00
5.944730646319763778e+00
6.340230268132390989e+00
5.843518768794546681e+00
5.921954858700939184e+00
6.125056573642951641e+00
6.098551917102575715e+00
6.580199103235420566e+00
6.494169321206546108e+00
6.318777048129436302e+00
5.916862025780025292e+00
6.462551717384759087e+00
5.875947766556384622e+00
6.236420128497898396e+00
6.379576334279343897e+00
5.668822302228960552e+00
5.795907352680590208e+00
6.073809768779445228e+00
6.009105419783814739e+00
6.441531310956408518e+00
6.241800858612160496e+00
6.201703638244844718e+00
6.290510190956127623e+00
6.055699796288366521e+00
6.103282444689604347e+00
5.950194309102451840e+00
5.445335942177745636e+00
5.662022835480271077e+00
5.490130098988157847e+00
6.024643812348667637e+00
5.459991849232920913e+00
5.884282239642677048e+00
5.597625539913115844e+00
6.101928231292474969e+00
5.941560088979318088e+00
5.972051819210214774e+00
5.732057575206563449e+00
5.960108671620230503e+00
6.248305385102260523e+00
6.178262236480978054e+00
6.054318779032623610e+00
6.099740020722889788e+00
6.444137225853986628e+00
6.114870918055789417e+00
6.147279021741002047e+00
4.994682815193470127e+00
5.513325048991585042e+00
5.077991623857743164e+00
5.498750540680814147e+00
5.762188184087866816e+00
5.528448295109705590e+00
5.703581315833525345e+00
5.654433716222794004e+00
5.732125346599031168e+00
5.592593803592277979e+00
5.389959365238707889e+00
5.930560560704760675e+00
5.915152645486017491e+00
5.803882615104862808e+00
6.078184944252204680e+00
5.942219821224804299e+00
5.888315357201111766e+00
6.068758124236799389e+00
5.758254777149301340e+00
5.645479893194094601e+00
6.249500094848398746e+00
6.044178538126038447e+00
5.747073064884862248e+00
6.305359308108763550e+00
5.958341294056920923e+00
6.320120145569541492e+00
6.492044481216010965e+00
5.801167600420729542e+00
5.522020338964990671e+00
5.606469437940998723e+00
6.313992681756801950e+00
5.861010757891289558e+00
6.194513560903624594e+00
6.241676206910749869e+00
5.867734042164506114e+00
6.976142227774187354e+00
6.386319541484280826e+00
6.694476326660163679e+00
6.173170666187615119e+00
6.575733610408383001e+00
6.548703824950867336e+00
6.428544158476998227e+00
5.981307700868916832e+00
6.713426774665190777e+00
6.507864340136107373e+00
6.667905677499311068e+00
6.902360485656505951e+00
6.838858686333668224e+00
7.342299967503427283e+00
7.467355686574106421e+00
7.161902310291305973e+00
6.207324486403059893e+00
6.090796495635234287e+00
6.439806165435209451e+00
6.028030625322597480e+00
6.083680509281482962e+00
6.397720802678486862e+00
5.606085969955476145e+00
6.166112510234365018e+00
6.134754152088899737e+00
8.272182037309210756e+00
6.213421614437102392e+00
5.931161434331162496e+00
5.805744139656780156e+00
6.000472271891051257e+00
6.285123938238409202e+00
7.274265200752234151e+00
5.839087993359629358e+00
6.435321133735237176e+00
6.594598116082917905e+00
6.383348358494250085e+00
6.023214142940632954e+00
6.279257929559967089e+00
5.941773537503406644e+00
6.394075962227224963e+00
5.525282718802643878e+00
5.450037095792158226e+00
6.254506833119001463e+00
6.035432596947366335e+00
5.984039514947841809e+00
6.279321865287557536e+00
6.327581413424711698e+00
6.167608399345570369e+00
6.537672402004385042e+00
6.251713302430240482e+00
6.639292636247583701e+00
7.084171173085752393e+00
6.381776858108766604e+00
6.362371662978368647e+00
5.651401985722527499e+00
6.091788461893938411e+00
6.124188030390031123e+00
6.158446277056085272e+00
6.900548219017665907e+00
6.309889045757858916e+00
5.651493084225912789e+00
5.554249946382439518e+00
5.609897770555160257e+00
6.051408261927637255e+00
5.911285394024353934e+00
5.759404951046625420e+00
5.675810518261135584e+00
7.011057103017967584e+00
6.435889707271228666e+00
6.553111313920047643e+00
6.050557691126518201e+00
5.593571502309993448e+00
6.661947664630052834e+00
6.397331382741640482e+00
5.970320199044086174e+00
6.033778337008143922e+00
5.987508101722394116e+00
6.021634733552350127e+00
6.006503255400338581e+00
6.489893566987197104e+00
5.243626238413931162e+00
5.794131708815022819e+00
4.756681432347510174e+00
5.812607329976216874e+00
6.018758070941172988e+00
6.420209384455718649e+00
6.093711221244983989e+00
6.575561977134201541e+00
5.768888951180284330e+00
6.285653251163111577e+00
5.785115128333969459e+00
5.349929174903179430e+00
5.804789910548948662e+00
6.256799709472772975e+00
5.946856664633157763e+00
5.815605527616297898e+00
5.290686400847614657e+00
6.117470976169783192e+00
5.659676816224448181e+00
5.578763462233712112e+00
6.362812621972030236e+00
6.231150024880470539e+00
6.402189660861624887e+00
5.916984982311621621e+00
8.101926281321059520e+00
7.402145838774264242e+00
6.317108825184771348e+00
6.400156365882005538e+00
5.510408397007527270e+00
6.482715037450006434e+00
5.936521748364590678e+00
6.732975434224918843e+00
6.084861641114462927e+00
6.036929757888557013e+00
6.248363201129836675e+00
5.668653254053263701e+00
5.965771902048105702e+00
6.015184353175652809e+00
5.735055285841165862e+00
5.557218681741685984e+00
6.507614283080922490e+00
5.360114928141718416e+00
5.541973953186081658e+00
5.519688234375045077e+00
5.460643604211953495e+00
5.550504834494979889e+00
5.172534627934177287e+00
5.435308555765198335e+00
5.874897208524092918e+00
5.997767107989762536e+00
5.815400581043681072e+00
5.782259915940866968e+00
5.710691553454834590e+00
5.611226119290514625e+00
5.843606999850551986e+00
5.643959077605685160e+00
5.373204515201789100e+00
5.763239985321347625e+00
5.928008129393790959e+00
5.042574380238604270e+00
5.885814669492595463e+00
5.977924386024622727e+00
5.291349089353106550e+00
5.571255074893913140e+00
6.107768849996731753e+00
6.321713278935907177e+00
5.916127660464599813e+00
5.789738570115599892e+00
6.322369299257966091e+00
5.651700884253529011e+00
6.364349318652026355e+00
5.406582826065399416e+00
5.562231244102937566e+00
5.816297661541551811e+00
6.105588231314333925e+00
5.852271759222121617e+00
5.843533306413530859e+00
6.818141997061115234e+00
6.251402751514837597e+00
6.064858684186575033e+00
5.515330646122118985e+00
6.037522137215589169e+00
6.481223530769500307e+00
5.764249662828179410e+00
6.705718575021539785e+00
5.197872517516811008e+00
5.086775982689020204e+00
6.766187786414309180e+00
5.979020346617278214e+00
5.053878027935138739e+00
5.535019598704262300e+00
5.748567842714741971e+00
5.777198008086740444e+00
5.853843268486196294e+00
5.858527748287579051e+00
6.017237745431872398e+00
6.105580275538105894e+00
5.467988503740374817e+00
6.339483690720524756e+00
5.725395924330513253e+00
5.261942605468919787e+00
6.154911960755884870e+00
5.267295246062329461e+00
6.159493970705488763e+00
5.905233373304749733e+00
5.292150875478007777e+00
5.946889689287677250e+00
5.826210148963617996e+00
5.815779612931089027e+00
6.180885623479985824e+00
5.639604186986019840e+00
5.635027901125016392e+00
5.405417084363621782e+00
5.495243230590149075e+00
6.156776341520229678e+00
6.119925565381926447e+00
5.967495674312440102e+00
5.484049423978305526e+00
5.986103658815054018e+00
5.647554448863647103e+00
6.245049282478380093e+00
5.904707093995468448e+00
6.282196742004454215e+00
5.569868177066296333e+00
6.452234416808610540e+00
5.780286629381434338e+00
5.462849937565366076e+00
5.462574839625050416e+00
5.890641099514275503e+00
5.326106893432917211e+00
5.678324497882557331e+00
6.202817440467805810e+00
6.010266650794055643e+00
6.267229009375713034e+00
6.116039145461822812e+00
6.129351392191882297e+00
6.182241404526708450e+00
4.815521618327061937e+00
5.993805190632847335e+00
6.106181733939902045e+00
5.517254735077313121e+00
6.030082853815456723e+00
6.382761578929905255e+00
6.224357644227466402e+00
6.116807992677203210e+00
5.433344943377242053e+00
5.943244747219562640e+00
6.076529484200425379e+00
6.076118627101505076e+00
5.499485130131684052e+00
6.316481973263768701e+00
6.062501061745268593e+00
6.024926690886898584e+00
5.421564092542381808e+00
6.130787430540117988e+00
6.324439613856227993e+00
6.251392033514408197e+00
6.544549070244704225e+00
6.518156273786744670e+00
6.995255401891729896e+00
6.248597187213602133e+00
5.784024499496232430e+00
6.109837216997950904e+00
5.731032615562910770e+00
6.099139875853218484e+00
6.038273804187276994e+00
6.646192249905274352e+00
6.454042821541537300e+00
5.955937008148725731e+00
6.261800322351377623e+00
5.938432085459113274e+00
6.146971918019655590e+00
6.178674420160789715e+00
5.374729741467566768e+00
5.785388954045036058e+00
5.815146253252155617e+00
5.910155781226263727e+00
6.067953492672270244e+00
6.732067047065666721e+00
5.851309184460304458e+00
5.214251730189009670e+00
5.605623238012646503e+00
7.032251570166819121e+00
5.539304583852054265e+00
5.570532004557370520e+00
5.569038286020301598e+00
5.770047190433926332e+00
5.811280371774761200e+00
5.697344517872059200e+00
6.128805450925590037e+00
6.046699197188836195e+00
6.222599805515518945e+00
5.611579537715031485e+00
6.280876261633808966e+00
6.243192605386536975e+00
6.221052606157349452e+00
6.309792539057058391e+00
6.912829795634788610e+00
5.405210751097735411e+00
6.543208022188630402e+00
5.997608987935654667e+00
5.607086909546421971e+00
6.284597261505874499e+00
5.743212830764162113e+00
6.120856471896995110e+00
5.928833146964707979e+00
6.536072287278914317e+00
6.164854322911042850e+00
5.879232062178036955e+00
5.729992333753259892e+00
6.275327797586164102e+00
5.750626130079221632e+00
6.471601333537718936e+00
6.361155133835302067e+00
6.113579155896191608e+00
6.239611881471137877e+00
5.927044934087865258e+00
6.545479419450874303e+00
6.195758843406022010e+00
6.077588815501331787e+00
6.128450461935436522e+00
5.690991830488449921e+00
6.018253256706389998e+00
5.839916983865486522e+00
5.711467169787882270e+00
5.027292084568856900e+00
5.222717995335121266e+00
5.778547044087861906e+00
5.920372206411837368e+00
5.902966699920963123e+00
6.596914157122832911e+00
6.081273870441574303e+00
6.275046083070379588e+00
6.456179868315923720e+00
6.051456602321423794e+00
6.145559260369506838e+00
6.331266308486981131e+00
6.095791150485488252e+00
5.663407631533083020e+00
6.002469429558100700e+00
6.632695244187823747e+00
5.508775787267497392e+00
6.587649396263229207e+00
5.808505350662171551e+00
6.001897849026065934e+00
5.732078031975804677e+00
5.806909008379781412e+00
6.085287148514865407e+00
6.327997381932334520e+00
5.854324318421635809e+00
6.309060096641299076e+00
5.985295383885105736e+00
6.512462217769305894e+00
6.607401238349368100e+00
6.042375731234446157e+00
5.945277960377347348e+00
5.869065347241405384e+00
5.951728044800993267e+00
5.552203074052512122e+00
5.661601749074173462e+00
5.240636446592837672e+00
5.726158838047388677e+00
5.727058599846261977e+00
6.613246565520510600e+00
5.945520831845283460e+00
5.646639670263929212e+00
5.970688018302293010e+00
6.175852772119342582e+00
6.638883666358741387e+00
6.504000348028227130e+00
6.090690329021119176e+00
6.055384859624657778e+00
6.277995909957318155e+00
5.964511972858880462e+00
5.946116107801470818e+00
5.796387673184972833e+00
5.305022271738504713e+00
5.992507646274554567e+00
5.524648480473564938e+00
6.034433171000172180e+00
5.466935815767008044e+00
5.720871302377808831e+00
6.080721373122036866e+00
6.300148250365698033e+00
5.537138414642290840e+00
6.795279830682685152e+00
5.590527109831124442e+00
5.590222526597877106e+00
5.118697262162902106e+00
5.630706598839424259e+00
5.638616647323616782e+00
5.544199481981806343e+00
5.770452687199248309e+00
5.924480738275992309e+00
6.063720744935756635e+00
6.701274826856733924e+00
6.390829111809069651e+00
6.520011235898706126e+00
5.310377704904023943e+00
5.636019580895647252e+00
5.739205900631613844e+00
5.900302130319060367e+00
5.260423718158219408e+00
5.614741310206635916e+00
5.946800528274304831e+00
5.896896029544646645e+00
6.161062641567793818e+00
5.861484330758071515e+00
5.639760318122108096e+00
6.268969362124291678e+00
6.011977578680341772e+00
5.926621764435823891e+00
5.918652694479392906e+00
6.881306732363126955e+00
5.358810647802473071e+00
6.197669849768367989e+00
6.773069942655018494e+00
6.066271486823127113e+00
6.292397740386778793e+00
6.201963907338666537e+00
5.657421661618440289e+00
6.296841982672962246e+00
5.668598034146303810e+00
6.433120131204748127e+00
6.086593925814635320e+00
6.418417260126895840e+00
6.560466666904098965e+00
5.951631313136750201e+00
5.907436289238366278e+00
5.913142004020733644e+00
5.955593708042133727e+00
5.683964588311535060e+00
5.663268515701117778e+00
6.768262126828015646e+00
5.440601863743365740e+00
5.511109477436168191e+00
4.921800745029505819e+00
5.345003263711638475e+00
6.164712953451935817e+00
6.064890086958443227e+00
6.109500285039470846e+00
5.934585437273844022e+00
6.460287451581963047e+00
7.132530207520437315e+00
6.493820269328685946e+00
6.708707117232298955e+00
5.755877030571746822e+00
5.753294561055954048e+00
6.001240207233601076e+00
6.004598417234451979e+00
5.923855719795251495e+00
5.978875522470200821e+00
5.908493804974396468e+00
6.183342280920994583e+00
5.382230866956095205e+00
5.369960070359033999e+00
5.551624182996622636e+00
5.449763173548691775e+00
5.766361156612134664e+00
6.312816118967817580e+00
6.044766259995426161e+00
5.548381776771884155e+00
5.731463364609475697e+00
5.572512309608710801e+00
5.648708597224520567e+00
4.690977318334371482e+00
6.544512944849798508e+00
6.164076709062235260e+00
7.336972674279654605e+00
6.387791748899080524e+00
7.351577233444622550e+00
7.333000524472158332e+00
6.987541441297727474e+00
6.698965977745300115e+00
7.381938887131930471e+00
7.710887831092849254e+00
6.778916908428321619e+00
7.570717191530547119e+00
7.079134532921110612e+00
8.144786578168789148e+00
7.439243877512015324e+00
6.722536338701904590e+00
6.974500227414256237e+00
5.901498425161626926e+00
5.649620602478195863e+00
5.916297911257949238e+00
5.899077744601457951e+00
6.232868555416351874e+00
6.009689290996167443e+00
5.459527334444375768e+00
6.260548677404962348e+00
6.096020294635966508e+00
6.489706154422606232e+00
6.761353520359457470e+00
6.396705548869610958e+00
6.473972091535651785e+00
5.550539258645617480e+00
6.485447761172565606e+00
5.732171020085990776e+00
6.186283788296710995e+00
6.255346230056413326e+00
5.804850015876233726e+00
5.936690577373312294e+00
5.706169902397705052e+00
5.760288403566140580e+00
5.928484846657855023e+00
6.055253827320066229e+00
5.823325744455429387e+00
5.684232283379207828e+00
6.890290035154457371e+00
6.005955035236074657e+00
5.913211287818197270e+00
6.032428168124095436e+00
6.021683261491751260e+00
5.860834902423349035e+00
6.454143711371590264e+00
6.635499224377086058e+00
7.059473230710728409e+00
6.256378936391203460e+00
6.200557449806046506e+00
5.989500947929827568e+00
5.768772901732139857e+00
5.442003259691323258e+00
5.816517118260930097e+00
5.604096872433310672e+00
5.940345392753616949e+00
5.754289006239480031e+00
5.334010128217503421e+00
5.977377839402345572e+00
5.503681960431789477e+00
5.834162292729930144e+00
5.288507970955917514e+00
5.749793748904949098e+00
5.236798820313055103e+00
6.578137790062516643e+00
5.970618942864229339e+00
5.965518756220333785e+00
6.150828933446432778e+00
5.189746566425309737e+00
5.730019172390038662e+00
5.224203197896490458e+00
6.007046509806938772e+00
5.945901432211400994e+00
5.484586843267884149e+00
5.217703024383236077e+00
5.269872058340890675e+00
5.236130868594608856e+00
6.167074598650260420e+00
6.323920624898234699e+00
6.319782420565640990e+00
5.752923965786941984e+00
5.949188330280962944e+00
5.791470556264317615e+00
5.872432676568291043e+00
5.646844768091440869e+00
5.975463450806054233e+00
6.184144495595292668e+00
6.278317213785501671e+00
5.474044549989175223e+00
5.787768417335378501e+00
6.208378242402339708e+00
5.767372401877905119e+00
5.924761858993000452e+00
6.561638344439018056e+00
6.441715694702113026e+00
6.347655471104229896e+00
6.189380818895949155e+00
5.762759529316713980e+00
6.206354072728094806e+00
5.887505787076843689e+00
6.927726213190382509e+00
6.772302810342139878e+00
6.707565026407158015e+00
7.366946682048495454e+00
8.017627470462327821e+00
7.553068970120568437e+00
7.642909077266190288e+00
6.293537139174103068e+00
5.922095165885746582e+00
6.392594980603967691e+00
6.770557685666648950e+00
6.476121076900803963e+00
6.291242484982355165e+00
6.466512518915497942e+00
6.424980390352061477e+00
6.117064759495934645e+00
6.137391973373121701e+00
6.267375271922491109e+00
6.354426392915634381e+00
5.852784285906451167e+00
5.981002363888646478e+00
5.678858774692115752e+00
5.900624914809693422e+00
6.119662024921034060e+00
6.491566719889901194e+00
5.525347165433386110e+00
6.236702780564599813e+00
6.160316517715951790e+00
6.244601469541463779e+00
5.922991723353383087e+00
6.508529278357604753e+00
5.545708627010802694e+00
5.580713821807322006e+00
5.793494200643001690e+00
6.305564838281708440e+00
5.917318263402956191e+00
6.257164632207448562e+00
6.120395995994829086e+00
6.137936533802132999e+00
5.957486201588847230e+00
6.591072773193279666e+00
6.270424208910472252e+00
6.591694382300235411e+00
6.941180947390439115e+00
5.761299169858209446e+00
5.860465496697184307e+00
5.488087897647801583e+00
6.337608676439875133e+00
6.323936891551878325e+00
5.373036283223856735e+00
5.873607735975432398e+00
6.316331469309854008e+00
6.109567245061411356e+00
6.014187877411879768e+00
6.115598349972295011e+00
5.767241358411659746e+00
5.604134951877078663e+00
5.433242237555173659e+00
5.510282843537212649e+00
5.628391622360576996e+00
6.069518858263180938e+00
5.954652322739411474e+00
5.827449914929945685e+00
5.568843767859758209e+00
6.112523584307984592e+00
5.546286516384343557e+00
6.327012276813875680e+00
6.913020301476118235e+00
6.479520482948533555e+00
5.953336218474368557e+00
6.464142589739644507e+00
6.282070228379342147e+00
5.983858721272488523e+00
6.523786577348867688e+00
6.391475860814187726e+00
6.152882322963900918e+00
5.477067456378340360e+00
6.396925477458800913e+00
5.649754029303529101e+00
6.096811761320961587e+00
5.249174068289184980e+00
5.692829071932663076e+00
7.038671281714655059e+00
5.964224084158413319e+00
6.002118654653916252e+00
6.920522647869925770e+00
7.208003595588377443e+00
6.163511467034727076e+00
7.120822145987421692e+00
6.539370822590523602e+00
6.916686247739570526e+00
6.414802612041119012e+00
6.856086471092432966e+00
6.741745511591813234e+00
6.959448611142490471e+00
7.942473823123608945e+00
7.610774333417764659e+00
6.997832091636231766e+00
6.423088844123188146e+00
6.546870380624299379e+00
6.447561169377972412e+00
6.459101167965896728e+00
6.567296229560512622e+00
6.048375500449727937e+00
6.549971600272890271e+00
7.326360794143841559e+00
6.642703958568449529e+00
7.059500609306451402e+00
6.452761089172401654e+00
6.218388831844873899e+00
7.142881359884734493e+00
7.328978345939508365e+00
7.534895959283605116e+00
6.704245530562550570e+00
6.301804991919811805e+00
6.971043144930805902e+00
7.778280858236274575e+00
6.890550502403910649e+00
6.969755026430123124e+00
6.924574734131532239e+00
6.299084382368317137e+00
6.419208631162663714e+00
6.377645129575070015e+00
5.729626644126512680e+00
5.925499420508819171e+00
7.265645582426728311e+00
6.785845508893354250e+00
6.353407378793394678e+00
6.934211029881630850e+00
6.286148458247364346e+00
5.534359887971231906e+00
6.090396692000320300e+00
6.604286497156565794e+00
6.659652045969427725e+00
6.610259433684217534e+00
6.551561466893355501e+00
6.494980957248547071e+00
6.792350081718590893e+00
6.653334804258522972e+00
7.480644007225751402e+00
6.807429489788120236e+00
6.667181228034194440e+00
6.894873128899692283e+00
6.839461525623971028e+00
6.818058094059201046e+00
7.273340130356182875e+00
6.391297712571935463e+00
6.565338440592694447e+00
7.038865465472384564e+00
6.740154515050424067e+00
6.546311650541758453e+00
6.911479585255760227e+00
6.873575702514782115e+00
7.185535969267459855e+00
7.610130657236441110e+00
7.021791713592651085e+00
6.220131672925307775e+00
6.769952433583716456e+00
6.431999042520024190e+00
6.122073555176366533e+00
6.130268299774115803e+00
6.658671559396971418e+00
5.591962017367146487e+00
6.239348399745746399e+00
6.189034417250046438e+00
5.572549553697031754e+00
5.732176526825870866e+00
5.839732195903658329e+00
6.165084569478216814e+00
6.007683513008254650e+00
5.893664183397324230e+00
6.724455765614048453e+00
6.487080079450309178e+00
6.225716585813493076e+00
6.188721054145080558e+00
6.096180063025330220e+00
5.925966433629286989e+00
6.397404913891933553e+00
6.686833373101038092e+00
6.332843233212066991e+00
5.871435304513608067e+00
5.933249583445140196e+00
5.500277456738347226e+00
5.990289405067574791e+00
6.356742845838475375e+00
6.482993617719139401e+00
6.149630838593245663e+00
6.175890272576655349e+00
5.819037620059114957e+00
5.628334271992397220e+00
5.980183764708238314e+00
5.757501909406485652e+00
6.499930872554439354e+00
6.024923394612363481e+00
6.474355551409641585e+00
6.156984785154829609e+00
6.299763586674112403e+00
6.253202490032786720e+00
6.244195413108815984e+00
5.777619159133977611e+00
6.556739859546452998e+00
5.573885255555371288e+00
5.996924563129243602e+00
6.198666831633091512e+00
5.877465496340796847e+00
6.267627394919072614e+00
6.256728081786029350e+00
6.536160411663742842e+00
6.173910315177635333e+00
6.417696620687295628e+00
6.139176116412913942e+00
5.629805460324673660e+00
6.185687971229874016e+00
6.057734526046367307e+00
6.172727452212799726e+00
6.388888151653929981e+00
6.425251809851397766e+00
6.204760201369590611e+00
6.503571842915758516e+00
6.939937785913644852e+00
6.296937911275977129e+00
6.794060858278028192e+00
6.387788512831850340e+00
6.610937414737011686e+00
6.095115580380482179e+00
6.394091836342430391e+00
6.806887700884641568e+00
6.999223158532608124e+00
6.029454284991924595e+00
6.026977340034110675e+00
6.353055432330972252e+00
5.979554671003385558e+00
6.420001138405445396e+00
6.377804372515193165e+00
6.332549803566033475e+00
6.314994164729742288e+00
6.743464163171675629e+00
6.788308328652147949e+00
6.453792777970723371e+00
6.137456923391239272e+00
6.761777704568978642e+00
5.902741675967674517e+00
6.471619783611830989e+00
6.420122717434441739e+00
6.551846604063953805e+00
6.705142555355697809e+00
6.509594782661262791e+00
6.490707472921267041e+00
6.140629079153887560e+00
6.352886773637987261e+00
6.553760365196050763e+00
6.616606483644224213e+00
6.379430625414170386e+00
6.732305941219435930e+00
6.716502844963351926e+00
6.688904464002566108e+00
5.944394543283136656e+00
5.686097177873330466e+00
5.720066308102206065e+00
6.543804367847474879e+00
6.014573472968667289e+00
6.480042245527244837e+00
7.021964597706706890e+00
5.990275646487412509e+00
6.168042684943626952e+00
5.984534590091728390e+00
6.252186200932083437e+00
5.633326973907315960e+00
5.953702681448906908e+00
5.981216614440294066e+00
6.286795129869362952e+00
6.503255825653359246e+00
6.290900411254628288e+00
6.133424940806523118e+00
6.312965542905942584e+00
5.842059478719519916e+00
6.354232623579736838e+00
6.289036272759466861e+00
6.173565485546861353e+00
6.406515357347974060e+00
6.586832331069641278e+00
6.213549513647101286e+00
6.673404766746861227e+00
6.158157445076002823e+00
6.327167341555368196e+00
5.965299006934829507e+00
5.702822039117068087e+00
6.186731968405384308e+00
6.382600507934285794e+00
6.665503841869942825e+00
6.302204070235079669e+00
5.926627281182936358e+00
6.020567863170372291e+00
6.465033135613599491e+00
5.950784574948670524e+00
6.209995944670168910e+00
6.001373185085011386e+00
6.806620307027495542e+00
5.973308825427674940e+00
5.983267325979212181e+00
5.918723668671547422e+00
6.460472966863297195e+00
5.935679147184234949e+00
5.613219135837439921e+00
6.208442595137848130e+00
6.270911451188738717e+00
6.222688821206276089e+00
6.299163021275277607e+00
6.673168840286797909e+00
5.981887065301931372e+00
6.118549148830079609e+00
6.370897335570611553e+00
6.715628306384643587e+00
6.902944283087006916e+00
6.304253379109383992e+00
6.278986013363590857e+00
6.734453519454908665e+00
7.339897118751801841e+00
6.991797967581878659e+00
6.624481824342000280e+00
6.526364145857247223e+00
6.273709093217015642e+00
5.819051164022124745e+00
7.120063521778326354e+00
6.478160667294964981e+00
6.582763280080330404e+00
6.467525758143217729e+00
6.862003891291539759e+00
6.966143178104163169e+00
6.198464627233804869e+00
6.414801697610577058e+00
6.044024945178951391e+00
6.549992669196601724e+00
6.633867692356565371e+00
6.283853597912901101e+00
6.196459908342575318e+00
6.492992644183606110e+00
6.429587253831445359e+00
7.010803598652677771e+00
6.333690005489692965e+00
6.658262675520574270e+00
6.523045783352134919e+00
6.010510178107209889e+00
6.479357280316921930e+00
6.268100352673982023e+00
6.132143395410684761e+00
6.382645125907260741e+00
6.047215906555246434e+00
6.099544604131727610e+00
6.110586313146732174e+00
6.163110357973154763e+00
5.924834874412511887e+00
6.309931416538878679e+00
5.598843395941647927e+00
5.564700083886513049e+00
5.432080083981192686e+00
5.853246937923748838e+00
6.543311755015232656e+00
5.366366950048537809e+00
6.489177702891512745e+00
6.166294751664929130e+00
6.707133211835947684e+00
6.434480240317029143e+00
6.126568747312913565e+00
6.364039323342947974e+00
5.969654549374449282e+00
6.103776990967097582e+00
5.884143309702575486e+00
6.566681047422060935e+00
6.002624907957359035e+00
6.878840547031015440e+00
6.226598750919356995e+00
5.905662056500808887e+00
6.115943189059373175e+00
6.030690958970931881e+00
6.088926839972207183e+00
6.692516672365851349e+00
6.374808633378504119e+00
6.377093733283206056e+00
6.906201851970233285e+00
6.191431543585714792e+00
6.505190251568418347e+00
6.250669147611246146e+00
6.115350737256391334e+00
6.220272464699307946e+00
6.514224294199190801e+00
6.163085006411574085e+00
5.911543479597558992e+00
6.440156965743319972e+00
6.102613360859421299e+00
6.054408810939762908e+00
6.096602095404803023e+00
6.496706502574112641e+00
6.221709622357904479e+00
6.332063977749339045e+00
6.419367358294674197e+00
6.483016924790740987e+00
6.534786471038530387e+00
6.318863941552606001e+00
6.351357691228990632e+00
6.226014449125031547e+00
6.597933388014107337e+00
6.835083415827297948e+00
6.899482421222137063e+00
6.839290812900340910e+00
6.368868770215954100e+00
6.399137450978192199e+00
6.685612583434407341e+00
6.338814466845271056e+00
6.615978253575032220e+00
6.326660086594539933e+00
6.317993163022933345e+00
6.277319746599517636e+00
6.230258164172178148e+00
6.192047152339885230e+00
6.464326652565548947e+00
6.763240330086651042e+00
6.604039301752372637e+00
6.242411371092791761e+00
6.329761313966074887e+00
6.620868932043646460e+00
6.833483822539710317e+00
6.814960524490803806e+00
6.167450114113244730e+00
6.616962305695773594e+00
6.302905928868368868e+00
6.425721284157108748e+00
6.275570158246652319e+00
6.470749408394179447e+00
6.553903705943649349e+00
5.978806594984007461e+00
6.193719335089904021e+00
6.024557913834918565e+00
6.611257172309248809e+00
6.604132988312979791e+00
6.565096604574747197e+00
6.165720312160454242e+00
6.638985433425485638e+00
6.407797146591100557e+00
6.677400922416439677e+00
6.399466912154610831e+00
6.481333581494627794e+00
6.423000131042863714e+00
6.507640196333418281e+00
6.546801086330892083e+00
6.695463841331375399e+00
7.098031275204915502e+00
6.305448345453414483e+00
6.222444071170491142e+00
6.461281451375812779e+00
6.234363841038295107e+00
6.788456049946289816e+00
6.741816528951738441e+00
6.216076689085805462e+00
6.299393739681517168e+00
6.437921669870165786e+00
6.490768153987039213e+00
6.232970914351070313e+00
6.691496286790075132e+00
6.261479006860633412e+00
6.467446215598362080e+00
5.721209418376489886e+00
6.240926188634554173e+00
6.135691552676994398e+00
6.352391279523516232e+00
6.036072447730994384e+00
6.416595848359258447e+00
5.941582699852490101e+00
6.673644750896601252e+00
6.748456237708539973e+00
6.831300121790705226e+00
6.665588849154456597e+00
6.341417799945265443e+00
6.481812238990612762e+00
6.220401968507640156e+00
6.906032669506727117e+00
6.195481886968695839e+00
6.380049504742230759e+00
6.415322214608586648e+00
6.299383402394370002e+00
5.640259922910729529e+00
6.576466788522494333e+00
6.191328979691094858e+00
6.753502199924049876e+00
6.397327722170865094e+00
6.192608287068820161e+00
6.469143837603424707e+00
6.496290711351529801e+00
6.827172371488853919e+00
6.462344022383146758e+00
6.301977095682222973e+00
6.155613750880517543e+00
6.436287745750635558e+00
6.487386515045004742e+00
6.734257458649802963e+00
6.422571919686559383e+00
6.341135769073352968e+00
5.826769176920675086e+00
6.669296979961638172e+00
6.056810026310362360e+00
6.097297000370270226e+00
6.657892777375952420e+00
6.616626489769580566e+00
6.174367669181936691e+00
6.428832000364234744e+00
6.586072531113051021e+00
6.264455277200799088e+00
6.432327907533208489e+00
6.222096263979997488e+00
6.454822870188466233e+00
6.225482558983374659e+00
6.174884380662490457e+00
6.407867147852707390e+00
6.192073317003309540e+00
6.678657920097548661e+00
6.238506843724432649e+00
6.599894518607288596e+00
6.322811250942601546e+00
6.151636892669272605e+00
6.653332056704385877e+00
5.810787042149459403e+00
6.693672686642891279e+00
5.724188786759818903e+00
6.251249760100431985e+00
6.151436828164335680e+00
5.617140565389351359e+00
6.278753814343897233e+00
5.987429088132544486e+00
6.614945638341714229e+00
6.131196270108236313e+00
6.336298318310600308e+00
6.336014568207151143e+00
6.435486197696756783e+00
6.046713886127952797e+00
6.692472711769157812e+00
6.267462896334861533e+00
5.990174179314670333e+00
6.217707899284848239e+00
6.421888899574613063e+00
6.372697582507930392e+00
5.987021950662962944e+00
6.525530625233773918e+00
6.327464270456758300e+00
6.349226837023074665e+00
6.433810416611615679e+00
6.352397251237778875e+00
6.158310328103826059e+00
5.936986537864590296e+00
6.616868558772110553e+00
6.091969599565627114e+00
[truncated: 4,003 more rows]
