# Supplementary material for: Atomistic simulations of the Escherichia coli ribosome provide selection criteria for translationally active substrates
Source: Nat Chem. 2023 Jun 12;15(7):913–21. doi: 10.1038/s41557-023-01226-w (PMC10322701; doi:10.1038/s41557-023-01226-w)
Supplement: Source Data Extended Data Fig. 6 — Data in CSV format for the trajectory plots in Extended Data Fig. 6; each trial and each monomer’s data are in a separate CSV file, named accordingly. [file 41557_2023_1226_MOESM8_ESM.zip › Watson_SourceData_ExtDataFig6_fMet_mon4_trial1.csv]

5.896547507130655674e+00
5.175095626522577597e+00
5.009221120563711160e+00
5.158134426762056357e+00
5.036452787054788161e+00
5.278115147567513432e+00
5.102620560595671151e+00
4.205513900575204467e+00
4.330216329636058958e+00
4.567594909893859523e+00
5.418091574862743620e+00
5.238521884749521185e+00
4.932856670676850186e+00
5.440794345957786327e+00
6.057836711553805209e+00
5.719385212089640902e+00
5.768631066419183995e+00
6.030725730970203813e+00
5.611590570027773062e+00
6.526055172792188053e+00
6.399564674059083025e+00
5.879400158083464945e+00
6.086709314553932160e+00
6.754593485225244720e+00
6.314556974672854039e+00
5.145880433288549938e+00
5.212479706578029948e+00
4.701340499782741489e+00
4.518568176489448085e+00
4.435846772944292304e+00
5.297839252996010551e+00
4.288362292091354000e+00
5.010288144124056764e+00
4.523040692066338408e+00
4.950134883613436010e+00
5.262308027506354513e+00
5.520654295906383346e+00
5.061462692977237943e+00
5.080022035180287610e+00
5.304394136564514639e+00
4.995909929203126154e+00
4.946288959052735024e+00
4.912869529361920229e+00
4.851071027461656193e+00
5.483825008649927391e+00
5.115127057953282375e+00
5.331610719860203851e+00
4.713407418793977399e+00
5.341401495929866350e+00
4.983772621209701548e+00
4.949698605696934983e+00
5.497939790168712371e+00
5.783455891097917245e+00
5.884014273813757967e+00
5.754058423810043621e+00
6.093300607733148411e+00
5.412638909320087066e+00
5.840215828558108946e+00
5.681281747623628142e+00
6.462938025495380323e+00
6.138422909144747308e+00
6.450694443719718230e+00
5.705190616809685089e+00
5.233404125638648097e+00
6.082561102428523547e+00
5.957239038864032388e+00
6.194027243931532922e+00
6.319394447734328679e+00
5.396950814923519246e+00
4.919106366089862625e+00
5.770044196413623538e+00
5.042204997743725770e+00
5.493395254177402265e+00
5.102740342016198305e+00
4.711260518856494883e+00
5.193760275457430353e+00
5.697783075055202318e+00
5.006907973097021625e+00
5.568397493009597632e+00
5.895960520328394239e+00
5.388153513707475639e+00
5.435019951693384144e+00
5.614876653968885911e+00
5.113088523259235352e+00
5.568846377892132438e+00
6.012684469886487193e+00
6.298651383811010085e+00
6.542441460434995193e+00
6.067455581082696447e+00
6.457553304745232481e+00
5.661170378377609502e+00
6.205514560485092979e+00
5.740845065517038215e+00
6.642022828939109225e+00
6.179666031516985569e+00
6.553300106377767165e+00
6.528573407599056466e+00
5.842523806266840758e+00
6.326140085026696447e+00
6.647365248655834336e+00
6.303826743850276415e+00
6.377928092826701700e+00
6.318259243564491534e+00
6.316940425083237720e+00
6.358594158875224167e+00
6.067763384999104836e+00
6.836831098293188802e+00
6.279487938790788704e+00
6.502040916576446783e+00
6.306747490821514646e+00
7.132231822044777125e+00
6.579474007660248702e+00
6.376049865355030377e+00
6.259210603167721487e+00
5.491020976456725933e+00
5.919773076432268688e+00
5.679779454042421349e+00
5.846086183581443940e+00
5.654886082457058372e+00
6.307263703894444795e+00
4.932900969826337523e+00
6.422336604758186240e+00
5.931088197030450537e+00
6.506279499819848766e+00
6.314782037602219233e+00
6.323286710299452551e+00
5.914850370314092665e+00
7.067034032730645343e+00
6.763394263354457259e+00
6.519336222763739030e+00
5.889770942911610518e+00
6.236527839966173659e+00
6.300321076883652616e+00
6.749727234337594695e+00
5.942715601823403304e+00
6.637128129603716786e+00
6.043336632981493040e+00
6.745355376258464375e+00
6.728700698704169980e+00
6.096267551650491612e+00
6.170427225283104278e+00
6.240733058709458270e+00
6.387892466990356510e+00
6.428762897165228196e+00
5.879674101249634965e+00
5.763710737402025330e+00
6.682595074549825043e+00
6.202858434597597004e+00
6.368276516153360767e+00
6.650757195309355829e+00
6.019364292373404979e+00
7.066938455316922330e+00
6.126602425570957244e+00
6.159605988885968664e+00
5.621880251357136871e+00
6.222752215994638902e+00
6.249538022878397214e+00
6.007079780002770875e+00
6.083004447036606699e+00
6.643915156398153776e+00
6.350571480007438652e+00
5.963180199001003601e+00
6.598751455543403033e+00
6.090866324347912197e+00
5.854296338426931534e+00
6.127195741674317908e+00
6.459802544414188219e+00
6.342658393222431634e+00
6.076801390744111409e+00
6.426095961205377627e+00
5.831420504720020048e+00
6.256400634697580898e+00
6.559108335481984575e+00
6.124228879913259149e+00
6.573914917643527644e+00
6.153882039531456627e+00
6.111758923048255632e+00
6.448781043803287538e+00
6.538025822559699662e+00
6.346597740250440545e+00
6.142618581098950870e+00
6.864855332796856224e+00
6.978063572424793470e+00
6.331420838727813916e+00
6.860908607125836056e+00
6.629329512816804382e+00
6.801898420547943580e+00
6.572346461406335827e+00
6.596510707425871090e+00
6.589850169891592557e+00
6.949392620934530029e+00
6.868380375378041691e+00
6.875795809554420046e+00
6.414748276720507292e+00
6.512675730203915769e+00
6.205867011684133239e+00
6.513296202914320432e+00
6.209324545836094167e+00
6.303788736373952872e+00
6.961966116598300225e+00
6.368389050053968603e+00
6.793460288929971114e+00
6.045390074786417323e+00
6.708839563167354747e+00
6.313167331392603998e+00
6.548334197509283250e+00
6.380461636190934094e+00
7.354537191412165775e+00
6.496677620829260036e+00
6.377861520387729577e+00
6.076152058017791902e+00
6.357879991525128283e+00
6.538070412647766005e+00
6.735429106451674031e+00
6.543509466491294724e+00
6.462531212427132132e+00
6.719541435381676919e+00
6.774713804831040243e+00
6.413531231489264961e+00
6.640997189033339687e+00
6.529241445569801350e+00
6.859011919384760958e+00
7.068145914409137198e+00
6.809100334822688616e+00
6.903671256767526465e+00
6.676974981054108582e+00
6.347721568671985004e+00
6.615130186414905467e+00
6.926692799096606734e+00
6.805173231691047597e+00
6.147339516658313130e+00
6.263966294967680426e+00
6.136643749413423166e+00
6.577752008749200741e+00
5.872226705691955928e+00
6.379919074362256914e+00
6.251175769637960400e+00
6.185618900895537564e+00
6.914239239640217249e+00
6.949193145306697517e+00
6.783695124069385685e+00
5.981118655659108718e+00
6.029571550611777297e+00
6.343253593122554435e+00
5.647030009687806995e+00
6.416576698478634988e+00
5.667147575486209732e+00
5.895371967590463669e+00
6.216326388736565178e+00
6.144259638639055332e+00
5.947023875506944002e+00
6.185574166230419557e+00
5.875045646464126747e+00
5.515916850616195077e+00
6.096938171563322406e+00
6.812548542984100841e+00
5.697884415190619833e+00
5.599566752340177089e+00
5.827957752169190542e+00
5.928242895721161254e+00
5.569782942064708919e+00
6.066009592290858343e+00
6.011395992067572358e+00
6.216687333537400661e+00
6.542679686996351940e+00
6.077051644548887133e+00
6.840801544033860537e+00
5.984479282500595687e+00
6.052572466847991883e+00
6.766370320265629346e+00
7.144303242323699621e+00
6.620324182162653059e+00
6.239499366245500056e+00
6.971309859738587633e+00
6.945634170111722128e+00
6.548186741534881783e+00
6.664870333404040892e+00
6.755318269322241775e+00
6.087498556224224089e+00
5.887222557852794580e+00
5.924394219861369493e+00
6.184429021150030792e+00
6.319834917322130430e+00
6.411811671466712603e+00
6.063345715544710579e+00
6.167670278603769596e+00
6.385577462110791913e+00
6.233492964606198505e+00
5.534485032041644104e+00
5.469210827558577570e+00
5.652197861788152089e+00
5.746932684007792780e+00
5.453938355816766226e+00
6.181178495141756990e+00
5.946734348770664091e+00
5.818475795797398042e+00
6.275146073229047161e+00
5.724682747983023567e+00
6.130536092666401871e+00
5.733606040077994237e+00
5.814042139023563927e+00
5.796720881678092852e+00
6.619563036744183115e+00
6.297789226114693939e+00
6.688142920826374294e+00
6.397937632584344669e+00
7.029471221609139953e+00
6.555034666112071307e+00
6.110288867018676129e+00
6.443575136478878918e+00
6.158566483426306526e+00
6.825972535620127957e+00
6.878609255101443942e+00
6.957922276845078358e+00
6.519724153018959356e+00
6.941361784388845990e+00
6.472939853632545315e+00
6.165426444805639505e+00
6.766038988358963557e+00
7.069851339195893480e+00
7.215369749509045860e+00
7.175038498329021408e+00
6.916844319759102966e+00
6.807020856636033734e+00
6.202300859529088051e+00
7.076838754866513703e+00
6.952680806613574127e+00
6.781131160872068797e+00
6.686359337871782493e+00
6.379966728381128327e+00
6.995428966057654740e+00
7.615764139169613145e+00
7.160276783226105835e+00
6.731373326578772520e+00
6.428036716236447567e+00
7.201332231437000075e+00
7.155438026273335694e+00
6.419353705719491821e+00
7.168120455735075502e+00
7.205403730602840007e+00
7.036407422168914572e+00
6.874321322671113066e+00
7.183205135976337807e+00
6.958316008263459196e+00
7.196879103592449312e+00
6.809596428561349946e+00
6.799632434786940571e+00
7.139860621942331953e+00
7.206785340845700993e+00
6.110140116730457649e+00
6.204287246283409551e+00
6.368522393922389391e+00
5.936957400001158014e+00
6.479133737006677052e+00
6.172955028822639356e+00
6.833018674305036733e+00
5.896273017287670726e+00
6.232903740143732385e+00
6.506001692701257610e+00
6.585379973154562805e+00
6.438522377984736700e+00
7.050010438934291912e+00
6.915762747612160588e+00
6.641339238370337128e+00
6.990440109960498027e+00
6.684172179518421686e+00
6.778510749890865661e+00
6.838307966578967445e+00
6.963644692783846679e+00
6.884063312715826832e+00
6.851120944904613985e+00
6.313269045546434199e+00
6.861092323608418475e+00
6.999688462038646364e+00
7.082339782409576401e+00
6.469260996097661476e+00
6.789348859023375482e+00
6.193940440447159190e+00
6.510033223779005951e+00
6.956686660747945616e+00
6.548561661086298891e+00
5.560760076834155186e+00
5.857156395688025263e+00
5.577471494971029564e+00
5.693146684657264700e+00
5.811977822361297896e+00
6.020282077606514903e+00
5.962573265252755661e+00
5.574353371277511293e+00
5.794512617002092192e+00
6.221940545655516352e+00
6.188675901511349053e+00
6.080623947293656073e+00
5.885427875397360786e+00
6.935211959622519906e+00
5.959638481581898795e+00
5.678062203386097906e+00
5.830419731328501776e+00
5.629281596238429941e+00
6.561177971769319939e+00
5.733575254998245718e+00
6.554517407522895134e+00
6.622557615916802476e+00
6.157682808584205247e+00
6.126603994027244759e+00
6.281738548719756565e+00
6.128466573837877185e+00
5.593263547224204046e+00
6.115445252301892509e+00
6.000313247851491560e+00
6.006930039835276069e+00
5.555758902278358669e+00
5.811982748437605650e+00
5.829419878583597558e+00
6.222419269786577445e+00
6.186077023364931371e+00
5.970689722218956774e+00
6.345867190635706478e+00
6.560748225695036240e+00
6.223226969592395186e+00
6.218287875418131883e+00
7.451023152111727832e+00
6.757090295250837819e+00
6.656806610099807564e+00
6.562417776672949010e+00
6.244215398546141493e+00
6.589611196223046363e+00
6.526558211046180169e+00
6.842381900587097832e+00
6.387043946054445698e+00
6.768950060301694549e+00
6.617463414246852693e+00
6.652048610161719111e+00
6.808522429578855117e+00
7.211776733035820897e+00
6.381063843864660079e+00
5.776984535942013110e+00
6.123239946627905717e+00
6.086294849175366117e+00
6.268786558766745287e+00
6.350065818059166034e+00
5.957698914665017220e+00
6.349903337688247440e+00
6.318225869860651045e+00
6.788271361922090463e+00
6.396255686835965015e+00
6.832493301179694001e+00
5.975108694586502622e+00
6.140761815880631858e+00
6.588392374326581091e+00
6.767354925113069797e+00
6.278267869341305207e+00
6.374539366797603357e+00
6.304955609650749082e+00
7.007302335460444453e+00
6.441325477545141176e+00
6.717666361506953621e+00
6.608791086235855872e+00
7.010779108801175497e+00
6.899889272337834001e+00
6.685266190369274497e+00
5.555541570009246755e+00
5.703326167558345539e+00
5.604703776365568046e+00
6.275484317348094088e+00
6.461446776219580634e+00
6.055456158424363799e+00
6.291346281513608751e+00
6.557077884494852960e+00
6.416897653305616345e+00
5.740061189937289754e+00
6.379427413176508743e+00
6.028688394081513025e+00
5.850316452506160836e+00
6.506044188145757801e+00
6.541165039278241444e+00
5.616513596134270259e+00
6.100237580001945048e+00
5.487156468273597376e+00
5.740210108849090886e+00
6.090304207066568054e+00
5.592602789281330367e+00
5.948010528991384938e+00
5.873920402842002453e+00
6.364696823188861430e+00
6.336186656671551454e+00
6.886892637169804487e+00
5.945243322666318164e+00
6.566218194852607937e+00
6.297752476397240784e+00
6.484916881672904587e+00
6.244033852903163151e+00
6.581632004760217036e+00
6.247770985153444201e+00
6.155977218095335601e+00
6.112819551763419845e+00
6.280031237842491620e+00
5.842535920565184782e+00
5.691552959688801927e+00
6.636416099568553051e+00
6.179328659867918461e+00
5.423539717469654242e+00
5.990879096210171895e+00
6.186317257638045852e+00
5.795740309852771333e+00
5.600404573129124763e+00
5.759142688586837977e+00
5.796161793376233717e+00
5.786774852367875255e+00
5.829585928629261282e+00
5.902639434415331010e+00
5.069619517672037112e+00
5.644610016918038653e+00
5.670848423172893504e+00
5.935770066714296078e+00
6.057840728807310171e+00
6.032671493834487642e+00
6.391865460139445787e+00
6.552970520419322042e+00
6.346764768969536341e+00
6.757170260346270219e+00
6.661473321730571051e+00
6.625589431013919395e+00
6.639205373508263897e+00
6.663769425884574993e+00
6.757561271958564042e+00
7.136642425813496615e+00
6.118241993373875864e+00
6.232444743870643400e+00
6.400779888534296802e+00
6.646997722453106938e+00
7.028691315131940343e+00
6.792331672333292047e+00
6.211081982972005200e+00
5.645987740166435565e+00
6.277854609165713917e+00
6.308510817421083772e+00
6.093706974745080274e+00
6.104832579328827613e+00
6.885368149168914265e+00
6.592819758634037797e+00
6.753240456765992050e+00
6.294674010903830386e+00
6.431927881267938574e+00
6.859963334304047144e+00
6.635171795694247976e+00
7.107748336402387679e+00
6.449805926910554987e+00
7.067933443732674625e+00
6.725645274128792650e+00
6.645734155967356394e+00
6.656138665214341721e+00
6.404678475785170022e+00
6.881520413165572947e+00
6.151848805509070317e+00
6.988354325735271821e+00
7.135723522048976086e+00
7.314460317182234661e+00
7.020824525749857159e+00
7.387469781009767367e+00
6.705820493862306719e+00
6.696058968939885503e+00
6.492825616379799492e+00
6.477313078154418591e+00
6.312345525662094836e+00
6.317764577042320973e+00
6.248079293686889635e+00
6.827218582252936763e+00
6.759323502520749649e+00
6.832786822437504348e+00
6.553039723600197597e+00
6.896085497118431995e+00
6.516138345839403101e+00
6.565934500395211870e+00
6.537145941938143245e+00
6.734052577687045016e+00
6.575750653093333398e+00
6.232866183871421661e+00
6.036292107076879354e+00
5.557959440727117340e+00
6.526279893130911169e+00
6.135379232564639018e+00
6.075810958953803187e+00
6.627612682448290826e+00
6.869365033527813580e+00
6.645601095308006911e+00
6.236602541632921159e+00
6.200996306153458093e+00
6.829907778517275929e+00
6.963822976700893896e+00
6.971629468894351866e+00
6.065519346590440009e+00
6.304515866088109100e+00
6.494801653775496675e+00
6.560824373362261319e+00
6.854809244256387935e+00
6.859539150800745055e+00
7.154041831342803803e+00
7.188351938066809055e+00
6.531633280981226974e+00
6.786682304371983498e+00
6.427345179167279099e+00
7.047528051752181888e+00
6.076999401365689835e+00
6.402569088510253081e+00
6.778375203011262506e+00
7.040989978523882975e+00
6.245416462808890401e+00
6.570036359072028986e+00
6.615240618564092401e+00
6.341639213788269558e+00
5.552842847939956528e+00
6.187737787933424549e+00
6.144918828415832479e+00
6.473351467823011518e+00
5.709595365482908136e+00
6.163263091239684854e+00
6.626512946418262828e+00
5.837950946491708315e+00
5.665899631053379792e+00
5.672204597913862223e+00
5.453109887404789191e+00
5.691166104144822491e+00
5.809295345513405096e+00
6.304430893720073037e+00
6.356920698315445151e+00
5.736733508869733100e+00
5.489603994551092825e+00
5.453308048247974327e+00
5.873831168917235779e+00
5.729440632515096610e+00
6.409403404881300226e+00
6.545479282316413183e+00
5.670414871238952159e+00
6.125731554572969806e+00
5.634504983844331960e+00
6.365938297318574968e+00
6.137284547396602008e+00
7.072403917043078359e+00
6.869634944154057621e+00
6.488267967603916553e+00
6.500773200165063770e+00
5.911482760788443258e+00
6.615005146073275277e+00
6.153367912516682914e+00
5.820353093669645261e+00
6.888935113216684059e+00
6.842935615727993692e+00
6.369905144622348914e+00
5.709114102561786197e+00
7.179359892225735784e+00
7.106075897999580171e+00
6.810047085088215546e+00
6.745597774777242428e+00
6.358719724830144138e+00
6.797018411220501655e+00
7.010582249587719694e+00
7.505854601319071229e+00
7.362798994939149466e+00
7.686810752144154435e+00
7.019443350843235230e+00
7.007571220717749405e+00
7.770379097651924916e+00
7.041787155706228596e+00
7.216492360608495638e+00
6.676528065421074132e+00
6.931689032444444010e+00
7.249539006979380140e+00
7.270044031948405205e+00
7.343205590395088578e+00
7.003658700315203767e+00
7.515167928772555683e+00
6.524107639600329023e+00
7.041236365422449239e+00
6.394245670559829620e+00
6.732935539554486759e+00
7.156742030525933274e+00
7.041177480357657004e+00
7.277844067270947903e+00
6.732499348817674090e+00
7.112092423181262113e+00
6.958207145795154425e+00
7.296553617295937322e+00
6.878430437889410776e+00
6.365884716146021916e+00
7.008427928469862955e+00
6.344481360424873984e+00
6.522679597938458862e+00
6.587461204371046541e+00
6.650293553174125627e+00
6.096541387774058407e+00
6.042893852895868889e+00
7.364815902218116328e+00
6.855700537240445591e+00
6.684317832309947249e+00
6.789940637557197789e+00
7.153946398852129462e+00
7.205369833587941031e+00
7.171830205106819456e+00
6.854390402936143545e+00
6.726169473286530476e+00
6.576853367753978219e+00
6.763138502058219537e+00
6.794988614296250340e+00
6.075369454006879444e+00
6.506140133157768624e+00
6.466698703884505406e+00
6.766649886858736807e+00
6.267695674322529165e+00
7.840160350172974191e+00
6.205288481018666147e+00
6.708305888352703583e+00
6.693949491490250203e+00
6.520812045470136376e+00
6.577149057157299694e+00
6.672570742389472898e+00
7.172649838857842575e+00
5.913514991773733520e+00
6.134101117920007340e+00
6.145708225854622953e+00
6.501820770386273374e+00
6.482281660460099459e+00
6.784393839008656890e+00
6.584726558126679841e+00
6.179833506553287670e+00
7.316987908448346012e+00
6.658023817214469453e+00
6.835715765007120304e+00
7.258841416804453495e+00
6.100271843765916913e+00
6.248429080209798592e+00
5.838642183896719295e+00
6.133856816606964024e+00
6.721698902512710738e+00
6.064466542570972507e+00
6.182090002118276750e+00
6.181513434395028206e+00
6.101452592318366897e+00
5.979528738078967898e+00
6.254222088263927226e+00
5.713225277721131867e+00
6.217907030275759084e+00
6.177854708169545184e+00
6.338029103658879393e+00
6.127083204921918380e+00
6.131893650069716095e+00
6.169940185167729574e+00
6.726303648087773368e+00
6.623239865478200095e+00
6.661012041782909066e+00
6.262674266201868178e+00
6.462410668989694962e+00
5.985788628564992386e+00
5.977923030982362995e+00
5.883398328373390385e+00
5.779664388707040246e+00
5.918718223898349784e+00
6.210943544314138975e+00
6.348884259725391388e+00
6.199387052952605615e+00
5.894045356475240638e+00
6.513268011194123908e+00
6.299971079927210837e+00
6.449165740291427085e+00
6.251715088887316973e+00
6.362056984849719043e+00
6.197505690987440197e+00
6.205900981879135081e+00
6.187057014852366699e+00
5.596598480187868319e+00
6.036288527357022815e+00
6.136139245242933526e+00
5.877325422299166213e+00
6.439952294183390435e+00
5.695100412321857597e+00
5.733037214271607063e+00
5.889589763264240219e+00
6.111169283806903607e+00
6.144984723339042887e+00
6.482920053291153728e+00
6.002291665232490914e+00
6.448939131949908976e+00
5.899868413442604265e+00
5.800514251464268689e+00
6.410207165821061537e+00
6.198116236545694768e+00
6.731363184545034350e+00
6.387324308400863515e+00
6.211273114012719532e+00
5.601645039900462919e+00
6.347649499114241145e+00
6.471434464412773480e+00
6.000298420252643261e+00
6.046461797494446344e+00
4.815629696066422660e+00
5.198381439785622504e+00
5.436468639533275748e+00
5.737635843538451574e+00
6.535708975062579640e+00
6.590318121573599086e+00
6.311246695778415905e+00
6.072525096521292021e+00
6.746233797262555676e+00
6.677772142139119183e+00
6.805154470528926858e+00
7.178799076078621333e+00
6.620087469780109757e+00
6.748089489123931806e+00
6.269093663498802371e+00
6.564756751797494516e+00
6.558223138694654786e+00
6.771215864376508797e+00
6.757954135455919165e+00
6.454435623502267738e+00
6.607828086427049996e+00
7.350345757778200984e+00
6.987111711000428826e+00
6.799040003807284016e+00
6.593544842939345507e+00
6.647929188733097128e+00
6.528866345090326817e+00
6.250611031795815009e+00
7.518734242680769952e+00
6.492783715560608293e+00
6.358504916974828447e+00
6.862382802911648483e+00
7.164190136177094992e+00
6.554920108647385391e+00
6.748440130584102192e+00
6.787389107665416255e+00
6.670035845862274826e+00
6.563096259818919975e+00
6.362514460453031262e+00
6.408061575130029830e+00
6.453754910645882248e+00
6.551452411116778229e+00
6.636381126286376997e+00
6.145581284765794905e+00
6.349607850947442067e+00
6.267266453458149478e+00
6.530842596045630444e+00
6.595500817294073670e+00
7.259740183841582706e+00
6.653909258671461657e+00
6.780925094827956023e+00
6.728812447390891016e+00
6.976184175022403622e+00
6.848052704517987976e+00
6.915708511238529255e+00
6.667360648488900310e+00
6.676849723260091629e+00
6.904327450274522882e+00
6.072547378649844063e+00
6.739510247199653747e+00
6.448756874201915679e+00
6.216907484796322159e+00
5.435447575606065840e+00
6.123064343802267828e+00
6.991470226656542053e+00
6.443200879098431422e+00
5.969230007016553152e+00
6.532942993711102986e+00
6.397700254399323327e+00
6.453319139123911974e+00
5.913562980073052699e+00
6.593862763237122060e+00
5.882484396955774741e+00
5.967394562883659326e+00
6.570357162100197712e+00
6.016769598288846055e+00
6.436743507885124949e+00
6.429717941997578734e+00
6.695054169346916773e+00
6.225934225352586004e+00
6.325678010472821633e+00
6.015962682963024832e+00
5.941399950498734484e+00
6.181898346968021762e+00
6.017928018357100228e+00
6.032556191037473425e+00
6.747413926643439197e+00
6.563427544328527041e+00
6.639569177882859385e+00
6.247024854176994602e+00
7.044487748514342229e+00
7.011080939073385032e+00
6.795575742821793774e+00
6.527775425807006648e+00
7.092335465937627426e+00
7.189472654960542108e+00
7.112942820476912509e+00
6.686702737592366219e+00
7.027290214435972793e+00
6.837232985122795093e+00
6.559870002076408468e+00
6.211465103623666550e+00
7.151886557731677030e+00
6.705845335901829074e+00
7.166157984067315745e+00
6.513163299849634491e+00
6.720068384416304497e+00
6.891089543790296368e+00
6.901876011677271272e+00
6.475560269083974418e+00
6.839933069746613192e+00
6.624703489310020288e+00
6.550963546408065774e+00
6.736818640310674233e+00
6.633216288214259571e+00
6.686201794296855461e+00
7.004931155586064939e+00
6.839502906387482817e+00
6.491355738246366691e+00
6.487658935319750242e+00
6.435341183916939656e+00
6.627032987931574581e+00
6.467018809071779728e+00
6.335945918266727261e+00
6.021964623452379151e+00
6.893429811514553585e+00
6.641019520952565536e+00
6.524219759822515563e+00
7.081430441136875586e+00
7.101071170191406878e+00
6.956736456188005846e+00
6.546814913498152144e+00
6.513956505134877339e+00
6.530084242596043254e+00
6.252685766040573689e+00
6.507209538008389416e+00
6.556495823877616758e+00
6.703455950470283753e+00
6.804802241087767101e+00
6.535539209600480071e+00
6.321816908703291382e+00
6.832573528433249166e+00
6.894660288649724578e+00
7.126924917105094792e+00
6.772005471108306196e+00
6.503602718291206841e+00
6.795068031182174728e+00
6.952385858628640669e+00
6.728770710767888907e+00
6.884425237871174552e+00
6.680690823838427939e+00
7.070585205178836929e+00
6.815936081019112969e+00
6.774940330025867041e+00
6.949865477626817167e+00
6.705179025286013506e+00
7.031533460456618201e+00
6.731652926411953786e+00
6.938853171874849401e+00
6.510159250610291437e+00
6.789284510830050579e+00
7.020973790099604983e+00
7.153841867025062307e+00
7.390521296073184310e+00
7.014959805336072662e+00
6.996960563911233777e+00
6.470079268219832258e+00
6.829657635321774833e+00
7.470137169802511856e+00
6.635302783815975047e+00
6.636480607823634692e+00
6.465783280894525475e+00
6.590907078625130922e+00
6.870808278200818187e+00
6.647978530851570866e+00
7.039209159462029852e+00
6.649335786554522620e+00
7.103884416244365063e+00
6.162296668698236779e+00
6.544869044396789626e+00
6.272901721031129085e+00
6.285653369830130011e+00
6.622054431314094103e+00
6.512299812916639397e+00
6.776291425119406853e+00
6.455620167911598095e+00
6.727491761050740315e+00
6.043449309046990514e+00
5.995842952014381666e+00
6.346989832321495939e+00
6.544636355387320137e+00
6.474702663285055948e+00
6.231958987519434778e+00
7.207088968930120743e+00
6.404346221868537192e+00
6.692878661982009980e+00
7.167863614120893345e+00
6.857762223975317539e+00
6.779256303390366334e+00
6.360901420824676578e+00
6.720478532300321994e+00
6.985977191757097415e+00
6.361621387742866673e+00
6.815755378010686094e+00
6.888911256350231049e+00
6.450864981046343871e+00
6.961717130672997023e+00
6.643578092520701084e+00
6.578728063646765989e+00
6.774323864345630497e+00
6.720542840189556166e+00
6.638823619916757401e+00
7.065739011799176517e+00
6.611364443299387439e+00
6.616037833026360282e+00
6.723890691170065992e+00
6.936757356535236951e+00
6.296470172549374134e+00
6.491439196562573066e+00
6.349946804869389894e+00
6.780342922995084898e+00
6.515997927084529628e+00
6.576813288149908843e+00
7.048767841399794065e+00
6.741906623328494774e+00
7.290487414341566996e+00
6.767659328414306508e+00
7.113062110804589722e+00
7.075052168307162326e+00
6.730494541320485524e+00
6.968358022369660176e+00
6.796226342961698919e+00
7.134568886988851055e+00
6.231587847255909196e+00
6.702526219290787957e+00
6.279468470263838142e+00
6.936955658242337286e+00
6.925220210810928201e+00
6.798631834515714623e+00
7.328079522962270609e+00
7.379499991449475438e+00
6.804962990183415883e+00
7.168944554817256787e+00
6.703475279685845223e+00
7.023355531691799492e+00
7.282312505274006753e+00
6.795106725340683163e+00
7.138887077605653886e+00
7.223299847346508429e+00
7.334794441243543517e+00
7.209079857976024464e+00
7.615517493247527803e+00
7.231764077413437519e+00
7.222765432237259198e+00
6.938181310969446791e+00
7.037737471887821172e+00
6.546519024679660959e+00
6.437421188297069108e+00
6.908110070765257404e+00
7.026327865219609059e+00
6.693803444100105082e+00
6.910403996910943647e+00
6.839482487562992929e+00
6.612723114658942691e+00
6.243214396515610609e+00
6.754002413361593682e+00
6.402555471102976625e+00
6.417763589695049120e+00
6.701301484653921392e+00
7.320153680523265649e+00
6.651698281876218921e+00
7.273064317634799991e+00
6.985743218109092822e+00
7.006778512338160070e+00
7.115405993700746556e+00
6.708491573968291988e+00
7.111617243084268125e+00
7.413707298584074401e+00
7.114773043950482823e+00
6.572711526519857905e+00
7.362944468582022672e+00
7.000944328663700311e+00
7.048444129018092141e+00
7.201048444918632718e+00
6.753604618444822627e+00
7.137181511597655792e+00
7.247381646087761808e+00
7.002967334560976198e+00
6.917621858561895820e+00
6.606515582419898891e+00
6.767416288613146591e+00
7.034609609814785891e+00
7.078838034634626908e+00
6.620758096605236176e+00
6.762074321819625311e+00
6.485050175850683551e+00
6.781665866709161605e+00
7.228509859805314797e+00
6.804101628816285441e+00
6.797715762698214981e+00
7.013474742362774350e+00
7.074318132387547919e+00
6.840284762091660475e+00
6.890898611290507958e+00
6.747478329633274541e+00
7.294917285653919947e+00
7.600749384659837737e+00
6.910933027281389585e+00
7.422570084951266800e+00
7.365719487541360522e+00
7.404546112732090180e+00
7.262773965606503346e+00
6.727583323470915033e+00
7.401420511444721129e+00
7.403913788832412912e+00
7.103817525271177047e+00
6.611500795046116430e+00
6.785748568249198698e+00
7.088060163987217166e+00
7.061497928770342547e+00
6.705576772029766985e+00
7.092194385662671685e+00
7.180029783956258349e+00
6.950415091008262714e+00
6.710452395944965787e+00
6.819332268511573147e+00
6.082100494752209485e+00
6.677224214295199189e+00
6.686051395847022683e+00
6.918942035674264801e+00
7.050178986929224401e+00
6.485225774147312272e+00
7.205875277851409244e+00
6.841937205140826705e+00
7.552172741646517196e+00
6.518395238141104997e+00
7.352947313383021211e+00
7.483763568789989939e+00
7.090643559763644355e+00
6.846960221406840574e+00
6.770959148973784814e+00
7.065360981673945773e+00
6.759160530026230518e+00
6.657525697860932290e+00
6.583243395150416788e+00
6.894896742792750999e+00
6.869228038002210823e+00
7.284328032603575309e+00
7.407237390026789825e+00
7.366338515098694195e+00
7.029174342988191881e+00
6.920786906701876795e+00
7.017819079349296274e+00
6.421936048147800058e+00
6.933910162408705169e+00
6.605007156518224676e+00
7.271019864516508946e+00
7.588969045744207165e+00
7.025827565587067447e+00
6.575273121505973428e+00
6.397630986763259031e+00
6.613198803357269284e+00
6.384539859413936647e+00
7.021950500898642922e+00
7.077507274593084929e+00
6.975120252657588615e+00
6.252698400190462635e+00
6.681254424741736919e+00
6.443948443286187988e+00
6.738176315940415328e+00
6.399918087695508184e+00
6.457250463718956723e+00
6.183809716798470468e+00
6.555836645495330295e+00
6.823318999763934301e+00
6.806032496694165879e+00
6.852517805557448050e+00
6.729943809037458813e+00
7.025198490573410837e+00
7.066824279227396310e+00
7.267781084785878143e+00
6.928831400765290027e+00
6.708125970214236844e+00
6.984959609086651255e+00
6.907863727641717411e+00
6.173272319139321063e+00
7.112994569257111266e+00
6.164569430636359648e+00
6.736749639929603184e+00
6.922901920624841665e+00
6.631593163689624149e+00
6.828181392022978358e+00
6.713823683536396913e+00
6.646771254147425090e+00
6.912192678441613225e+00
6.644401041527483009e+00
6.400188798966923720e+00
6.531063306687916459e+00
6.246523824983023943e+00
6.124851926621736276e+00
6.728494159070160130e+00
6.064918062477038241e+00
6.743021304737506938e+00
7.208289714452308594e+00
6.660189046364721754e+00
6.746408509417917365e+00
6.659488729363248538e+00
6.718708441946538379e+00
6.801296215283218594e+00
6.475993928518178677e+00
7.126388859474650062e+00
6.506769517346807419e+00
6.451081634627959360e+00
6.696323748032588341e+00
7.141858135253781548e+00
6.598458395280637490e+00
7.038981482860216410e+00
7.028229676015972593e+00
7.035137284100022370e+00
6.885168210151118906e+00
6.397274086358775591e+00
6.922388326013304116e+00
6.766391724034922284e+00
6.312998255055531693e+00
6.930761382864918829e+00
6.796673854890742383e+00
6.699900583670769905e+00
6.535396119148345839e+00
7.180481690083036383e+00
7.025559801482735622e+00
6.249066471571736336e+00
7.060269121455287511e+00
7.075416795659055680e+00
6.765859347102749055e+00
6.538619054108051110e+00
6.691973328579561731e+00
6.625078671196940938e+00
6.118601957577457284e+00
6.358670221636124609e+00
6.092026970854074186e+00
6.282966353121930858e+00
6.987899366025889236e+00
6.539369934278688845e+00
6.296619834492947376e+00
6.396143669441483937e+00
6.457578576115069247e+00
6.711754243237922246e+00
6.863280556303030799e+00
6.554276143271883015e+00
6.709760722640698560e+00
5.820464421655455745e+00
6.740013257157912108e+00
6.331786669369452447e+00
6.680036876032788840e+00
6.226397716213218025e+00
6.238915113650358002e+00
6.485374822741926337e+00
7.216391109552503735e+00
6.350275800276961036e+00
6.803790962350967142e+00
6.564658781216401451e+00
6.578938389715053958e+00
6.607947483677359735e+00
7.174019356776923928e+00
6.888906649306393959e+00
7.077377450436653561e+00
6.704653096658143241e+00
7.153854237892240953e+00
6.850598178932266968e+00
6.734620679575957780e+00
6.658790935070175721e+00
6.825205667800575249e+00
6.853694265086891946e+00
6.894917638738879972e+00
6.589838629794729563e+00
7.034496141547682768e+00
6.856318850681510924e+00
6.566814525197210095e+00
6.431892707183301638e+00
6.363248442761096690e+00
6.563252438265690714e+00
5.894339509714928482e+00
6.223037406906452240e+00
6.482355164435878336e+00
6.546963970814067224e+00
6.033490133665455168e+00
5.696889247294399716e+00
6.097061228242909969e+00
6.240443220031544946e+00
6.027269603964405142e+00
5.984819320644938934e+00
6.254143272740977366e+00
6.263324027672670269e+00
6.494124437593637111e+00
6.269404267557153076e+00
6.393891707677901159e+00
6.410039568516935127e+00
6.280999182817437188e+00
6.492609980202889375e+00
6.461935450568056183e+00
6.171679212115903645e+00
6.059072391443533157e+00
6.280975793383733574e+00
7.073519438029363116e+00
6.364931732399137232e+00
6.770535949900329697e+00
6.255218456264892701e+00
6.560655822955415495e+00
6.425857324858184505e+00
6.297107499214575910e+00
6.355858420751169469e+00
6.567236087526764798e+00
6.122063826134203524e+00
7.124502868053101956e+00
6.618255690609517572e+00
6.364515298461620674e+00
6.105711108253589536e+00
6.981759240880903050e+00
6.854004440138544929e+00
6.853567588421078050e+00
7.222874737438007564e+00
6.595192420604266914e+00
7.406053626021763314e+00
7.194958763505618471e+00
6.248808441186629814e+00
6.874148858092038239e+00
6.708175354370752963e+00
6.329862330051251540e+00
6.189786433383832609e+00
6.791074476141290894e+00
6.293913254119160250e+00
6.406042843491639438e+00
6.726478979741073339e+00
6.934194891110764480e+00
6.988331061819716084e+00
6.313733412862852390e+00
6.205143258176974541e+00
6.415984320832748722e+00
6.142116402326836422e+00
6.403735052652235638e+00
6.472378808467727396e+00
6.314950848751371915e+00
5.831046773931253924e+00
6.260677234543083003e+00
6.402890547665073484e+00
6.744198439974471881e+00
6.183245029213917832e+00
6.515864138818787232e+00
6.021656821649399305e+00
6.467873914201265784e+00
6.769004831231101527e+00
6.639741323054065170e+00
6.286048227289583679e+00
6.387388683004949108e+00
6.917231820456040126e+00
6.258765306172764831e+00
6.913001232658207762e+00
6.375743177819254370e+00
6.384911973179404399e+00
6.653715886331939444e+00
6.309407677776174950e+00
6.169149179612001710e+00
6.613416924152802245e+00
6.727136015338421871e+00
6.536760987336998951e+00
6.937467811361726078e+00
6.350209967818630119e+00
5.949476787992548310e+00
6.345219786057782585e+00
6.490069530457023284e+00
6.540644769580009843e+00
6.529597848087976608e+00
6.652828850306327091e+00
6.348583894076586631e+00
6.224872660444822792e+00
6.716930515561845283e+00
6.366913563433267420e+00
6.101043238979624306e+00
6.711618439464013264e+00
6.725676220433643770e+00
6.525165164563631492e+00
6.431878342489698142e+00
6.437321882654195804e+00
6.588368846122666156e+00
6.302017647744158069e+00
6.907889250743027176e+00
6.580304271207336519e+00
6.734958290245964818e+00
6.370792670867002627e+00
7.109020849244330975e+00
7.169006862582997464e+00
6.977661753648628284e+00
7.368073023470948613e+00
6.799561095210551187e+00
6.705959910811815305e+00
6.251241036254893579e+00
6.461536813098436305e+00
6.438554711210636938e+00
6.139651709188508555e+00
6.093963964330544769e+00
6.751589709055049404e+00
7.126542441685939977e+00
6.431418536802010699e+00
6.986311587064280459e+00
6.452624526568262020e+00
6.497799689823511748e+00
6.971052642086996265e+00
6.672457131562274490e+00
6.296738065919321059e+00
7.023399823114841567e+00
7.001738222429851000e+00
6.823567865182398329e+00
6.732951969330825293e+00
6.643903158628920558e+00
6.679783994173629225e+00
6.498234831566317204e+00
6.065563197565991160e+00
6.636345174599077801e+00
6.835853643767960897e+00
6.550496324188062047e+00
6.183614392459385378e+00
6.951451631279976340e+00
6.494061326314605864e+00
7.171395938148059201e+00
6.811480585514506636e+00
6.940884650890597030e+00
7.523583309737567504e+00
7.045461534409946935e+00
7.214124941383989409e+00
6.723421418072653921e+00
6.588451002689310165e+00
7.382831872493007097e+00
7.470901469596958222e+00
7.010663607524884711e+00
6.782901015890319130e+00
6.681787200651849723e+00
6.997110563539295391e+00
7.309834595112279843e+00
6.877338942219566320e+00
6.924890470910568752e+00
6.716813617063390751e+00
6.929542966426295081e+00
7.096313944884864888e+00
6.983993584866105664e+00
7.122069490805098546e+00
6.938484129562542790e+00
6.591696456301499474e+00
7.086799057573733407e+00
7.286912718301590708e+00
6.797272076251536177e+00
6.768978354686289833e+00
7.107531278517143392e+00
7.058852399419317969e+00
7.392154085562255617e+00
7.247696470787730050e+00
7.469512178739693198e+00
7.388249838526785851e+00
6.837846985667569655e+00
7.273294996926478184e+00
6.986145831559741559e+00
7.381301601404699042e+00
6.805522200775260266e+00
7.472808884209238833e+00
6.783307086179515721e+00
7.328108781526376347e+00
7.183921237433744444e+00
7.306808005630070824e+00
6.676599579133652540e+00
6.500779831001564979e+00
6.587124190765526244e+00
6.618351907775537946e+00
6.669124167508932111e+00
6.800234859097997742e+00
6.765941063465368721e+00
7.114857778531349375e+00
7.428592224496366470e+00
7.377591777015488184e+00
6.571538662150379295e+00
7.512087686992780178e+00
7.027124212142428661e+00
6.804425603581071513e+00
6.172268431261550781e+00
6.918614066486648007e+00
7.332013740422171466e+00
6.605126778852793201e+00
7.327945457547857089e+00
7.136510163811273344e+00
7.187280668174770959e+00
6.924591233392645151e+00
6.902125972352974870e+00
6.794517523288537753e+00
6.941133191761547749e+00
7.006617672216014725e+00
6.983505319442592452e+00
6.773662858758772387e+00
7.046359441596265150e+00
7.099604870705010562e+00
7.220483860084928374e+00
6.788485175630770918e+00
6.922946969018359376e+00
7.504094412392626978e+00
6.739887218550967063e+00
6.519902191480178466e+00
6.898553905309563028e+00
7.393333413316709013e+00
7.471656412077684273e+00
7.331463800925083873e+00
7.086221423616234638e+00
7.359997939195098482e+00
6.610793158194804064e+00
6.689089908568456089e+00
7.170427971205036499e+00
7.142166198036886904e+00
7.202505803820804076e+00
7.319496002260270195e+00
7.133157158273702336e+00
7.092090914668449209e+00
7.957039284897230225e+00
7.444984886453913653e+00
6.676198729091072259e+00
7.261160068628838005e+00
7.125725223460549707e+00
7.300262096481513474e+00
6.881460858029944561e+00
7.821595876923460366e+00
7.375711016567219502e+00
7.204337683151112337e+00
7.628610437957453527e+00
7.434716236159339076e+00
7.962850123827792004e+00
7.185580190119309485e+00
7.685371173291849267e+00
8.079426271075643484e+00
7.573573709292347189e+00
7.503553939430725350e+00
7.868119459852511710e+00
7.298862013439658014e+00
6.976705763607419009e+00
7.506911729351300799e+00
7.059592179484357466e+00
7.314903273162804531e+00
7.464987493132552387e+00
7.088006614136064698e+00
7.385494944400148754e+00
7.730526662229283197e+00
7.033991662081608531e+00
7.114871300234345775e+00
7.989243408050649364e+00
7.538089996434658602e+00
7.611377544598793676e+00
7.921057450266570044e+00
7.899219439484428840e+00
7.470739946200733783e+00
7.705418101612711901e+00
7.317550954739553859e+00
7.826512791902927368e+00
7.694374959163929439e+00
7.386099225870137452e+00
7.807809407590055706e+00
7.088888258050766389e+00
7.618007787649856866e+00
7.543590485855949268e+00
7.463278139296709135e+00
7.438948888161623252e+00
7.598548568798002556e+00
7.260180238219788862e+00
7.377137688464375564e+00
7.054942038337862265e+00
6.870221566387700207e+00
6.928341345153458342e+00
6.354954989818758726e+00
6.578351735099086106e+00
7.131805867097662066e+00
6.373209887285646857e+00
7.118588850661488721e+00
6.912584355115859225e+00
6.785551913536191471e+00
6.704215635806861862e+00
6.831323433218945418e+00
6.889548863301653725e+00
6.804031859490205392e+00
6.875942206602862150e+00
6.523964024921286686e+00
7.019040440844014128e+00
7.058344479206442479e+00
7.230559498955677178e+00
6.996656510085228931e+00
7.190148424575617092e+00
6.825000217446151041e+00
6.395799344623247507e+00
6.484791908401740912e+00
6.230837622034830936e+00
6.789880430216694407e+00
6.895323897050236184e+00
6.485215968187967306e+00
6.565840549325702824e+00
6.441794703210154793e+00
6.459339371356004555e+00
6.545250621933118573e+00
6.569035142361272506e+00
7.146314571919722525e+00
6.531909747361340557e+00
7.253696933389344181e+00
6.130664094204830050e+00
6.815220439920602225e+00
6.788100366099859784e+00
6.443268684920105294e+00
6.555392709924719341e+00
6.971165654767328412e+00
7.031093880515923544e+00
6.734930347200593026e+00
6.872796589431676040e+00
6.921633179614682163e+00
6.933949247752231315e+00
6.755299768169591879e+00
7.097326675905631710e+00
7.186510830291130247e+00
7.522561914943283412e+00
7.077662114442055064e+00
6.718279758752323083e+00
6.797743130269678247e+00
6.789484280113671666e+00
6.611925909294227743e+00
6.835059554831191875e+00
7.520458768799554328e+00
7.130895785579503432e+00
7.013170695805543531e+00
7.277348891739698011e+00
6.952248821746272789e+00
7.042282526873601789e+00
6.582030183688315716e+00
6.768571738391319315e+00
6.695618997176422837e+00
7.134400583138175378e+00
7.462344364444969180e+00
6.979081320909930497e+00
6.984259705957041930e+00
7.349621715527134391e+00
6.137048420170676089e+00
6.130332956221412388e+00
6.751482128493313084e+00
6.552344363514900571e+00
7.029668180646361009e+00
6.531559792394288522e+00
6.239649924923972968e+00
6.567396760829999458e+00
7.061669100459973869e+00
6.685637538573491412e+00
6.887405697130647653e+00
6.455115115042023177e+00
6.733827769202604507e+00
7.112805227782168060e+00
6.899000047839158434e+00
6.438370804270006964e+00
6.631395870318394614e+00
6.948821118479868275e+00
7.019938464607303530e+00
7.636890656873018379e+00
7.224388549336389076e+00
6.657712312333923244e+00
6.405749193694226129e+00
7.019638436984449115e+00
6.667033744767146608e+00
6.392184291347622782e+00
6.986688459099786641e+00
6.453989244030627681e+00
7.336247116889030195e+00
7.218160113144937995e+00
6.703792156632671251e+00
6.965056140517615013e+00
6.430564244625291082e+00
6.553823268008772907e+00
6.016650800271270860e+00
6.893740835371790610e+00
6.727478119102803689e+00
7.038197745486300505e+00
6.312345483058586559e+00
6.533218944787130056e+00
6.920274472177882608e+00
6.676210999806933444e+00
6.174816999996894040e+00
6.360046769820441703e+00
6.817575310835262137e+00
6.494706050070779391e+00
6.383143063213573498e+00
6.824234000598344174e+00
6.588942435502841199e+00
7.391755157340816673e+00
7.076609321820977350e+00
6.831956451755300641e+00
6.889694197219825789e+00
6.465374731493954030e+00
7.000337782225562577e+00
7.098377232977977513e+00
7.225297875209093945e+00
6.980264487852858579e+00
6.739095776973309526e+00
6.886393100285160607e+00
6.569477996593316327e+00
7.023936232669793611e+00
6.659070368014361918e+00
6.756706897821978863e+00
6.802691374672328095e+00
7.065333687932342066e+00
6.896737137273654561e+00
6.494196639853883291e+00
6.730758138913279787e+00
6.700994066394017956e+00
7.137270152766999054e+00
6.814358159036617124e+00
6.200219052334491998e+00
6.308955648964079010e+00
6.724624066833658986e+00
6.821836298799478726e+00
7.036290330612625432e+00
6.690525151876098420e+00
6.024008052382589185e+00
5.955080313855903640e+00
6.784197210780505749e+00
7.083902601882669181e+00
7.168909236678870478e+00
6.948055055595112606e+00
6.360091860721880153e+00
6.530211838613425357e+00
6.681833135698076909e+00
6.514934093533606863e+00
7.409093212840864418e+00
7.172323977105310000e+00
6.977801168815829236e+00
6.548232855573310474e+00
6.927391236444386813e+00
7.076232624704538843e+00
7.077247448533983132e+00
7.119676888820893446e+00
6.853541692564485643e+00
6.945323786133847044e+00
6.940696788876692835e+00
6.613360117000026683e+00
7.283749738082993197e+00
7.046774115686998741e+00
6.626500810051985546e+00
6.922569344062158514e+00
6.698570548054367357e+00
6.990772909210362762e+00
6.996293962124436661e+00
6.942516267358014304e+00
7.145583631122046420e+00
7.236165501830273072e+00
7.429510175311855313e+00
6.092807633582601134e+00
7.455251526629572467e+00
6.843632473914129655e+00
6.862607921022639168e+00
7.223939894310292154e+00
7.040813025876953901e+00
6.821393082430178723e+00
7.507020975324684819e+00
7.199187917740353271e+00
7.446363445313379792e+00
7.065377626054364590e+00
6.926071517640951747e+00
7.360523453288498885e+00
7.552964989066813573e+00
6.923158132609512627e+00
7.249848557003398142e+00
6.989204938499325337e+00
7.142901163713772483e+00
7.606900821536145330e+00
7.171558405364183209e+00
7.284413505866935701e+00
7.340410121410337219e+00
7.183772931975298093e+00
7.350170393040432515e+00
6.915772146236713880e+00
7.567242812746521885e+00
6.991736817183448416e+00
7.028780027032745181e+00
7.356043584579399663e+00
7.520341242177984498e+00
7.362274263378054684e+00
7.602061310350367584e+00
7.900156445428902607e+00
7.080691488166126035e+00
7.584385653389494664e+00
7.316414290397312392e+00
7.607914471570957460e+00
7.436245257241306916e+00
7.261516812919825981e+00
7.476183175443105178e+00
7.411870732138585716e+00
7.249643184866722656e+00
7.415583144299376706e+00
7.667847028086619332e+00
6.965197169169733193e+00
7.411870605311445814e+00
7.757843996228031891e+00
7.784700267949317798e+00
6.737785529922362571e+00
7.225456126900057008e+00
7.222843767936604209e+00
7.270502076544890890e+00
6.941674409437802673e+00
7.711883606186196616e+00
7.031364492856421400e+00
7.532437934057595541e+00
7.413488752744361143e+00
7.675648910171356754e+00
6.420003987851451654e+00
7.163478544697757577e+00
7.413420604817010151e+00
7.276698427500829069e+00
7.177852855993675618e+00
7.408763125521623749e+00
7.561658228104985113e+00
7.030777118833875683e+00
7.371376749149325391e+00
7.287159175910111308e+00
7.312978783980154773e+00
7.317523543953058152e+00
7.180103765933886883e+00
6.831287682258588845e+00
6.916953777095566913e+00
6.615954361607041534e+00
6.376213463221207967e+00
6.613114847875417368e+00
7.267595491861691848e+00
7.283084191317583667e+00
7.350527318942426724e+00
7.433508434698520517e+00
7.027803755360210403e+00
7.265672178191613817e+00
7.014247910040077194e+00
6.872614937705484373e+00
7.332740656294424397e+00
7.779013870265212738e+00
7.083338411386567834e+00
8.094811445097036540e+00
7.444043344949784036e+00
7.079857691131855368e+00
6.934794954424439162e+00
7.755579646245390535e+00
7.467638798409514500e+00
7.614731708144734768e+00
7.117756029930048634e+00
7.539267575578644021e+00
7.656253642327452091e+00
7.454543735228785550e+00
7.496554280179367424e+00
7.441005860479314116e+00
7.519603355601805816e+00
6.780517469951051091e+00
7.440182574992532771e+00
7.280332837826327896e+00
7.236867119346552357e+00
7.571820899066560528e+00
7.543548620266842697e+00
7.321117518373493560e+00
7.587261461852564004e+00
6.930455494262981020e+00
6.598632970379720852e+00
6.439741630319368859e+00
7.372099318212939956e+00
7.560772593512827378e+00
6.792179715342618884e+00
7.226891268084278508e+00
6.910025109351085604e+00
7.115632968651309120e+00
6.999085413246656451e+00
7.009924383439068762e+00
7.083923757809498234e+00
6.894799071638556320e+00
7.180387719741192498e+00
7.313749237155868776e+00
7.692405567314787973e+00
7.569687905128547278e+00
7.288778018574842754e+00
7.395928822934296321e+00
7.250410449479729458e+00
7.318734180207945528e+00
6.806967650396741121e+00
7.322233449787836967e+00
7.011561555727838346e+00
7.523687871465250865e+00
7.063273565502684370e+00
7.031358798576224700e+00
7.052556494777128648e+00
7.340374764738266222e+00
7.066446789807159234e+00
6.649737069802347023e+00
7.013630643130730036e+00
6.712862557384482010e+00
6.657635930695136928e+00
6.893623360657154642e+00
6.864667478667702660e+00
6.782108591537103770e+00
6.993949238068630336e+00
7.048697242206425351e+00
7.129066470888687945e+00
7.425899377685849068e+00
6.682810737808038581e+00
6.730274258573767376e+00
7.267186518008461604e+00
6.730870036899961661e+00
6.916188805853035859e+00
7.286959026926652427e+00
7.009124130540580033e+00
6.935289507394090336e+00
7.226398553966935090e+00
7.241358176094467858e+00
7.411440251117857869e+00
7.140960389063974567e+00
7.079985729546660167e+00
7.572313464995827914e+00
7.005129830522412782e+00
7.081953985570586418e+00
7.149994925492637599e+00
7.151177974362214584e+00
6.601843637622719640e+00
6.977252957544835432e+00
6.959552915160480246e+00
7.147733676380987333e+00
6.556991009383983382e+00
6.865418129694139893e+00
6.495908490300917215e+00
6.917628772978953400e+00
7.065014622361541541e+00
6.794604684229926583e+00
6.794406511425605366e+00
6.393056742799797298e+00
6.886294495345704370e+00
6.991345035206560254e+00
6.650739738665186529e+00
7.191226876803831658e+00
6.564446179579014995e+00
6.639597747573732889e+00
7.385145062188878562e+00
6.634261380878515801e+00
5.994187602350897315e+00
6.692582943386398142e+00
6.805699549214081046e+00
6.575933355836177441e+00
6.953136232544005146e+00
6.761747323737330895e+00
6.771813381103288343e+00
7.035897155450367535e+00
7.005022400870685395e+00
6.969558641277608935e+00
6.592220585197684279e+00
6.786581194123380456e+00
6.158905269596747445e+00
6.614898042236296405e+00
6.705632501979352789e+00
6.705104667737434632e+00
7.139577391563044273e+00
6.918377328634414347e+00
6.914392101961408521e+00
6.934332493317199919e+00
6.909325980949072132e+00
7.013329919434535320e+00
6.629039396849781163e+00
6.305045231490302271e+00
7.030370587280007300e+00
6.798572242856690373e+00
6.659412841725401933e+00
6.772060079821423884e+00
6.793211999276120849e+00
6.558365468627450845e+00
6.661790275465347300e+00
6.670831050815373864e+00
6.590659013923548137e+00
6.716255748959624405e+00
6.342091309810744093e+00
7.185949948088953043e+00
7.104653594580937259e+00
7.054326430927645220e+00
6.812431448038524628e+00
6.523948802595375795e+00
6.727207306037902512e+00
6.510242674393322382e+00
6.936856044227978302e+00
6.736536387326284014e+00
6.891784836115485646e+00
7.357697545313766518e+00
6.774056671495984894e+00
7.017910709488405452e+00
6.551092534021293545e+00
7.038579963926695271e+00
7.372564583180134079e+00
6.870413922162607712e+00
7.248310427796447186e+00
7.091771420190546849e+00
6.839595711885969820e+00
6.827880189474493378e+00
6.833704231828245490e+00
6.736939196416204645e+00
6.858096012067189662e+00
6.742534825446738544e+00
6.870049081878834230e+00
6.677510485834797116e+00
6.685312893884435503e+00
6.618026994059560408e+00
6.584187813451076288e+00
6.976017237619653422e+00
6.789219893171510201e+00
6.498668901521225116e+00
7.000280982458082057e+00
[truncated: 4,003 more rows]
