# Supplementary material for: Atomistic simulations of the Escherichia coli ribosome provide selection criteria for translationally active substrates
Source: Nat Chem. 2023 Jun 12;15(7):913–21. doi: 10.1038/s41557-023-01226-w (PMC10322701; doi:10.1038/s41557-023-01226-w)
Supplement: Source Data Extended Data Fig. 6 — Data in CSV format for the trajectory plots in Extended Data Fig. 6; each trial and each monomer’s data are in a separate CSV file, named accordingly. [file 41557_2023_1226_MOESM8_ESM.zip › Watson_SourceData_ExtDataFig6_fMet_mon3_trial3.csv]

4.114147742360396265e+00
4.680503655176113220e+00
4.842251262434784209e+00
4.512082208977919784e+00
4.621148401551174345e+00
4.661590375437798528e+00
4.716440387935364242e+00
4.895576718251620996e+00
5.064883465190734846e+00
4.386378726021361807e+00
5.407474287699196580e+00
5.411648370608126868e+00
5.683595334591473147e+00
5.742274002237725661e+00
5.387805718406176503e+00
5.113855491228341599e+00
5.254372625911991612e+00
5.077111024648549353e+00
5.424080631792451257e+00
5.175639851498154975e+00
4.791051418016585295e+00
5.217509875031906219e+00
5.694279084874137808e+00
5.252928765409953016e+00
4.806178739027323843e+00
5.094673332933650656e+00
5.083808040474524503e+00
5.442583958360879492e+00
4.692613468377023089e+00
5.233711662864342529e+00
5.213038796602875280e+00
5.047248934814858146e+00
4.368269956859033520e+00
5.006711130554058364e+00
5.282610897680531714e+00
5.327855333300116847e+00
4.866008597149489745e+00
5.114434921720866001e+00
4.685048463598167068e+00
5.294945477712731829e+00
5.507086732254102834e+00
4.971731639426840488e+00
5.061066108840210021e+00
5.047018197616922386e+00
5.420571931922237852e+00
4.790300009285161309e+00
4.430739943293820815e+00
4.732619802084425231e+00
4.596539942773747889e+00
4.692274626517463076e+00
5.467155814268145342e+00
4.711986672248873909e+00
3.902569966165529536e+00
4.367420628686424777e+00
4.672698966399338794e+00
4.889868950546702564e+00
4.971657093877530187e+00
4.785000557506887908e+00
4.427805796588148546e+00
4.540724522093500859e+00
4.311125652084266235e+00
4.380113671309605827e+00
4.797811468125285472e+00
4.717392825165541481e+00
4.536896353155789541e+00
4.928076100688327799e+00
4.815554351021953394e+00
4.927894894194015052e+00
4.518360444624734740e+00
4.764681140686155558e+00
4.962504949076227412e+00
5.218747883094307483e+00
5.588209999340771894e+00
5.368795446044299702e+00
5.404110817531523558e+00
5.463473264982589228e+00
5.294164142874688395e+00
4.795201662350713434e+00
4.872953550190910477e+00
5.007043215417666282e+00
4.990608401588410459e+00
5.107005067357549777e+00
4.879615437000553335e+00
4.844724633396465308e+00
4.696966776598252125e+00
4.868575207074244737e+00
4.814466502233394785e+00
4.335659412910988664e+00
4.345766062458196188e+00
3.604891455836330305e+00
4.400151896541609098e+00
4.525583194251785457e+00
4.652539136513130558e+00
4.392099708643748102e+00
4.983223309282761804e+00
4.581358744189877541e+00
4.476018934015113082e+00
4.764992792815180067e+00
4.426179873396547393e+00
4.375586433055388191e+00
4.615190579144046623e+00
5.389086073496032192e+00
5.283110351361561818e+00
4.933962676169901584e+00
5.228118504539835953e+00
5.114318455948549058e+00
5.080348087021191006e+00
5.182723761474609780e+00
5.289454955172974593e+00
5.061107522361298017e+00
5.181820062327575194e+00
4.516383533196606237e+00
4.820107646420026093e+00
4.845279396605827849e+00
4.951370251503943720e+00
5.327910948688120207e+00
4.921800570886578186e+00
5.240531697296130886e+00
5.077444257870977751e+00
4.986937083488143685e+00
4.353657987531858176e+00
4.946259630657255713e+00
4.811666980372555358e+00
4.768081022326533081e+00
4.602348520588434688e+00
4.670421886839211112e+00
4.786224272837162452e+00
4.909615421025496751e+00
5.054965530380389538e+00
5.788113092589177278e+00
5.380443755270293060e+00
5.330790340542683303e+00
5.027647330304218620e+00
5.999911172608626053e+00
5.405164925698903389e+00
6.067449559302854567e+00
5.093279219378082701e+00
5.948773217041417816e+00
5.818116262187349896e+00
5.671580465842021468e+00
5.632310822433380437e+00
5.945857146897720824e+00
5.583011650137156501e+00
5.229104883457397435e+00
5.391041126596670452e+00
5.173624902092515576e+00
5.637398780795021658e+00
5.738613003813935798e+00
5.346523755570277814e+00
5.822976527199474006e+00
5.215170969856212757e+00
5.498350285476147015e+00
5.340678379228876338e+00
5.398813968667134588e+00
5.280811330724283437e+00
5.349415070107220060e+00
5.723791894295289673e+00
5.212658316113964574e+00
5.445089890756131368e+00
5.211623149334193350e+00
5.407981432371387065e+00
5.712648741296010080e+00
4.982678276135239059e+00
5.390247441606560663e+00
4.711370883867020964e+00
5.281156755824652826e+00
5.612135200660540058e+00
5.568170702957123019e+00
5.896028203430168979e+00
5.556416833776217423e+00
6.316110909078318514e+00
5.828518888553476884e+00
6.019629714391069086e+00
5.784307772602179654e+00
6.224841974811433865e+00
6.328654250767492329e+00
5.746288498219888297e+00
5.313242526206726879e+00
5.731173538873933992e+00
5.364156179697357807e+00
5.226601528872982350e+00
5.256897091608450978e+00
5.650869830240297986e+00
5.432141178664444681e+00
5.268366317983511848e+00
5.645189792742272061e+00
5.387952132662126026e+00
5.621973182393860569e+00
5.271990751901069139e+00
5.844960566185386064e+00
5.298492187336493409e+00
5.605331572448394972e+00
5.321750921710895810e+00
5.100178166484345965e+00
5.420488987920546897e+00
5.664190977303023011e+00
5.239948309399678372e+00
5.604071119030508363e+00
5.355329198443739003e+00
5.418084566895696952e+00
5.629535320562906620e+00
5.000697445616913761e+00
5.514340212972733468e+00
5.369040575718059927e+00
5.555405000559733963e+00
5.941954962195500123e+00
6.158318947334928239e+00
5.585040528266789650e+00
4.774299049603392575e+00
5.484463773805390296e+00
5.621692014562159834e+00
5.302304750150280022e+00
5.421891615745968451e+00
5.704175018475673653e+00
5.387596783570379522e+00
5.819174330884420598e+00
5.680339878409549570e+00
5.547870360351632613e+00
5.882003206894991898e+00
5.960670959020844428e+00
5.386125673746656517e+00
5.974200031698063462e+00
5.956215879782636335e+00
5.758934633509921852e+00
5.936229061126121920e+00
5.947066113730411274e+00
5.614485952267671109e+00
5.732276751277314730e+00
6.213544517386137223e+00
5.375127842150066115e+00
5.292403185754338324e+00
5.930762551165341456e+00
5.905479548783895360e+00
6.481674645950329605e+00
6.073191452788055500e+00
6.703725871478143361e+00
6.324929349127770273e+00
6.198218870255018942e+00
5.493846120675472733e+00
5.368781742414818758e+00
5.520932930615773948e+00
5.671441552962702026e+00
5.801366423541725048e+00
5.908048185252797957e+00
6.015104518410120171e+00
5.697102459232350036e+00
5.395109648868782415e+00
5.461990132587026814e+00
5.574507767135120417e+00
5.591149384834391611e+00
5.566303752098034963e+00
5.369930948448590868e+00
5.971152645930688507e+00
5.849795012650102599e+00
5.635915866902999838e+00
5.302768540083754978e+00
5.525116597238810989e+00
5.907319337870752918e+00
6.154861659415223230e+00
5.820412079820220796e+00
5.695352314111499226e+00
5.117100197163715336e+00
4.965076638497613715e+00
6.051408364889614866e+00
5.955464885619703885e+00
5.701159126714141934e+00
5.889080253374173068e+00
5.285279587931101197e+00
5.564789439069863342e+00
6.074048792333544000e+00
5.678558059603786567e+00
5.552417767927236625e+00
5.327706947949107708e+00
5.879564406739224758e+00
5.613590804025507808e+00
5.143062944795030234e+00
6.422546059138343644e+00
6.131405951186509995e+00
5.510876200109449563e+00
5.228256372841391553e+00
5.544158448520660976e+00
5.841784695345364042e+00
5.339633987473521692e+00
5.311142238896088941e+00
5.413952193783076794e+00
5.073362672560532971e+00
6.044912566735957782e+00
5.142611167328641208e+00
6.191994474627326994e+00
5.690257050110266057e+00
5.823014932778167285e+00
5.389851121781346954e+00
5.027433073739195457e+00
6.341264268352587941e+00
5.543545998734486169e+00
4.773797653147946463e+00
4.958085767256201315e+00
5.214960191328501971e+00
5.448750285262240034e+00
5.337433875299412378e+00
5.679327441913835095e+00
5.455978097658262804e+00
5.545214810306139164e+00
5.411507583656459452e+00
4.935334498525852709e+00
5.056678051817349306e+00
4.618433125629633373e+00
5.318070297135593094e+00
5.349348298942312674e+00
6.310689386453398164e+00
6.294805497737573141e+00
5.570894134813850762e+00
6.393302287084587476e+00
5.958973482197336580e+00
6.363807645124231804e+00
5.518355872547076935e+00
6.067412707197327393e+00
5.628069306800165705e+00
5.701844444538522794e+00
6.091568918144609768e+00
6.023138899433497784e+00
4.983941610902867581e+00
5.840700284823411081e+00
5.798273777025317877e+00
5.878342992922940269e+00
5.670370170675791854e+00
5.532263256550240094e+00
4.613684404186023436e+00
5.762417242804839468e+00
6.280709091460534133e+00
5.804739200866873006e+00
5.906987546931575572e+00
6.301261988182522700e+00
5.955773945688369153e+00
5.819631460216511343e+00
5.920934174401197403e+00
5.133568830575451436e+00
6.172354340628555036e+00
6.289372496430261528e+00
5.648140278683973392e+00
5.908606957960314432e+00
6.033267348341597724e+00
5.561600374216022047e+00
6.131171786511616872e+00
5.868696104478129172e+00
6.105356154223445131e+00
5.971838083256541196e+00
5.459476113645552964e+00
5.467265900761714370e+00
6.501801468347795598e+00
5.810129845157148587e+00
6.251106329848517440e+00
5.887277519212046784e+00
5.961185243731115690e+00
5.878522840757375967e+00
6.430115431827538863e+00
6.569613231158978550e+00
6.000693188740592099e+00
5.669375798632653840e+00
5.380172164344826591e+00
5.757953232388843823e+00
5.782850067969344643e+00
5.647483451269533994e+00
6.188763522094074432e+00
5.891478049437422371e+00
5.880029427223162131e+00
5.539818038292898983e+00
5.929334879285577564e+00
5.431960315546985107e+00
6.112158338643603805e+00
6.127712892244232989e+00
5.390337626032521534e+00
5.623008533852509316e+00
5.477038394185081316e+00
5.514272145989716378e+00
5.062992415806649937e+00
5.261091710872013216e+00
5.560057624423172307e+00
5.695515344546438818e+00
5.302561103480417870e+00
5.218145107796905435e+00
5.137140209418173065e+00
5.508403255929477993e+00
5.115894075151435239e+00
5.380758646101474696e+00
6.014672586885046357e+00
5.911562012347684636e+00
6.056876119355663057e+00
5.762387320701324533e+00
6.343677826514121598e+00
6.068707636263543037e+00
6.601130290349314755e+00
6.285047076135651167e+00
6.233187609569432297e+00
6.127060082209568215e+00
5.892029835265881310e+00
6.189090335584268132e+00
5.716766738858422237e+00
6.493607452528328494e+00
6.396454829847409762e+00
5.993778384693878358e+00
5.994596084259861790e+00
5.794887324793522865e+00
5.940559079775721507e+00
6.525007642313720879e+00
6.092065246652630606e+00
6.184172974053018024e+00
6.077236859977249495e+00
6.276336101616712959e+00
6.079772592946655507e+00
6.067433076539987091e+00
6.703898365086882194e+00
6.220150607966400180e+00
6.339127734869013153e+00
6.630015796319679744e+00
6.578948272252067575e+00
6.271396411751092081e+00
6.031803484558165174e+00
6.367372526989304227e+00
5.613519058834432585e+00
6.057174996277574941e+00
5.833066162471250315e+00
5.707904962929526427e+00
6.182810845579669312e+00
6.543246644464008277e+00
6.203181770743269041e+00
6.658339130492685776e+00
6.116216039348313593e+00
6.672352250092713710e+00
5.863760266980837521e+00
6.133591269121789757e+00
6.225656686094172443e+00
6.062186676098469285e+00
6.370991300069530183e+00
5.858257264205628090e+00
6.282026987925760864e+00
6.033029604324425144e+00
5.920037089449728285e+00
6.352417630089867373e+00
6.501605215062945753e+00
6.101242513205804130e+00
5.902382063161540238e+00
6.290591120660978142e+00
6.390880472506221821e+00
6.271388268138289313e+00
6.400645597582969692e+00
6.394371598518771016e+00
6.308559536979473137e+00
5.938422618510910134e+00
6.283964856608069027e+00
5.881560087273193460e+00
6.363058196779900477e+00
5.757669063441596791e+00
5.694487500219768350e+00
5.853470304310190997e+00
5.801162370038181137e+00
5.709045258813771007e+00
6.043878700408217064e+00
6.417201444091709561e+00
6.307726779777664383e+00
7.015495471022902940e+00
6.152886790171360865e+00
5.804369951737962552e+00
6.202358193581177126e+00
6.252113120993042727e+00
6.388562818560010292e+00
6.082812535522100994e+00
5.753546459090871146e+00
5.942803583844239235e+00
5.878224447810977082e+00
6.140919723908077721e+00
6.197665242168297617e+00
6.315890128725815345e+00
6.249873482905210942e+00
5.778033449258436427e+00
6.447303095458181588e+00
5.788352019625023104e+00
6.240257020686904355e+00
5.634655947615549110e+00
5.735501208744751445e+00
6.243435812331597390e+00
5.862835732365843988e+00
6.590453789605539292e+00
5.808434140510596144e+00
6.510412225749740323e+00
6.085752914466502794e+00
5.485796297670167299e+00
5.760291647622405975e+00
5.921295602129391433e+00
6.251721924848740564e+00
5.501388053589899130e+00
6.074459874529487102e+00
6.406525286019500776e+00
5.749508222560398174e+00
5.808037445732414206e+00
6.022676079087732504e+00
5.841158554481620691e+00
6.208046251648186242e+00
5.992717784671064862e+00
6.292529914838675964e+00
5.130802861005687276e+00
5.839776975154810756e+00
5.042336387164813694e+00
5.863724793253867418e+00
6.078088886756675358e+00
6.123725023070909934e+00
6.234813684275477996e+00
5.931449822448231934e+00
5.982650705153122139e+00
6.628795732553770748e+00
6.173854812877526577e+00
5.596933867257462225e+00
6.090882264862409912e+00
5.923131069866458098e+00
6.359205380516132600e+00
5.910705901539535567e+00
5.540071601148429004e+00
6.267665584302986481e+00
5.589772555008234001e+00
5.386018005050326352e+00
6.051708613758054689e+00
5.927592932524014202e+00
6.251329277158721887e+00
6.229981033348212627e+00
6.639385771222401367e+00
6.356131604200237817e+00
6.336606418366247162e+00
6.107175430241655434e+00
6.339794479638983127e+00
6.078052270944750646e+00
5.981159946662677029e+00
6.304493447540159501e+00
6.163224958834625511e+00
5.420408171798473340e+00
6.235814436303289021e+00
5.713949001163551422e+00
6.281622221418253993e+00
6.178515321698813345e+00
6.315973263282703698e+00
6.749351100829564132e+00
5.908409349629486940e+00
6.255448380199965186e+00
6.672393756562532197e+00
6.750491529861845308e+00
5.786655835119513647e+00
5.606984585945545163e+00
5.934549400095847638e+00
5.995576815632468026e+00
6.015411927712416507e+00
5.470743757546593145e+00
5.802284718062200142e+00
5.307236914538531636e+00
5.665657299500920452e+00
5.387012788745601632e+00
5.641763873531954410e+00
5.239967942715785476e+00
5.929269214508125607e+00
5.634969353554986071e+00
6.157360818506504074e+00
4.883683179631360893e+00
5.823780442079678821e+00
5.306071053844424235e+00
5.567944495377370906e+00
5.656633783787659020e+00
5.387200680659870677e+00
5.559275295284464846e+00
5.618561154444432049e+00
5.623244615304384908e+00
5.684353578947419550e+00
5.394145370530925909e+00
5.487327045153215899e+00
6.240897005962709798e+00
5.795566739059895944e+00
5.780428778796574463e+00
5.643935125558478205e+00
6.046645111051431876e+00
5.751823117426456022e+00
5.472045145825514822e+00
5.071581879366501511e+00
5.516925387035036543e+00
5.931358454430255556e+00
5.943169245953771274e+00
5.677666226002529903e+00
5.572110623980050192e+00
4.896772158381210716e+00
5.878521984403125344e+00
6.302542328598948806e+00
5.940700796563706199e+00
5.789997687399220716e+00
6.038013819810875482e+00
5.948671250126219334e+00
5.672702057998908920e+00
6.046635896809623212e+00
6.043339427766341920e+00
6.274274131579091751e+00
5.686030568257794293e+00
5.849392168853515095e+00
6.042440767538241886e+00
5.866323643506424546e+00
5.764551572083423281e+00
6.677984903618897405e+00
5.940838072245546719e+00
6.422630505260112699e+00
6.083838074549123398e+00
6.123156562645317713e+00
6.238551095454750062e+00
5.806116769798390642e+00
5.934186975716021273e+00
6.396267552858197369e+00
5.217853312946294508e+00
5.846798978877051134e+00
5.155816032058584852e+00
5.908221919194170724e+00
5.873283856618809473e+00
5.721506185651337617e+00
6.041896035207650506e+00
6.424217595656448232e+00
6.031692898492294397e+00
6.394985751590591683e+00
6.610147680652617375e+00
5.757304045293976991e+00
6.583732935523813445e+00
6.425475659288277797e+00
6.315654243747292007e+00
6.264216719135815126e+00
6.577317518647185501e+00
6.600415156587064125e+00
5.941069064517513709e+00
5.894344637659624020e+00
6.093208767205691601e+00
6.219538284527222238e+00
6.488417597809868376e+00
6.483577480334063559e+00
6.288661978035523958e+00
6.279236227029187489e+00
6.040041171291196775e+00
6.464696336112806030e+00
6.167985114196019580e+00
6.308970207338365555e+00
6.424457395949546346e+00
6.680987370165330397e+00
6.449266739885903377e+00
6.893667678410372091e+00
6.744162936433224509e+00
6.593748391886152582e+00
6.728166720148081481e+00
6.426478283552078175e+00
5.695262093474291021e+00
6.475105362196196701e+00
5.565628476098898325e+00
6.162316379406906464e+00
6.073838568334917198e+00
6.087528575787671592e+00
4.744216401474177225e+00
6.015028742403011996e+00
6.302459100865130281e+00
6.475099300376705003e+00
5.896473328760970745e+00
6.165723840988644788e+00
5.942839250078483460e+00
6.384470673047973222e+00
5.873497083190152068e+00
5.576508005818911151e+00
5.437287097681955395e+00
6.064677620749889364e+00
6.190651282092315633e+00
6.232685317103292100e+00
6.427010306640054793e+00
5.792033044649275375e+00
5.987466140523657998e+00
6.471240557009134697e+00
6.142028974000398378e+00
6.013226955766423742e+00
6.083673362149307096e+00
6.503317787063614297e+00
5.629925626090130919e+00
6.261056973279784721e+00
6.272922857703794541e+00
6.235744382616825732e+00
6.180174602077046053e+00
6.411474426251312586e+00
6.385146274289981605e+00
5.754981938025687249e+00
6.503232584953909878e+00
6.630094203323612767e+00
4.634835462181559507e+00
5.914328543928041526e+00
5.989898081591780610e+00
6.478251788590371874e+00
5.452801033682262322e+00
5.967155809052618665e+00
6.076586716065295768e+00
5.404675533033731938e+00
5.788792297062860470e+00
4.743697247376823078e+00
5.550130048506369818e+00
5.234820813910261883e+00
4.991574846475526961e+00
4.858858521076954595e+00
5.297667632756489553e+00
5.251715545422516840e+00
5.423916980883027428e+00
3.939886535702852299e+00
4.807332838330316882e+00
5.142449791326106023e+00
4.665447042861026183e+00
4.509227393068421463e+00
5.558285423828028371e+00
5.518208365465187448e+00
5.645300560705238446e+00
6.102659288910630586e+00
6.757193119507475032e+00
5.706863413840840060e+00
5.624546180864442135e+00
6.012597793247490330e+00
5.684858017687586695e+00
4.930282188338671823e+00
6.376193067624132738e+00
6.776551300645763831e+00
5.371894796209920386e+00
5.921947559486579138e+00
4.803871091315184749e+00
4.793089679397701808e+00
4.095535460314157383e+00
4.433137334081595604e+00
5.865750752026265502e+00
6.216348994238562575e+00
6.861170645638114074e+00
6.770296233413443332e+00
6.631756387778172446e+00
5.103877837253711469e+00
6.747302594208768767e+00
5.537313992041799970e+00
4.914130388870335153e+00
6.725850988666931762e+00
5.739470039379948929e+00
6.676707850737400918e+00
6.360753276411219126e+00
4.874051656596939175e+00
4.788158766761736906e+00
6.077167395640417524e+00
6.625791739116380974e+00
4.966629129885244964e+00
6.179933554071544322e+00
5.684348898271355921e+00
5.708694110337005689e+00
5.487851878034528674e+00
6.541686870995311764e+00
6.249618692005093123e+00
5.317630407199427367e+00
5.868225667721002736e+00
5.694778496214561336e+00
5.409315987039389206e+00
4.686033432147136857e+00
5.335629664448876319e+00
5.814755385689073464e+00
5.470468691056907140e+00
6.139680610026711172e+00
5.334549018006033094e+00
5.981098667225283272e+00
5.682498823473635774e+00
5.404779978636873317e+00
5.579015376545858551e+00
4.500733839665867819e+00
4.866004516872486363e+00
5.215768471623505320e+00
5.190538804550971719e+00
5.301876900669694415e+00
5.483879360309888540e+00
5.464226173907567485e+00
5.824068267678898181e+00
5.349569806441099473e+00
5.438545923324415554e+00
5.749832922667426516e+00
5.090191298811349796e+00
5.207302716534712772e+00
5.204425232268060419e+00
4.888442187967828367e+00
5.746646836855870077e+00
6.187315496727347153e+00
5.216525182376324565e+00
4.939797073767213220e+00
5.812424068606055982e+00
5.932230952341969399e+00
5.997461475487085636e+00
4.535778845542589366e+00
5.610613525297187820e+00
4.714266759980291432e+00
5.114688305514854427e+00
4.903514617116591978e+00
5.297610804523142036e+00
5.618657980039549749e+00
5.570129319120975531e+00
5.073875474307639521e+00
5.653264149713034925e+00
5.173540625332155862e+00
5.199062241534266882e+00
4.571087740159920365e+00
5.033551052127769765e+00
4.757329755509166702e+00
3.917272115480490591e+00
5.325319554603063388e+00
4.356550078634483292e+00
4.795241996104900650e+00
4.769427220883923901e+00
5.595881771239150204e+00
5.824533973302536083e+00
4.748165433838973826e+00
6.049493221437749924e+00
6.894812628329261450e+00
5.599482279089680326e+00
5.065204611441687987e+00
5.814580921917016809e+00
4.474358480538373151e+00
5.489083331793652043e+00
5.499836045515410277e+00
5.784200682096335200e+00
6.364227649026425127e+00
6.590681909937334382e+00
5.489077818393426789e+00
6.000760612963385476e+00
4.650178902080751797e+00
5.659080541795082908e+00
5.633436362386282426e+00
5.480506199479780349e+00
5.906688356504671056e+00
5.574207980386687744e+00
5.037460132679382419e+00
5.148854389743968696e+00
5.115464420145177549e+00
5.406663594454827582e+00
4.793252047711009212e+00
4.695967121428222590e+00
5.018046369215514169e+00
4.635218876241362196e+00
4.811175213962579633e+00
5.257165079894043025e+00
4.258647981178635078e+00
5.483451011354589788e+00
5.752929198937307476e+00
5.840724766312884064e+00
4.840104324850621254e+00
5.429704806189866062e+00
5.738788262943346652e+00
5.324359653872553721e+00
5.037882301508845195e+00
4.984931567904698824e+00
4.311849022088225958e+00
5.872495224575189354e+00
5.625910579725148963e+00
5.452344470127719056e+00
5.863477642715652749e+00
6.373188869774522480e+00
5.458159601455172982e+00
6.011808702948674643e+00
5.192734802656665316e+00
5.138569574571926424e+00
5.294561733075433096e+00
5.217554791930155922e+00
5.524461357781220272e+00
5.893577122032001903e+00
5.198913005083070082e+00
5.389762603770049232e+00
5.997092503822489817e+00
5.200451648009374317e+00
5.583138373466955962e+00
5.887887609014878620e+00
5.812710016788551926e+00
5.453461811372775081e+00
5.688302375937147382e+00
5.306651746080573773e+00
5.185989735480222684e+00
5.804517065052576363e+00
5.080921179373418362e+00
4.387906893560137078e+00
5.357080957711253255e+00
5.738842748375252434e+00
5.130060793470871516e+00
4.749705515802900457e+00
4.566359178461403268e+00
5.418095388435307136e+00
5.836991864364470040e+00
4.875051946020801275e+00
4.705807388702806016e+00
5.351962700134499151e+00
4.704677515465183646e+00
5.274059155939657018e+00
5.065496307657229913e+00
5.725270263517633573e+00
5.125220444807719211e+00
4.938888199897845332e+00
5.357367857000469691e+00
4.999252245775759995e+00
5.347933242711431667e+00
4.810354303745651983e+00
5.257052893407861305e+00
4.324777164583688105e+00
4.758115356729419432e+00
4.525945377464090313e+00
5.104786429439969631e+00
4.601981756320317807e+00
5.258233209107618045e+00
4.767091635399930638e+00
4.712833960218811846e+00
5.123074840942731356e+00
5.582740302163506030e+00
4.853410119344767182e+00
4.547021851056289421e+00
5.298175369910071986e+00
4.925048711495215059e+00
5.211328511010352216e+00
5.614946749661764436e+00
5.411118158549999890e+00
5.031175527294195149e+00
4.440810285868643348e+00
4.804979972328047744e+00
4.962114668917871896e+00
4.612220918911252632e+00
5.063930899726281964e+00
4.992601104797686595e+00
4.415883573387342054e+00
4.739407230977287000e+00
4.939491252912590724e+00
5.130204012339134145e+00
5.417778482773134563e+00
5.113554894633207226e+00
5.521257773321339712e+00
5.194636729694974697e+00
4.694868517454265699e+00
4.667374107309655074e+00
5.347116804007818303e+00
4.880428883261063611e+00
5.810134985240316574e+00
4.739868831452350051e+00
4.484555779844863643e+00
4.714283887651413707e+00
4.801605691443815438e+00
4.749367501723789964e+00
4.955827478832172339e+00
4.603726923662611270e+00
5.442163585286118987e+00
5.110410519534191565e+00
4.650793986031681371e+00
4.695632037989081020e+00
4.973566153603903750e+00
4.859290608968970915e+00
5.146783502928544252e+00
5.393399123671741791e+00
5.436234105606155609e+00
4.751820444277624844e+00
4.933644008054830721e+00
5.398244971451680918e+00
4.703324467360063821e+00
4.936885028871397907e+00
5.174463328691597752e+00
4.885742068370859670e+00
4.818468679085424533e+00
4.571305557401688091e+00
4.610931667418654456e+00
4.907228052902564031e+00
4.681463092249228630e+00
4.374249491109178933e+00
4.666600216410492941e+00
4.740067876166889071e+00
4.876219439041948434e+00
4.574207061845150690e+00
4.797497209630198434e+00
4.665776130746206896e+00
4.579239880335824076e+00
4.569210754617682113e+00
4.611833886891854917e+00
4.521001921291117220e+00
4.999370297390969498e+00
5.195074827594453382e+00
4.584919860211595477e+00
4.751163521394271783e+00
4.315650679663209033e+00
4.553300511581078069e+00
4.592285290710289125e+00
5.065795237335033896e+00
4.867489181936109688e+00
4.353905401325667057e+00
4.925841763453313149e+00
4.776433817023153949e+00
5.159267324036291846e+00
4.597526718046545113e+00
4.558595386393959892e+00
4.641138238440789543e+00
4.293099206051891770e+00
4.832428906160084026e+00
4.601495986927441884e+00
5.451275868060326601e+00
5.687209533673778239e+00
5.255275874436600603e+00
5.021473069481402263e+00
4.461438465759948180e+00
4.973558718242151677e+00
4.772647421030652204e+00
5.912089679783665730e+00
5.105146226621373629e+00
5.132501018845852414e+00
5.647992305432057769e+00
4.964190761678068498e+00
4.920778988395123399e+00
5.065992404086910206e+00
4.831683514717417083e+00
5.130450104683916379e+00
5.402528615083026509e+00
4.841554395962284651e+00
5.231944319398187382e+00
5.719679321909795000e+00
5.401790990861123021e+00
5.129742920030288644e+00
5.183523004291330949e+00
5.253370984660454823e+00
5.065009154517751355e+00
5.844093075340961896e+00
4.774968159657756672e+00
5.585146581430499246e+00
5.432505461037155037e+00
5.583550845718060707e+00
5.587255813452289388e+00
5.763418057604771327e+00
5.220420625503813916e+00
5.481567569680012575e+00
5.394041049423767831e+00
5.504463856010392675e+00
5.922538616725995020e+00
6.097524690455849772e+00
5.459356008801095506e+00
5.463106216057723508e+00
5.607584756232101064e+00
5.378025247571759593e+00
5.483003438598835544e+00
5.588835499514029692e+00
5.667525085898367898e+00
5.629687717092177301e+00
5.464262165377363978e+00
5.505467276592789894e+00
5.552170444592393395e+00
5.169596407227523116e+00
5.863879685633585304e+00
5.937710191500335632e+00
5.683896991652320985e+00
5.301221860727499013e+00
5.595844223583485544e+00
5.344684718510049670e+00
5.465366970717921546e+00
5.199199901139581748e+00
5.815312190709651219e+00
5.014304343164011080e+00
5.866647215540355731e+00
4.868892967606832656e+00
5.175428546502389260e+00
5.448082815766656317e+00
5.354095605845464512e+00
5.399930579095896022e+00
5.311219465837615061e+00
5.326459622121171300e+00
5.670602633015075611e+00
5.901521007407097841e+00
5.596514987742828851e+00
5.010145368628914575e+00
5.177329133710518505e+00
5.033720416215111015e+00
4.846102030731270993e+00
5.604693654185629370e+00
5.868978775012803517e+00
5.801812604191077583e+00
4.942439018454058974e+00
5.625949551109194147e+00
5.207015836849819834e+00
4.249879649270788207e+00
4.925111559383135607e+00
4.852918778933601907e+00
5.657508066574848726e+00
5.227974173607101704e+00
5.224417046445524626e+00
4.784427293724970554e+00
4.717918980471868196e+00
4.893987099446766464e+00
5.224018260643517486e+00
5.099089511699864907e+00
5.304422370854036117e+00
5.328869441895887071e+00
5.328513368485022994e+00
5.195007301407802203e+00
4.929227868810373892e+00
5.017866329932343383e+00
4.614139413929318145e+00
4.610675480206666066e+00
4.564555880673824895e+00
4.801420375787688322e+00
4.565964834293702701e+00
5.091775563839366470e+00
4.964758015317330297e+00
5.039703943295153366e+00
5.068357961637908637e+00
5.063866884075745034e+00
5.389910176687298105e+00
5.100636284738000015e+00
5.407768379259710656e+00
4.327388351247289044e+00
3.971448404959730283e+00
4.445327758019156583e+00
4.804870871454726355e+00
5.042781695802178277e+00
4.377924026275175073e+00
4.614795028714064884e+00
4.410399919567765004e+00
4.733814107700911933e+00
4.101254245851101210e+00
4.381591904000991633e+00
4.429513669981905544e+00
4.402302206326909939e+00
4.833521571349481682e+00
4.804325559175181226e+00
4.563814462467741251e+00
4.742901564740797937e+00
5.514257152568311504e+00
5.126767131981608827e+00
4.456932422058587306e+00
4.808227372966628721e+00
5.392079111127145552e+00
4.542180708184451632e+00
4.440945471214902796e+00
4.793593241516699521e+00
5.085634278239862027e+00
5.052366519290789171e+00
5.349652166483201299e+00
4.936058257815291839e+00
4.506013979928980895e+00
4.612321670666676532e+00
4.573430141467460963e+00
4.573269546225487758e+00
4.999624211423385312e+00
5.297710513396581611e+00
5.331403460839386987e+00
4.903913632323805061e+00
5.249694879350423449e+00
5.160836149021369224e+00
4.181429541795740334e+00
4.526350918847314553e+00
5.088294368329774997e+00
4.917756442288455432e+00
4.420557248452106514e+00
4.938693819589375700e+00
4.605535080911672630e+00
4.949292025148937846e+00
5.163151825464074030e+00
4.507529063066325392e+00
4.985408404129868742e+00
4.269896675499003535e+00
4.256478439394908442e+00
4.707569075288869698e+00
4.841297194951360794e+00
4.921618749274080606e+00
4.654063589070472240e+00
4.538060584771791639e+00
4.497531847123684479e+00
4.723919409299674577e+00
4.863043592619218813e+00
4.225930545706261476e+00
4.804737464983505291e+00
4.568080467468319306e+00
4.291821182444007121e+00
4.852141033842522155e+00
4.562725088847600752e+00
5.030672488121819441e+00
4.244286462549360373e+00
4.479960665019792287e+00
4.737294054649801467e+00
5.041910641685977801e+00
4.425925206864874006e+00
4.422346348795466398e+00
4.726082551673823851e+00
4.875567385815133825e+00
4.310371234249370964e+00
5.321350482738861132e+00
4.886858145967447165e+00
4.472998424784830895e+00
4.815803623515547471e+00
4.591463392724058679e+00
4.463990728328689706e+00
4.167922260518835742e+00
4.114736838658885176e+00
4.472270326935515072e+00
4.278450859390460437e+00
4.565228844608202330e+00
4.391170574962432127e+00
4.755123288873751797e+00
4.546320830079618069e+00
4.208285461626467772e+00
4.344276698886091026e+00
4.685319862316070783e+00
4.663911018865356084e+00
4.993048589934109494e+00
4.955767723349511655e+00
4.609596192439513018e+00
5.179203180779283322e+00
4.823198115749567805e+00
4.795759920877375571e+00
4.516581828327207226e+00
4.547755650288529239e+00
5.186301342590425634e+00
4.850170840178819276e+00
4.913958451246151604e+00
4.875133745034777810e+00
5.349408716792611429e+00
5.067312187133872214e+00
5.054334451305177112e+00
5.007041004017164454e+00
4.904506238693823406e+00
4.664702681940511297e+00
5.019272606073163168e+00
4.552637617385144608e+00
5.417527936112966458e+00
5.181073894263334090e+00
4.866191978204804869e+00
4.941483901719049499e+00
4.414907044963867655e+00
4.765501802541743714e+00
4.844017810412919900e+00
4.442320698924681288e+00
5.500251811428360504e+00
4.540663214260792557e+00
4.473197452627287518e+00
4.674488790290246776e+00
5.035204242876393899e+00
4.917655567339464184e+00
4.817664551681887453e+00
4.862560622132268584e+00
5.118725679596264122e+00
4.466456474160017009e+00
4.403245741553461379e+00
4.650687415205491781e+00
4.554650542205651576e+00
5.016403829585912355e+00
4.753762905334323996e+00
4.611549227556164254e+00
4.651527265892069885e+00
4.843114523140952699e+00
4.722000838399893041e+00
4.339107500921267402e+00
4.836178938949071693e+00
4.919349891768371563e+00
4.790729853340438993e+00
4.571890946649371124e+00
4.159819995506502721e+00
4.563139068143953203e+00
4.694805934216994103e+00
5.065388258544298417e+00
4.620867875257816060e+00
5.271284725719340258e+00
4.554949750813620746e+00
5.005092203179948740e+00
5.109412172809937758e+00
4.553159929319305910e+00
5.255373502666128793e+00
4.804982180204083519e+00
4.547784683624610302e+00
4.858683631357879840e+00
4.860724376811276670e+00
5.298257856450197423e+00
4.792253947100136635e+00
4.737688804234061912e+00
4.842005950408711179e+00
4.972646045469612197e+00
4.517091595836929763e+00
4.378224486823464545e+00
4.698611766355598185e+00
4.993396901294296697e+00
4.635054456030939463e+00
5.135268239730343964e+00
4.726355958011685843e+00
4.903052373223887095e+00
4.628478838079057134e+00
5.031969378848496710e+00
5.093846638779308655e+00
4.736421674218425970e+00
5.093217225237523849e+00
4.536595789211797403e+00
4.915739318934802426e+00
5.117668124290876364e+00
4.563176674620776474e+00
4.813236558841000878e+00
4.625634230473115061e+00
4.926425925284768859e+00
5.105113714098788336e+00
5.183841703119000499e+00
4.840375319453428027e+00
4.859325810157568704e+00
4.990470542242110064e+00
4.844391654383822576e+00
5.492556244354782180e+00
4.701398557486097474e+00
4.786793806496985937e+00
4.815947041026511499e+00
5.204781741743688350e+00
5.284553710279537242e+00
4.838939552784844444e+00
5.392039739513672991e+00
5.393019668940248756e+00
5.335423416432095500e+00
4.925512055997669947e+00
4.380688904184817822e+00
4.995015319391979958e+00
5.191424968140636587e+00
4.860197729209767559e+00
4.633746676546742549e+00
5.286610983687443976e+00
4.847073531061648843e+00
4.573940581130830907e+00
5.181740952525813348e+00
4.697588525725111097e+00
4.701703250609515550e+00
4.773031465147576924e+00
4.982665899107036722e+00
4.906599401355210333e+00
4.509080778176620008e+00
4.935668941350388472e+00
4.753900891589011302e+00
4.616985998722404005e+00
4.590901871646828170e+00
4.608906887013804798e+00
4.670803883037321746e+00
4.765133915731553316e+00
4.782528866750360486e+00
4.641126468324529242e+00
4.398663491905840495e+00
4.413565380984480591e+00
4.817519950875682966e+00
4.735620766123246561e+00
4.921255671396098208e+00
4.304839307634805046e+00
4.947244202685528336e+00
5.395578647680108197e+00
5.265858568442219223e+00
4.829358299086011108e+00
4.933708286835498669e+00
4.466845493601661943e+00
5.625941032045872703e+00
4.822601443884479089e+00
4.557209504863024563e+00
4.861215816821066404e+00
5.421630077624045363e+00
4.911066413164618005e+00
4.611122802072686433e+00
4.691447795107698937e+00
4.586816697176408830e+00
4.279927046987634931e+00
4.737713975037329384e+00
4.832247967088767027e+00
4.774339991568504082e+00
4.200011420082899960e+00
4.451223196950190975e+00
4.573387723026392848e+00
4.521350878290826714e+00
4.592313227626885208e+00
4.569017339874810624e+00
4.659479862097518854e+00
4.817307584713237389e+00
4.928727355065420035e+00
4.547330346383117394e+00
4.567401393307298108e+00
4.760170193875551625e+00
4.977201547654320102e+00
4.270907785523148981e+00
4.469261269609767773e+00
5.031516674325166250e+00
5.172067736620810763e+00
4.802439815096544606e+00
4.474017311062149282e+00
4.614402400200196652e+00
4.705791341177998355e+00
4.725221605045058837e+00
4.340192922413948828e+00
4.537693646654177293e+00
4.206339399312992278e+00
4.196509480868273023e+00
4.167518381353111145e+00
4.569087617059739870e+00
4.295011239290645655e+00
3.972897425811938721e+00
4.413485557887908861e+00
3.427158938381218878e+00
4.148694265253528357e+00
4.419986276318875085e+00
4.307676191089929496e+00
4.541223239785021626e+00
4.198352561008958261e+00
4.586704922202427426e+00
4.734831231840028742e+00
4.581524045539149270e+00
4.501967337010390757e+00
4.606129925064043285e+00
4.199300925298010689e+00
4.357072741018914286e+00
4.890160747812630326e+00
4.739005787865433028e+00
4.737366390905012103e+00
4.590727184666318017e+00
4.852478589921393137e+00
5.104360297878304031e+00
4.430755902808722446e+00
4.628849720991021321e+00
4.531854521422493676e+00
4.560647501249468050e+00
4.652096886333731085e+00
4.408104621917600774e+00
4.692721140073143893e+00
4.899686003828089831e+00
4.520105465681489854e+00
4.642510320405439650e+00
4.741208066401670251e+00
4.487348045349120795e+00
4.573261799816567219e+00
4.873421035980960880e+00
4.979773599352550484e+00
5.032829260100619706e+00
4.314736835980030882e+00
4.313384944292582013e+00
4.196662195003314721e+00
4.738361247349622829e+00
4.291243037419174122e+00
4.655230981372261212e+00
4.773186324043344086e+00
4.661102626550151840e+00
4.611722409034004322e+00
4.855270775253272220e+00
5.061469258060154353e+00
4.990590442505682844e+00
4.662004589416973488e+00
4.390352079808485186e+00
4.811883215751326048e+00
4.284914900838138863e+00
4.848712143900014482e+00
4.378037428293893640e+00
4.532835530797640011e+00
4.504440319276987736e+00
4.334866071771642737e+00
5.140962529204707643e+00
4.794193707939086835e+00
4.182963598854846587e+00
5.060004987896081552e+00
4.385650274661583303e+00
4.467036189835604354e+00
4.400486067136860413e+00
4.673259403182535188e+00
4.829574047208931020e+00
5.049838799924744492e+00
4.055967779065344558e+00
4.726164532744502544e+00
4.218608045023258590e+00
4.436813095352796665e+00
4.568335050468443903e+00
4.838371973248841940e+00
4.445750571344381008e+00
4.480249642547804889e+00
4.605685942417602874e+00
4.314842467817391558e+00
4.732825640724986016e+00
4.707403160504687989e+00
4.680189291319969414e+00
4.692523482674376467e+00
4.519512153212957628e+00
5.066456132395850354e+00
5.004462172771501294e+00
4.492847596302019575e+00
4.334749242801921199e+00
5.058093917842350962e+00
4.252837988009655845e+00
4.650592243083770505e+00
4.886257897431716124e+00
5.003132379755296455e+00
5.111422706431900664e+00
4.978778462650426562e+00
4.861838624438622247e+00
4.569269380063741615e+00
4.961575306022406373e+00
4.518935813765439846e+00
4.424621476015886401e+00
5.046141534884376334e+00
4.670958345111750454e+00
4.592440461579490929e+00
4.552643258903321666e+00
4.979245922548902747e+00
5.142114225293767049e+00
4.622617622246970370e+00
4.618684842147859904e+00
4.479114980001700275e+00
5.082459252139371664e+00
4.547134067217865727e+00
4.559102318383155605e+00
4.783167978988131175e+00
4.548570734667462645e+00
4.653990975440746247e+00
4.638190129975622078e+00
4.688249431594970318e+00
4.792458990454651513e+00
4.407750658656549803e+00
4.699659182913264566e+00
4.727422532405898714e+00
4.567275287328879330e+00
4.887911729913095193e+00
4.833922482481798788e+00
4.360038947751442961e+00
4.300736275967170563e+00
4.477841415175753070e+00
4.714082737033569614e+00
4.730057665160468439e+00
4.611590605002929166e+00
4.391385527327893890e+00
5.562911124965226328e+00
5.066679121375940120e+00
5.069160967064542334e+00
4.731636197507167019e+00
4.656885634750391745e+00
4.920050684343443059e+00
4.553174230398153277e+00
5.020060876268503947e+00
4.760683827166823257e+00
4.434991203430262097e+00
5.130453863306156492e+00
4.671366538195148799e+00
5.049582429420965468e+00
4.557760952919348796e+00
4.883875896482213541e+00
5.219071783745501847e+00
4.997411240943562483e+00
5.147518063470039706e+00
4.816094658578539800e+00
4.477701996507827076e+00
5.011800536742684109e+00
5.340944526612575238e+00
5.010687510405023914e+00
5.200828677137823597e+00
5.263310728472198718e+00
5.203922863674632637e+00
4.731512383258954735e+00
4.944964758072296185e+00
4.329786827599819254e+00
4.844462776060871612e+00
4.651304101779753175e+00
4.516268095004447147e+00
4.875756859712402580e+00
4.927523095529418029e+00
4.666081966023631900e+00
5.114410628288169391e+00
4.774767258366355627e+00
4.640722026778086651e+00
4.971044554617773059e+00
4.722548374092069068e+00
4.624908839448537812e+00
4.816322603133091462e+00
4.773555143148996649e+00
4.924386874206472697e+00
4.613527757916593863e+00
4.591994923565292375e+00
4.813984159209699243e+00
4.685060097028962645e+00
5.151475301709937504e+00
4.755860159730645798e+00
4.838630539809799735e+00
5.041541952295134799e+00
4.539313748687840544e+00
4.986781313023508133e+00
4.637740606351332673e+00
4.687563745125105541e+00
4.797772041016869160e+00
4.853241636224884914e+00
4.631947270236420167e+00
4.861039406437083876e+00
5.122427585614275358e+00
5.013994737143441682e+00
4.637444223620387440e+00
4.659994300662731348e+00
4.563546209077239624e+00
4.681264270697401919e+00
4.805220138558841114e+00
4.534563979150290969e+00
4.473459450021213257e+00
4.882856583166568676e+00
4.542465843712148121e+00
5.369530452000576659e+00
4.517237271328841786e+00
5.209792219822155346e+00
4.759457167416832668e+00
4.626907756233288538e+00
4.802438999513427120e+00
4.755947260107636687e+00
4.771978717358231314e+00
5.096068600928761683e+00
4.415534668854660616e+00
4.382632884733562939e+00
4.628930696301000403e+00
5.025902831093696399e+00
5.278594179196810288e+00
4.945963210362572582e+00
4.440901864938543220e+00
5.113714703227148384e+00
4.718794253830265184e+00
5.638490331455585647e+00
4.592041484745783109e+00
4.764007148034322903e+00
4.695406080866885823e+00
4.535678927782057279e+00
5.070396512869126404e+00
5.168232313248871890e+00
5.027669032978763219e+00
4.520599898110694959e+00
4.936094232827572093e+00
4.633429097913782435e+00
4.809268164689038727e+00
4.280341211648114097e+00
4.528528864505068974e+00
4.268720257661449580e+00
4.541065384629460411e+00
4.693777227600388180e+00
4.390993181209636553e+00
4.614406043829703208e+00
4.163873445124880668e+00
4.576888394291584561e+00
4.525711446934257864e+00
4.690214128356045897e+00
4.632148093703745140e+00
4.743573498416690626e+00
4.454166897733049524e+00
4.754373433122544235e+00
4.571888470599557053e+00
4.128262860879574170e+00
4.338524611397458486e+00
4.826257893827722079e+00
4.098650527607696326e+00
4.930986365409623318e+00
4.653176848736254811e+00
4.552713535912987552e+00
4.604160537057117253e+00
5.029084089575767358e+00
4.542192943016779338e+00
4.606105574778737832e+00
4.645989597635212576e+00
4.655155209305172015e+00
4.785339752589654161e+00
4.942333454761312694e+00
4.439669952629603955e+00
4.409345442177528440e+00
4.999123356412605190e+00
5.248097665901486408e+00
4.692850529553081351e+00
4.849655849711950850e+00
4.606196311428687018e+00
4.776436861070213702e+00
4.512601968855640244e+00
4.224951804824714330e+00
4.028109940019986901e+00
4.422755938528459829e+00
4.814688324803383601e+00
4.451483072750771264e+00
4.462787638404124735e+00
4.396490596146485963e+00
4.626199087766429408e+00
4.454483158127116482e+00
4.347507035558419553e+00
4.844775630477071715e+00
4.820864620813905432e+00
4.903263403767575745e+00
4.945765763705856521e+00
4.653125077651718122e+00
4.302214807112135553e+00
4.126015526331711314e+00
4.566561586776883175e+00
4.852162800862222625e+00
4.597001373928709889e+00
4.079628479169468136e+00
4.279246445095607143e+00
3.919678297538926159e+00
3.927293926640413435e+00
4.011524776719382679e+00
4.198511843476725680e+00
4.527389224318355332e+00
3.945141869440100368e+00
4.196444070611661914e+00
3.964267079832010765e+00
4.491040177488450524e+00
4.153352052979218278e+00
3.849083529787472369e+00
3.939483139943476431e+00
4.294900707517049554e+00
4.278136459355176058e+00
4.566214753617526156e+00
4.398727179061434178e+00
4.949336173527871807e+00
4.125519422844887707e+00
4.572858684936981000e+00
4.642846337417618763e+00
4.546839145027240292e+00
4.840682927205942399e+00
4.839643239966784805e+00
4.363297677845855205e+00
4.222644548590059443e+00
4.471277938961536691e+00
4.196612581774322059e+00
4.311058651895871563e+00
4.220041754176780735e+00
4.162731463148970690e+00
4.227905142025375262e+00
4.796224836563870220e+00
4.519968298443985510e+00
4.358799931013260576e+00
4.542042475408557323e+00
4.760836695692932885e+00
4.570335648028279074e+00
5.014514046635884625e+00
4.568361252033640518e+00
4.283605038273678112e+00
5.518057084683887226e+00
4.778199781116470923e+00
5.173338206709755305e+00
4.525422973045746033e+00
4.188608888689002718e+00
4.359444754814140843e+00
4.266076551266576367e+00
4.536519140675920880e+00
4.139657444266798159e+00
4.854551876589049186e+00
4.813342016214988917e+00
4.416884936278839824e+00
4.270853481821820452e+00
3.517307031709712373e+00
4.245839455924514283e+00
4.261028019932466826e+00
3.914460510781666347e+00
3.872578623417562760e+00
4.312462575696720535e+00
3.991882740481658587e+00
3.862614260151228773e+00
4.306539428765217892e+00
3.923903102579742619e+00
3.761087758734072306e+00
4.002169650574853854e+00
3.846020378258410144e+00
3.854346671313272132e+00
3.547272579151095506e+00
4.206630482575640428e+00
4.220894567980506551e+00
4.484905984079842867e+00
4.374935940497395315e+00
4.547129228040245330e+00
4.647359206988614488e+00
4.515052202737044773e+00
4.150603977906265563e+00
4.169985615737215490e+00
4.710675020701625471e+00
4.282145660882243909e+00
4.399734145304645239e+00
4.641837268466721511e+00
4.718225448639523201e+00
4.277412695765042905e+00
4.617924868843850561e+00
4.514565028277857550e+00
4.025287091345721713e+00
4.355556793218839928e+00
4.277586099193746882e+00
4.193274438220530698e+00
4.500383796651610702e+00
4.531908494607032267e+00
4.416494933951542023e+00
4.207547083622259265e+00
3.988059435378508155e+00
4.257828710123086502e+00
4.346216410939935493e+00
4.541332419077265037e+00
4.710364194202891319e+00
4.714489092643151302e+00
4.803262953980471650e+00
4.959209277014221762e+00
4.737399174525623202e+00
4.488210468874628489e+00
4.448934694293596337e+00
4.930001870799706865e+00
4.294280724192056198e+00
4.555121082954868506e+00
4.961771936040431541e+00
4.933145598138891863e+00
4.629472304246489145e+00
4.638962008903701140e+00
4.840447920215506628e+00
4.223374746659450452e+00
4.737540550662256322e+00
4.457091778067090893e+00
4.384805701881679063e+00
4.445961234924046046e+00
4.413589367027095811e+00
4.529349101963911828e+00
4.141149585638514097e+00
4.592124690548277322e+00
4.623631691171072866e+00
4.633489728906853067e+00
4.607956311779108027e+00
4.386435006346633969e+00
4.763116369929734084e+00
5.071236258345348524e+00
4.351511250200712055e+00
4.484910280128429072e+00
4.376547470877976131e+00
4.540621544723721037e+00
4.436302357316026956e+00
4.302728171184008410e+00
4.608320756932578810e+00
4.282630117290616489e+00
4.530410039379103360e+00
4.370916909950104845e+00
5.547587786883124039e+00
4.927526184980577817e+00
4.367367621568589264e+00
4.485836544926455005e+00
4.420812746623797196e+00
4.870246939051145141e+00
4.456482365914165911e+00
4.713018447382250287e+00
4.721554048734569520e+00
4.402379444063498681e+00
4.506956928422919617e+00
4.294481981714470820e+00
4.509584458325818446e+00
4.547899871669928373e+00
4.507027287680072547e+00
4.874001628313276768e+00
4.752033349642771576e+00
4.579848211657393975e+00
4.609367281413677908e+00
4.291862711042901957e+00
4.480032989857119397e+00
4.452687771419287621e+00
4.453574085704650187e+00
4.774926620012381662e+00
5.218609835140258113e+00
5.248259587270889703e+00
4.633349769270687979e+00
4.737050953593006319e+00
5.015870495117069616e+00
4.935445729913432444e+00
4.852528249631829382e+00
4.718260986071929786e+00
4.841145614972890421e+00
4.921108821369849728e+00
4.469499982293000606e+00
4.501225308074429776e+00
4.365947663419428970e+00
4.496122650135179200e+00
4.513596048402150451e+00
4.888098994163820876e+00
4.666790808482612185e+00
4.737474768163088434e+00
4.889345011054494705e+00
4.720482890260483622e+00
5.229081651872216518e+00
4.801529182824394226e+00
4.811749944486094499e+00
5.168810191375044383e+00
4.546451382887657822e+00
5.063759281813823065e+00
4.382454084791556959e+00
4.291067859929171391e+00
4.421779024853560003e+00
4.325294730465643056e+00
4.639973938653887409e+00
4.756546274952872189e+00
4.477719438609052638e+00
4.700402421264549879e+00
4.656719403073247499e+00
5.080548392232609345e+00
4.541509179580906164e+00
4.887035752338980465e+00
4.438568177562505213e+00
4.722160954268940891e+00
4.325299018230901460e+00
4.533172300752355888e+00
5.005825752567861109e+00
4.534907928511890951e+00
5.006169119173918602e+00
4.838273493540716785e+00
4.894743974164142308e+00
4.434160477476795315e+00
4.875493695245009640e+00
4.802392898987449144e+00
4.258294553787847825e+00
4.354284733492681525e+00
4.388382351954753346e+00
4.292572051154916579e+00
4.407234422725775147e+00
4.584658178438981935e+00
4.547322893407313771e+00
4.530402847881102701e+00
4.321035320365334442e+00
4.567112880344618375e+00
4.615147825135181847e+00
4.548872445788630259e+00
4.193962863428299492e+00
4.499033943143176728e+00
4.831043138246635671e+00
4.414639681795168080e+00
4.868873801041920579e+00
4.094826081182364241e+00
5.630855196028061727e+00
4.463429104378643153e+00
5.406453858995715400e+00
4.777541007212413149e+00
4.337153899150042236e+00
5.542394013842445233e+00
4.720038906508472465e+00
5.019330519920000455e+00
6.087625724523512361e+00
4.995265589058957012e+00
4.858897219721511007e+00
4.989209430041960047e+00
5.146681593224061935e+00
4.730003776017055905e+00
4.424065255608764069e+00
4.990204511859236192e+00
5.172662586762190706e+00
5.297038836324648337e+00
5.511325628941124322e+00
5.405882108419060472e+00
5.345275560958608452e+00
4.549622266890981592e+00
4.397272193230391757e+00
4.826281560869962739e+00
5.212186980254821300e+00
5.592648062087204330e+00
5.154397785763787709e+00
5.451755293475489594e+00
5.556190389655371042e+00
5.317562433018914625e+00
5.094310826307981266e+00
5.852978562156372355e+00
5.272445279075889779e+00
4.913829030738680714e+00
5.242330527222791581e+00
5.293531212973235256e+00
5.653416906867736458e+00
5.183418042160082173e+00
5.290433117749987701e+00
5.240660832060958008e+00
4.842617151216484395e+00
4.659181549955214940e+00
4.777517803996111034e+00
5.250874690425221480e+00
4.789507177942533112e+00
5.172555643263800462e+00
5.293839191718174852e+00
5.102493603647028309e+00
4.828808644265022210e+00
5.075237667886383086e+00
4.748683133478007079e+00
4.336914637318274757e+00
4.566858044473352862e+00
5.093390760188827748e+00
4.362542734303548109e+00
4.952005606168179419e+00
4.235089296886426879e+00
4.479291198386677664e+00
5.405127944457378319e+00
4.929873795428949990e+00
4.609598967176079753e+00
5.121870873013835812e+00
4.812008654576725775e+00
4.964820948911158993e+00
4.844461962590041360e+00
4.621572572449421656e+00
4.803865661143933430e+00
5.270800297323136263e+00
4.845184428453204184e+00
5.473177025108884486e+00
4.571844418314699787e+00
4.908550105903402461e+00
4.781176480100215898e+00
5.024191580576962579e+00
5.600876242152463824e+00
5.335890300703128197e+00
4.514766215094060620e+00
5.544109680644941029e+00
5.364415230957980896e+00
5.137753330748563663e+00
4.895149502808082254e+00
5.108146629861582966e+00
4.744942541844110906e+00
4.833134223570081822e+00
4.622152954411753001e+00
5.701309580702031532e+00
4.832915540587446657e+00
4.939079009389888419e+00
5.353566927294608924e+00
5.406148529019975335e+00
5.500708583419019249e+00
5.376056255600683897e+00
5.081952220627218964e+00
5.624804320764618559e+00
4.626861503314331436e+00
[truncated: 4,003 more rows]
