# Supplementary material for: Atomistic simulations of the Escherichia coli ribosome provide selection criteria for translationally active substrates
Source: Nat Chem. 2023 Jun 12;15(7):913–21. doi: 10.1038/s41557-023-01226-w (PMC10322701; doi:10.1038/s41557-023-01226-w)
Supplement: Source Data Extended Data Fig. 6 — Data in CSV format for the trajectory plots in Extended Data Fig. 6; each trial and each monomer’s data are in a separate CSV file, named accordingly. [file 41557_2023_1226_MOESM8_ESM.zip › Watson_SourceData_ExtDataFig6_fMet_mon3_trial2.csv]

4.114147742360396265e+00
4.540308049373765975e+00
5.348104427149272588e+00
5.533926118728277999e+00
5.390402864451775855e+00
4.544737275816752131e+00
5.496103024518395053e+00
5.047506056655049811e+00
5.169742556997019456e+00
4.477241550796130731e+00
5.111477758294439511e+00
5.204343946375855623e+00
4.690131962635467389e+00
4.691955447667957024e+00
4.788626191570637403e+00
5.594368237687964651e+00
6.127039158433808197e+00
5.401634949923223239e+00
5.470428685966799875e+00
5.087671161750858317e+00
5.503116297869916629e+00
5.636689304249840049e+00
4.946545581319116813e+00
5.338380748776395457e+00
5.340285137559589224e+00
5.196627969314580042e+00
5.752943311792118486e+00
5.721746950322890157e+00
5.064836177959350039e+00
4.743245882133496849e+00
6.244715301676525776e+00
5.866641137754512236e+00
5.596066138304901294e+00
5.584853396766724209e+00
5.677580634645422286e+00
5.533029461580919239e+00
5.812980361030933629e+00
5.855366395356879750e+00
6.021687423822256413e+00
5.839570305846904397e+00
5.747482142910753211e+00
6.112896957450937307e+00
6.545637174282819437e+00
5.968844829162462950e+00
6.105852836222361191e+00
5.634158389350202967e+00
5.725606762969492003e+00
6.239059748665825467e+00
5.713725462832913493e+00
5.696156314910490792e+00
5.768915845729179814e+00
5.351340675584936868e+00
5.827258531646695161e+00
5.812337296567683609e+00
5.556302314968356804e+00
5.495159267233122868e+00
5.715878939205488507e+00
5.741648991665288193e+00
5.763247146979135316e+00
5.762663924009247651e+00
5.579298921004592238e+00
6.146329610130543131e+00
6.041109555536072762e+00
6.097487406785848663e+00
5.948402282238064664e+00
6.117740272063062257e+00
6.224937385991085925e+00
5.737239768960519903e+00
6.074446480543643112e+00
6.122312677854544916e+00
5.678433259725243154e+00
5.980442167913888163e+00
5.553579365745708429e+00
6.094414463351909284e+00
6.056522087604895965e+00
5.858503538021023971e+00
6.706494631759512437e+00
5.881599188352836904e+00
5.899723224665012644e+00
5.921142054771256547e+00
6.176779441526566217e+00
6.259591270206948721e+00
5.301808106891695793e+00
5.565402538442117297e+00
5.552422723692410855e+00
5.914006784371845349e+00
5.779871520589893841e+00
5.424557734233285800e+00
5.559013132398183288e+00
5.204824156506351329e+00
5.556291287186640560e+00
5.726327043471234113e+00
5.402711676029677612e+00
5.110986196069497112e+00
4.722001481872021955e+00
4.657192628804885715e+00
5.015394346607002340e+00
5.069597837997696921e+00
4.936146458723914776e+00
4.785871045221019138e+00
5.875343137276654915e+00
5.092452044366044817e+00
5.814931877817705264e+00
4.656658692337127370e+00
5.663284269610824317e+00
5.378653506584675448e+00
5.438110515065104345e+00
5.520146173278059898e+00
4.718897746238520874e+00
5.171544868432012443e+00
5.037684062089815562e+00
4.913489346939884150e+00
5.170305760824384755e+00
5.768287138379617929e+00
5.175913441724033781e+00
4.974990522432773510e+00
5.165338525485447363e+00
4.850311207147774084e+00
5.386488974875204505e+00
5.463732048961479570e+00
4.915933219004800847e+00
5.101690133708749464e+00
5.333677579869006813e+00
5.061452014275739764e+00
4.816415677092290792e+00
4.658642533552647791e+00
4.820794562133839278e+00
5.366978251276564471e+00
5.120075064738887072e+00
4.549482194696538251e+00
5.374240316357377978e+00
5.600270449685642582e+00
4.756249874094089947e+00
5.714830113861175676e+00
5.241335185068263236e+00
5.198997966002236737e+00
5.260123972391378189e+00
5.226042768015129347e+00
4.910334454669736282e+00
5.244870842603594596e+00
5.561489146323923549e+00
4.827275072476354012e+00
4.835809417307413760e+00
4.783514103775723392e+00
4.972923329917628976e+00
4.880553367307379986e+00
4.747872733657604982e+00
4.884980196045884959e+00
4.604934397737157070e+00
4.886386987315935571e+00
5.047170738162566117e+00
4.991048188561896914e+00
5.079623105060537824e+00
4.706921779219807256e+00
4.764753136543547818e+00
4.672496892239403010e+00
4.633777281555619965e+00
5.041416022701644906e+00
5.012526986665282180e+00
4.959400616186536048e+00
4.596651797430101993e+00
4.631013098123442084e+00
4.498830330347793449e+00
4.879475964706163182e+00
4.721380797081137892e+00
4.828115227294998313e+00
5.055658882023361222e+00
5.088246198829572187e+00
4.709516199495146438e+00
4.742790289585284924e+00
4.397780701456960983e+00
4.554062228188729300e+00
4.857556768229231103e+00
4.841817193335829828e+00
5.253884537567211410e+00
4.524917126566222692e+00
4.941068289050062567e+00
6.080687316244381968e+00
4.964156025900856584e+00
5.103764790750637381e+00
4.935666532312455779e+00
4.713232570101054897e+00
4.939414606162370269e+00
5.057745262391574848e+00
4.847622851969798141e+00
5.617056550115130165e+00
5.120116891840178042e+00
4.929135670541145764e+00
5.090883558398825670e+00
4.684227000043357236e+00
4.800022045436075580e+00
4.604821357211082322e+00
4.782755769310072402e+00
4.214661591803485763e+00
4.771498037309275020e+00
4.371687709475945205e+00
4.705061112697833892e+00
4.980565223287151788e+00
4.681703540502495819e+00
4.994710415920694757e+00
4.812284038087527804e+00
4.747690057658417118e+00
4.625063851507525747e+00
4.511348600212453874e+00
3.638392483244890396e+00
4.698733730487944626e+00
4.738382185909545186e+00
4.018341353957268325e+00
4.845356672793139197e+00
4.458372306144902097e+00
4.780263743354275618e+00
4.958980970610154415e+00
4.510366814697859716e+00
4.659904683022926264e+00
4.255270339208622410e+00
4.732635923942604350e+00
4.681930920521270245e+00
4.428443980030896121e+00
4.016719550894467083e+00
4.183082933788615065e+00
4.583024968309012515e+00
4.291257530309198209e+00
4.496814633406200024e+00
4.824751035177379244e+00
4.315193326443809596e+00
4.008695270738287242e+00
4.689866151901029845e+00
4.650288529971206231e+00
4.244424928723724122e+00
4.424901724411385295e+00
4.876291696893299665e+00
4.879149555344592493e+00
5.342094751441600842e+00
4.573082332797341998e+00
5.491577501534841588e+00
4.124888627338826552e+00
4.389921225668386384e+00
4.643669925818401545e+00
4.811465047673503470e+00
4.747709620562292621e+00
4.730835158476895508e+00
4.937835001345265873e+00
5.061022957579415227e+00
4.440699933784190812e+00
4.888915428618909154e+00
4.908867159424975313e+00
5.057419665109648577e+00
4.605033039112446325e+00
4.709404954326285697e+00
4.815653585111468793e+00
5.221445453912284762e+00
4.640337504170988225e+00
4.829087493088740857e+00
4.688938528115921045e+00
4.732999785674698145e+00
4.574377576217003138e+00
4.580429535415532882e+00
4.337490395109853125e+00
4.519786011057798980e+00
5.037494026368491085e+00
4.232602818287936053e+00
4.792419820426244037e+00
4.610268585811995834e+00
4.366678235130150298e+00
4.609570197985758178e+00
4.884710777041970431e+00
4.949923318820879103e+00
4.890443611367543575e+00
4.302285398183137488e+00
5.209993626684989998e+00
4.712598628863939432e+00
4.454983512347608254e+00
4.668026706077767152e+00
4.654916229814925366e+00
4.338931476667860387e+00
4.473086109429765145e+00
4.732626246623117261e+00
4.596395932293592779e+00
4.505567027071033515e+00
4.797828757134401378e+00
4.227460656603643230e+00
4.619175504350447881e+00
4.332243028447588351e+00
4.600723269680207395e+00
4.818443225532346830e+00
5.117011718998577763e+00
4.301373214535795242e+00
4.622643036229096225e+00
4.151715639401447611e+00
4.508013243890355959e+00
4.722741634132080257e+00
4.866133889709732152e+00
5.037460322209103225e+00
4.621073043180714990e+00
5.592887930421653664e+00
4.653870039453406271e+00
4.815993231541448871e+00
4.210745353248968037e+00
4.391161689471328344e+00
4.185102931239613078e+00
4.714693188732992368e+00
4.807068663865829095e+00
4.254365322976086716e+00
3.645406198732584091e+00
3.568280160714029758e+00
4.396383693743797672e+00
4.167565888631972193e+00
4.149385374405436977e+00
4.544896461324614556e+00
4.419121658889727300e+00
4.001416418907022710e+00
4.709839403829397142e+00
4.091347117363603125e+00
3.948305617191236294e+00
4.289892808579969241e+00
3.958992808671972341e+00
4.212901004402260341e+00
4.123044996136481899e+00
4.282982865494954439e+00
4.264285757288893919e+00
4.400282167401156741e+00
4.370907528762817407e+00
4.690462612043645230e+00
4.441020431650361644e+00
4.644931178929647686e+00
4.261226733058935956e+00
3.704424093525374051e+00
4.311553447554813623e+00
4.356987864214858952e+00
4.489979429267454414e+00
4.354392750562591452e+00
4.326344197424360161e+00
4.380219656119818339e+00
3.988424868227966158e+00
4.534179943338301655e+00
4.370992934558532106e+00
4.720029968325517800e+00
4.536835145244506151e+00
4.953472771557012599e+00
4.641888773407448987e+00
4.564807186940039507e+00
4.629647246199620092e+00
4.511102445299917107e+00
4.076273066447083870e+00
4.514035777942297933e+00
4.581688462337332624e+00
4.344402084794643848e+00
4.563758280127669487e+00
4.167875796823796719e+00
4.482520875946488736e+00
4.960518866232079382e+00
4.368057071550323300e+00
4.561363045500740121e+00
4.653277945905090363e+00
4.457214692851227511e+00
4.798549011502939443e+00
4.127080144198876255e+00
4.679984907366079305e+00
4.413781218101945569e+00
4.521979374566230447e+00
4.677810837340473427e+00
4.105618820876631325e+00
4.041566067392744266e+00
4.245469198179633530e+00
4.698270413202028095e+00
4.574089668453700241e+00
5.062993072490322710e+00
4.569771293131734247e+00
4.894441898114600953e+00
4.347215561399680794e+00
4.095709029698690884e+00
4.714835114632718316e+00
4.470161034661335187e+00
4.623521159827984839e+00
4.854141452696077330e+00
4.392155737013117900e+00
4.260030670586806067e+00
4.727628319664828993e+00
3.637334709883017325e+00
4.421047470981004146e+00
4.941364347801401991e+00
4.940106846022635168e+00
4.389408895948782252e+00
4.347372100014778695e+00
4.640454359723092281e+00
4.619741394993680750e+00
4.375630807442075998e+00
4.636782755851237781e+00
4.892089549263324066e+00
4.529178975107241989e+00
4.881241334500747264e+00
4.190394198408595727e+00
3.841418491335910623e+00
4.635812583526604413e+00
4.526544417951281929e+00
4.236356544159407989e+00
4.490534986854767929e+00
4.261668716503108634e+00
4.572255015488353003e+00
4.279353089185598868e+00
4.545931354718113049e+00
4.671063241088375229e+00
5.026212553200998912e+00
4.574730198118811764e+00
4.718913235639347725e+00
4.679612198438753978e+00
4.949084094999389727e+00
4.593948110224000736e+00
4.569686179225643130e+00
4.742817576006079783e+00
4.354852983553440637e+00
4.562288805180722662e+00
5.081784477253819432e+00
4.992699006531051253e+00
5.291583695102925589e+00
4.210197702365332084e+00
4.562181376722310056e+00
4.161274358407810681e+00
4.529398751948467527e+00
4.894422962881172623e+00
4.078254207285058719e+00
4.553759162864346344e+00
4.270368808960906648e+00
4.635965213545167884e+00
4.540205936746729343e+00
4.458791731837091987e+00
4.306244676925897963e+00
5.168638032295935325e+00
4.107343586755751730e+00
4.256019376841506663e+00
4.677220896428251784e+00
3.929229164110425998e+00
4.548047640311385642e+00
4.451776822852614224e+00
4.445166811376704885e+00
4.325604443687227629e+00
4.871684118383481810e+00
4.531245174161520062e+00
4.348539817768278581e+00
4.781757012381868677e+00
4.686055619007312600e+00
4.690469548199694749e+00
4.673233618872175477e+00
4.156733321551117299e+00
4.087848552703313487e+00
4.599475519553322123e+00
4.231375299777922372e+00
4.151474724022292229e+00
4.933441068472336433e+00
4.439969607608714952e+00
5.190015998088535198e+00
4.868340765844860307e+00
4.644985797968492314e+00
4.688903578961393315e+00
4.143741781560825288e+00
4.125627998484138637e+00
4.749015219075610084e+00
4.790473841414976341e+00
4.189654677764686141e+00
3.994143605300686239e+00
4.641202155850600697e+00
4.598582593359719972e+00
6.008098553229964445e+00
4.803884994061808023e+00
4.334778735274508854e+00
4.433455969083031967e+00
4.704856185843764749e+00
4.069319933452575810e+00
4.204806222004957128e+00
4.096593004872811861e+00
4.460780533817555238e+00
4.826979118669770585e+00
5.525539502025509364e+00
4.960864230434902211e+00
4.449563821126522711e+00
4.259997048531418251e+00
4.010326014548721396e+00
4.634001170028397176e+00
4.191054374034783869e+00
4.345456936320831964e+00
3.928980498843883673e+00
4.467255735534854111e+00
4.644784073711301531e+00
4.443429387436344413e+00
4.121812461186374676e+00
4.390346140356006899e+00
4.122840791609963418e+00
4.548170793523423683e+00
4.077056197269596005e+00
4.594121317876186161e+00
4.432153228464231987e+00
4.673088128278205744e+00
4.635873694336939188e+00
4.741517922063531287e+00
4.756158791122578222e+00
4.283260467792214143e+00
4.819238603371319485e+00
4.353381867417302153e+00
4.740927760958147275e+00
4.591746365650949180e+00
4.749198720787334516e+00
4.512363908606131346e+00
5.002572546836567824e+00
3.970084808966958256e+00
5.184150771565312787e+00
4.080825476556832143e+00
4.299930947801162695e+00
4.494273904029672195e+00
4.655359717236790651e+00
4.911384728824033097e+00
4.480631047840318182e+00
4.458528278258848232e+00
5.152274651891191048e+00
4.776152683506331265e+00
5.105059346057431391e+00
4.311049309765552451e+00
4.629018066458705505e+00
4.498017802611193439e+00
4.255207942801886745e+00
4.197488391409389230e+00
4.698422994519988016e+00
4.480008841132513631e+00
4.809544183560869435e+00
4.180004210130474185e+00
4.747334996132916096e+00
4.722225180092617158e+00
4.896508797581755168e+00
4.313211379319783489e+00
4.167634284829935254e+00
4.919493936674552259e+00
5.116108052003291995e+00
4.831362147596354184e+00
4.826860870057926078e+00
4.606311373044373880e+00
4.264240268147307056e+00
4.386604480889511493e+00
4.656748154955532293e+00
4.755984193564906981e+00
4.579450500424087522e+00
4.188828672605627190e+00
4.096554815299710661e+00
4.861011633978667312e+00
4.390799481129153747e+00
4.632770445558409556e+00
3.930791300363635887e+00
4.878542191235861303e+00
4.628495346572421454e+00
4.040234892778951981e+00
4.727515323095761168e+00
4.830804515056739135e+00
4.657871704175723160e+00
4.438587899168859430e+00
4.437814990742802834e+00
4.425491962813724811e+00
4.970189181128541023e+00
4.832692731558536181e+00
4.664640459654529003e+00
4.520252872295794866e+00
4.821045645452885609e+00
4.777682710198354776e+00
4.813507841816896615e+00
4.642605280873923768e+00
4.482215592383758107e+00
4.761546048809322862e+00
4.585168640953581232e+00
5.760395153774443777e+00
5.062504766048633975e+00
4.469066625516101787e+00
4.474402202159781794e+00
4.554139249138899004e+00
4.576430348086712563e+00
4.685663155627927345e+00
4.400796799816747651e+00
4.181635797809938992e+00
4.694319230368583895e+00
4.755645313251649853e+00
4.741055373028860487e+00
4.019419376473979177e+00
4.509644290057093663e+00
5.122456752610633934e+00
4.560923229710638793e+00
4.628202494402777312e+00
4.436898367383977693e+00
4.692292250454072722e+00
4.719551821215254073e+00
4.417815784861480743e+00
4.963303671435620679e+00
4.529568881761790955e+00
4.873861897408473531e+00
4.750482086643605939e+00
4.355787491771273778e+00
4.873388806936590711e+00
5.116221828953410267e+00
4.764558863251031617e+00
4.493133570982993596e+00
4.525884214284137563e+00
4.739937664136329332e+00
4.531977692240071853e+00
4.573068777250397510e+00
4.748613098515066078e+00
4.569014689788779116e+00
4.544986213364310856e+00
5.196001003365759097e+00
4.473884766952085812e+00
4.277270013338233312e+00
4.747882729209043973e+00
4.531095621464589662e+00
4.532668614975545296e+00
4.481108241153947347e+00
4.708139370649827349e+00
4.617916868314693168e+00
4.666799785117592414e+00
5.013359915836514524e+00
4.264370606036028022e+00
5.095170527917925796e+00
4.379602035080102596e+00
5.034457741112113638e+00
4.239166830399158314e+00
4.735946241837642567e+00
4.180806657286144201e+00
4.612016107824938871e+00
4.480998141537931190e+00
4.852852253005960570e+00
3.990131330078706018e+00
4.562975333886958751e+00
4.198494460646730708e+00
4.450286060339145422e+00
5.223754701622588925e+00
4.593710176635831033e+00
4.378367766917344639e+00
4.962218430648742462e+00
5.011717140589698971e+00
4.863895261353821553e+00
4.372819945056010127e+00
4.530106825629308887e+00
4.923615741724267636e+00
4.720170189772812996e+00
4.623194254534577219e+00
4.634930568835274656e+00
4.361917068928424790e+00
4.490095440173809571e+00
4.325692617447499444e+00
4.738314446127445123e+00
4.618843640972421838e+00
4.631576126920356806e+00
5.130768012623048158e+00
5.010840167688728641e+00
5.013352511643904386e+00
4.861192960950156738e+00
4.977256832013146060e+00
4.492773242793555610e+00
4.627950868285042318e+00
4.109319016147844117e+00
4.219411624785703196e+00
4.335500623065195569e+00
5.027379374466754314e+00
4.368833539496686846e+00
5.260417940194147768e+00
5.134193437290915263e+00
4.492021064035945699e+00
6.254299303004117405e+00
6.052200655963652309e+00
5.005158099547348804e+00
6.305522298912278778e+00
6.354106401596870235e+00
4.796234222758346100e+00
4.725950104424330611e+00
4.770845217666312088e+00
4.772443424788983535e+00
4.439952845325343844e+00
4.625078904374867683e+00
4.604686886993150097e+00
4.511016645422515126e+00
4.440757787362808351e+00
4.668109613103164968e+00
4.791823910534156461e+00
4.479122384909905108e+00
4.450695479892798012e+00
4.278082412681483149e+00
4.743696457701208402e+00
4.476876735305510557e+00
4.513898896338362832e+00
4.771599723449629238e+00
4.873274831984899080e+00
4.424663018042275020e+00
4.280474579999560270e+00
3.943955200891141377e+00
4.021778282837781049e+00
4.444636123909685210e+00
4.766324922052543656e+00
4.389187993558623546e+00
4.561730707698240295e+00
4.718835523585452663e+00
4.620613649887019392e+00
4.540600089386265914e+00
4.629047364012346399e+00
4.419844786569502304e+00
4.221492313614285230e+00
4.327796973346857534e+00
4.311236068754338291e+00
4.591384151501975097e+00
4.411662310517486141e+00
4.675767126657615513e+00
3.930576424958000192e+00
4.628778552883070496e+00
4.365105767559951389e+00
4.752045783111698007e+00
4.334979382049361618e+00
4.756197334177507230e+00
3.876231362241984169e+00
4.458316007604473441e+00
4.285949838456526884e+00
4.470442396247359618e+00
4.226199502413981790e+00
4.261479963949810212e+00
4.414975314446994759e+00
4.098806590413383688e+00
3.568025712920091852e+00
4.352185113048482101e+00
4.208114332581387451e+00
4.084006378097039480e+00
3.928855747999100423e+00
4.101773369107164946e+00
3.777424526397666682e+00
4.276027320133064080e+00
3.999380335499712835e+00
4.265764446851451730e+00
3.997343935184557218e+00
4.423013825237126717e+00
4.425746561075015961e+00
5.109174053628168899e+00
4.689340233924728985e+00
4.228692692752716198e+00
4.136307122143352721e+00
4.387973230427499871e+00
4.568735003945170625e+00
4.540339414785120375e+00
4.135169478929999975e+00
4.077072183885984025e+00
4.076683924226613520e+00
4.170779500205804347e+00
4.510109041275253361e+00
4.076826782633261814e+00
4.357736945460668032e+00
4.448243998693043544e+00
4.358977063421912490e+00
4.049224788804045794e+00
4.325338796231791072e+00
4.413282456657643849e+00
4.585292058037114593e+00
4.430385059670528314e+00
5.193392621364345096e+00
4.561524429213506870e+00
4.650038630271803974e+00
4.721404749624782404e+00
4.371470996253115082e+00
4.144482812587031439e+00
4.179526327513946704e+00
4.603822203148645542e+00
4.710497001921473803e+00
4.422447998937958147e+00
4.534417272975381330e+00
3.771773330078126207e+00
4.092685468202759580e+00
4.152878152187814642e+00
4.002940104250190423e+00
4.419650621433370397e+00
4.191359491394498704e+00
4.369616899450857517e+00
4.190730169854135490e+00
3.992268394836212320e+00
3.746220561135170435e+00
3.972675951266003036e+00
4.268728916040017474e+00
4.120696899792253731e+00
4.861918443163262715e+00
4.779917419149507296e+00
4.277966231614071191e+00
4.599258717846048228e+00
4.723151410336588363e+00
4.281670507449209850e+00
4.167157700079096472e+00
4.396888425160732083e+00
4.487777750033469459e+00
4.306304075629185490e+00
4.420524940155740268e+00
4.275095673319745160e+00
4.459051766224835234e+00
3.814991312252502542e+00
4.435030014505056073e+00
4.164418389055517977e+00
4.337304469336999979e+00
4.255784103844798771e+00
4.197011648768385506e+00
4.639046733348363816e+00
3.949660294214975664e+00
4.311426404676462099e+00
4.793055239846466975e+00
4.274936156817805255e+00
4.468139361594011483e+00
4.280638612425565981e+00
4.099838151360934546e+00
4.175304850204866192e+00
4.035900454502503010e+00
4.713552256472206992e+00
4.466430638899712591e+00
4.253878336574508978e+00
4.136455415247382028e+00
4.036623351083303390e+00
4.357192608541427425e+00
4.781614666750381382e+00
4.265673723538863982e+00
4.131355302590860923e+00
4.792076095889206577e+00
4.398135053481874834e+00
4.214511827687226209e+00
3.833509898720793618e+00
4.073398154036603991e+00
4.251264614735044134e+00
4.565004798676380204e+00
4.650874900686231328e+00
4.619965553793378810e+00
4.094026718078849214e+00
4.277684413621164694e+00
4.415733646716732075e+00
4.235030024640001223e+00
4.098643524267127525e+00
4.931669974401243550e+00
4.514836391858642273e+00
4.584282994434142111e+00
4.480044412971296630e+00
4.873650900440467559e+00
4.155138682715299403e+00
4.673051417147576103e+00
4.152286050031647413e+00
4.374992342569083092e+00
4.328852599340681451e+00
4.293531466486185444e+00
4.301605909156568153e+00
4.330831339323669482e+00
4.438719469997885803e+00
4.389645358963992550e+00
4.238233189209838159e+00
4.169190647145958550e+00
4.778575559158713126e+00
4.408988820968517963e+00
4.573557822996594524e+00
4.685728582401523568e+00
4.688589081180560392e+00
4.219546900186290195e+00
4.453755869596559336e+00
4.278769809123659229e+00
4.897799738454404306e+00
4.129192761423214009e+00
3.917508388608335501e+00
4.261497665513085842e+00
4.525725556543330974e+00
4.491340200201165089e+00
4.242622133692422359e+00
4.197972648540758911e+00
4.068111508008100508e+00
4.144339181626896185e+00
4.281410321440792366e+00
4.259185539134491272e+00
3.890757180937222337e+00
4.061159461748118815e+00
4.267778924789672246e+00
4.092200414410832821e+00
4.555191971493867342e+00
4.370801296253869594e+00
4.703812762167262740e+00
4.397454867400661271e+00
4.111409856160198828e+00
4.437366553852689854e+00
5.111698602300632110e+00
4.188915542917426293e+00
3.967985678301811703e+00
4.679709405170021874e+00
4.811666502575707938e+00
4.593159482381571124e+00
4.362511894552531189e+00
4.310974064846578635e+00
3.929179696635654473e+00
4.004261022096889278e+00
4.058796885149295264e+00
4.502566923572457469e+00
4.112783022735488458e+00
4.090766134916539620e+00
4.183801512305287851e+00
4.179285409169870569e+00
3.985683901066160217e+00
4.540794432274640968e+00
4.140000210696555882e+00
3.631776476857956126e+00
4.303969924024388050e+00
4.004164499279632139e+00
4.174024295257260597e+00
4.699504398817467177e+00
4.444303911740359325e+00
3.875356344032960809e+00
4.508805354780608177e+00
4.456597189588703323e+00
4.477665712449827140e+00
4.419510497862128240e+00
4.336367097817908522e+00
4.151106495085611137e+00
3.889838353869820242e+00
4.058056282680905014e+00
4.062603638022584285e+00
4.776686321778325528e+00
4.692463733539553594e+00
4.605885348431423054e+00
3.705921532632466153e+00
4.538204786053070983e+00
4.688187751479121701e+00
4.434113731614297116e+00
4.797916909165119925e+00
4.878836202464052363e+00
4.760784219082998092e+00
4.104904996851291621e+00
4.687103961587300027e+00
4.805229186851772027e+00
4.433412514879869981e+00
4.377460346664479474e+00
4.326377334041775491e+00
4.405686397376864960e+00
4.138624632212412280e+00
4.248184364511858213e+00
4.320549101730275510e+00
3.911200419757504321e+00
4.085696719662594845e+00
4.430463477413757012e+00
4.301735166102123031e+00
4.360225280759208566e+00
4.135394276001110647e+00
4.003073267225341070e+00
4.710779555506396044e+00
4.312170319799672136e+00
4.089528798908244944e+00
3.806950156381748940e+00
4.320170525490491187e+00
4.103804252882425452e+00
3.948519674206427243e+00
4.386254967612199351e+00
4.265769041674194462e+00
4.357800407054018166e+00
4.135765290639237257e+00
4.139678065034152254e+00
4.197176596209195587e+00
4.415612399268296961e+00
4.116631371393101979e+00
3.836706265728718090e+00
3.992271032011087240e+00
4.413352022914846629e+00
4.233536841789082850e+00
4.680982986264693224e+00
4.211480564758399048e+00
4.357879306069042613e+00
4.521494975722940346e+00
4.380959273546539912e+00
4.466100393913968958e+00
4.436404839224134200e+00
4.440202606749849679e+00
4.344173540135027878e+00
5.069962674882123821e+00
3.729849993158011134e+00
4.124177303020071683e+00
4.603590126626678547e+00
4.420220644691505996e+00
4.726750795054758036e+00
4.173819704023279620e+00
4.528318916468717426e+00
4.766940115616741913e+00
5.036223782760855805e+00
4.200392251899246254e+00
4.139593121411810905e+00
4.577342907389531312e+00
4.544282542501347777e+00
4.153583674961941696e+00
4.233487751244508601e+00
4.234535327602090504e+00
4.667533609271339756e+00
4.018878741222366102e+00
4.370154951163917723e+00
4.731580113848973923e+00
3.966500713094895936e+00
4.290265060981107048e+00
4.752222101254688802e+00
4.590293989078355175e+00
4.397951644315650555e+00
4.270146769269595133e+00
4.372561417865619582e+00
4.568826366208122103e+00
4.553598347548456715e+00
4.595820418071693503e+00
4.559771335634914990e+00
4.747245161869992458e+00
4.600060508189444342e+00
4.571818447854052003e+00
4.490489182211682362e+00
4.376968784811598567e+00
4.740413622467587906e+00
4.700082346712790127e+00
4.521342688735436433e+00
4.431854421975529590e+00
4.441343601484526893e+00
4.757872745346602983e+00
4.680040566739005037e+00
4.514038001798974520e+00
4.192749461001834987e+00
4.725207845238642790e+00
4.373685635907343716e+00
4.041571706745506809e+00
4.549463403413446905e+00
4.533365391998446903e+00
4.639776541050073533e+00
4.705710179153479444e+00
4.196863600606675959e+00
4.676523449988623682e+00
4.431213272849316986e+00
4.097801486813119176e+00
5.036929748034570054e+00
4.573844738658976006e+00
4.681502214903241921e+00
5.063979240357079803e+00
4.575778627534252685e+00
4.540845188111833686e+00
5.223767826584669649e+00
4.320178349821976127e+00
4.819983896238118959e+00
4.567012566551663433e+00
5.097664560399241651e+00
4.282269303473427158e+00
4.774719240430576939e+00
4.806878373659746906e+00
4.507652984285119402e+00
4.754837236832800684e+00
4.273130335954063774e+00
4.489218034219525144e+00
4.159365797097080986e+00
4.332622938961033121e+00
4.444040272676048176e+00
5.045315032000552868e+00
4.412536521101241505e+00
4.313899495115785854e+00
4.838372916996232398e+00
4.816231028714526907e+00
4.859764263150737840e+00
4.441790402262563831e+00
4.693389976669770647e+00
4.601513306330896391e+00
4.624505229277646734e+00
4.618849918206185734e+00
4.436004456465027168e+00
4.360536619265221958e+00
4.636499670792302297e+00
4.470357465010992293e+00
4.425732262935628825e+00
4.518948515847252878e+00
4.139407088772329324e+00
4.104288838116452176e+00
4.444452849862135402e+00
4.390940240587368315e+00
4.457183860668706643e+00
4.389500410353617710e+00
5.256389983376914543e+00
4.626400495361502330e+00
4.645492494011167928e+00
4.860141031186144822e+00
4.643377167810647244e+00
4.303572579131376585e+00
4.571891558218899476e+00
4.591032855168000637e+00
4.721590850290794172e+00
4.404465669100578573e+00
4.339197752137261332e+00
4.525900885856594336e+00
4.142648264508348888e+00
4.649016495044745234e+00
4.438019993599795932e+00
4.545233572223706275e+00
4.051623030204196674e+00
4.259237454239126919e+00
4.382333110613518379e+00
4.235382850524276321e+00
4.108448250780835309e+00
4.440007024512227396e+00
4.569915343198720947e+00
4.681076130357691767e+00
4.174784907424919034e+00
3.878541854379209841e+00
4.600066024574964274e+00
3.726572855213917013e+00
4.068945932370477081e+00
4.504100819881041495e+00
4.557100539986661758e+00
3.960091275828755197e+00
4.584002497365425199e+00
3.840379172858249479e+00
4.025394427464100922e+00
4.354325184442482843e+00
4.121929416415705205e+00
4.450548758898444035e+00
4.149491130640438286e+00
4.256375073630096040e+00
4.228820984896749735e+00
4.240030557086263308e+00
4.431472088818249944e+00
4.246233152616617268e+00
4.351078549469029610e+00
4.098628329153813254e+00
4.224070105084567039e+00
4.287908639762826546e+00
3.692125781372843196e+00
4.374532609839488551e+00
4.233913287568619843e+00
4.294246835114173599e+00
4.009731557291323689e+00
4.202169844385240438e+00
4.191434537505045022e+00
4.326021182549862232e+00
4.249501791148707852e+00
4.294238699665969605e+00
4.454202741640008512e+00
4.605513767553217619e+00
4.274265839904193953e+00
4.025258953938450013e+00
4.538789425860470850e+00
4.812922803715480313e+00
4.358995001057777152e+00
4.095869872616903606e+00
4.329858803075364193e+00
3.905421025118718692e+00
4.234774630718869837e+00
4.526425663766538321e+00
4.698813034489717211e+00
5.074751416258174608e+00
4.609402325255134159e+00
4.615318579266162402e+00
4.630772749271501176e+00
4.131686408148415701e+00
4.268988542623985971e+00
4.642447958914289963e+00
4.524803430079847644e+00
4.240606130263841145e+00
4.806312801508480170e+00
4.506433051908833143e+00
4.780776973439682997e+00
4.349537981830806643e+00
4.008678802107224826e+00
4.096894184442537501e+00
4.167667041215697310e+00
4.849782814852058976e+00
4.705228241879902740e+00
4.211931279266864614e+00
4.617439626196139457e+00
4.424321151585828282e+00
4.613347678723464185e+00
4.016845215156807924e+00
5.130352476839260767e+00
4.227140682636883362e+00
4.390823723044465332e+00
5.052599555911969631e+00
4.543532860016144426e+00
4.328116610595420077e+00
4.421122562107383303e+00
4.041607171465888548e+00
4.163546265661659973e+00
4.178292492312597695e+00
4.105740288700110874e+00
4.330345028202597035e+00
4.183325271147847246e+00
4.341191390560335428e+00
4.421006425827752828e+00
4.410998013613686375e+00
4.533208064815317684e+00
4.239414524249829341e+00
4.408612127175398854e+00
4.228481006201488590e+00
4.712455663537251205e+00
4.562181467737685736e+00
3.892100777634859732e+00
4.176127656692853130e+00
4.848745378430498576e+00
4.521250249176193670e+00
4.680714033473267754e+00
4.432559632305750341e+00
4.567747162506887726e+00
4.903199319189999628e+00
4.713389082601000979e+00
4.464374628512031151e+00
4.540744020722065954e+00
4.705182705751082217e+00
4.289976035184932535e+00
5.110978635667322578e+00
4.469558519652393258e+00
4.776218444183423451e+00
4.774473427678274540e+00
5.341941977817426412e+00
5.156517966693171751e+00
4.878177344089628775e+00
5.578403093973033577e+00
4.861645410780989884e+00
4.659927832866383568e+00
5.521609078559793105e+00
4.945155712696967854e+00
5.086052949531766565e+00
5.272555734227546864e+00
4.631459142931791284e+00
5.034655355843723257e+00
4.602827020530829039e+00
4.758924155709113535e+00
4.984741379391627980e+00
4.663445745561430655e+00
4.474257929362135400e+00
4.802861108401796031e+00
4.847412481725033473e+00
5.397474618802639235e+00
4.969939187162226268e+00
5.013594796750457050e+00
4.949926599711214514e+00
4.291264500583381825e+00
4.820832022108248793e+00
5.122392043729982802e+00
5.610662469190194734e+00
5.825660807710537625e+00
5.175504749700276186e+00
4.873435698113047110e+00
4.841984202436839801e+00
4.638431839188092987e+00
4.834069706036599356e+00
4.776758831994088794e+00
4.346539434731732321e+00
4.752009999539793306e+00
4.642815582378554851e+00
4.609368081130988060e+00
4.521688171652079369e+00
4.408322203570005371e+00
4.618722468458772212e+00
4.705471262242717501e+00
4.493453225414628882e+00
4.472725155819788689e+00
5.080137818277325579e+00
5.224359528563931043e+00
5.006890771796226325e+00
4.899123625408051019e+00
4.963966136655377781e+00
4.617542420212020104e+00
4.568940210196342555e+00
4.272788555591713333e+00
4.471926036933832727e+00
4.640361935322635745e+00
4.343790700255047987e+00
3.609292402303674319e+00
4.131935154458091120e+00
4.186897536014065224e+00
4.135201207312632299e+00
4.100657108614275792e+00
4.669762163119995257e+00
4.230137029084841238e+00
4.319959938046811665e+00
4.380176993619152803e+00
4.392620222315954948e+00
4.494702866253510010e+00
4.314196621854370584e+00
4.383992974804258758e+00
5.185809208136259230e+00
4.649887722584367111e+00
4.797197765625375254e+00
4.841634774979935329e+00
4.456893611389472376e+00
4.383329045142371427e+00
4.740449392089804981e+00
4.128187284302128113e+00
4.864096667548007069e+00
4.341396038920671607e+00
4.483473659623048668e+00
4.413194497855097431e+00
4.786628933398421104e+00
4.491971226723663335e+00
4.512234751901513796e+00
4.822603940712914650e+00
5.109169366198779372e+00
4.344091998011146316e+00
4.523876876830128957e+00
4.045944829712468938e+00
4.157764095354509415e+00
3.861932982749986643e+00
4.152775078513485596e+00
4.919064500895095726e+00
4.194153508674940412e+00
4.439923986526540745e+00
3.791771996231749320e+00
4.612596638251456049e+00
4.195930795878796360e+00
4.612706746886472864e+00
4.335019918537465600e+00
4.842278453327018894e+00
4.498392884991155860e+00
4.574551639964900218e+00
4.336378068331584679e+00
4.664994543023431639e+00
4.219873818413583777e+00
4.711238370126121566e+00
4.291180797997881768e+00
4.000031315335109028e+00
4.493951665382243554e+00
4.402902754101430283e+00
4.608215286460457527e+00
4.634095286453256968e+00
4.547696314497442494e+00
4.404509360040322896e+00
5.040516585468008515e+00
4.537304840749022183e+00
4.119221999338911644e+00
4.113374345030360146e+00
4.904306586789050293e+00
4.910554599663635500e+00
4.962891967441229291e+00
4.433808012617099337e+00
4.413994170520344262e+00
4.491130380158192104e+00
4.336369861604437936e+00
4.640704827027822610e+00
4.060568031393913202e+00
3.893948254239031570e+00
4.801954803392311177e+00
4.089317351591961192e+00
4.005497726749681853e+00
4.396804882359073297e+00
4.106501226830190809e+00
4.303803355921348661e+00
3.763891742772162097e+00
4.396629987442378429e+00
4.504859122902077573e+00
4.406444999671767171e+00
4.388165000290968898e+00
4.126126368415363288e+00
4.307732490660573177e+00
3.910510419279181082e+00
4.136106524107947990e+00
4.128462916570958541e+00
4.188451304366417993e+00
3.971672662161028100e+00
4.402248912320334995e+00
4.512298996301343124e+00
4.083807341927593981e+00
4.725390113570926864e+00
4.502764718042344683e+00
4.615220894747854352e+00
4.573109908119177724e+00
4.351039483335431335e+00
4.180830926820282123e+00
4.394366787447276934e+00
4.724641516565873722e+00
4.133947990724756494e+00
4.970107136868563202e+00
4.743287546010278355e+00
5.205919172536529693e+00
4.518649515770079006e+00
4.515057989483731937e+00
4.900432111381785916e+00
5.328319548558619445e+00
4.532240915652312907e+00
5.059966167752238064e+00
4.452015231106559945e+00
5.089351877241854005e+00
4.462071116484918498e+00
4.361016948349440980e+00
5.379789195745750874e+00
4.162805289825972643e+00
4.218770684585151365e+00
4.469236210651338581e+00
4.946642260016705706e+00
4.244746980651505908e+00
4.291173208659376570e+00
4.039973693192829174e+00
4.517065417527756921e+00
4.450785976011490952e+00
4.201896939681499354e+00
4.176135324060730625e+00
4.666920391032254756e+00
4.216301428053622402e+00
4.230740256835535007e+00
4.369514898680045611e+00
4.284915052164126159e+00
4.411267908388807335e+00
4.476483753998624415e+00
4.186416488132318925e+00
4.821070578302899534e+00
4.666978559388379466e+00
4.511011614634687916e+00
5.287924079831287649e+00
5.099228938444600345e+00
4.671496510226160304e+00
5.401570589454788518e+00
5.069489978551227516e+00
4.495625115161783647e+00
4.994379861102878237e+00
4.980577679592649076e+00
4.258850928494914534e+00
4.332685386251524662e+00
4.330481223977248995e+00
4.572678869100478494e+00
4.976893188840949556e+00
4.515250011882360859e+00
4.022429263288202606e+00
4.086387997028248620e+00
4.490607664925533093e+00
4.272203238068724040e+00
4.197489709950333214e+00
4.615680472008816260e+00
3.911730604989307469e+00
4.388575431065163457e+00
4.516879831472772722e+00
4.011810943672767138e+00
4.372639193946183056e+00
4.684163720528174757e+00
4.154767104814823142e+00
5.117159453383136380e+00
4.308836315243396164e+00
4.466092224525555210e+00
4.091689057469158897e+00
4.333081239160153864e+00
4.684724872769133519e+00
4.546409149643397818e+00
4.385229104306455739e+00
5.139557208336055005e+00
4.338260950065300214e+00
4.429159353034502367e+00
4.774550776926504092e+00
4.877443385296830414e+00
4.511184946105769811e+00
4.872265280735453175e+00
5.023512019587066391e+00
4.473412554417634190e+00
4.051080642958037714e+00
4.234085113319352445e+00
4.549740315882359276e+00
4.732591972299704963e+00
4.658636077312644730e+00
4.378452055835528434e+00
4.207066529683200606e+00
4.599397879691489166e+00
4.563888820068395802e+00
4.374520944925305521e+00
4.300806890648885883e+00
4.691986844128687828e+00
4.445584980665173269e+00
4.662945283582658362e+00
4.190142231527330452e+00
4.601034312243980295e+00
4.029299129193693929e+00
4.208276162143953059e+00
3.920301573734296330e+00
4.317775791616520920e+00
4.117681192461763118e+00
4.185214634959579350e+00
4.368421734103009157e+00
3.949388562622011545e+00
4.195753814753629740e+00
4.307179535434036310e+00
4.003845506070343063e+00
4.309540592591688757e+00
4.492808393997540506e+00
4.201898079324711155e+00
4.415041412445248170e+00
4.815825373714189617e+00
4.063013912977012865e+00
4.302222734265057191e+00
3.985975990162494931e+00
3.838645197224448857e+00
4.628666652912801993e+00
4.082598234960521211e+00
4.344519916912549462e+00
3.868614244449199102e+00
4.250385033579841654e+00
4.343388331726202090e+00
3.995700230778760798e+00
4.060526831182621699e+00
4.525194388891610409e+00
4.070087474865696109e+00
4.340241653771048647e+00
3.978478089347003088e+00
4.234263862226400832e+00
4.519677517224690355e+00
4.635477370045612666e+00
4.143307483372373312e+00
4.629606134323427824e+00
4.964168096465434665e+00
4.387045624895463014e+00
4.742946481508093726e+00
4.793050056009796833e+00
5.067845309778809870e+00
4.560449730798870505e+00
5.033773863885568467e+00
4.489752732633798260e+00
5.113067012970512693e+00
4.553676030455003243e+00
4.195163924565999736e+00
4.542646516052590400e+00
4.443600659471637293e+00
3.900410714912938559e+00
4.836626471162245977e+00
4.125986532384316341e+00
3.971067388293743949e+00
4.536268482626895526e+00
4.137080452665415464e+00
4.170592090043851563e+00
4.034517848045638289e+00
4.345484174884266082e+00
4.143417930611218658e+00
4.134506443453972224e+00
3.982879155123264958e+00
4.372153129523283610e+00
4.190192059910603284e+00
4.265418023978755357e+00
4.182308386504017150e+00
4.210205813173734768e+00
4.306297709397886919e+00
4.187908720272115026e+00
4.185729505562357566e+00
3.999426930544876857e+00
4.078974555138714209e+00
4.343816723855834283e+00
4.062931698376659462e+00
3.904337912312385583e+00
3.940842377826399900e+00
3.603112555769174996e+00
4.384527239257930198e+00
4.207622574080145839e+00
3.930371670896817271e+00
4.542402831547813769e+00
4.713570912924957668e+00
3.864435130488351966e+00
4.030899689401226560e+00
4.262309050890332962e+00
4.037001634399237204e+00
4.588482373198360165e+00
4.016447559372916309e+00
4.258562131960927033e+00
4.337090999819061210e+00
4.600951339238235960e+00
3.915446870826131853e+00
4.421917795264906914e+00
4.487635796109910480e+00
4.243708115210608867e+00
4.289741230401424410e+00
4.222352988049689948e+00
4.337540903575209050e+00
4.237386394823900559e+00
4.160962924125838569e+00
4.049402863574441014e+00
4.226870712665859564e+00
4.130813046148675838e+00
4.561086333605106624e+00
4.031117532195160891e+00
4.160689517530099302e+00
4.063397620667237753e+00
3.813234275041968324e+00
4.534827079642743008e+00
4.015834398227630331e+00
4.058469159737707166e+00
3.823320068962401397e+00
4.082540024734337969e+00
3.775465126822306949e+00
3.815769363467046649e+00
4.008384703716812325e+00
3.761179196251292378e+00
4.443106687115040643e+00
3.849222986401919844e+00
3.672160712805016214e+00
4.008024194470451995e+00
3.745814858183424523e+00
4.070540154884377593e+00
4.018412536207725871e+00
4.342296954580270985e+00
3.802334279461859534e+00
4.220350059417815380e+00
3.931600932301543505e+00
4.187741652981981311e+00
4.040651473772553182e+00
3.515349993376066351e+00
4.064642567059800093e+00
4.018082618479348334e+00
3.743099546433508618e+00
3.632801471289260675e+00
3.721727974750047796e+00
3.704730887358025804e+00
3.740670458213994465e+00
3.904346096831965873e+00
3.970287756173503713e+00
3.939326970883713752e+00
3.853190747309435338e+00
4.003995497598393349e+00
3.852827137575834726e+00
4.161440384628054545e+00
4.220854358172138276e+00
3.872707624451901864e+00
3.958924188685339907e+00
3.327485908247918900e+00
3.955842349939888258e+00
4.081698987950283630e+00
4.047722005638764387e+00
3.782294283834120474e+00
3.927248721399132059e+00
3.911238310747599201e+00
4.171679544975746445e+00
3.434298297403707956e+00
3.934280948048180626e+00
3.877666884749327192e+00
3.667478311534356994e+00
4.186340816688082000e+00
3.968882131253325785e+00
3.650603874448577812e+00
3.904576547849672785e+00
4.110191436380201679e+00
3.969876808795149703e+00
3.924568423043369503e+00
4.128935229074790492e+00
3.644271293670835021e+00
4.046543086594338590e+00
4.055481265393810375e+00
4.039547259762024112e+00
4.112401193248266473e+00
4.186474523466747755e+00
4.525610740532517440e+00
4.371314714015013259e+00
4.384333653791435026e+00
4.496498999130748686e+00
3.894305902773317118e+00
4.421074492245746335e+00
4.168070516660013602e+00
4.308012870652563109e+00
4.116090853927402371e+00
3.834730484765166647e+00
4.123529157202741047e+00
4.727047928775580665e+00
4.218809570446055979e+00
4.247422156226703827e+00
3.892397520448628079e+00
3.795344589535633695e+00
4.240745841748225331e+00
4.306174416159413987e+00
4.397267738331299469e+00
3.872685136057700372e+00
4.130288981129496051e+00
3.767817467966665390e+00
4.347734932659615303e+00
4.266424411513447978e+00
4.277701974837202492e+00
4.292659581489296272e+00
3.842938134862063926e+00
3.691568361375453300e+00
4.040849090121868770e+00
4.068041950538967555e+00
4.682152062359276279e+00
4.109085007237140097e+00
3.945198936429708869e+00
4.102567536464562181e+00
4.330457506501838694e+00
4.248841875222308495e+00
4.544153790594382514e+00
4.595458116512543434e+00
4.254048007231834738e+00
3.918856886204042045e+00
3.934546029296201120e+00
4.180597389118390517e+00
4.050449590897441610e+00
3.882224151826254577e+00
4.365650808745050071e+00
4.143160973659149704e+00
4.076420853296372826e+00
3.864004693411151603e+00
4.191951074214880002e+00
4.153936093426348286e+00
3.961405995956956527e+00
4.187407784526082644e+00
4.203136018747057889e+00
4.123895021567777874e+00
4.038302206561218632e+00
4.396039953251131394e+00
4.719955845819661100e+00
6.251783737212178060e+00
3.992674443982838550e+00
3.867466399174150027e+00
4.668999078545796877e+00
3.990332796174045793e+00
4.668377621406348155e+00
4.168385817705440033e+00
4.354386768495152715e+00
3.837699349853501474e+00
3.776373676766040965e+00
3.934025515874548962e+00
3.925871092924793082e+00
4.152786587481251956e+00
3.916553048114542079e+00
3.682878922123650867e+00
3.786638102035476017e+00
4.055736798810792187e+00
3.952600624187951439e+00
4.434610392975822712e+00
3.738413762993825884e+00
3.742374423452231813e+00
4.484914993318450449e+00
3.659542648198976345e+00
3.667624084242796290e+00
3.951088674107785970e+00
4.018647904918114300e+00
3.972405296728541035e+00
4.250441882344039080e+00
4.114190555545524930e+00
3.973160097451705841e+00
4.282785749565680256e+00
3.899045959909101189e+00
3.482874106168157180e+00
3.808161239871559189e+00
4.432426205784493867e+00
4.211026329491166287e+00
4.502125405098666100e+00
3.767376951153847298e+00
3.848480255932172245e+00
3.663629623212541819e+00
3.745365114005340335e+00
4.471913401998965476e+00
4.427351336258019465e+00
3.631562908441459125e+00
4.234660172568652570e+00
3.976758815402689606e+00
3.605446800063038637e+00
4.055044927263718790e+00
4.125255711159157457e+00
3.976724381378717421e+00
4.162689232957101026e+00
4.034086288554616040e+00
4.521950176258823895e+00
4.297288903117049585e+00
3.866579113703579207e+00
4.105798880726426958e+00
3.983694353253535159e+00
4.155448054024869720e+00
3.905326158084462485e+00
4.220142906907101477e+00
4.205304077664876239e+00
4.121749506591806167e+00
4.153064538958342489e+00
4.207456628526749398e+00
4.094859657030035294e+00
4.568194048698870802e+00
4.195815384427858952e+00
3.905704426474014390e+00
4.077293670572144535e+00
3.976962668773631915e+00
3.810099697460789692e+00
4.015162498190179896e+00
3.869389193787434067e+00
3.832202092927202486e+00
4.540300811414101467e+00
4.397041855914430641e+00
4.592029040862950495e+00
3.958199896538574514e+00
3.948923792120651033e+00
4.113742630428055769e+00
4.086856137411910339e+00
4.019202392743447483e+00
4.079545422295342227e+00
3.988321574821131144e+00
3.969160907385851367e+00
4.456928718386735433e+00
4.302753072080524710e+00
4.207321560722758313e+00
4.286547348031881199e+00
4.268941744393113247e+00
3.997594627346618967e+00
4.041398427795027004e+00
4.470701374250085181e+00
3.858618652176906139e+00
4.331291314051473940e+00
4.919076912993050499e+00
4.071337116164063019e+00
4.304982692868696503e+00
3.965683701246662363e+00
4.050156781020159968e+00
4.101631938762480445e+00
3.820989411759077026e+00
4.744650795000722177e+00
4.757122801994224659e+00
4.129029433830917917e+00
4.194478665602979994e+00
4.552367024131179996e+00
4.273813310807559773e+00
4.090893365369075774e+00
4.638482391094138180e+00
4.894633478064525534e+00
4.959045149543156228e+00
4.086298250964590650e+00
4.215663703476760560e+00
3.915571923119813391e+00
3.987788308794610437e+00
4.394813794366386972e+00
4.405491243593998796e+00
4.721987774513277891e+00
3.905373233315090342e+00
4.030291895607089891e+00
4.228104671069526255e+00
3.784816258290871982e+00
3.821691071955811037e+00
4.150090892045779079e+00
4.195196615547697405e+00
4.167180153084183658e+00
4.636004624871482349e+00
4.341920085924625639e+00
4.095420644166150481e+00
4.488808988287115831e+00
4.326305850156903610e+00
4.323369339910641429e+00
3.877777501211660205e+00
3.850617220623101744e+00
4.092300589947531542e+00
4.182185953344493612e+00
3.968585464442852651e+00
4.538896365270202793e+00
3.772531191770569059e+00
3.861172768947958467e+00
4.074734301150869875e+00
3.705754435451210416e+00
4.097357643055837606e+00
4.338921378315784949e+00
4.140439420530412917e+00
4.006882661475131613e+00
4.450489823026715364e+00
4.004878275012396571e+00
4.155304625264268914e+00
5.094922069643875950e+00
4.228333839693564578e+00
3.754450658933764284e+00
4.418426787211128470e+00
3.900687033404307336e+00
4.202418788955620599e+00
3.778096978262242445e+00
4.256923378918635592e+00
3.988282540642527074e+00
4.007707346325914521e+00
4.291057187074491353e+00
4.162930355818803108e+00
3.841340975017623727e+00
4.464032869733978615e+00
3.943126876097152955e+00
3.873126475720034545e+00
3.765350679945418388e+00
4.341756974565387672e+00
3.547726360087357644e+00
4.151549803770572922e+00
3.899178918574398800e+00
3.851522611884109715e+00
4.234249595135621824e+00
4.067235699956232686e+00
3.778033138760372722e+00
3.980686587939535226e+00
4.322266039579250929e+00
4.047320836002874067e+00
3.663311190035559495e+00
3.620490130090773473e+00
3.780459215107676130e+00
3.997499331977093728e+00
4.206101634989537708e+00
4.173600086356784367e+00
4.032873729895467996e+00
3.696747781917083309e+00
4.075605385161721550e+00
4.592902953654457221e+00
4.183289568775066414e+00
3.864009533843035804e+00
3.808548206060833774e+00
4.046184914360596352e+00
3.812906629341284770e+00
4.093712027797007380e+00
4.021251178477655230e+00
4.269136502155145507e+00
4.164976850659532381e+00
4.073354301202680716e+00
3.947650604149298026e+00
4.165081037628714178e+00
4.261698107908003408e+00
3.938262769596161839e+00
3.776670588134867224e+00
4.190681828123167918e+00
4.325886778338190020e+00
3.718758539386284756e+00
4.161833657164329736e+00
4.085426157580564599e+00
4.017244791545539151e+00
4.550409578372827113e+00
4.357223858366839231e+00
4.269922427578757507e+00
4.536291437157058404e+00
4.294816505885760805e+00
4.207667403800289918e+00
4.907070769223668805e+00
3.870971448727167363e+00
4.277434970669348857e+00
4.031332690592771328e+00
4.071657613737334813e+00
3.862641885310266865e+00
4.160206744674940893e+00
4.256118131249674974e+00
4.171133173909822744e+00
4.064926516579933313e+00
3.918486964338045553e+00
3.587255061118206800e+00
3.746256525942313065e+00
3.855338363337034391e+00
4.127616765781527697e+00
4.222695610884007245e+00
3.923253565079453775e+00
4.065348159281782614e+00
3.937001630757862358e+00
3.941694185128511219e+00
4.225634830134496589e+00
4.047887748430506250e+00
3.792235110578011437e+00
3.993574291187857561e+00
4.014321692407521347e+00
4.256040254932512035e+00
4.011828856863860260e+00
4.039451512238611208e+00
4.051149000039668380e+00
4.450413493797325870e+00
4.181342746403545085e+00
4.351277124265318541e+00
4.530339703183009270e+00
4.273821693893541607e+00
4.352658300179387041e+00
4.192352092939829689e+00
4.526592483645760723e+00
4.193041041732945118e+00
4.078576282259351871e+00
4.162149046836526090e+00
3.993249123545216328e+00
4.162040595567530588e+00
3.734986564977706980e+00
3.979676505503845441e+00
3.804556212798811288e+00
3.961264840020316758e+00
3.996701531424088127e+00
3.985676368395231872e+00
3.722328894091309071e+00
3.910058450296909793e+00
4.384785082682516766e+00
4.266737378221351129e+00
4.159095420066095450e+00
4.145491919538605075e+00
4.219478002412466289e+00
4.584412111022280634e+00
4.503872498927252721e+00
4.229433954391260464e+00
4.182909331878704506e+00
4.243030592504964282e+00
3.906789843398601025e+00
3.797474868245875879e+00
4.216276194467700300e+00
4.430647419856356350e+00
3.809660812184008094e+00
4.383523882583856945e+00
4.043026892895779767e+00
4.399764502255200327e+00
4.171211135261095215e+00
3.979615571370322513e+00
3.872969102329034907e+00
3.942269517228362830e+00
4.238544314147882908e+00
3.817607340240343650e+00
4.200170196361308506e+00
4.041001118043007878e+00
4.198721245720876460e+00
3.743658087469043938e+00
4.109652917576458009e+00
4.551710565549774046e+00
4.194148251341659694e+00
3.934330444073204980e+00
4.138339940721469823e+00
3.658692235676159754e+00
3.725137316087901329e+00
4.222998616131465432e+00
4.003716696418486265e+00
3.886194187010099554e+00
3.952308843866455756e+00
4.613324729657569456e+00
3.790202036951995535e+00
3.916247367701497506e+00
4.048150199990729448e+00
3.886123260881857888e+00
3.783304654932234445e+00
4.496673799354581114e+00
4.071924511674008151e+00
4.366751989577619675e+00
4.055579599002643754e+00
4.490341371362214673e+00
4.078797870062438768e+00
3.736450864618138024e+00
[truncated: 4,003 more rows]
