# Supplementary material for: Atomistic simulations of the Escherichia coli ribosome provide selection criteria for translationally active substrates
Source: Nat Chem. 2023 Jun 12;15(7):913–21. doi: 10.1038/s41557-023-01226-w (PMC10322701; doi:10.1038/s41557-023-01226-w)
Supplement: Source Data Extended Data Fig. 6 — Data in CSV format for the trajectory plots in Extended Data Fig. 6; each trial and each monomer’s data are in a separate CSV file, named accordingly. [file 41557_2023_1226_MOESM8_ESM.zip › Watson_SourceData_ExtDataFig6_fMet_mon3_trial1.csv]

4.114147742360396265e+00
5.754854196154618684e+00
6.377624309178480999e+00
5.888497432478327909e+00
4.478512162751029813e+00
4.759030360914032975e+00
5.598164105194579854e+00
5.777046062234948209e+00
5.507225877421113580e+00
6.475365892773043974e+00
6.567520009711646622e+00
5.093301699088924828e+00
5.926784649413412431e+00
5.979715046686259861e+00
5.795634368522263102e+00
5.738949490225566663e+00
5.934828193723043377e+00
6.029466363717767230e+00
4.068877966454214956e+00
4.097805239790027088e+00
3.857109376567450010e+00
3.516830026886617944e+00
3.542778827316689583e+00
3.671869457392737512e+00
3.612760122573090538e+00
3.736853558974071454e+00
3.977367370587668205e+00
3.892578004395053526e+00
3.888852729632089389e+00
3.964861752499916125e+00
3.430616416316596418e+00
3.580765888876127789e+00
3.608074737037506363e+00
4.348075480418678751e+00
3.854273953941890429e+00
3.684981673884715203e+00
3.916358490193461162e+00
4.025377831630546410e+00
4.112192414119751227e+00
3.834425408525623080e+00
4.014756443878793490e+00
3.741282745670726939e+00
4.109255766453148162e+00
3.951885640941557032e+00
4.209068327961968947e+00
4.211002786101374795e+00
4.207741266552339710e+00
4.123561885238368419e+00
4.358542329767139734e+00
3.921541487159774686e+00
3.939794439245497326e+00
4.203438480078456330e+00
4.141280840766373039e+00
4.046835366991074601e+00
4.531494678996457637e+00
4.382888213766125141e+00
4.051164932258745743e+00
3.896391967016445523e+00
4.004284484298501035e+00
4.184080266100754564e+00
3.979503780303426552e+00
3.970214906442141700e+00
3.830777750904081014e+00
3.698996805007181088e+00
3.920762249406175126e+00
3.923984306803446565e+00
4.077701394058236062e+00
3.801463109764937620e+00
3.786365615493747505e+00
3.871274668719807188e+00
3.828981236448888659e+00
4.172177805985421095e+00
3.670609033685574563e+00
3.947042320639071900e+00
3.796398450561476512e+00
3.868793757217146911e+00
3.809766243454988821e+00
3.786920828444681586e+00
4.050764484906355101e+00
3.760285779287192653e+00
3.661496297199473116e+00
3.955089252160670199e+00
4.210822189879671384e+00
3.857363978827418993e+00
3.808840964980147348e+00
3.911890828527955666e+00
3.857424475260180952e+00
3.918876294720239795e+00
4.335538101070882000e+00
4.090823249471908341e+00
4.164911151402525213e+00
4.000975395760987929e+00
4.055318553941298809e+00
4.032701077348713525e+00
3.546693613749725582e+00
3.410740212755444922e+00
3.772258002072007343e+00
3.762059030570311435e+00
3.694679174050023551e+00
3.601845113186678660e+00
3.697065329180900140e+00
3.935746781431056718e+00
4.103758511411868426e+00
3.629281713548448973e+00
3.967422420216005552e+00
4.190331172523960035e+00
3.902600339863876666e+00
3.815657917067439175e+00
3.470664701128923113e+00
4.026537847520373248e+00
3.936449178000221760e+00
4.203684637330676210e+00
3.854532199055250796e+00
3.968605605969649730e+00
3.938564654005833887e+00
3.862971810852220855e+00
3.590292008874681251e+00
3.977014996543426051e+00
3.764162012559813864e+00
3.633437755650073431e+00
3.653995646251364970e+00
3.609416311034463476e+00
3.833723168357421329e+00
3.893518408273119569e+00
4.204567777286666974e+00
3.992281133910503765e+00
3.871156764413199003e+00
3.484962910013996940e+00
4.064671414413215444e+00
3.942111206865420048e+00
4.264602590975992591e+00
3.839624028853290127e+00
3.774915946773997000e+00
3.247680912243600115e+00
3.813335605410126394e+00
4.084870314661502633e+00
3.468337946049178111e+00
3.702036342989031503e+00
3.939804733492177746e+00
3.926277398323461565e+00
4.127388304051121892e+00
3.987262398898793414e+00
3.958664798450904243e+00
4.832472651256357388e+00
3.718707724346102861e+00
3.925611688738569249e+00
4.067126461850146590e+00
4.304010108318804484e+00
3.746119592534608689e+00
3.433688483032385719e+00
3.288070390590035696e+00
3.436005639883201290e+00
3.884336932721737856e+00
3.919244324511407029e+00
4.489032975521248581e+00
4.186358242469645496e+00
4.010020773459853416e+00
3.458755014169423436e+00
3.785546238223430837e+00
3.636678155225146813e+00
3.788208999927905385e+00
3.288605501414031629e+00
3.513079126088958670e+00
3.746897000094628005e+00
3.676112718160565507e+00
4.016465750865054751e+00
3.452073800405215831e+00
3.686255831059812582e+00
3.785577382522379963e+00
3.937374623403897544e+00
4.003550971051598850e+00
4.163930278488358283e+00
4.057941706174466923e+00
3.736915908941794040e+00
4.043367298543568467e+00
3.732697913867216943e+00
4.166989884599529681e+00
3.864908768778605008e+00
4.343999726633709813e+00
3.704147904418330306e+00
3.889371155399568458e+00
3.323603401457062123e+00
3.357422729005105744e+00
3.609050666768429672e+00
3.487255483371433318e+00
3.484586383105324980e+00
3.783335295543206023e+00
3.879729970159193186e+00
3.203455202192607043e+00
3.401535487149080161e+00
3.528702581876483002e+00
3.815269111954394443e+00
3.743458888575011301e+00
4.037634225436091739e+00
3.832969753172033034e+00
3.487015436434537818e+00
4.176691472823899964e+00
4.070326269770835559e+00
3.845241521414723529e+00
4.147701371875343490e+00
4.354180297116772458e+00
3.999710580084625100e+00
3.875168047548201322e+00
3.621878077154863540e+00
3.903210696003188929e+00
3.569621434125240356e+00
3.513564694382678599e+00
3.769420160820665888e+00
3.628719584046166791e+00
3.780480266506674791e+00
3.977189051950780208e+00
3.687324176654123598e+00
3.809661817252056881e+00
3.660114808082803428e+00
3.994151658657564941e+00
4.066285918529702670e+00
3.827992308206143335e+00
3.884199220994434931e+00
3.873487009727922370e+00
3.747092119432719581e+00
3.560202861268435992e+00
4.203378358600323494e+00
4.059968636069386960e+00
3.984980288668928505e+00
4.180243753774207427e+00
4.297657016176724909e+00
4.872937205087076507e+00
4.876241704331166993e+00
4.631396456871499367e+00
4.485037586938362963e+00
4.080769406546822964e+00
4.327017834196252188e+00
3.650384859799089110e+00
4.548707963137983867e+00
3.506515345857884380e+00
3.589613518035131179e+00
3.690812316211838695e+00
4.019946330709738724e+00
3.896959331703760299e+00
3.943355901699701960e+00
4.019060064833295698e+00
4.195641865457902853e+00
4.000899831947516638e+00
4.169360647039050960e+00
4.186901268531672216e+00
4.312309556638152408e+00
3.820436312254261058e+00
4.172075636214294114e+00
4.138456192465469030e+00
4.083274045032742272e+00
4.189469106248112418e+00
4.318359007807163863e+00
3.910798765690755907e+00
3.681859127267405274e+00
4.283591563944370684e+00
3.831808745399880145e+00
3.981977980178200482e+00
4.019461016947493803e+00
3.784271858898830221e+00
3.714261432657271378e+00
3.983105251252640144e+00
3.453603248520749958e+00
3.613562240454744501e+00
3.336112161855620428e+00
3.531996909598711820e+00
3.689382294609927726e+00
3.849067724632487142e+00
4.004775578615412890e+00
4.087791955505027275e+00
3.395704650542890057e+00
3.688263654912579792e+00
3.810415936688406280e+00
3.915690101659409894e+00
4.073841466389021448e+00
3.794519162657231881e+00
3.654390813307018870e+00
3.729445136406386752e+00
4.141476566887635435e+00
3.922594054905844008e+00
3.998366440642735498e+00
4.025142701067280449e+00
3.911510833941500120e+00
3.911606982197668003e+00
3.779855121672226037e+00
4.238668672931598991e+00
3.957963981989334634e+00
4.383293537924158656e+00
3.857999328018807184e+00
3.898485806880547244e+00
4.051224920185247491e+00
4.050463540897982107e+00
4.056636087820741920e+00
3.838329862058851294e+00
3.885827756066369876e+00
3.829556270080234803e+00
4.179650184127618573e+00
4.192671752826880649e+00
3.827342987846585221e+00
3.878179349408949150e+00
4.069502187207994837e+00
3.851852792774954626e+00
3.974949071234754161e+00
3.622293362586082033e+00
3.658246654411000609e+00
4.227491950979175961e+00
3.953513143292651133e+00
3.520128175540520932e+00
4.146518481970263181e+00
4.376470316972685737e+00
3.549337677892269394e+00
3.734376905888299181e+00
3.453801772718758656e+00
4.053261123119919596e+00
3.377669469153035120e+00
3.412698984271183011e+00
3.590819742671689241e+00
3.760343107085150738e+00
4.363701502723967174e+00
3.584085502484184005e+00
4.173484605785218626e+00
4.274880268294474206e+00
4.619404861846549970e+00
4.440172045849597460e+00
3.994707512004222583e+00
3.896212894678657612e+00
3.892656323359292792e+00
3.855387481526354687e+00
3.953633059538993688e+00
4.190602437628042409e+00
3.819037350314636203e+00
4.098788737665827853e+00
3.744529087606157880e+00
3.913022732588395058e+00
3.649525434351696074e+00
4.064704889871604720e+00
3.747558975455118180e+00
3.920027319843581992e+00
3.527768448413029834e+00
3.587538027878654390e+00
3.927946239447163812e+00
3.471527080868748172e+00
3.575114423774174544e+00
3.689146938539319631e+00
3.900405523016693188e+00
3.445977638860219905e+00
3.718875561166679056e+00
3.978715622368566684e+00
4.042001256145531407e+00
4.236000577193128613e+00
4.138157367399269759e+00
3.689274753884057567e+00
3.464605165851726287e+00
3.945149458973542078e+00
4.022554379771836608e+00
3.941127559358247101e+00
3.885121099556242186e+00
3.873895969354268498e+00
3.736400934018286879e+00
3.754078062178078046e+00
3.664567682980979679e+00
4.140598591667447259e+00
3.958705401824520020e+00
3.591578635971595101e+00
4.085336003600214205e+00
3.686676728443061268e+00
4.026260311798303348e+00
3.817513832328101930e+00
4.219814100498123111e+00
3.902714659530878372e+00
4.100597856579742739e+00
3.677809386499494959e+00
4.208717886774993033e+00
4.109308179674068917e+00
4.159162879136292901e+00
3.988510692950261838e+00
4.515151538109384965e+00
4.152686722200653158e+00
3.746123497716699280e+00
3.853921654444787404e+00
3.701794212936219797e+00
4.172502615440087936e+00
3.967862990147932756e+00
4.375175102811376782e+00
4.185155055192013585e+00
4.322093764268990057e+00
4.163657337568260175e+00
3.700550849991922409e+00
4.678471537075342468e+00
4.241462419992909183e+00
3.899664556554194750e+00
4.224456002515873720e+00
4.129219792272305511e+00
4.269315648466938562e+00
4.275032809060699712e+00
3.798900550807049026e+00
4.222967373014959946e+00
4.233729457375646099e+00
4.331374927799590324e+00
4.488453420397160443e+00
4.429423874864568234e+00
4.547748471894405675e+00
4.432992758963735902e+00
4.119495695473404773e+00
4.680408395510493591e+00
3.918947250942285354e+00
3.929457115209522122e+00
4.102119091511076121e+00
3.952090994603440599e+00
4.124095542328849007e+00
4.390084114350023548e+00
4.118496806966191137e+00
4.177035171349763765e+00
3.993027071776367620e+00
4.193836997213128193e+00
3.863402432423269417e+00
3.903852227004965147e+00
4.113304824825157802e+00
4.025439826966357160e+00
3.824701443187715988e+00
3.619775946357140395e+00
3.630950289445602941e+00
4.079038646809014956e+00
4.457964462927312965e+00
3.751524361653669093e+00
3.499797497473118302e+00
3.613116083308135273e+00
3.907303106715886987e+00
3.737190936160724064e+00
3.749516393503633083e+00
3.680215874424777045e+00
4.230904523837568654e+00
4.270434637634057395e+00
4.429404597760779438e+00
3.884225225774393220e+00
3.750667409493007920e+00
3.953745016050051131e+00
4.243221988544370937e+00
4.405287850742227285e+00
3.753892081140774106e+00
3.885933460824632313e+00
3.712044890113695317e+00
4.088044616265927189e+00
4.026076306572380581e+00
3.938852466599966906e+00
4.117351013329090037e+00
3.917645786830548982e+00
4.050461939286803315e+00
4.555604422963011935e+00
4.038705683793512691e+00
4.370149784118393832e+00
3.995191178766530626e+00
4.400625297721874496e+00
4.098624780499880771e+00
4.114977772322632177e+00
4.153690924812448060e+00
4.227186083650654957e+00
4.756986766192643046e+00
4.340682811111199690e+00
4.894334040251975715e+00
4.093329571916287435e+00
4.714042507083391342e+00
3.785679869890414828e+00
4.369617762647739490e+00
4.453162435860324564e+00
3.915575606541294995e+00
4.421725362512030522e+00
4.028396834634100365e+00
4.389720622342518475e+00
3.990029371229347088e+00
3.897157069737406498e+00
4.095210460853569323e+00
4.058318861217133922e+00
4.240600497504896538e+00
4.336707333708539558e+00
5.087776344021843755e+00
3.991069843234957837e+00
4.074020752573583870e+00
4.597436954176687074e+00
4.247527557357639871e+00
4.130702196053514186e+00
4.816218751403255283e+00
4.875046696976709448e+00
4.438610942853386199e+00
5.135217263060605219e+00
4.159847120763063621e+00
4.236477478780540373e+00
4.187912603923261479e+00
4.348905871539476387e+00
3.265529272866039889e+00
4.026455442403954699e+00
3.936166660938367645e+00
4.655345496544230244e+00
4.242783439400895418e+00
4.224802509055447075e+00
4.149000815614626525e+00
4.279153488337008149e+00
4.734313947948548318e+00
4.488830516568087958e+00
4.835908965075286225e+00
4.373824726288747300e+00
4.267460937949202560e+00
4.174460244558706457e+00
4.264201299364688502e+00
4.968037617175371956e+00
4.336048941254040834e+00
4.509933414504623705e+00
3.643777229299619780e+00
4.610853800803510261e+00
4.276304857384044311e+00
3.725722173006557281e+00
4.539221388337968399e+00
5.289671191995746646e+00
4.786863840223668731e+00
4.859396538542989141e+00
4.390721142293546819e+00
4.003056919577865358e+00
4.603434973103825989e+00
4.529306616582815970e+00
4.205302586580251578e+00
3.729263847150807276e+00
4.242385289077676092e+00
4.243144379880116723e+00
4.707057542299089015e+00
4.140519320182520779e+00
4.732390075665763973e+00
4.253629679077695513e+00
4.302174908200675496e+00
4.753348600945090041e+00
4.385981062801106667e+00
4.064290700090205988e+00
4.654120395927169973e+00
4.766852583978951508e+00
4.724569909124499922e+00
3.891066271841110868e+00
4.444593280368740906e+00
4.486563397386248653e+00
4.335196839380588862e+00
4.771837246058465709e+00
5.294496638950752399e+00
3.832892673079955514e+00
5.094352358884736809e+00
4.609104635767956815e+00
4.807420921859009155e+00
5.188342390004632598e+00
4.585001020452420306e+00
4.896042621177726595e+00
4.401268837444759718e+00
4.520059870416442749e+00
5.139022892114756047e+00
4.109252863463313865e+00
3.944358099176376253e+00
4.068667276156784141e+00
4.007612727879339865e+00
3.979768763399189613e+00
4.217632863455200720e+00
3.923864514520656321e+00
4.005381561275759950e+00
4.292195617356412640e+00
4.090370892298174077e+00
4.155112344931367829e+00
4.260150144371488423e+00
4.505881620111250818e+00
5.090789083107094548e+00
3.814580829130125750e+00
4.588003631928895487e+00
4.879490631767759545e+00
4.223329980148948337e+00
4.363841479578380422e+00
3.783121094985825383e+00
4.565159995875410104e+00
4.153884983027488431e+00
3.957186175463811573e+00
4.145853986328495111e+00
4.094982737042889731e+00
3.726829747784007107e+00
4.096675239048495953e+00
3.973760608367496783e+00
4.106112207126189517e+00
3.652549311721012604e+00
4.117020549906752258e+00
3.789788242351808112e+00
3.982624530721394773e+00
4.178789649839587561e+00
3.830634954135013537e+00
4.123669808917791002e+00
4.207806727746375763e+00
4.446998064387146954e+00
4.477955846002833695e+00
4.274339634929847698e+00
5.058586580608768202e+00
4.741213172528784270e+00
4.684984085366582285e+00
3.880217075900827428e+00
4.625356622340885515e+00
4.612776165957322760e+00
4.204868398643068161e+00
3.862197814898604697e+00
3.685777254314749563e+00
3.602483664754205783e+00
4.417928961247684860e+00
4.249933416667084352e+00
4.502311009797229424e+00
4.747388635724115957e+00
4.546862193378117922e+00
5.240217165396003907e+00
4.426749449018538840e+00
5.130425950013048464e+00
4.124403498744867669e+00
5.057657397265738375e+00
3.934107473486710305e+00
4.291705581184948493e+00
4.058032943009110660e+00
4.359703196014542925e+00
3.496066745193765701e+00
4.339221647977885787e+00
4.892513889829212204e+00
4.118957715581229806e+00
4.813796641767230433e+00
4.442935248636658230e+00
4.637461917259102506e+00
4.656145946218264164e+00
4.154889993308247043e+00
4.416400438549237251e+00
4.683633356962354277e+00
4.785019085216957180e+00
4.502780060304694132e+00
5.466165310467485661e+00
4.735140825820546517e+00
4.944274058219014556e+00
4.353024768644520037e+00
4.942290335170866911e+00
4.265723778965224255e+00
4.030042671592140024e+00
4.043371552102065891e+00
4.461337227186773724e+00
4.089996830714160758e+00
3.881424979092097605e+00
5.470624788407399741e+00
4.932810023481742689e+00
3.822818209974645498e+00
4.548471532487888602e+00
5.155752597182314823e+00
5.014172940779667798e+00
4.217122008215365092e+00
4.652903397587198064e+00
4.232064999231163860e+00
4.175490992208679586e+00
3.909892918355369673e+00
4.540558927395577982e+00
3.837882676585874009e+00
4.045026269381472694e+00
4.210846981630595565e+00
3.941147466000186395e+00
4.704343959529397878e+00
3.819248969275438110e+00
3.985306768783388076e+00
4.295521503751290382e+00
3.950293828467885238e+00
3.880976944554890284e+00
3.634810214538322093e+00
3.817268222406911882e+00
4.124751537383677835e+00
3.958445238678026445e+00
4.297184693818106638e+00
4.783315523489348742e+00
5.350679297943797152e+00
3.906356802981791443e+00
4.141455292186766890e+00
3.809961098232548249e+00
3.911462790240898713e+00
4.208655064871000384e+00
4.243810712356243187e+00
4.364222539280263824e+00
3.987863261833607620e+00
4.059974328435020041e+00
4.213195383553181905e+00
3.857131137525317666e+00
4.098284090326124840e+00
3.997766027978082892e+00
4.262362865129137646e+00
4.062347333364675350e+00
4.112609506546051286e+00
4.223079105764578678e+00
4.104372041154195294e+00
3.946769872783457700e+00
4.054739869242928840e+00
4.288689380536508722e+00
4.133301036398225214e+00
3.971588967018457872e+00
4.587767988237211547e+00
4.087361571406912475e+00
4.445568807402917599e+00
4.006131507232630895e+00
4.626923937903431927e+00
4.094182800778731313e+00
4.774943177492032120e+00
4.049289416766313821e+00
3.828012575228500580e+00
4.510972637271422059e+00
5.738163488087519859e+00
5.596916752420752594e+00
3.968274917104494648e+00
4.608108399814613954e+00
4.479972700239329697e+00
4.417763463235932164e+00
4.424339207168999977e+00
6.010610226889155250e+00
4.722752463404941814e+00
4.007092607376643301e+00
5.559709676604511763e+00
4.286212275012164952e+00
4.013247084894053351e+00
4.333711348459303281e+00
4.172491336930184147e+00
4.585529277356061861e+00
4.061371383255628409e+00
4.061562965580178819e+00
4.124482867029594324e+00
4.674920238978702791e+00
4.672572702531831546e+00
3.908000198833039729e+00
4.341959528245507904e+00
4.360642739796777967e+00
4.040122093964473748e+00
4.175806629473948206e+00
4.737435906221067583e+00
4.190903208582811956e+00
4.065051863739420845e+00
3.944450905348666048e+00
4.619949869787567387e+00
3.903997234926792625e+00
4.078200555614492906e+00
4.016951486772915914e+00
5.119094506059576943e+00
4.767065188887024796e+00
5.193207254180478571e+00
5.533533349331205109e+00
5.287943139624539768e+00
5.559829146059041882e+00
5.751692533113816452e+00
6.026825750725649300e+00
4.742573469361301974e+00
3.731026636988785672e+00
4.198247893263530983e+00
4.377367612951469589e+00
4.082573152913077763e+00
4.425027772449352526e+00
4.305057909568555274e+00
4.067048529343924912e+00
4.696019263933176369e+00
3.854986923366892970e+00
4.656578678359979406e+00
4.646029967407984351e+00
5.023426120940746920e+00
4.221272252030450645e+00
5.650113257954147095e+00
4.836098295320827134e+00
6.560151619095704767e+00
5.533696076154745569e+00
5.829899236409833208e+00
5.674362307019819696e+00
5.821701395393747980e+00
5.414443440781802508e+00
5.211313103427570148e+00
4.777512295323238511e+00
4.054812503820881986e+00
4.684649911126168575e+00
4.894553300622164649e+00
5.075345843057990969e+00
5.232375008365851343e+00
4.064072196716735696e+00
4.307824103211261857e+00
4.452173845150908527e+00
4.477917576558275492e+00
4.380765790961021366e+00
4.366298088879071670e+00
4.594943299102810741e+00
4.494432515297643427e+00
4.251187735117412991e+00
5.096550621614428067e+00
4.958843460961260163e+00
5.194808857207530828e+00
4.976419873745805411e+00
4.838582636939685599e+00
4.636053644216845626e+00
5.473368941921539665e+00
4.649169895663924912e+00
4.903100506189246310e+00
4.478200336586508179e+00
5.070868664236231282e+00
4.930011133024509107e+00
4.996243680137260945e+00
4.820143604952918714e+00
4.200311765579058942e+00
4.650463536653196783e+00
4.358479387702169028e+00
4.254033228199761929e+00
4.160729088261582831e+00
4.346174378013623496e+00
4.701613116167851381e+00
5.095746924609054318e+00
4.127571312993620900e+00
4.664664844976551095e+00
4.443828927447019517e+00
4.357890710152934055e+00
4.170324118665663882e+00
4.191164964318777386e+00
4.201417470551776390e+00
4.552187958833449066e+00
4.170256221595907142e+00
4.602031869718001822e+00
4.039537470182612999e+00
3.736259718347555214e+00
4.467089609651956117e+00
4.566155730169174198e+00
4.084974763281645771e+00
4.354587691146886819e+00
4.623081758255812801e+00
4.208233754574331797e+00
4.741777319826025128e+00
4.056581804975070149e+00
4.823970990642338030e+00
4.102589028263209592e+00
4.396029106515008777e+00
4.614868142135237328e+00
4.084629968113913989e+00
4.298820728029743243e+00
4.378354915263266811e+00
3.916291182498651047e+00
4.377900495943170434e+00
4.344430870180969961e+00
4.608971172765722102e+00
4.307769380848434082e+00
4.107007646014599445e+00
4.813650903087553168e+00
4.498309470113078135e+00
4.854379062184486671e+00
4.930872932830220989e+00
4.837889058856770674e+00
5.044939025183031056e+00
4.821513074508513519e+00
5.064459759758390689e+00
4.108076273060928152e+00
4.187001529293170599e+00
4.412344325933694300e+00
4.484816881160400115e+00
3.955666333376656407e+00
4.523319730107438374e+00
4.246847893365230497e+00
4.185860358532404568e+00
4.538855087369502606e+00
4.483225409609781664e+00
4.337817121633125161e+00
4.393974856044066790e+00
4.041460584749889229e+00
4.226644820405190295e+00
4.376280867269023211e+00
4.559701422820293004e+00
4.437578571905857139e+00
4.182635676552208359e+00
4.162685098190907595e+00
3.881939472066821661e+00
4.373396935937662988e+00
4.741874524209209518e+00
4.217681154084587547e+00
4.332246354473443084e+00
4.349828475369798220e+00
4.099188991341800481e+00
4.333084654345485731e+00
4.245904449592829977e+00
4.600486829297628866e+00
4.444386745900639646e+00
4.123575388190416469e+00
4.663552722668559802e+00
4.514775811953143148e+00
4.239791891947100488e+00
4.003646113170083787e+00
4.300388299482408527e+00
4.364780946422526675e+00
4.209270515379944122e+00
4.676062506262156582e+00
4.121645583069854624e+00
4.166715777503457119e+00
4.714894245113725901e+00
4.589132302736907754e+00
4.122612845183581065e+00
4.367962113926663115e+00
3.870374707439213857e+00
4.701395100821495809e+00
4.121275379285469498e+00
4.129703894608862669e+00
4.244222587844371120e+00
4.429736174680831695e+00
4.956587523256796857e+00
4.200396435355440161e+00
4.745748280766919791e+00
4.354952012810031192e+00
4.573056181599937986e+00
4.375658918030570277e+00
4.292222452134775601e+00
4.545014030977321262e+00
4.375783379189153166e+00
4.531113607845394853e+00
3.967609927757261623e+00
4.056662153693584294e+00
4.428443493023727306e+00
4.544345521829290746e+00
4.420316993327998212e+00
4.826268527405307651e+00
4.603153116653732724e+00
4.599213215156075840e+00
4.376392630607762513e+00
4.336268371686149870e+00
4.697744794080330522e+00
4.359590523654304661e+00
4.477857274167672763e+00
4.503803972490628027e+00
4.523497334511622725e+00
4.377987767582921741e+00
4.129856857467959941e+00
4.267924604672207245e+00
4.271657281733458156e+00
4.406002086476310531e+00
4.205792496715781148e+00
4.160020392153606750e+00
4.558668343121018651e+00
4.715202044912243373e+00
4.714944983477314722e+00
3.836235435609335553e+00
4.397748843357094373e+00
4.297474947522417210e+00
4.204450363830562587e+00
4.362744370889742207e+00
4.925942314974970593e+00
4.111467697267981336e+00
4.450765776083202674e+00
3.868480521797812433e+00
4.367220871202531107e+00
4.666864392850815335e+00
4.089451672629759393e+00
4.117880061045226192e+00
3.928840144307116589e+00
4.215887564341575633e+00
4.723651556637028293e+00
4.735400345592358562e+00
4.355323652768355203e+00
4.093332270906957504e+00
4.701909341318415869e+00
4.096137690293391032e+00
4.284916841816791333e+00
3.925041116581020173e+00
4.032080320199908918e+00
4.321970370559741426e+00
4.080827780055679810e+00
4.425784769184679668e+00
4.620908025863387003e+00
3.690655323384749220e+00
4.143145489626888001e+00
4.168268994094448843e+00
4.171403636789077218e+00
4.341346368307032577e+00
4.569314457566656884e+00
4.098457703709091682e+00
4.101543038322490453e+00
4.780591173291711016e+00
4.787484125225624609e+00
4.698390209383301652e+00
4.611124133006526016e+00
4.823223121343296782e+00
4.708847030801815770e+00
4.376058283446560004e+00
4.665785678926890334e+00
4.830701383726102804e+00
4.591935604893118139e+00
4.420876269286744709e+00
4.333955343518169023e+00
4.201782795856757069e+00
4.470352748381919206e+00
4.261254308563783511e+00
4.594771351162845185e+00
4.635466984780220123e+00
4.653448164459085490e+00
4.253755274372367445e+00
4.664911951291808911e+00
3.963396297260302958e+00
4.184544424840530574e+00
4.362432932673296904e+00
4.305476392977290345e+00
4.650124570696196891e+00
4.301897435458558405e+00
4.201328120819163736e+00
4.188152243995015844e+00
4.292142302278765698e+00
4.216979141237936268e+00
4.806885726402559733e+00
4.243559222116410901e+00
4.305425565030080115e+00
4.284788785131980582e+00
5.104808618204557114e+00
4.267192108789342520e+00
4.551326220001710610e+00
4.422084150838585082e+00
4.361886837264014716e+00
4.465906441086737289e+00
4.619648150954519750e+00
4.730570332552832546e+00
4.717015670612769718e+00
4.542806549981934339e+00
4.709223458734131285e+00
4.564319378717316411e+00
4.784300604310480765e+00
4.540346233286599364e+00
4.375657448842379615e+00
4.258707358591870218e+00
4.265254409426852966e+00
4.465805033560765303e+00
4.437065113360550761e+00
4.426651385921282156e+00
4.292685073565127851e+00
4.408339466526704165e+00
4.352548203022790219e+00
4.521007978730680499e+00
4.177663459782185562e+00
4.072285677657991876e+00
4.151700708787186223e+00
4.596799324575814083e+00
3.998949811740141858e+00
4.417607609326160478e+00
3.993937191741111281e+00
4.029108140873902677e+00
4.156624269062633381e+00
4.565640863647428382e+00
4.355707839793301339e+00
4.380204598980180108e+00
4.449429784862032555e+00
4.230412541397062576e+00
4.017617414007114363e+00
4.472266378995549907e+00
4.537271885423828088e+00
4.546081104416937357e+00
4.320596391712328455e+00
4.654865125951803684e+00
4.409785657805461057e+00
4.888219842233437085e+00
4.576126100600627744e+00
4.962330986529814858e+00
4.216576745398241677e+00
5.123488310467062767e+00
4.014944910704387304e+00
4.311362174248978718e+00
4.218107944475419480e+00
4.496494953930084471e+00
4.317673112627080201e+00
4.698383414141000358e+00
4.254623356008743862e+00
3.837354610420857348e+00
4.284378317166050998e+00
4.540979943852510026e+00
4.794643780736082661e+00
4.005418664585655542e+00
4.523335415928135816e+00
4.449587443024471511e+00
4.980829214531341087e+00
4.579567009464655669e+00
3.977632735952210563e+00
4.448517769321152393e+00
4.415695263832286166e+00
3.801767065429748182e+00
4.306372738509549158e+00
4.447692807125563697e+00
4.404213781894769753e+00
4.909737268333517868e+00
4.538703280810621798e+00
4.845991016624939363e+00
4.651522412081023461e+00
4.550325566947659439e+00
4.128554330247296456e+00
4.139255517209372570e+00
4.581803439875944406e+00
4.578553445731636806e+00
4.029795908062359544e+00
4.612647242753769028e+00
4.464573188002832538e+00
4.335328071904882563e+00
4.542551996027584416e+00
4.486812374992314112e+00
4.748058078076625499e+00
4.400866247848472135e+00
4.632921349485485507e+00
4.463499226581091328e+00
4.673145504780744197e+00
4.477049190249705823e+00
4.161085116401830319e+00
4.182042388363190533e+00
4.770528307136410184e+00
4.353548164059497516e+00
4.464182294369002157e+00
3.992762094505819537e+00
4.376072106711900389e+00
4.521433613056767165e+00
3.862435754849228076e+00
4.230652034688597851e+00
4.479934396820691056e+00
4.271553925416756492e+00
4.392577039288269702e+00
4.423147281771051098e+00
4.747435858367853534e+00
4.170740236829579395e+00
4.203517213134335684e+00
4.445694017064503178e+00
4.522423757356213159e+00
4.543914121273156859e+00
3.889912490474503493e+00
4.539617748098272898e+00
3.998164143280902305e+00
3.945373941150025932e+00
3.988874651448013786e+00
4.547555693066178684e+00
4.244160067981058937e+00
4.259169686329408400e+00
4.360655482276404982e+00
5.236918791260618988e+00
4.382381555749314650e+00
4.455585783752255224e+00
4.880298645224305787e+00
4.658915594325277354e+00
4.460582242648833962e+00
4.150919080160617725e+00
4.801883442348949593e+00
4.262190087598585642e+00
4.450547801899027434e+00
4.314350548611574077e+00
4.341983202425674371e+00
4.030414216238529690e+00
4.858665078844699003e+00
4.265046851604942013e+00
4.421351427456158945e+00
4.495039163330154075e+00
4.269174931620955959e+00
4.749298542962623770e+00
4.086535352130688636e+00
4.351673923459703275e+00
4.377908768739612988e+00
4.373057497036415775e+00
4.136502789241522038e+00
4.265226464085509761e+00
4.171431211531015926e+00
3.903241027610987679e+00
4.647959462955610022e+00
4.455001954876679271e+00
3.880168949256554090e+00
4.484876641556277299e+00
4.526647724981037513e+00
4.740907660689988923e+00
4.371101965416996471e+00
4.325605081454359180e+00
4.125574988392955333e+00
4.311347016466971382e+00
4.166793519710591198e+00
4.432139877074948942e+00
4.320480292037236936e+00
3.969255738275952350e+00
4.420822176079941102e+00
4.373054314334739345e+00
4.237706358933226447e+00
4.661869717693320148e+00
4.793859392503502015e+00
4.839183954563876178e+00
4.455780205835432106e+00
4.263071901649972517e+00
4.561691179470964030e+00
4.397578274641960938e+00
4.355950607017156528e+00
4.392696364609206761e+00
3.969781637652388895e+00
4.114043218349404007e+00
4.493782150471189674e+00
4.071031641799794265e+00
4.653791082581899552e+00
4.783522822115964246e+00
4.676207578848085689e+00
4.731934130356626689e+00
4.500273235002799410e+00
3.943796323103964774e+00
4.233835940972640266e+00
4.094041334941657340e+00
5.029220653813872843e+00
4.006568456263842393e+00
4.484199925376601392e+00
4.494830368960493594e+00
4.060694442684015470e+00
4.379982538136832027e+00
4.702159017305098665e+00
4.460557419383887279e+00
4.782566864355088931e+00
4.756711350829542440e+00
4.625412126626613052e+00
4.060293511373921582e+00
4.280916963315676504e+00
4.736463828181849856e+00
4.683342278402037095e+00
4.243262717721519195e+00
4.931487241377483954e+00
4.885079617097551896e+00
4.751039885788077122e+00
4.459512802862050762e+00
4.164461240424374822e+00
3.990006130368131121e+00
4.592108609255925344e+00
4.643672487606615107e+00
5.164755741880509454e+00
4.543336659446231884e+00
4.853033783652048960e+00
4.509822435483077818e+00
4.898693497442431877e+00
4.240739880224729141e+00
4.363882098529711762e+00
5.047577148103121303e+00
4.400875174293923386e+00
4.579638759508114276e+00
4.195244699737602723e+00
5.083642900783982732e+00
4.869262916612076886e+00
4.594691375504806885e+00
4.701064804638208194e+00
4.704987885944377446e+00
4.764793356256837420e+00
4.696974627765546195e+00
4.656274432244313921e+00
4.765421357881320041e+00
4.177289074445575956e+00
4.870996827771338467e+00
4.824260551460888280e+00
4.695651552086355984e+00
4.921531565089909854e+00
4.170459678947022297e+00
4.216598925321840774e+00
4.689940954105810356e+00
4.523264119386269932e+00
4.248686077832312336e+00
4.455169399670594998e+00
4.272193176189820640e+00
4.417421602361996769e+00
4.503906052972061147e+00
4.439953717313505521e+00
4.606202267025451214e+00
4.379772750935725156e+00
4.642755974556375342e+00
4.659836731248609532e+00
4.548374611926404576e+00
4.088225694723582215e+00
4.166803584850044651e+00
4.769580295413706317e+00
4.221697730390920889e+00
4.497711295939750720e+00
4.462728167135976420e+00
4.956671552002269721e+00
4.301132959456177574e+00
4.316848302805800230e+00
4.242025704041229694e+00
4.400412272680073400e+00
4.233422997188982961e+00
4.215216651611014775e+00
4.364222203854677851e+00
4.406544789685470143e+00
4.596712558383043934e+00
4.775749757469432311e+00
4.786289451232496717e+00
4.945317117181837752e+00
4.979088228228952140e+00
4.712686982420515314e+00
4.453639933223577430e+00
4.669978352829919466e+00
4.135605347263180853e+00
4.169415288256579366e+00
3.916382400249307505e+00
4.222303098287918388e+00
4.288042996960981235e+00
4.405682275840037576e+00
4.509953505765698090e+00
4.888662155935900699e+00
4.627545412095463107e+00
4.484833688712928534e+00
4.710654476637065713e+00
4.421584927848542179e+00
4.711879333725744523e+00
4.322062255761068172e+00
4.590405792657812789e+00
4.641852650439649786e+00
4.734031912173034762e+00
4.151293229703228782e+00
4.417850211429176888e+00
4.183790281218808360e+00
4.527386318018940869e+00
4.415195390742050918e+00
4.991235701413448744e+00
4.709747288477098337e+00
4.451013031590695057e+00
4.696510510865906873e+00
4.703880910826391037e+00
4.208098122984541334e+00
4.787107647474072358e+00
4.575047430032402218e+00
4.373858893357509103e+00
4.718352496296757792e+00
4.480439674978456743e+00
4.129485882483968417e+00
4.485966631428461859e+00
5.011311292957884689e+00
4.797992390514499661e+00
4.400169890621658197e+00
4.141159363177107977e+00
4.314377892308767670e+00
4.548287152848989656e+00
4.759097287865729164e+00
4.166226122699752565e+00
4.193986097260655299e+00
4.147887488482480123e+00
4.470909635356705714e+00
4.571535756282093743e+00
4.474582925270260247e+00
3.981318026882239014e+00
4.508442261445318344e+00
4.954112587553652247e+00
4.670237322725301787e+00
4.350338165998731910e+00
4.259814861238662154e+00
4.377191591861974374e+00
4.315574188557653734e+00
4.636025583299756114e+00
4.183919592029671009e+00
4.432715002537165105e+00
3.804744419949429801e+00
4.611464984178106796e+00
4.104660836842118243e+00
4.388603355122257632e+00
4.308183540954150459e+00
4.644313738098819755e+00
4.634845529168130085e+00
4.653211548667179009e+00
4.602615136758833714e+00
4.448399849264067285e+00
4.553328796247100740e+00
4.735237898329214268e+00
4.534602723532653812e+00
4.672925186725948699e+00
4.924367812736449856e+00
4.597829014243481005e+00
4.693643278752587022e+00
4.598379273658437683e+00
4.747754294191054214e+00
4.559790148232605311e+00
4.334474951917233199e+00
4.667953850111651093e+00
4.730004012019525916e+00
4.943680090331477928e+00
4.235235817151405513e+00
4.616137250497580169e+00
4.332149565297110705e+00
4.590508425912385171e+00
4.596208037830090021e+00
4.046917004228463455e+00
4.770634946492092965e+00
4.614159968102148568e+00
4.891729799448526705e+00
4.673145679466609081e+00
4.652519735751577734e+00
4.699072806223155041e+00
4.419455175152816828e+00
4.398240836566961853e+00
4.435425358876375235e+00
4.464132230285963843e+00
4.319117338677997964e+00
4.246676610567069687e+00
4.796927268596664184e+00
4.525887813153934403e+00
4.426716414232650720e+00
4.154965270146954381e+00
3.859832101369820467e+00
4.611678144745458674e+00
4.280779329954802037e+00
4.538816453417521934e+00
4.140041199492777046e+00
5.084340640092857910e+00
4.155881670131261529e+00
4.789696719191550045e+00
4.446923216612272967e+00
4.392961383912413531e+00
4.704831211081333286e+00
4.485488517747328707e+00
3.969232737900894925e+00
4.198208908377973003e+00
4.495862940152113296e+00
4.803579486242506746e+00
4.285272078202648771e+00
4.357180201978699152e+00
4.751807988210210887e+00
4.533720452524877764e+00
4.317498727395097546e+00
4.103927349606465214e+00
3.964663859449581995e+00
4.519254658171604433e+00
4.124701075404155759e+00
4.292813302766114170e+00
4.179094352480133168e+00
4.433918581386207869e+00
4.227343531220919104e+00
4.282810940785851450e+00
3.954827152330812723e+00
4.406235007105181012e+00
4.469696178487194693e+00
4.568794169637298452e+00
3.919788468127861414e+00
4.816521976942767402e+00
4.714694014202217787e+00
4.017284572643514018e+00
4.140392247255458180e+00
4.942901777652370043e+00
4.411177397808496714e+00
4.806729875691463150e+00
4.954652678745751437e+00
5.153967894831404273e+00
4.927846746517897003e+00
4.261432673596956100e+00
4.112819572919467426e+00
5.044254122121739847e+00
4.487697605126380829e+00
4.590974853668040367e+00
4.089374370976146977e+00
4.532463252220745531e+00
4.281838167026827513e+00
4.831564609751618278e+00
5.004296715243158999e+00
4.567083874031098389e+00
4.494121734126327539e+00
4.368930462404575721e+00
4.187414625560892389e+00
4.341574499901870610e+00
4.333248290801003932e+00
4.764669997056427242e+00
4.679298979368035738e+00
4.030309030888994393e+00
4.350920040176047721e+00
4.623833033563399475e+00
4.520657718967623140e+00
4.381470096746720166e+00
4.401372107370012721e+00
4.854250015004785368e+00
4.420407104080963379e+00
3.952988352902670144e+00
3.499072816388499874e+00
4.453352603045852121e+00
4.932524544050530757e+00
4.674158279289739149e+00
4.826035009595351255e+00
4.226515379455084265e+00
4.457156561019805174e+00
4.349334044498400331e+00
3.779887263158622446e+00
4.215421843704767468e+00
4.650599205827998794e+00
3.952941061144171986e+00
4.224276082551808642e+00
4.220531078536390979e+00
4.149482410828839285e+00
4.568092143048889220e+00
4.051978418304523544e+00
5.040466763420270446e+00
4.455078343201243740e+00
4.411688207707944898e+00
4.859729163567537924e+00
4.118842420540871352e+00
4.552356575030441554e+00
5.044155360538358224e+00
5.165718432106906732e+00
4.586528589037300208e+00
4.851303138285081751e+00
4.858384516434409939e+00
4.658656447248876731e+00
5.073662692413964947e+00
4.557855568588600192e+00
4.665693353178903102e+00
4.981127171803766629e+00
4.706759289586025297e+00
4.667038458234287646e+00
4.461041847490945678e+00
4.808074593133894403e+00
4.518300842573133025e+00
4.076240438312581205e+00
4.234591237653330786e+00
4.100976331281131593e+00
4.734658056124477987e+00
4.894289405677770155e+00
5.651138192094766310e+00
4.812233258969705219e+00
5.105995009213589064e+00
5.353569170365654273e+00
4.367475862509895279e+00
4.391392457277919270e+00
3.880977187213483059e+00
4.049845932628920231e+00
4.004628235034897621e+00
4.672677880461030497e+00
3.935547066815658024e+00
4.140778158629947470e+00
4.131182913582939875e+00
4.087415241857695669e+00
4.514355128398506167e+00
4.698764821415095660e+00
4.116789019682637552e+00
4.363685450932186072e+00
4.343002058085685846e+00
3.687575110706036607e+00
4.152783644300461319e+00
4.225371111934999035e+00
4.501873099953242807e+00
3.741568263389141613e+00
3.803293010572790234e+00
3.970514200909380786e+00
4.399640598862953667e+00
3.742605389321159493e+00
3.675105089438920114e+00
4.244885056437746051e+00
4.138686209102912628e+00
3.867409392465861906e+00
3.865604140344860440e+00
4.171694556008001875e+00
4.157876060221177283e+00
3.870625044391225344e+00
4.297713393233199675e+00
3.885396488870723086e+00
3.655023399494937486e+00
3.742087163005298756e+00
4.007741108802307828e+00
4.045213117600664710e+00
3.876817553095564417e+00
3.992481592722758155e+00
3.924066355862917632e+00
4.168334414298105806e+00
4.156576101047704697e+00
3.993318765066150355e+00
4.476151696044669670e+00
4.302215707065904837e+00
3.934441174441791311e+00
4.244262217637716716e+00
3.911059364812679462e+00
3.957685256806301677e+00
3.974958766820078981e+00
3.900907698873826490e+00
3.798968319173916974e+00
3.736788216515450678e+00
3.793541609863315678e+00
3.814474736108330877e+00
4.040289814609337782e+00
4.379406432492360501e+00
4.343399662940901962e+00
5.075099926446581478e+00
4.152685717451976011e+00
3.814301185642005709e+00
3.906043558751861600e+00
3.818283416872156444e+00
3.660902582985886333e+00
3.750812510538574784e+00
4.071363127763362399e+00
3.907006611208919011e+00
4.083754192641953829e+00
4.312034034021694495e+00
3.585043647527780486e+00
4.126843843190961536e+00
4.161702184072512800e+00
4.260284787616859248e+00
4.087378800587674554e+00
4.067843011346685245e+00
4.295987621883313068e+00
4.114675588512299420e+00
3.757914166847411419e+00
4.144800118970393576e+00
4.038965612780637038e+00
4.236529079838084577e+00
4.272250823238326056e+00
3.869480905196108544e+00
3.998659879818982521e+00
4.274432052320652708e+00
3.908561287079874713e+00
3.957125998703760583e+00
3.866165402331066314e+00
3.901541060206236367e+00
4.048472171683743071e+00
3.933932471723830204e+00
3.755306388095377201e+00
3.789624763291098208e+00
3.711305549854359231e+00
4.072600351961839671e+00
4.095113040666906734e+00
4.034742211564712022e+00
4.064629385394882277e+00
4.489235011199501635e+00
3.895456499357310420e+00
3.775986180042242957e+00
4.061753894552806443e+00
3.907290192303831233e+00
4.469291208426328765e+00
3.566525371802161892e+00
3.980123703830812154e+00
4.074568835166683556e+00
4.153567852356344403e+00
4.218462486511469045e+00
3.800614342168702198e+00
4.058380630834058422e+00
3.971426773135981136e+00
3.824703170909685923e+00
3.940198297484029499e+00
3.961142369944474328e+00
3.916872070715650356e+00
3.703467481531413696e+00
4.195469092816586532e+00
4.154634305090483259e+00
3.932246195324965665e+00
3.819866744130346436e+00
4.263783851561338878e+00
4.080979218439841461e+00
4.114164005510477118e+00
4.133959413587225740e+00
4.188447459127823791e+00
4.068532905614278938e+00
4.174906615685215705e+00
4.189311480947337962e+00
4.461973168316585081e+00
4.059655967196254878e+00
4.031713941646165367e+00
4.052813212973766177e+00
4.289248812940728683e+00
4.072724254420427847e+00
4.037441531323350929e+00
4.199215730601048691e+00
3.810901038648999872e+00
4.160239035445170153e+00
4.160236464092659681e+00
4.573663889738175392e+00
3.918825843674189180e+00
3.922855186895214619e+00
4.234091277134250930e+00
4.037635306370872534e+00
3.912155256763629296e+00
4.024175835880488883e+00
3.687194154662368550e+00
3.967362086695035206e+00
4.016281215263459714e+00
3.954560670503015185e+00
4.191932603040500638e+00
4.273842740201009072e+00
4.065621109819101520e+00
3.960518040781418225e+00
4.169787964288506288e+00
3.960593833031825550e+00
4.288900916679079245e+00
4.236204099469804696e+00
4.065490688212883619e+00
4.069574639605154864e+00
4.221701508345169884e+00
3.985159449907032858e+00
4.228576438321454134e+00
3.968917053485240043e+00
4.196593403419917934e+00
4.140111069613763739e+00
4.005610604817936071e+00
3.492292702937080939e+00
4.155171355680360001e+00
4.022848639452378805e+00
4.273945326306611392e+00
4.392019604945055278e+00
4.207359277104393058e+00
3.868564590104003109e+00
4.390870485689053915e+00
4.019796326919712115e+00
3.945275456575500161e+00
4.728166686812455666e+00
4.157920460487953385e+00
4.305625594889598950e+00
4.023961949015832928e+00
4.208697722565959864e+00
4.362859152319998657e+00
3.987697120129156225e+00
3.878980002212260469e+00
3.983066327578273391e+00
4.510299201678052761e+00
3.886320005432234659e+00
3.611605728367973445e+00
3.775567742015456751e+00
3.729257152641389794e+00
3.795133710441502384e+00
4.344298049296778430e+00
4.168010012567830103e+00
3.869346035200910805e+00
3.810173703997287387e+00
4.323346465358309132e+00
4.222768446175541257e+00
4.453790724239960142e+00
4.393818449718674302e+00
3.987575844326396446e+00
3.848089748411661404e+00
3.781907860935431298e+00
4.169622089232745132e+00
4.222794665499804978e+00
3.724599090229667731e+00
3.761440059332281649e+00
3.789101424111112948e+00
3.930975426682732810e+00
3.934116811919555090e+00
4.206013424012733815e+00
3.845416918430466957e+00
4.229522074069548943e+00
4.067357053371650544e+00
3.747137457910804326e+00
3.904249988072178823e+00
3.895482986969057038e+00
4.288039563012253197e+00
3.928835232229107355e+00
4.019234763828212209e+00
3.703513249762714565e+00
4.110737679897389363e+00
4.084499679027568497e+00
4.221851007452203319e+00
4.237745512772743695e+00
3.957403912601451967e+00
3.979802512817784521e+00
4.089564331550099574e+00
4.451485933578702259e+00
4.158429108047455358e+00
3.901838963705705154e+00
3.960285267921144214e+00
3.870384553474224276e+00
3.588072687811716843e+00
3.998029551030712447e+00
4.050908059598829603e+00
4.021313852278600720e+00
3.928968670560632148e+00
4.062888136680962603e+00
3.676082397783942746e+00
3.889687162256743491e+00
4.408538058736987786e+00
3.803035250298691050e+00
4.037350572892418832e+00
3.969184240159016941e+00
3.764922386620115802e+00
3.586124258622477967e+00
4.272942627272052540e+00
4.391338315403183756e+00
3.528675160042969328e+00
3.996026683476998631e+00
3.928073627983688088e+00
4.005415223474773967e+00
3.948363589510158089e+00
3.756602370953492365e+00
4.044407428066699062e+00
3.811558668996148036e+00
3.960827875420148914e+00
4.114749097563922042e+00
3.587195978312728517e+00
4.161844821973029518e+00
4.079135886503429731e+00
4.342649858008130082e+00
3.987945787716361323e+00
3.976776783154384987e+00
3.991431629170069328e+00
3.685822971595039466e+00
4.011652283192010060e+00
4.078851887194683279e+00
3.985345672668085371e+00
4.237440457416680850e+00
3.881446687474269019e+00
4.101926264454180071e+00
3.807112857913741877e+00
3.999822742320629843e+00
3.932080174579084986e+00
4.583913662846669901e+00
4.162784576603896447e+00
4.082124933892614216e+00
4.123953089254705162e+00
4.525674204188593563e+00
4.078561794788429395e+00
3.935380969368333481e+00
4.054499179156429101e+00
3.973460951721131007e+00
4.033893626119313680e+00
4.211390707645922049e+00
3.968095947789654243e+00
4.189025905494796476e+00
4.235805866301561196e+00
3.918607261890058258e+00
3.905722252439580711e+00
4.391954017473115535e+00
4.056857501300295432e+00
4.045979208029856444e+00
4.074310458007291302e+00
3.801923118266592017e+00
4.069304172379373696e+00
4.277450233690974990e+00
4.301286948688689549e+00
4.070325321910905458e+00
4.109513106858642573e+00
4.511905006865324808e+00
3.900411599373043714e+00
4.352900578485924932e+00
4.147379015455165074e+00
4.111314950136141455e+00
3.847486775482609200e+00
4.536855946736658929e+00
3.838599534243412936e+00
4.044274991142801312e+00
3.728640400721123793e+00
4.152057811788917085e+00
3.917862975716139839e+00
3.774552843803991031e+00
3.834155705758387711e+00
4.510492043253696792e+00
4.236998718364787919e+00
3.979570611492223353e+00
4.160561578770094471e+00
4.045378660968991014e+00
4.012382423902397299e+00
3.744447542853666544e+00
4.069756162393663779e+00
3.928563073381952098e+00
3.683277979181292405e+00
4.257956381652642897e+00
4.160346999428221615e+00
3.808333935027343742e+00
3.894621940188921716e+00
3.954961935113690874e+00
3.982484670382212766e+00
4.181799105377690395e+00
4.183245444253646639e+00
3.803019108141454829e+00
3.812094992094580359e+00
4.362271938307188179e+00
4.083931060203916275e+00
4.257775741954666238e+00
4.796326157304021898e+00
3.915378215602816958e+00
4.191316056884266672e+00
4.230330102913250734e+00
3.850759066363200311e+00
4.182209168532597943e+00
4.050138784510161294e+00
3.690584623940601272e+00
4.550252438324960735e+00
4.218488841241616605e+00
4.403868775101291710e+00
3.758395781882812869e+00
4.296535268362186244e+00
3.910412884071193140e+00
4.512017794389555192e+00
4.427997334476472702e+00
4.100768412156650555e+00
4.520312966706286240e+00
4.006620724334385208e+00
3.747222006352406876e+00
3.954621684187953790e+00
4.036646948634484922e+00
4.089424609119022058e+00
4.420338853991784056e+00
3.992975310328367389e+00
4.527498940999832300e+00
4.185243526362740774e+00
3.945133269448236835e+00
4.481194063266502603e+00
4.675070198358378448e+00
4.548049839169920006e+00
4.096289641065773424e+00
4.069188285746506040e+00
4.476692494735242001e+00
4.223351153824698834e+00
4.735484801770573071e+00
4.450412252751820397e+00
4.078502875964623797e+00
4.129209338252138650e+00
4.083915626982628666e+00
4.676762754537184819e+00
4.462631579824641648e+00
4.316895186226458847e+00
3.881488297571705104e+00
4.512836922811763074e+00
4.348596828537108827e+00
4.117016185780796533e+00
4.006551639753597627e+00
4.391355154812197625e+00
3.842039507296516554e+00
4.059320874159618953e+00
3.992291166066682440e+00
3.880210684618244699e+00
3.918055679848266859e+00
3.983412140630921527e+00
3.889416274409191576e+00
4.406975559501416839e+00
3.800102785645194547e+00
4.807695484835383226e+00
4.173703085836423909e+00
4.122784295356352935e+00
4.149129357770249271e+00
4.640250554286386553e+00
4.301095390716287881e+00
4.339649738279187652e+00
4.572506991331835913e+00
4.708054760083264512e+00
4.513926004660739899e+00
3.949177096461338188e+00
4.305259196681118006e+00
4.286199387682668061e+00
4.290799517820761189e+00
4.547022831362767192e+00
3.972009474763315673e+00
5.082406827000752081e+00
4.290479400915043762e+00
4.007258816333044926e+00
3.899837911701529158e+00
3.934147458487575300e+00
4.289510108807529143e+00
4.370617282097795098e+00
3.941340264812777772e+00
4.018753086706753130e+00
3.708811760841988825e+00
3.907545347187165508e+00
4.135107313390113504e+00
4.331454904243753568e+00
4.450309317448004620e+00
3.940543398018946597e+00
4.166088443916769357e+00
4.578618909199193787e+00
3.995942541141807691e+00
3.666554941741915208e+00
4.168730261752718214e+00
4.156727430373170051e+00
4.221613647819475013e+00
4.246807566878851858e+00
5.012151506542589452e+00
4.207314029430555102e+00
4.291402462552617258e+00
4.258941283640147901e+00
3.956677297318871744e+00
3.984673397623141433e+00
3.845853451406052947e+00
4.423517440316692806e+00
4.185229619251169098e+00
4.239368007746208811e+00
4.420375754825711212e+00
3.940543247523123682e+00
4.217404509081459807e+00
4.014402700976025251e+00
3.940816583521106864e+00
4.107081215382413220e+00
4.148451860464401619e+00
3.756045475870657846e+00
4.055329060134588381e+00
4.432306809266749248e+00
4.165620067930931647e+00
3.718333603134126086e+00
3.960025557803887875e+00
4.144809512597016798e+00
3.872675891260738190e+00
3.868929000893937431e+00
3.749396179863840217e+00
4.061908695646291534e+00
3.909155027427070994e+00
4.164554304012715313e+00
3.886813461456570806e+00
4.327689547880732235e+00
4.485665140304952558e+00
4.374315197491444707e+00
4.098640170634248570e+00
3.942676790345152504e+00
3.974603460190590631e+00
4.064257821647897728e+00
3.997175053469880446e+00
3.825560683222068104e+00
3.768859937265453208e+00
4.381282687262527453e+00
3.995974749900510048e+00
4.069425985233619869e+00
4.017481525478123316e+00
4.436691549340983087e+00
4.220647828543378388e+00
4.356888733233593491e+00
4.315416967376953572e+00
3.792857827533882453e+00
3.860216161249801825e+00
4.284872764489755959e+00
4.152548403855901071e+00
4.421286203095688983e+00
4.207158693056634924e+00
4.025145069918394825e+00
3.941763747686892749e+00
4.275312471127280745e+00
3.977891766901145321e+00
4.133810814827736380e+00
4.178035163432194388e+00
3.732301948635359246e+00
4.238701227149101136e+00
4.260474489924411579e+00
4.328158231303289583e+00
[truncated: 4,003 more rows]
