# Supplementary material for: Atomistic simulations of the Escherichia coli ribosome provide selection criteria for translationally active substrates
Source: Nat Chem. 2023 Jun 12;15(7):913–21. doi: 10.1038/s41557-023-01226-w (PMC10322701; doi:10.1038/s41557-023-01226-w)
Supplement: Source Data Extended Data Fig. 6 — Data in CSV format for the trajectory plots in Extended Data Fig. 6; each trial and each monomer’s data are in a separate CSV file, named accordingly. [file 41557_2023_1226_MOESM8_ESM.zip › Watson_SourceData_ExtDataFig6_fMet_mon6_trial3.csv]

4.882482144595520879e+00
3.991463002998445031e+00
3.210880529459797295e+00
3.459714224501897029e+00
3.971095924058072768e+00
3.260379531304320899e+00
3.706897084980901091e+00
3.691889856029894279e+00
3.596251293351804712e+00
4.253865395226639201e+00
4.764695385976830622e+00
4.136097008207539005e+00
3.933125789066401090e+00
4.254054316924412937e+00
4.581897876746700682e+00
4.237123029823616882e+00
3.718864724337945571e+00
4.487955077068304099e+00
4.569698951228727601e+00
3.723178406042084720e+00
3.544729852973257600e+00
3.724485662566963118e+00
3.884679961976414297e+00
3.669736750127474689e+00
4.084118190300136675e+00
4.290557050750808621e+00
4.039158958204447814e+00
3.991826056261970290e+00
4.035699150293078574e+00
3.859330347188591137e+00
3.888635458900701281e+00
3.631216287330288228e+00
3.671320846097987811e+00
3.899173540713045227e+00
3.518116095991456138e+00
4.004488534033985303e+00
3.482019896421494565e+00
3.824184193359085882e+00
4.096474238048436689e+00
3.506424772824729086e+00
3.824585071016314952e+00
3.723166071427549628e+00
3.455237375091757102e+00
3.790153278572891526e+00
3.758595290612817053e+00
3.793642650308878483e+00
3.430427274372477520e+00
3.795541879757258208e+00
3.813163267942474732e+00
3.888177694820143415e+00
3.601427618978541911e+00
3.658156313472509247e+00
3.411936049448633046e+00
3.616802501108157930e+00
3.794918991271499564e+00
3.441438287836133370e+00
4.000051510400810528e+00
3.696651405275551472e+00
4.150073888902326757e+00
3.606810447756558791e+00
4.534712017453786714e+00
3.534795064765908990e+00
3.369009465931245728e+00
3.661037195264026156e+00
3.438297654378681845e+00
3.713792460527717942e+00
3.963361529545215145e+00
4.094209775334875623e+00
3.864641469829126486e+00
3.976868597989123622e+00
3.966186954104809370e+00
3.990367824405986141e+00
4.004079935164238435e+00
4.022255015728887884e+00
3.445133953727198772e+00
3.537803698991794032e+00
4.451660815634263635e+00
3.819517337919313693e+00
4.313967017395814452e+00
4.189762145549503103e+00
4.581320207912245479e+00
4.340050816983604065e+00
3.743910972175808816e+00
5.890453704893127806e+00
6.339664728941093230e+00
5.717983562333613712e+00
6.356847167242155372e+00
5.972753468448277481e+00
5.682117536995168194e+00
6.423970013163504689e+00
5.930201936254089645e+00
6.240002550864669040e+00
6.278560571079540686e+00
6.808908823765309926e+00
5.868813872171947388e+00
5.968392761100107080e+00
6.223265144575585772e+00
6.059947332412123799e+00
6.109857573169962031e+00
7.325299926651223537e+00
5.837278308509755043e+00
6.603602998582029926e+00
6.162822548007852674e+00
5.403552249114023986e+00
6.867980232533150264e+00
4.692635709697212221e+00
4.864644995687363860e+00
5.001182327974362352e+00
6.219161634454218657e+00
6.160720645397113060e+00
6.148349474747949017e+00
5.992656835258104664e+00
6.360649733752471668e+00
6.399995103820253384e+00
6.466758404138790439e+00
6.314821372617463346e+00
6.053973187720441906e+00
6.047541189336435252e+00
6.080386754223303214e+00
4.422716864431526673e+00
5.889882696977250198e+00
6.092873208814924446e+00
5.821216775454638004e+00
5.856921669921400841e+00
5.811755039923226285e+00
5.747095050977456765e+00
6.061289193999533254e+00
6.091455741050002537e+00
7.440394993649628752e+00
5.253434004119779566e+00
6.735179701266284624e+00
5.145632015824975092e+00
5.606851324274029658e+00
6.205089791379816866e+00
6.168964507753838866e+00
5.857255156908293792e+00
5.570011534151667831e+00
5.443574560315624922e+00
5.420777454232146297e+00
5.930604445635950128e+00
5.824623740710336506e+00
5.510574972860280418e+00
5.398062602015635925e+00
5.758693686895669295e+00
5.916579504839871717e+00
6.350337243033244761e+00
6.354892936678259829e+00
5.644205063857193672e+00
5.985988516323412334e+00
5.909967963814191094e+00
5.970457618724569038e+00
5.568589575431759364e+00
6.237331837293149661e+00
5.840087469130855524e+00
6.383866459567087759e+00
6.627190875504020084e+00
6.143544855486089418e+00
5.886794190697570706e+00
6.010161289160786069e+00
6.433962662478135641e+00
4.890451074282219146e+00
5.552312727608315512e+00
5.816155769718947433e+00
5.888886752538906144e+00
6.071437169612098117e+00
4.896147210553012386e+00
5.813131813558068295e+00
5.826001057163777475e+00
5.579153170883886403e+00
6.063773749666268920e+00
6.337522411813655943e+00
6.331371774609331204e+00
6.297508110406083048e+00
6.434019160870880327e+00
6.496136433629821738e+00
6.131084937966507553e+00
6.370574444434026873e+00
6.167725219855576313e+00
6.228257642198840927e+00
5.872035851507672710e+00
6.156153240661659254e+00
6.179274918310201592e+00
6.138298104103792063e+00
5.839612033244376832e+00
6.380132202291804333e+00
5.708563442987282244e+00
6.543132525223098739e+00
4.626310632594154981e+00
6.089187095348276735e+00
6.627998985078620287e+00
6.129942340040646087e+00
6.458214996427209087e+00
6.067343780955869903e+00
6.094556782050005062e+00
6.164059980709329700e+00
6.132806765989792908e+00
6.236438163269415469e+00
6.878006651002973371e+00
6.594904209830032116e+00
6.211632284412483607e+00
5.852604159316277865e+00
6.198062038877286462e+00
6.239315238611959025e+00
6.423853766406319998e+00
7.387525409936187337e+00
6.110844559569597934e+00
6.392366706473159077e+00
6.498222316519860264e+00
7.245028409467729524e+00
6.588338485584357862e+00
6.597556493545959633e+00
5.924285231803938956e+00
6.096972711718138704e+00
5.909078575710639214e+00
7.362233661760879677e+00
7.348048289837134206e+00
6.725180786290194668e+00
6.298311744534573542e+00
6.041935178934808803e+00
6.961146028826678211e+00
6.359378768005444549e+00
6.249720949130515457e+00
5.970599737685894581e+00
6.128295964571053744e+00
6.185333181777533440e+00
7.353161258467531880e+00
6.486961099594894087e+00
6.168703412163757172e+00
6.043586058308970443e+00
6.600826219190579991e+00
5.756419674971509082e+00
5.841356385887089608e+00
7.141241503444699212e+00
6.229347936420239762e+00
6.157964736194156963e+00
6.837498019997337195e+00
6.175461147937880035e+00
6.032634231318616536e+00
6.107274043298386523e+00
6.401549170755188811e+00
6.345124796538677003e+00
5.994064927040644974e+00
6.888804339133251631e+00
5.713693947367687542e+00
5.362925231806627835e+00
6.213811914144055315e+00
5.592115693133989041e+00
5.649493455693275656e+00
7.304145723039802363e+00
5.386474685947999497e+00
7.163727450841544275e+00
5.844655632122062627e+00
5.767962842633052034e+00
6.388329198075012982e+00
5.781093300812078617e+00
7.320507185840816611e+00
6.148293697356619347e+00
6.670939284871877817e+00
6.054472215320886086e+00
6.198787860730942789e+00
7.252140859544329743e+00
6.360623526219260526e+00
6.421099220008375852e+00
6.332891755711589354e+00
6.568974463285860210e+00
7.156252995962566033e+00
5.924673684192880430e+00
5.832453685248273345e+00
6.277414376438169796e+00
6.381351138106029275e+00
6.161687505580290214e+00
6.989986920008935734e+00
6.277594145918910407e+00
7.289428139555380604e+00
7.187904575363942783e+00
6.984552963229547551e+00
6.416542867499780201e+00
6.759648306883269342e+00
5.880351456742698879e+00
5.859672097423587189e+00
6.512801418800652442e+00
7.070845190036738614e+00
6.357198570461514819e+00
5.872952467816411115e+00
5.752665190230521475e+00
6.661502308496814351e+00
5.574469868308421283e+00
6.739236909350434068e+00
7.057442037894899656e+00
6.158266242153193737e+00
6.727464861681247577e+00
6.493719738498725746e+00
6.410798809078110949e+00
5.828235956087108427e+00
7.014261850240465890e+00
7.089949331361715679e+00
6.136877894955345525e+00
6.898087097328913231e+00
7.658011352155056350e+00
7.239570525040610605e+00
4.760211465874633952e+00
5.410896818214583348e+00
5.857163850213233047e+00
6.426529667726290640e+00
6.579148665609242386e+00
6.531998773769005062e+00
7.271621649996182768e+00
6.765639633833275823e+00
7.646053609581043631e+00
7.167367952954067256e+00
7.016616566156276491e+00
7.282467239827217220e+00
6.240144655619734415e+00
7.200405125819169250e+00
6.605471616899515119e+00
5.502664140517600444e+00
6.366600505701670798e+00
6.320845870019087265e+00
5.123504651144514810e+00
4.756328471214948728e+00
6.898126784391018340e+00
7.199099811776296320e+00
6.055747279074606304e+00
7.040559715478200253e+00
5.668124356539866682e+00
6.087577983790032121e+00
7.366142907419709118e+00
6.477497582928934960e+00
6.333697872193807754e+00
6.709851597770580156e+00
7.198427521726416423e+00
6.601855172887257872e+00
7.023287336838421879e+00
8.484634564428100489e+00
6.776768538844959444e+00
5.854343185263040539e+00
6.963867035852346454e+00
5.664334720029905235e+00
6.548841063837647525e+00
7.116681859516996944e+00
7.066028026337584755e+00
6.174841170445951377e+00
6.509895129674593939e+00
7.018598141649397881e+00
4.705888509868110248e+00
5.188027721742389353e+00
6.949718199495011461e+00
7.591257610544092316e+00
6.687965743830544874e+00
7.463748063277745537e+00
6.386271591839934203e+00
6.293356120802743092e+00
5.937502670363064894e+00
6.557078967607523623e+00
5.646148841927344009e+00
6.076860305098532145e+00
7.612988925956437392e+00
6.327477358865931656e+00
6.364161626358312951e+00
5.684126176344228121e+00
5.589320790875551559e+00
5.511197544058726194e+00
7.075273564130545978e+00
7.120943915155584669e+00
7.146816757058606306e+00
6.865371198353177107e+00
7.419327610752284308e+00
7.639677296036137655e+00
6.862746623507121058e+00
7.149986293861973152e+00
7.402172518754065678e+00
7.190983179264232916e+00
7.053385586587650025e+00
6.432269340738627328e+00
7.534601778281355244e+00
7.177759277237547586e+00
7.770822673446692974e+00
7.065301250427880930e+00
6.997833416472964529e+00
6.930965945972800135e+00
7.451084423094586739e+00
7.324208663871963232e+00
7.020349789744951607e+00
7.311461159778295027e+00
7.015686305597063743e+00
6.065105614110094301e+00
6.767622412128893039e+00
7.337773990204776275e+00
7.192719096303665793e+00
6.356713072933202646e+00
6.623675490978270908e+00
7.239057489552902958e+00
6.470965134494247373e+00
6.192157941987084691e+00
7.652737269966999989e+00
7.629434594444511220e+00
6.534389313740799565e+00
7.433167193164493369e+00
8.277640489365278853e+00
7.713958688624755311e+00
7.336599203091130228e+00
7.452731696122731897e+00
7.015545735259244076e+00
7.353587561827270136e+00
7.326311564506865714e+00
8.585852384303864326e+00
7.689378474182647416e+00
7.482008807653474314e+00
7.622495599352896001e+00
7.467439598143114310e+00
7.830737892473275785e+00
7.749568481868169378e+00
7.211398746081026268e+00
7.457802958289506456e+00
7.616312717852014913e+00
7.681633311430158706e+00
7.602677031671380092e+00
7.207563127899211608e+00
6.800915222558104212e+00
7.214392983159443773e+00
7.617405232063845233e+00
7.057313288480541402e+00
7.064673855392888058e+00
7.396671257505722963e+00
7.298792596723000514e+00
7.322712584500786548e+00
6.630562277455265274e+00
6.782174194055205163e+00
7.260561820667126298e+00
6.305516305819746314e+00
6.136169281040470658e+00
7.110937642089478317e+00
6.612129369178177285e+00
7.302315438813767656e+00
7.644708062514548708e+00
7.401682406940837566e+00
6.283072080727400532e+00
7.150552109619965790e+00
6.943784101258780872e+00
7.175880075376147360e+00
7.488059871983027804e+00
7.019780871530815425e+00
6.366304977121045816e+00
7.318208455437917870e+00
7.300507758225459831e+00
6.898192590971873983e+00
7.330970763397616885e+00
7.177396270849373039e+00
6.714018509151079783e+00
6.324416444679513916e+00
7.585720133532542597e+00
6.092164699627694802e+00
7.377746418149898844e+00
7.050092436189604683e+00
7.110292751597447669e+00
6.913882515986720989e+00
7.169916518003626393e+00
7.224919155474936794e+00
7.343230940272353457e+00
6.762644545910159621e+00
4.986414680223441032e+00
8.165808408577580835e+00
7.041198521059198967e+00
7.050312525752707060e+00
7.523318472818012914e+00
7.360985811148520241e+00
8.097933386260733002e+00
7.165177543564772655e+00
7.368590764885397881e+00
8.303426650489578620e+00
7.422069229969277870e+00
7.559625108912705116e+00
7.142207707381388104e+00
7.624188308416841586e+00
7.401506611630376042e+00
7.737273446606617533e+00
7.122146211591657838e+00
7.244437357981981407e+00
7.737768643557108028e+00
7.227652898697110473e+00
7.024732441496938762e+00
7.470639091022365008e+00
7.460417538814621885e+00
6.892762786929491625e+00
6.907258641217024930e+00
7.092566576460751726e+00
7.021348465559425378e+00
6.703565872963100247e+00
7.069901977662677695e+00
7.072665121323781001e+00
7.289088449939554515e+00
6.015497796276875420e+00
7.391550364357094338e+00
6.446254258216073119e+00
7.025459033756377814e+00
5.637959192316321477e+00
5.866948622614482467e+00
6.182798191667179921e+00
7.150523985225339274e+00
7.364666334620846300e+00
7.207675836857526441e+00
7.193258332830008150e+00
7.283884052938541132e+00
7.034624275537517235e+00
7.116816018760415474e+00
7.033884184299886044e+00
6.200976279244217793e+00
6.836780501906710050e+00
6.905704155066663574e+00
7.035770568532845104e+00
7.095640724728653481e+00
7.117283625654849288e+00
6.004086822814283408e+00
7.259828554800145106e+00
7.156569223180484052e+00
6.834243552396180199e+00
7.263172287495103241e+00
7.154637137568800931e+00
7.311401480101334727e+00
7.313243128078166677e+00
7.589002230314076058e+00
6.799508160744363927e+00
6.136476700906104753e+00
5.963328289079720790e+00
6.306986842852114528e+00
5.194781811345872136e+00
7.225577390800607347e+00
5.279124305178499732e+00
6.075108071578725344e+00
5.698021632521631297e+00
6.338338854070377337e+00
6.546605188258867614e+00
6.522575356078558428e+00
7.165106758129756059e+00
6.294218714851451679e+00
6.811893400005573085e+00
7.083147436741612069e+00
5.777384921564591380e+00
6.675939424506603714e+00
6.775001675011624869e+00
6.618292813686019294e+00
5.677220842519973942e+00
6.284091706356846885e+00
6.134603871087542792e+00
5.636826550199175223e+00
6.579420718417018143e+00
6.838960949717634463e+00
7.009000352633816711e+00
7.249499014871161329e+00
6.599011924493879633e+00
6.472977388943742305e+00
6.074998589485794298e+00
6.715463560299022916e+00
6.736616661842987241e+00
6.700159081932284266e+00
6.167143693517731506e+00
6.812367622934188738e+00
8.119528975941138427e+00
7.017750243282117495e+00
6.939613506608083071e+00
6.327108924181870542e+00
7.159941703797454871e+00
6.912546781951669495e+00
7.216523552324788149e+00
6.739604942683863342e+00
7.169337722355018094e+00
6.770643825257663728e+00
7.305276997422903484e+00
7.138191800008101495e+00
6.249850417929662783e+00
7.358732463072518826e+00
7.565868997371324234e+00
5.702283296416953640e+00
7.407494918058535660e+00
7.315722452771479034e+00
6.961588021521630587e+00
6.811472270341760726e+00
7.106788852165914605e+00
7.650901973711852655e+00
7.670021265135910760e+00
7.054050677721904528e+00
6.478682155115292218e+00
6.785371466105511118e+00
7.242754358530842929e+00
7.253882972324515954e+00
7.320356907874501218e+00
6.081473556259216373e+00
7.568505501184524142e+00
6.331195032753708318e+00
5.465881668535549132e+00
6.572981286900557052e+00
6.995481008310716398e+00
6.552261453540470626e+00
7.800796781755535925e+00
7.252955592337838375e+00
5.561300581041960456e+00
4.759603995785639086e+00
6.962462480991415070e+00
6.974406361861164250e+00
7.411930539008901420e+00
6.873130237133536546e+00
7.019464762076711217e+00
7.093376051116149661e+00
7.129955153621976294e+00
7.334229230768526619e+00
6.997926744901952212e+00
7.058181069451665124e+00
7.415404666209840734e+00
7.097441001602838639e+00
6.887913821506747247e+00
7.303467314070582361e+00
6.945377025693307615e+00
6.991150463107019597e+00
7.117716403568679517e+00
6.594067330819465944e+00
6.567771833774862955e+00
6.849621640880990014e+00
7.470816845156631025e+00
7.142091673210352099e+00
6.548680388819407838e+00
5.281186387635408153e+00
5.507294665574083758e+00
7.603448792982093529e+00
7.301212236938325439e+00
7.549664506249256668e+00
6.890870585074109655e+00
7.382610314055530587e+00
6.983768509267093805e+00
7.330878681508064432e+00
7.069420787157595143e+00
6.971162072183855862e+00
7.546597611240442482e+00
5.413309279525680751e+00
7.449322289075946735e+00
7.340247464802160948e+00
5.427961135189839581e+00
7.692221118483711706e+00
4.402814059796374302e+00
5.547267862755545842e+00
4.568546359922326161e+00
4.631887029063015859e+00
3.994597537423059119e+00
7.283052455763799671e+00
6.627995620067024696e+00
7.503727993582551825e+00
7.154838489983551320e+00
3.982598586881914926e+00
4.983597638705491661e+00
4.102017882667590598e+00
4.711148744817889700e+00
4.492142408089081940e+00
4.601550269147130834e+00
4.863597641338165189e+00
4.593241249932082937e+00
4.708757903095948549e+00
4.817680134848892237e+00
5.090535182750006271e+00
4.907782370800229721e+00
4.643721870336623425e+00
4.132791179390576275e+00
4.389477090222790423e+00
4.510501842322776511e+00
4.614677656097357250e+00
5.196170616258949160e+00
5.127271577608157216e+00
4.616980983135805516e+00
4.366639710891832671e+00
4.455415934464514116e+00
4.722922922819288161e+00
4.797695740708033618e+00
4.109267518514142736e+00
4.839919976454170047e+00
4.580756614717469866e+00
4.803224186718340505e+00
4.900109069847427001e+00
4.640963495378838566e+00
4.867035071589057793e+00
4.502771648658310255e+00
4.901736297480295157e+00
4.290414245696748452e+00
4.533748995728281272e+00
4.299442079857134225e+00
4.720151086449305033e+00
4.456854124306065756e+00
4.542618303280343994e+00
5.327274551119184132e+00
5.224701292902264704e+00
4.599377744829708625e+00
4.882694160261324079e+00
4.589388695811832619e+00
4.409351203667040586e+00
4.506668860570354873e+00
4.652192985463142527e+00
5.100253314526808524e+00
4.349903547627158140e+00
4.439384965835760255e+00
5.023478998113948713e+00
4.250595009964606596e+00
5.324752880776498998e+00
4.534686054864719651e+00
6.479937031053482066e+00
5.798988053066624460e+00
5.465271751024195268e+00
7.212017036071341813e+00
5.669553510627455495e+00
4.995709033065317328e+00
5.500554057877884873e+00
4.668608876528450580e+00
5.456857245353592845e+00
5.146299521866161797e+00
5.512679082359015936e+00
7.031212455560365449e+00
7.857512999848785817e+00
7.332512708078271935e+00
5.986652780588493705e+00
5.901734664998334878e+00
6.304794785453674777e+00
6.439089840920726004e+00
5.775950609473124331e+00
6.349288086647468354e+00
6.189500314546714677e+00
5.640162624634491806e+00
6.742200476083298533e+00
6.916869280202186943e+00
6.166833925715642373e+00
6.311977812474431460e+00
7.206752672641333568e+00
6.049893193314805018e+00
6.486039171940332082e+00
6.255332184545500773e+00
5.582164463131777943e+00
6.910996536576193172e+00
5.248718778374127147e+00
5.432831840571633819e+00
7.346655860092078605e+00
7.247921004349067609e+00
6.924409439932555976e+00
7.245446430676833138e+00
7.432886391053203923e+00
7.969763284106783807e+00
7.212880336761895883e+00
5.003400900314609601e+00
5.973455044405172387e+00
5.301953102780454508e+00
6.350894666620502171e+00
7.518030203835651903e+00
5.168503204161760678e+00
6.847393233964917059e+00
7.194325596463789552e+00
7.338126051917294390e+00
6.924507755424838429e+00
6.866515091598247800e+00
7.100258690794118088e+00
7.493103328359820736e+00
7.009722808643295444e+00
7.274683665288860901e+00
8.487993863434471820e+00
7.567604424522888173e+00
7.244338371515638642e+00
6.576768062029335837e+00
7.455176198848766589e+00
7.362801308534535849e+00
7.029465294779696727e+00
6.918988810873389461e+00
6.684679099765022947e+00
6.639615014411907268e+00
6.710696655724682103e+00
7.220621520428823104e+00
6.917177255831107097e+00
7.859623286817249088e+00
8.098735932187038244e+00
7.255868756698687250e+00
7.615255518755562392e+00
7.358905873252024499e+00
6.991761730624759252e+00
5.039967469960574320e+00
4.628054387115274615e+00
6.786054717709644635e+00
7.412870656880389930e+00
7.413796452867840614e+00
7.011682656762841859e+00
7.235904742716295246e+00
7.292306462536780387e+00
7.450042951867759555e+00
7.659511469788769844e+00
7.099370625594542794e+00
7.730307536003377500e+00
7.471144374119914389e+00
7.602118574305401388e+00
7.789318820423417833e+00
7.618384376874099750e+00
7.416284837912202832e+00
7.647301043684774591e+00
7.420508766668949541e+00
8.026749773404723953e+00
7.358763284525574377e+00
6.824143223981498529e+00
6.838887415336450282e+00
7.181528763121439951e+00
7.224719652395411806e+00
7.254067215835313220e+00
7.283154862871889179e+00
7.322217261899270468e+00
7.343912925351741450e+00
7.249835284025580862e+00
7.274645485103405029e+00
7.208777061030336775e+00
7.013632844169546132e+00
7.149620319823037029e+00
7.203536962486782436e+00
7.966276795896747309e+00
7.299573571448464193e+00
6.729087577022484723e+00
7.005710461993087890e+00
6.754215100770326607e+00
7.335383093136085719e+00
7.134144518952378888e+00
6.756996813032095872e+00
7.188970932744886966e+00
7.009335607891547859e+00
7.068605696651235171e+00
6.925292867326004576e+00
6.878473219196000521e+00
6.927556940504357996e+00
7.207250541689484535e+00
6.977983170950284197e+00
7.321607303484056750e+00
6.611533970778778802e+00
6.830039496714104708e+00
7.279855379250848912e+00
7.159796649549629244e+00
6.848481167417525661e+00
7.019885117623418935e+00
6.815864172385897035e+00
6.875966208884209507e+00
6.873217052850302267e+00
6.859093443888939490e+00
7.022242251275525149e+00
6.648350725020976348e+00
7.037591177112906493e+00
6.926050819271116765e+00
6.863647240840040631e+00
6.924743591021184308e+00
6.691905024113617095e+00
7.129584190758061268e+00
7.179770312730115123e+00
7.037357936788961155e+00
7.450839749415124835e+00
6.716689898547042681e+00
7.272164014675222887e+00
7.046248631194392154e+00
7.123550287090657740e+00
6.723415427528694366e+00
6.804666885483930727e+00
7.003859023141516538e+00
7.232083288331193849e+00
7.389623698428025911e+00
6.564440928565790756e+00
6.596097392136931248e+00
6.752040773683168240e+00
7.103861190049328478e+00
6.847294546613750477e+00
6.935522595651256950e+00
6.888689766592809960e+00
6.631043487216084387e+00
7.000338840035433385e+00
7.157565158318326404e+00
6.827690105293700462e+00
6.840228663148581134e+00
7.130206948268884126e+00
6.908264670043516631e+00
6.860893525610691768e+00
6.851382260907938893e+00
6.930738988337238560e+00
6.856512725927984775e+00
6.695847287463182695e+00
7.007893584369127460e+00
6.899967246047094882e+00
6.305844090216127462e+00
7.079362914783372318e+00
7.372299335866603798e+00
7.271043159683749479e+00
7.036577976600582929e+00
6.874773115707466964e+00
6.695744372322224969e+00
6.880946007900887729e+00
7.280529814878060613e+00
6.941069470461048496e+00
6.770697439422303177e+00
6.814064796158395332e+00
6.934279148312365137e+00
7.108350968147409077e+00
6.925478867530680205e+00
6.939094264960249170e+00
6.901602550188164820e+00
6.757403698767795674e+00
6.989144972245458831e+00
7.001304200879687301e+00
7.333428633828281917e+00
7.030022063567365365e+00
7.576006266965869429e+00
7.006295566052450852e+00
7.154188142483969060e+00
6.656229493260954477e+00
6.959321502067342458e+00
7.193524922036635516e+00
6.751540704938391535e+00
6.737459573003804714e+00
6.993936176281605910e+00
6.741096122560706227e+00
7.380023990012523072e+00
7.163566531148638283e+00
6.883040545549502731e+00
6.880768509059096871e+00
6.877059812972727393e+00
7.064655847020340218e+00
6.966290434664060172e+00
7.436063395939554788e+00
7.317871086606000830e+00
7.019104086049935631e+00
6.917812019718019734e+00
7.137356451260175483e+00
6.762434323187958896e+00
7.014484247728063337e+00
6.924950215911051643e+00
6.890352382718632818e+00
6.968820506530576608e+00
6.711711364254134615e+00
6.889537019336380297e+00
7.032340441872544368e+00
7.337732016512833688e+00
6.862882329747410637e+00
7.207049426068289577e+00
6.828594213893477871e+00
7.023240316377710180e+00
7.292153226470756699e+00
7.072579146231670499e+00
6.926574577272134547e+00
7.175525271389372683e+00
7.427049540341545075e+00
7.335810067834288795e+00
7.313574971561311422e+00
7.280233426346491399e+00
7.740082448386145231e+00
7.159649725947027754e+00
7.285083358492861372e+00
7.094676847690145394e+00
7.306985951055722239e+00
7.417624103915466449e+00
6.786253173590555576e+00
7.246732273708386352e+00
7.439983639347145683e+00
7.006329047954431566e+00
7.087502676483893538e+00
7.107611221779122523e+00
6.899560532918156852e+00
6.926676573909110068e+00
7.129499455512259942e+00
7.176525973481426846e+00
6.875943171186736258e+00
6.994951973787829402e+00
7.153249301683127115e+00
6.826710532686248278e+00
7.168262377286494846e+00
7.285161433300458178e+00
7.141632531853606913e+00
6.911380948839689786e+00
6.759395673167724716e+00
7.128461770249598040e+00
7.090208338276417166e+00
6.934397066716005753e+00
7.060964095657426220e+00
7.175771652709079795e+00
6.841991038174966455e+00
6.929927179261600401e+00
7.602105249376042373e+00
7.231427502208913616e+00
6.922843567836050482e+00
6.967494685415302591e+00
7.018939457260344739e+00
6.985451813662169940e+00
7.152716132882630085e+00
7.447439314994084292e+00
7.395880322747073521e+00
7.398633630768031821e+00
7.327204604024495360e+00
7.449253736146498106e+00
7.285615808788327818e+00
7.184990748021125917e+00
7.087850096051231397e+00
7.185071951241649657e+00
7.034193973948852374e+00
7.233278037018051165e+00
6.858522293525693314e+00
7.129625037475207705e+00
7.257601192808138535e+00
7.514696009493433415e+00
7.168272344658964457e+00
7.108988206404570853e+00
7.377614459259497437e+00
7.370802749814353128e+00
7.378994649209945855e+00
