# Supplementary material for: Atomistic simulations of the Escherichia coli ribosome provide selection criteria for translationally active substrates
Source: Nat Chem. 2023 Jun 12;15(7):913–21. doi: 10.1038/s41557-023-01226-w (PMC10322701; doi:10.1038/s41557-023-01226-w)
Supplement: Source Data Extended Data Fig. 6 — Data in CSV format for the trajectory plots in Extended Data Fig. 6; each trial and each monomer’s data are in a separate CSV file, named accordingly. [file 41557_2023_1226_MOESM8_ESM.zip › Watson_SourceData_ExtDataFig6_fMet_mon6_trial2.csv]

4.882482144595520879e+00
3.974045761995817383e+00
3.875002985397174360e+00
3.978543986775052943e+00
3.464234056766900771e+00
4.127115158327868905e+00
3.209314301283801463e+00
4.026109894955403057e+00
3.420779196662851795e+00
3.974727066348161308e+00
4.428576659254145120e+00
3.724521413493695476e+00
4.767368715886657782e+00
5.097342976630570455e+00
5.038344140877409671e+00
4.057558954405513951e+00
3.419724486821804632e+00
3.611679462636765425e+00
3.468052698344611606e+00
3.279624773528360571e+00
3.855155105595799991e+00
3.750735058184292203e+00
3.805714158639895928e+00
3.386365713691709356e+00
3.175567354446082291e+00
3.376368282140292720e+00
4.491387531966507751e+00
4.424252580287387993e+00
3.917575231759403476e+00
4.724567156018167680e+00
3.649573001747777212e+00
3.227988185250382447e+00
3.632261605188866760e+00
3.512850171481274764e+00
3.444741092336771615e+00
3.612091519028719055e+00
3.763225886960944511e+00
3.395392387168967741e+00
3.842310294445023811e+00
4.618887344272265771e+00
3.520217016248837982e+00
4.020135075943473524e+00
3.502751962242967920e+00
5.251013064456325097e+00
3.747978479923161022e+00
3.578020041473574331e+00
3.538801189762973198e+00
3.909406313168021452e+00
3.446548896881495239e+00
3.904681004808320033e+00
3.234336075873337268e+00
3.822890026220415738e+00
4.036431363614850554e+00
3.582675201305018486e+00
3.488664538099636392e+00
4.148394816659216389e+00
3.706003167842463863e+00
3.652717485691653554e+00
3.547202686758410550e+00
3.412638821974393277e+00
3.417356822941458816e+00
3.267668900457315395e+00
3.710849918078898746e+00
3.577918982555511551e+00
3.619994872096616856e+00
3.511462211383979071e+00
3.592108126639034893e+00
4.023274725004659658e+00
4.195799187177526868e+00
4.742777679347306652e+00
4.097577979407401649e+00
3.600288149616632793e+00
3.267891658280681622e+00
3.896195978430811557e+00
4.321855417969935331e+00
3.599441747625196086e+00
3.856101553907461899e+00
3.407513398783207137e+00
3.785932622611178022e+00
3.365633035381355942e+00
4.115650068281675011e+00
4.085642403237974563e+00
3.758956849767130848e+00
3.729317830228346065e+00
3.917930714358624389e+00
3.909587348728644329e+00
3.889434302766971996e+00
4.120019291704743125e+00
3.912221397661673095e+00
3.738495252518054368e+00
3.898404544601543620e+00
4.096948104150841985e+00
3.759835844403467853e+00
3.898095257240230538e+00
4.118496403140555984e+00
3.903652151640458090e+00
4.171619797774933858e+00
3.847231212143151780e+00
3.719508989924155795e+00
3.674727061733046973e+00
3.856073473999539480e+00
3.864164807307855831e+00
3.935489771706679463e+00
3.942895342279263193e+00
3.833738369458740358e+00
3.843835322315689140e+00
4.102214733592892237e+00
4.016968367780922478e+00
3.829849618751496543e+00
3.854820817210925288e+00
3.511887594376734256e+00
3.530346641385956108e+00
3.522965914047448965e+00
3.871632268057128012e+00
4.013101221258643214e+00
3.813427815606806437e+00
3.818315199158985429e+00
3.763665159741067967e+00
4.067466851810281447e+00
3.871914595778923385e+00
3.921487847572730612e+00
3.497680384669017428e+00
3.807311775876973670e+00
4.018881628466106193e+00
3.963031373604288810e+00
3.691270413422209185e+00
3.773337993657041700e+00
3.993345287002691535e+00
3.760593791430142385e+00
3.810298799190358743e+00
3.467479862500389753e+00
4.121692518977181585e+00
3.979044125695066381e+00
3.801481359529031767e+00
3.497776853642517114e+00
3.709914776769720923e+00
3.875804487722973146e+00
3.685692894620398175e+00
3.777218627842478416e+00
3.432517914129454617e+00
3.733478046472282763e+00
3.498160439342123063e+00
3.762352607355501810e+00
3.542412644819147527e+00
3.393292192411829333e+00
3.803973766749235264e+00
3.701022522873282927e+00
3.853739687478146880e+00
3.901717212656603095e+00
3.821390484019757228e+00
4.146382574203672178e+00
4.132783977167858502e+00
3.557902608545388645e+00
3.992074383497187906e+00
3.831501524865964292e+00
3.391979903247773542e+00
3.516175349464014221e+00
4.164746754697417508e+00
3.455419717389053069e+00
3.840982556123345937e+00
3.997638665528921553e+00
3.658774231762788265e+00
3.760211065808643394e+00
3.725734376482529697e+00
3.684555160764618531e+00
3.762332936267097416e+00
3.656500399458675776e+00
3.443110848972364302e+00
3.688854958096104752e+00
3.802683100265574101e+00
3.598145480374191241e+00
3.570712313663933379e+00
3.685663953544003668e+00
3.481831764121205097e+00
4.123051456159095629e+00
3.480508153293614626e+00
3.186311835183550212e+00
4.123988403206157116e+00
3.925643144055389833e+00
3.916638839920767001e+00
3.586688031333683746e+00
3.857795998070519428e+00
3.726285969834391754e+00
3.921127654207296587e+00
3.535994247975426497e+00
4.006878995326814241e+00
3.840015974310463598e+00
3.783841589194114619e+00
3.759902257797847813e+00
4.388549289407325915e+00
3.519091733578722181e+00
3.779682030275245186e+00
3.754640897487083073e+00
3.470151798205482141e+00
3.638598960307655172e+00
3.901813166947716738e+00
3.861731832932830066e+00
4.109905476053188345e+00
3.729753693797762892e+00
4.152257817003981444e+00
3.537206654797599104e+00
3.664349514396946006e+00
4.157957025564194886e+00
3.902229145973908686e+00
3.825434722605570048e+00
3.703951691687384251e+00
3.620930833917953340e+00
3.689707174709754067e+00
3.618356602242773334e+00
3.548499823810601583e+00
4.107810630277273667e+00
4.076455040063790669e+00
3.786912605069717053e+00
4.211218096115931786e+00
3.749441568910559131e+00
4.158206045306911847e+00
3.618477895506958308e+00
3.842203452630435834e+00
3.695422263338789204e+00
3.647479812976687441e+00
3.598228496691602274e+00
3.776178501139090482e+00
3.800405539164165347e+00
4.128190994793252244e+00
3.529241205975355289e+00
3.904582537033625123e+00
3.888499857928795489e+00
4.032498950580384545e+00
3.864407332064074385e+00
3.597546699093555400e+00
3.651645885638415745e+00
4.328128256129902596e+00
3.822266156862665909e+00
3.445352469449509680e+00
3.654554226151000229e+00
3.840742146643092880e+00
3.973273613171440122e+00
3.637607376567542961e+00
4.081643382883539672e+00
3.480361725032091957e+00
3.873008761663550015e+00
3.868630910720281868e+00
3.487264721086335673e+00
3.455549746348520301e+00
3.661102672518409928e+00
3.825314656595040219e+00
3.401512529453713629e+00
3.697712018534176526e+00
3.808980870604337987e+00
3.697745941937552683e+00
3.493915229784847920e+00
3.773094597761710300e+00
3.824527903854202826e+00
3.958602111333274998e+00
3.502898659104888512e+00
3.955223909382926450e+00
3.905434799351786612e+00
3.548861363993512263e+00
4.005533925759703351e+00
3.677142538505320246e+00
3.731689840100271383e+00
3.951516353098415646e+00
3.729331551996851513e+00
3.936845738708539599e+00
3.714703927357065449e+00
3.712702947623161442e+00
3.953637223154226277e+00
3.656150535352614472e+00
3.412293318716935531e+00
3.600101218305371109e+00
4.374669939324929757e+00
3.691236467718845393e+00
3.695658370965191342e+00
3.938859820653914046e+00
3.960672458140561236e+00
3.557219142308674531e+00
3.409540411581189367e+00
3.829669658392407694e+00
3.648723171994488812e+00
3.707407484946983356e+00
3.640125009503529796e+00
3.562000757451351696e+00
3.686902124974811734e+00
3.595772960905173843e+00
3.885830334094692695e+00
4.464673615205223101e+00
3.649418077995038256e+00
4.433370875857097104e+00
3.655121721525003142e+00
3.864753495866018351e+00
3.990880437692155169e+00
3.796431924255429191e+00
3.984942315657817868e+00
3.578739256788442624e+00
3.661002625288339640e+00
4.115235278185052081e+00
3.503744507231818961e+00
4.050105203727415670e+00
4.109188181686433516e+00
3.824899707879062305e+00
4.158740540817445819e+00
3.687003933889673402e+00
4.011695424743709104e+00
3.676947728411217309e+00
3.858751773996741186e+00
3.497257449406554475e+00
3.236102406640240847e+00
3.703275853788153160e+00
3.706180429284210209e+00
3.645479663421058003e+00
4.224517320451980140e+00
3.855711057030608568e+00
4.181182058960848380e+00
3.844368800393620944e+00
3.852746516687270084e+00
3.257953269019851827e+00
3.843137419779906416e+00
4.160509973187248356e+00
3.859985349681211098e+00
3.757113094819947818e+00
3.997004710509395320e+00
3.492029996714483886e+00
3.663856096585900612e+00
3.976934997679464789e+00
3.677356590593300112e+00
3.782909249155288034e+00
3.344129039725762365e+00
3.667118967240844185e+00
4.063572924320881796e+00
3.673501168043067810e+00
3.802531744799548363e+00
3.848600957085755336e+00
4.026147010465100706e+00
3.753721430740952769e+00
3.771137703862137869e+00
4.115165874229195886e+00
3.476058381269713671e+00
4.010115040235543660e+00
3.767114996211530453e+00
3.961939352679875626e+00
3.794137498856993140e+00
3.715873265780281987e+00
3.534496232488988365e+00
3.634657562155134691e+00
3.674734740490662066e+00
3.396812853043812197e+00
3.348830509913774733e+00
3.483744740952810393e+00
3.836957268900276663e+00
3.778802025315877611e+00
3.507718011253762480e+00
3.831054361418147369e+00
3.917841449551843880e+00
4.048417109349204956e+00
3.854282433185916457e+00
3.705185087981770486e+00
3.584431317516941995e+00
3.615787520046920722e+00
3.682963543782316940e+00
3.769082887160777773e+00
3.650555582551011646e+00
3.643556576356001386e+00
3.877498827436407502e+00
3.423178451337238304e+00
4.144362878466823830e+00
3.451105572559470147e+00
3.656398480805069351e+00
3.825104207733995398e+00
3.654287855258320672e+00
3.351507454430590727e+00
3.530056273831642333e+00
3.860778555713757054e+00
3.740762829849793025e+00
3.743345111739208697e+00
3.835682044624721510e+00
3.598542157997035584e+00
3.912171905343604816e+00
3.803344621658345748e+00
4.156812284820585290e+00
3.516503503148443954e+00
3.888802468970636195e+00
3.879532968667832371e+00
3.962648509395489071e+00
3.639587267279015492e+00
3.485437254429198273e+00
3.910693413497627891e+00
3.806183658139248749e+00
3.784202990242769182e+00
3.776550944449229785e+00
3.823012294921561249e+00
3.624956961679016043e+00
3.535228847802192043e+00
3.570740365436739783e+00
4.012466317558948781e+00
3.693177958201196098e+00
3.654848296539790820e+00
3.698213731021151585e+00
3.713527642949528751e+00
4.082945837632000696e+00
4.012258857719533722e+00
3.657362063540927188e+00
3.631047480664362226e+00
4.118342496464329372e+00
4.187023626987759428e+00
3.806766942537797682e+00
3.873134533208717034e+00
3.921442143201199659e+00
3.780625092692505795e+00
3.678381830585781831e+00
3.454592414161348213e+00
3.638712474607924907e+00
3.988583922090184863e+00
3.643755709773287776e+00
3.728305774977465958e+00
3.892790674110220284e+00
3.767098167882511284e+00
3.835533381023217725e+00
3.831301780359488873e+00
3.644561648598147130e+00
3.566906414920925528e+00
3.969182604887266486e+00
3.578667934149120544e+00
3.969073885396378731e+00
3.886075540914164961e+00
4.018684189704050169e+00
3.729251459129636181e+00
3.716619552230758128e+00
3.724821977357435809e+00
3.980027101656889776e+00
3.819294315998388534e+00
3.801480843651946273e+00
3.979121261302460244e+00
3.983859364142276149e+00
4.500497859315147231e+00
3.676516899354540957e+00
3.743392681758022977e+00
3.774332246129050716e+00
3.681491750769751548e+00
3.937616248609613123e+00
3.850625599199460236e+00
3.819409878654111079e+00
3.856423478069023414e+00
3.531304972465669767e+00
3.990493607312187940e+00
3.805680143976899021e+00
3.716510828471858208e+00
3.703486076461953491e+00
3.902004071330372081e+00
3.929151634169277596e+00
3.783116875246297806e+00
3.785794884964533757e+00
3.737929819899169726e+00
3.734932672039839030e+00
3.644581351799327074e+00
3.862939774290992556e+00
3.678107741673382503e+00
3.486204992267920133e+00
4.115368287545270398e+00
4.220065358036491077e+00
3.737722786057808388e+00
4.066913718854436866e+00
4.312876706926620507e+00
4.009751747242163766e+00
4.012768545228543537e+00
4.110689606525710360e+00
3.822269186622878401e+00
3.856011379717064091e+00
3.415155942459290994e+00
4.450019164960083984e+00
4.400105700866626002e+00
4.009591916826161118e+00
4.548496359344600393e+00
4.491077842643871776e+00
4.248332678767488879e+00
3.937447006261775684e+00
3.862112799002961783e+00
3.581325460550027984e+00
3.305413832915969685e+00
3.908600795480986267e+00
3.851439969084023307e+00
3.701892896388442100e+00
3.882255389617316865e+00
3.837883150455717374e+00
3.945409507284808548e+00
3.411999011566000384e+00
3.316182531753817386e+00
3.884273444124606733e+00
3.729679854886644108e+00
3.784515637423576884e+00
3.974985683092981059e+00
3.988612909425357511e+00
3.400772829312559864e+00
3.706126835905854122e+00
3.610527649162699415e+00
4.427069715734799793e+00
3.833092966548603098e+00
3.713660688919232289e+00
4.201756812108225603e+00
4.014336223361301137e+00
4.299758628002682492e+00
3.798428492531348510e+00
4.030934028599338248e+00
3.858460376622744104e+00
4.001502726085314876e+00
3.851866783611434197e+00
4.365625394695014982e+00
4.126143099576180084e+00
4.044256534382743240e+00
3.727575477339879928e+00
3.959910064881468905e+00
4.147425931315445347e+00
3.735036246682378547e+00
3.882096357895064020e+00
3.425898068986008127e+00
4.068538520417849469e+00
3.992326286416120862e+00
4.229919131164273871e+00
3.471869359292007129e+00
3.505130461042460066e+00
3.760344874908255530e+00
4.300754404695137367e+00
4.671154278085711375e+00
4.901831722957078696e+00
4.075026911847667854e+00
3.868194820625425745e+00
3.801779543234457659e+00
4.056507071894938754e+00
3.704800507044963442e+00
4.014213259609174855e+00
4.443154427677530549e+00
4.201796649676807327e+00
3.983755220374844974e+00
4.414099348280925206e+00
3.977810752577824349e+00
3.825154559621520622e+00
4.070741333571099574e+00
4.040573089651473992e+00
4.433492499628044925e+00
4.016513324989750444e+00
4.118062369972533610e+00
4.341871931478189062e+00
4.611941653403830443e+00
3.857188942898067463e+00
4.008923721862680090e+00
4.242007110898106781e+00
4.316091334202116769e+00
4.340931741510894781e+00
4.002206747849664126e+00
3.779273700680879866e+00
5.894543285056164095e+00
5.302621023722843496e+00
4.175349538673171601e+00
3.881447353660715471e+00
3.812269205287305507e+00
4.158683082676127185e+00
3.807763152098499582e+00
3.885844712904165554e+00
4.285020236453631171e+00
3.765229984342530756e+00
4.366385787435724808e+00
4.198091888299028795e+00
4.136234713464604695e+00
3.537976276655603769e+00
4.136909252651501667e+00
3.997429401649220448e+00
3.849434043940968664e+00
3.929237184719604148e+00
4.044243341810457970e+00
3.987511562573817336e+00
4.187659871843059101e+00
3.602819400064441790e+00
3.777978117848366679e+00
3.980776167921774800e+00
4.058078571871327256e+00
4.099296650482494364e+00
4.372308311361839728e+00
4.016438320141975105e+00
4.417101249175688693e+00
4.322223367628453161e+00
4.388873028657057418e+00
4.407242824260152680e+00
4.375391798462015203e+00
5.102812041582920344e+00
4.045322767041058754e+00
4.055819905015603410e+00
4.492569963192930338e+00
4.706269694339946241e+00
3.915112644302684686e+00
4.111171920901370846e+00
4.050891110020113928e+00
4.806998430763025354e+00
4.512531023982266021e+00
4.848403617053130610e+00
5.179055492591176701e+00
4.783733671075329319e+00
4.890118618126241046e+00
4.780125743906618041e+00
4.125147834834515415e+00
4.643416595319014739e+00
4.682696616051513772e+00
4.262908423099830202e+00
4.415009932524718295e+00
4.389762275187080398e+00
4.086020557943643716e+00
4.579345045413283799e+00
4.300026123576561332e+00
4.265026256245568526e+00
4.317641734883642890e+00
4.202853510906688683e+00
4.503549853487357701e+00
4.210477441167868484e+00
4.482291038246902559e+00
4.316572521379931970e+00
4.267737522744527112e+00
4.402953129145354971e+00
4.450023769192106293e+00
5.174825361897234188e+00
4.999129990847968941e+00
4.623902036263355164e+00
4.387477112021951342e+00
4.398933818060998036e+00
4.189496542025525905e+00
4.116760343679206180e+00
4.257448096247048674e+00
3.968135098214105039e+00
4.258429495358309502e+00
3.588521516098251762e+00
3.518675480588284721e+00
3.560007109322937957e+00
4.166152056693123384e+00
4.230228927853547205e+00
4.492040890213019999e+00
4.628212513632669278e+00
4.267768818471871839e+00
4.175570436451383038e+00
4.260014835289628543e+00
5.129481185103643703e+00
5.286980441768095673e+00
3.939920549813918260e+00
4.729566720655679291e+00
5.085273058176618122e+00
5.114302344277508183e+00
5.877890529497568295e+00
4.735474833381059234e+00
5.211067890575115769e+00
4.855360683784734732e+00
3.992599864781011032e+00
5.246279803606219261e+00
3.996845236348609554e+00
3.952257378925946529e+00
4.018827224584358149e+00
3.762909222156354261e+00
4.119790019234232936e+00
3.797841987761012561e+00
4.188199773085226951e+00
4.071644860476981265e+00
5.648909681438645691e+00
4.357375024896490423e+00
3.843744237682991560e+00
3.954145622350285105e+00
5.271032583815504324e+00
3.977426060279575015e+00
3.607751085523216439e+00
4.303332102790220937e+00
3.995309613985937869e+00
3.778459688451746956e+00
4.740163093375331371e+00
3.867519082845916500e+00
4.085400695324966414e+00
3.753415410742373837e+00
4.006712385939958487e+00
3.972739323581200743e+00
4.148180997275871640e+00
5.083142321940548491e+00
4.430631183782139715e+00
3.772422518761779031e+00
3.808625139883504485e+00
3.893158246686611701e+00
3.814115883244408867e+00
4.021349625653897419e+00
4.033516092477726467e+00
4.071566705769256167e+00
4.013878722820283684e+00
4.001374031093718031e+00
5.034676155969544986e+00
3.970281400349196854e+00
4.815012532240798393e+00
3.520251476019796488e+00
4.050145707743198820e+00
3.852133903857954067e+00
3.894499791288710711e+00
3.594511891488114230e+00
4.832538900525170433e+00
5.457956621366999883e+00
3.895001115991364671e+00
4.036948376600017596e+00
3.936865568022066775e+00
3.709120433378029436e+00
5.188393435579380153e+00
3.742436530427827979e+00
3.551866473191356732e+00
3.722056657629041254e+00
3.831423101807248877e+00
3.661838140693465693e+00
3.813209204130711072e+00
3.670376547680890056e+00
3.516176577350092369e+00
3.842215112322862058e+00
3.970623531914430959e+00
3.601079615845996784e+00
3.923793731083460301e+00
3.886651171672473648e+00
4.356405679682159970e+00
3.978675295063759609e+00
3.666985501698711403e+00
4.250906222671402723e+00
3.961837893387695431e+00
3.923596135013875053e+00
4.024589275259629062e+00
3.769493773554301708e+00
3.656706373499158946e+00
3.983280998807912088e+00
4.113639087548973450e+00
3.951565301914481854e+00
4.251570470352768361e+00
3.908653101823157616e+00
3.843353696731870883e+00
4.350552452352160593e+00
3.826273763813304196e+00
3.771051800084062933e+00
3.889635891683293156e+00
4.397976537154170806e+00
3.990634191463061420e+00
4.921476074531890177e+00
3.938071166429265357e+00
4.037700342585067936e+00
4.396934137499258100e+00
4.459064969205991602e+00
3.871389021848816725e+00
3.522954409844541779e+00
5.169349812141319944e+00
5.009379933994313916e+00
7.845112993469602891e+00
7.814017997397762372e+00
8.087929630324579122e+00
7.923369777558342264e+00
7.848401965693640570e+00
7.432123475739384588e+00
8.356979717573027600e+00
8.388076672179618498e+00
7.937749688682187887e+00
8.182592676554287792e+00
7.573136198327909518e+00
7.761056702600400037e+00
8.098187108520638944e+00
7.974736294906668910e+00
7.671422792831612547e+00
7.835016407657896309e+00
7.433785771495303507e+00
7.898280037678287790e+00
8.464547834718109343e+00
8.419543340818099963e+00
7.976432552740679860e+00
7.851359861218815794e+00
7.864657754807928391e+00
7.918078776947952591e+00
8.257498058120351203e+00
7.704236308387602428e+00
8.267067736506369613e+00
7.774807403686714302e+00
8.101446407217974155e+00
7.319275158619605648e+00
7.828195836127160412e+00
7.944267677471009037e+00
7.653206212569605427e+00
7.126443398976310739e+00
7.763182251400068346e+00
7.747925846756445800e+00
7.600817002214325768e+00
7.481225453244055856e+00
7.396846573416214099e+00
7.717429731847443186e+00
7.771829010102487167e+00
7.857159737744261463e+00
7.977564617718597262e+00
8.145694337652415129e+00
7.291335716489689034e+00
7.576638648389852904e+00
7.199035938294497505e+00
7.814180321694108144e+00
7.758839887799946489e+00
7.923614831704289152e+00
8.243415974244173938e+00
7.892219170687329921e+00
7.031515415764851618e+00
7.936945663009970175e+00
7.584837793401199235e+00
7.738324021423684584e+00
7.445760362447141567e+00
3.937570079192822980e+00
5.238706854132998636e+00
4.286400538328694054e+00
3.995382326088473768e+00
5.065793818219297862e+00
5.350435198489018163e+00
4.912024058185743058e+00
5.665535035915375772e+00
7.085480312384301094e+00
6.706462342901661877e+00
7.348576764415697404e+00
7.050014080894815294e+00
6.693497327285005127e+00
8.036410356244088504e+00
7.476715122829885374e+00
7.302179087614789843e+00
7.234816017165137225e+00
7.403418019817648243e+00
6.999727423756082700e+00
7.101149550674663580e+00
7.811378434662242576e+00
7.589462181102242688e+00
6.950609250868653000e+00
7.179921500077497853e+00
7.622264697926327770e+00
7.208444128182464716e+00
6.591486726612460600e+00
8.312812078411411676e+00
7.481123920407361183e+00
7.637815577640233222e+00
7.595583772945428969e+00
7.641228161167078703e+00
7.241095773782582512e+00
7.148978856954805394e+00
6.761457267542120952e+00
7.311360040527935311e+00
7.110478255661388580e+00
6.986459752179106530e+00
7.068744379624393837e+00
7.205358041738676889e+00
7.046288193963629709e+00
6.975892305610237543e+00
6.579019749474513290e+00
6.932598898925964370e+00
7.749193092345610268e+00
7.694298181234431766e+00
7.114044658685186207e+00
6.707072540407311045e+00
6.829567657289302929e+00
7.782583748020342362e+00
7.523124074432848474e+00
7.721199645480028018e+00
7.364996935233985909e+00
7.638682403422595968e+00
8.577663917830861351e+00
7.143282420038940650e+00
8.010158058568675798e+00
7.469177381935184989e+00
7.812483381680499051e+00
7.255982181742494319e+00
7.357645470777311125e+00
8.651030417086285951e+00
8.023788581609283099e+00
7.846273347074848914e+00
8.521624011701909751e+00
7.824389694866535017e+00
7.257833948323602513e+00
6.797314026393634911e+00
6.500951412201001034e+00
7.559644191090620247e+00
7.396786104682918861e+00
8.383243260710433020e+00
7.979960268080030339e+00
7.480432091332443356e+00
8.071515512715343732e+00
7.664285853171623586e+00
7.666215340969664283e+00
7.796604856788747817e+00
8.184374099766962729e+00
7.886794408206687201e+00
4.626370136075652617e+00
4.184276323281939547e+00
4.900587867869701242e+00
4.530974057964926693e+00
4.763291582422084502e+00
4.374822786684349651e+00
4.320767414957102481e+00
4.877110687125870037e+00
4.323348997324861109e+00
4.267633825873105025e+00
4.184005077948454776e+00
3.939958883410996648e+00
4.548743328170256284e+00
5.172430908679058525e+00
5.073310102663223020e+00
5.287289492192269513e+00
5.069077462214520047e+00
4.872982493458311914e+00
4.976096532727810384e+00
4.804214678194231425e+00
4.600557470131008131e+00
4.834730916183985983e+00
4.658791164926581629e+00
4.668122021425958224e+00
4.900787319519888996e+00
5.305001473460452033e+00
5.146016863213509929e+00
5.228135366064936562e+00
5.049101199281455621e+00
5.956320710715001354e+00
5.197917825665129499e+00
5.359331636321620351e+00
5.449677264756978445e+00
4.945032787292658938e+00
5.728474485213525647e+00
5.414905317234864235e+00
4.908617683451925728e+00
4.381912258398877213e+00
4.648994245462198194e+00
4.524218492595757368e+00
4.365452259076239905e+00
4.221898413734702871e+00
5.029374692549617443e+00
4.846746215251208412e+00
4.833098090379231770e+00
4.759495841733069277e+00
4.837909500508369653e+00
4.396933219372234802e+00
4.321206443880146075e+00
4.090455204730887750e+00
4.814412699629317949e+00
4.972878616236184435e+00
4.447526674107787237e+00
4.768736281254752463e+00
4.485077362355117891e+00
4.275764215873581797e+00
4.319529002809593621e+00
4.790091523266081452e+00
4.986289805655747642e+00
4.973925836984329329e+00
4.321663741394048408e+00
4.228660526339858450e+00
4.292421919002416431e+00
6.853946318129689352e+00
7.388442734134192946e+00
6.837607753351570672e+00
7.059681215470155813e+00
7.116705310621473934e+00
6.990419758846472931e+00
7.111111212787840863e+00
6.956154727973459018e+00
7.329597552537669536e+00
6.910405265640349626e+00
7.213971946142327063e+00
7.222911778474213840e+00
6.923090263663760346e+00
6.938513181180758771e+00
6.908467737301657863e+00
6.930576777496711749e+00
7.417559283406606419e+00
7.211832630116780329e+00
7.572495938102861146e+00
6.914947511148344717e+00
7.281895403186205762e+00
6.855963769752614567e+00
7.448217940850945240e+00
7.257832590088328928e+00
7.135123869696349708e+00
7.394191597558164908e+00
7.431784403832347508e+00
7.267773145758471109e+00
7.327356094128840702e+00
7.802379958740372601e+00
7.217229931300312984e+00
7.030453776680847255e+00
7.306081531504720949e+00
7.157393679406032660e+00
7.062442664975228546e+00
7.200318659118715381e+00
7.302541807638355920e+00
7.009411736010779492e+00
6.961429416129023551e+00
7.183168580525537195e+00
7.418441106584849898e+00
7.362696281389700559e+00
6.844207740343940749e+00
7.223644726902453073e+00
6.904720439660003706e+00
7.173194695943551302e+00
6.976457597121199505e+00
7.208546052659586145e+00
6.638455972909870439e+00
7.151710828587386715e+00
7.002142319454982555e+00
7.463649715209710322e+00
7.648116276627117571e+00
6.853374027104639943e+00
7.746811248510175218e+00
7.109531956119229612e+00
7.366104083059114238e+00
7.616762406144854225e+00
6.988066258426147037e+00
6.986545111155467502e+00
