# Supplementary material for: Atomistic simulations of the Escherichia coli ribosome provide selection criteria for translationally active substrates
Source: Nat Chem. 2023 Jun 12;15(7):913–21. doi: 10.1038/s41557-023-01226-w (PMC10322701; doi:10.1038/s41557-023-01226-w)
Supplement: Source Data Extended Data Fig. 6 — Data in CSV format for the trajectory plots in Extended Data Fig. 6; each trial and each monomer’s data are in a separate CSV file, named accordingly. [file 41557_2023_1226_MOESM8_ESM.zip › Watson_SourceData_ExtDataFig6_fMet_mon6_trial1.csv]

4.882482144595520879e+00
3.523513819249101342e+00
3.425031070938105326e+00
3.690877158809601877e+00
3.787411837996731201e+00
3.755445765353537357e+00
3.890173520587044020e+00
5.534993573727120086e+00
4.931410237167241917e+00
5.447586890487051470e+00
4.035518542954513954e+00
5.160572816789090744e+00
5.618053858937679834e+00
5.377536451902334314e+00
5.639163856816618470e+00
4.983538476628043057e+00
5.272677250532098903e+00
5.980141324793798674e+00
5.168697849401696409e+00
5.117984354365223254e+00
5.642395015830601324e+00
5.198435258872257769e+00
5.081200026476230036e+00
4.987102750274439167e+00
5.464523578650885227e+00
5.681974755181935954e+00
5.463264518716337115e+00
4.905349474272592047e+00
4.928723571265437364e+00
5.171968170837680567e+00
4.611852669748030209e+00
5.230944565308834449e+00
5.659482832152065157e+00
4.869201363627988499e+00
5.671180566705644743e+00
4.973186461958325921e+00
4.543386896413627696e+00
4.696632085066279494e+00
4.985589743713496169e+00
4.788443524495591852e+00
5.197397696070330753e+00
5.405507741860446025e+00
5.460505092458929788e+00
5.262589287131383742e+00
5.112187063751507665e+00
5.805570658485559754e+00
5.491596331950160170e+00
5.455270819262956650e+00
5.122523147616392158e+00
5.192724789122022067e+00
5.414961824193615492e+00
5.159349363741470462e+00
5.507120096694514189e+00
5.368775404195974765e+00
5.049577893457183997e+00
5.327593663829175874e+00
5.172343758581291695e+00
5.131642442739081211e+00
5.310337301764510798e+00
5.275034914144677956e+00
4.942918270052405916e+00
5.017775674571417710e+00
5.246428610246727686e+00
4.713784256136510642e+00
5.296874707386158398e+00
5.244771282105619825e+00
3.693927702441066607e+00
5.245418017260542243e+00
5.118163309626210022e+00
5.412349956556607111e+00
5.407074871726616827e+00
5.498933134707502113e+00
5.226274223032798538e+00
5.412225338486176263e+00
5.009965712000952642e+00
4.767992881846251585e+00
6.025867820010224030e+00
4.921380511652728273e+00
5.114237747155414127e+00
5.409297900239730339e+00
4.542783704624183905e+00
5.583036868786056317e+00
5.998710759827099892e+00
4.927618480922936861e+00
5.252236952271884363e+00
4.698809224582075394e+00
5.819898533280251307e+00
4.205762203847091207e+00
3.865675881622483878e+00
5.520824342067556678e+00
5.274944597531933788e+00
6.126133155613113779e+00
4.826518319068099139e+00
5.054578878265627573e+00
4.538562096681640234e+00
5.072752293426023407e+00
6.100277230141169404e+00
5.752663172506342626e+00
5.327172157209290937e+00
4.891124934182801809e+00
4.836588832249852032e+00
5.146765222082222202e+00
5.356808963000979418e+00
6.596955085529100593e+00
4.845504204996349706e+00
5.516773619486618152e+00
6.053984357210588918e+00
5.654660979960730138e+00
6.142582647090834236e+00
6.408474567051262838e+00
5.372305806337165812e+00
5.637549759786514514e+00
3.994698405836492938e+00
4.069791772055659784e+00
4.526350170541593165e+00
4.858298252870221212e+00
4.777080790938655674e+00
4.249136556498497974e+00
4.919651581551385711e+00
4.611013098844711777e+00
3.767295220133240363e+00
4.860920104830810828e+00
5.181084128048508042e+00
4.722941582764489610e+00
4.567936538263166035e+00
4.651217642135503816e+00
4.671577655211432756e+00
4.883903774133325548e+00
5.094382548651728015e+00
5.122956676244907470e+00
4.991987120416420787e+00
5.491550137050341895e+00
4.493544856393193676e+00
4.409227001933319734e+00
4.777960314333753011e+00
4.658638762162307323e+00
5.328303023932424942e+00
3.339203733418370401e+00
3.627699413504023251e+00
3.569459140231164174e+00
5.019250105582776733e+00
5.470313552292220827e+00
5.609579515107437686e+00
5.313639198106632655e+00
4.896523604903845417e+00
5.754839614078678167e+00
5.225973645597923323e+00
5.929725937358697685e+00
4.857071446814106963e+00
4.212523526092979864e+00
3.907411904354782362e+00
3.946894791682531878e+00
3.762602236719523319e+00
3.454747854897827875e+00
3.601872854109525512e+00
3.968500672805193030e+00
3.934543267883161999e+00
3.512240743220789163e+00
3.194211433041213244e+00
3.943324450713524776e+00
3.451935988717952597e+00
3.984331319600913357e+00
4.043988529244154861e+00
4.102830128943179666e+00
3.711681071899711526e+00
3.947400917590536018e+00
3.330158615825807189e+00
3.964072924264476327e+00
4.066087044977674481e+00
3.689480837721179629e+00
3.689263457038173488e+00
3.659616247888803464e+00
3.562694478908805085e+00
3.654723455333402704e+00
3.566388167167844347e+00
4.571213364841143267e+00
3.256256027330582281e+00
3.762394355472488794e+00
3.283590992086570015e+00
3.194247553369084613e+00
3.575232907658350889e+00
3.569212420650314410e+00
3.501207783533847540e+00
3.457659403921061969e+00
3.254791817127911990e+00
3.403050339449637640e+00
3.611093186054864290e+00
3.545033083181186484e+00
3.750961775119041164e+00
3.568571514750293439e+00
4.094823207410587251e+00
3.728400181261244839e+00
3.954645933827439563e+00
3.259245644208274673e+00
3.904697248662260201e+00
3.913463743032560060e+00
3.344585604375516219e+00
3.680344878319414370e+00
3.377340500732180839e+00
4.003983516014661959e+00
3.942922802070616406e+00
5.490425905434672238e+00
5.803656674279043415e+00
5.084463425396965164e+00
5.316306773387882600e+00
5.587331580530944919e+00
4.927675748838765024e+00
5.163261645915225628e+00
5.268249628093279568e+00
4.750390328617325686e+00
5.767907137945210927e+00
4.102807744954438007e+00
4.095071650575220268e+00
4.187830741929714051e+00
4.187771208325778538e+00
4.504378887428699407e+00
3.998389813632194478e+00
3.878599952135403317e+00
5.128262150830755317e+00
3.840771811448577377e+00
5.792598853691036886e+00
5.619437749420136186e+00
5.291239279371795945e+00
5.226253098286504972e+00
5.146507768681456874e+00
5.199228606638556904e+00
5.271326637933815284e+00
4.995589760018552816e+00
5.212379503012772197e+00
5.131553532264984341e+00
4.461647549485488362e+00
5.543396389154911397e+00
6.084729604041279494e+00
5.528627493891900890e+00
3.814822558326797619e+00
5.535771623335845604e+00
4.399343069333266243e+00
5.795431522967578353e+00
4.051411601454411482e+00
3.868883226883906179e+00
3.881691396385245962e+00
5.374058344109743146e+00
4.555552690211496447e+00
4.072185057074014125e+00
4.799971356385698940e+00
4.066006061952755601e+00
3.834416562968968378e+00
4.056529674438305477e+00
3.373552450096017896e+00
3.973142632477931091e+00
5.198277645561007354e+00
4.998977446128962221e+00
4.408865025942647620e+00
4.802192947197386985e+00
5.225176161901829097e+00
5.092796477722831838e+00
5.387128450446339478e+00
4.867592847440104009e+00
3.455133769457185533e+00
4.112971939502179097e+00
4.064333781933879841e+00
3.749526912493850173e+00
5.241264068594006176e+00
4.121135248045886712e+00
3.764280582199925451e+00
3.832096228583458775e+00
3.900367998877313891e+00
3.629291225109406049e+00
3.651824148564267958e+00
5.338560458526952601e+00
5.766649111721343424e+00
4.910358334326955898e+00
5.068212501349417032e+00
4.834289781650914719e+00
3.860062375604605744e+00
3.967093276001675051e+00
4.382992736142400148e+00
4.260013992249038317e+00
5.268802702534376436e+00
5.425195032092415381e+00
4.607384623432910331e+00
4.994987637670986302e+00
4.709363419963363384e+00
5.386312642235264292e+00
4.791948402780034755e+00
4.772091070033660287e+00
4.523666546397901556e+00
4.685380962170510699e+00
3.734232383967382773e+00
4.311711823549321920e+00
4.048455236047356465e+00
3.505741296143855212e+00
3.747923785161893395e+00
3.611912306605079337e+00
3.574382480158693642e+00
3.309839432894901901e+00
3.843353549159108873e+00
4.072652758827609354e+00
4.088102177099862899e+00
4.437505104206023177e+00
5.446709793114719922e+00
5.727963011231267387e+00
6.315668078658079665e+00
5.898100509550199710e+00
3.647348629477839665e+00
4.183463266135685643e+00
4.187390540192605037e+00
4.274616412851102609e+00
4.471246088787895090e+00
4.500567700764388945e+00
5.306997149840881001e+00
5.063246598654052022e+00
5.105165479933654105e+00
5.496757521702675398e+00
5.539329470851622084e+00
5.520701780391404689e+00
5.084697856874258903e+00
5.435445965881402941e+00
4.536092757424623478e+00
5.359001294381775971e+00
5.518557524883178189e+00
5.860570779539609809e+00
5.743241652432882205e+00
5.813409485587070158e+00
5.983880181352515315e+00
5.256252457663611821e+00
5.335883710174120331e+00
5.314822414018451013e+00
3.929989637367701238e+00
4.094211093834617010e+00
3.894372640647207007e+00
3.884113966093058590e+00
4.323836901153250700e+00
3.956644830515748001e+00
3.778074381034052465e+00
4.631003246273348140e+00
3.562504428902385278e+00
4.013099498007969501e+00
4.561900821939390838e+00
3.728024650550733732e+00
4.004956772351187411e+00
3.838029406986497527e+00
3.916384596479319580e+00
4.043227300723184925e+00
4.167809932073156531e+00
3.566871017564711810e+00
4.183812140261816914e+00
5.933391531347205650e+00
5.766976575434957120e+00
5.370780827311453010e+00
5.203836903339184694e+00
5.323685485224830316e+00
5.418901985663545418e+00
5.011574732679640931e+00
3.833669267452306073e+00
4.065990220416317413e+00
3.981062322923408114e+00
4.118539935532737672e+00
4.265004389165822474e+00
4.447292089930316550e+00
4.027477410537730229e+00
4.260801919531317594e+00
4.213122555888894283e+00
4.147893710167016579e+00
4.413764237993954787e+00
4.247018804357780120e+00
3.982335627678835976e+00
3.898359131384979470e+00
4.290846841364327702e+00
4.067351392833522539e+00
4.361905844258346931e+00
4.053052206471869034e+00
3.972836964065888044e+00
4.420461453490220016e+00
4.082700071248853035e+00
4.308297451138676237e+00
3.770799021037169574e+00
4.165430836239170098e+00
4.077072386470155685e+00
4.492248960336197250e+00
5.667796032773988024e+00
6.600183224741422272e+00
5.630248787427718504e+00
4.214628135454063340e+00
4.206618079778398744e+00
3.881400900339338822e+00
3.920826630312931549e+00
3.976611527639157817e+00
6.133450478194293787e+00
6.362501580538737933e+00
5.215931328201040884e+00
5.592207424277194860e+00
5.674612661803296376e+00
5.631885147021685079e+00
5.454732287268929447e+00
4.686572968242632697e+00
4.540934542795458384e+00
4.188821398013087283e+00
4.187554566716711335e+00
3.680746590029667864e+00
4.133234457290973829e+00
4.022383137264792019e+00
3.973102643421606572e+00
3.728929678446543328e+00
4.074027824773677864e+00
3.951649715813347008e+00
4.141004995034901270e+00
3.810650357184033776e+00
3.617553020436691025e+00
4.676997286702897050e+00
4.017908982920270766e+00
4.312588769447942560e+00
3.964083693149915710e+00
4.246919942934049175e+00
4.073643628668551564e+00
4.288000403825403595e+00
4.145523259924587478e+00
4.237360845464348991e+00
3.971112837479636948e+00
4.171665115212781494e+00
3.928064335077476876e+00
3.626730565951258978e+00
3.722592964865105714e+00
4.407031537186310466e+00
3.895894414463602295e+00
3.487831507112410634e+00
4.136819710018207807e+00
4.113385175840681640e+00
4.046249320921872616e+00
4.019698173523077678e+00
3.940372397492355905e+00
3.726767280253040049e+00
4.018845779846340172e+00
3.755583046437943828e+00
3.752514472015052061e+00
3.578401267008809228e+00
4.261539696368980223e+00
4.083775515911761467e+00
4.181227434808624466e+00
4.175723755189950204e+00
3.547042331104922841e+00
6.479669727166905702e+00
5.614325986385953371e+00
6.047716828677569545e+00
5.785294923776207021e+00
4.978989941004597242e+00
5.977569764390883833e+00
5.377338565737144194e+00
6.016469665785901810e+00
5.054768018542130648e+00
5.600276877343617343e+00
6.025794406886664234e+00
5.342038652073902938e+00
5.908497450142560226e+00
6.910408257936716758e+00
5.396575017229148230e+00
6.250758318626561838e+00
6.117422529967302403e+00
5.829922287823654514e+00
5.056249205002171010e+00
5.265722276389008805e+00
4.290341718435212393e+00
4.377356393221892183e+00
4.061473801753050061e+00
4.291514066192330112e+00
4.828739332253565664e+00
3.915544794737603862e+00
4.053490901263700152e+00
4.098797539291139103e+00
4.494326625833849675e+00
3.812941989059907222e+00
4.077172653363994925e+00
3.792399918371907486e+00
4.271078697610078301e+00
3.931365936358347746e+00
3.868457997553411243e+00
3.399657747997956392e+00
5.245535763882665847e+00
5.793212065122265386e+00
6.288300013102552377e+00
6.098699828387359467e+00
6.474649700483647408e+00
5.746101903918802378e+00
5.494798840158696684e+00
5.189355340731798272e+00
5.858706889512879101e+00
5.959546746823694008e+00
3.778665390023260517e+00
3.823326670196635746e+00
3.774528420552458741e+00
3.794792537660302223e+00
3.978393533634306589e+00
4.450799918251012066e+00
3.617414710054368765e+00
3.918257661567432937e+00
4.197751891718170647e+00
4.378513492531593165e+00
4.623237341074372786e+00
4.181071358574401486e+00
4.046149291682320737e+00
4.135966092384747661e+00
4.546300216131839989e+00
4.202683194988533266e+00
3.893463688032561265e+00
4.441334414649539042e+00
4.294426097675928311e+00
4.107007706301873284e+00
4.017094580573566276e+00
3.939314561675392845e+00
4.064689497541547070e+00
4.244175006286059926e+00
3.668304987802379902e+00
3.958826509189211418e+00
3.512477696707442476e+00
3.846509818551415716e+00
4.322825302410876702e+00
4.571473794423820181e+00
3.521153156915239002e+00
4.628979748775611469e+00
3.550875174607972529e+00
3.967732581500899691e+00
3.923437684824155447e+00
5.126540440933861298e+00
4.448048801467770375e+00
4.313721598497998855e+00
4.283142483573945114e+00
5.580689098599814990e+00
3.815216540961466674e+00
4.189101353546615059e+00
3.866585259234902594e+00
3.919066439918323042e+00
3.739937285175708670e+00
3.945520456409401078e+00
4.264680654932857529e+00
3.946857830497035202e+00
4.434142271362048859e+00
4.252559283899989495e+00
3.832123293615292248e+00
3.827320776836257377e+00
3.460388388241007807e+00
3.893146252938428642e+00
4.357777482649995093e+00
3.986529154823736931e+00
4.376737709564561207e+00
3.829684885652121729e+00
4.223121034834028897e+00
4.185071465451319916e+00
4.133599244587520261e+00
3.970625527148182066e+00
4.057179331276838496e+00
4.210163470526421925e+00
3.831075097552155917e+00
3.821774261767863390e+00
4.315034714550323613e+00
3.654683837879409758e+00
3.946000920326184325e+00
3.617852199141227132e+00
4.793864268250907834e+00
3.888166623800191957e+00
4.694141512875156685e+00
4.613260559076519662e+00
4.760016988134776916e+00
4.270665480489738819e+00
3.931672893931296819e+00
4.128777650740667937e+00
3.776638112613996956e+00
3.765676045834338126e+00
3.882637631478415230e+00
3.656607587244991908e+00
4.591092529630167896e+00
3.922062746999187333e+00
3.986639434090443412e+00
3.640919626810627641e+00
4.122679091249605854e+00
3.873684735372910914e+00
3.582082172685739252e+00
4.210422795760687009e+00
3.898641510827863144e+00
3.898740624123792298e+00
4.096233638884561046e+00
3.960130531489973293e+00
3.942713886375651011e+00
4.129321496703812322e+00
4.371117012235291810e+00
3.845478040739339853e+00
3.585436995137002203e+00
4.469463378969225964e+00
3.920589141700420832e+00
3.770238370538022021e+00
4.080330773593264126e+00
4.463922518867740941e+00
3.904749204011948471e+00
3.836851147814220653e+00
3.787629948317884576e+00
4.264204983890912182e+00
3.341009713860494390e+00
4.112353321419055519e+00
4.157515018795777451e+00
3.945513442758101785e+00
3.719980642276921046e+00
3.634729747434229719e+00
3.662859499001504204e+00
3.808387672102175436e+00
4.001410274407948719e+00
3.761785572461860294e+00
3.481891268159763353e+00
4.195867470356899886e+00
3.826456864702877159e+00
3.500784820372532913e+00
4.022876900930154598e+00
3.498887133596114474e+00
3.595495525203116660e+00
4.069752391483938858e+00
3.339933361333372375e+00
3.703727580508926476e+00
3.302825325053273531e+00
4.016458276724734766e+00
3.809491386492988241e+00
3.495647768988892512e+00
3.445386512054726236e+00
3.592713139373818088e+00
3.682800737376769717e+00
3.327726569512055033e+00
4.047152009592050348e+00
4.008754845629572294e+00
3.450051747486133635e+00
4.343322190364621527e+00
4.187984567527518465e+00
3.707209214517017681e+00
3.345544728266829360e+00
3.531699373812766218e+00
3.367576349261463875e+00
3.870522557770009975e+00
6.701623148955222931e+00
6.421935383468009739e+00
6.894525886113518354e+00
7.454420428661497233e+00
6.138822289557229084e+00
6.133948055870339644e+00
7.297114405720435570e+00
7.210623659628536686e+00
6.524124059340771886e+00
5.695526828477645687e+00
5.637266689306484224e+00
5.828729739456117720e+00
6.084354309252449688e+00
5.810136536457267908e+00
5.721065218484705284e+00
5.613743435231635104e+00
5.699639542290976912e+00
5.612909206121543093e+00
5.950771277730856568e+00
6.353076948687873760e+00
5.660660542014275265e+00
5.469871194573570072e+00
4.925710645294555157e+00
5.467047569399078988e+00
5.643665348656591085e+00
5.936930740262607031e+00
5.284351996115034922e+00
6.025460229140271018e+00
6.044558632238920204e+00
6.588185470054600756e+00
6.390919538600576821e+00
5.005195157590419441e+00
5.651405342777668928e+00
5.761610584611790209e+00
6.016606827204803665e+00
5.441085927321492655e+00
6.637582302390106825e+00
5.946090094270279458e+00
6.418219772081166674e+00
6.129613140705427732e+00
6.116028715103724700e+00
5.927812302200116790e+00
5.825853326193485060e+00
5.823220049714468161e+00
5.341022055440734384e+00
6.183010576886339926e+00
5.339852697455096830e+00
6.408331894676654095e+00
6.575058516024845368e+00
5.788795563560929835e+00
6.443226242287148686e+00
5.877343883269023905e+00
6.393397691161826657e+00
6.289362185862556132e+00
5.498995340648748176e+00
5.951763278170774996e+00
5.648671855204629111e+00
6.308474096449889323e+00
6.106769693099282748e+00
5.589468871243036041e+00
6.061261202036252627e+00
5.694740075859108686e+00
6.290058913840065102e+00
5.769606857883424311e+00
5.123494909037257017e+00
5.531188775721151529e+00
6.158997428094766136e+00
5.278226723307474444e+00
6.512229127821445474e+00
5.548596882382088147e+00
6.572755772897964199e+00
6.406941028408667194e+00
5.908673688477357189e+00
7.183307294351617855e+00
5.640737425029172414e+00
6.150353091772609027e+00
6.161454296122347962e+00
6.906011889459442443e+00
7.239963232743860999e+00
7.003351667966261296e+00
6.697201739302527379e+00
6.018585535070571702e+00
6.722784514513988618e+00
5.322502100143499781e+00
7.613533629732177843e+00
6.166324885347083118e+00
5.298759824904056615e+00
5.866187865163749571e+00
6.154824209867826745e+00
6.706198401540358844e+00
7.330399444992128366e+00
7.384434164802830658e+00
6.156324721043412218e+00
6.441935951400786564e+00
7.510796057428137829e+00
6.512672914494367582e+00
7.336697779343135828e+00
6.371573535835440616e+00
6.195337900598869574e+00
6.201760244314513670e+00
6.357758667360442040e+00
5.793928973926048442e+00
7.561284893817003194e+00
6.349662285950848251e+00
7.680341335680206605e+00
7.972537569417266212e+00
5.488355566077816050e+00
6.349300493078633423e+00
6.171733754807646299e+00
6.497662252529397442e+00
6.917843566576685532e+00
6.555376883208762884e+00
5.514927676247702415e+00
6.422694457879689622e+00
6.034121718421686431e+00
6.225078642514879412e+00
5.903464621662907419e+00
5.817701849518786439e+00
6.438483242137317930e+00
7.777284723264223487e+00
7.425888130518210950e+00
7.293647738372104783e+00
5.977879221782947283e+00
7.584345267098831833e+00
8.430976341283429321e+00
7.737264740169470301e+00
7.301097692483878632e+00
5.756138204470685693e+00
7.597026436252343196e+00
7.682075955540418555e+00
7.216114463871227791e+00
7.584948164620420208e+00
7.478415704314016033e+00
7.264813719606025622e+00
6.990756613505097583e+00
7.185014333349914573e+00
7.981890088021837748e+00
7.317966356217370461e+00
7.956099202573865270e+00
7.275225485925294500e+00
7.095925092769852505e+00
7.573006083653545772e+00
7.881726259783660815e+00
7.153437174152408318e+00
7.690678266026908183e+00
8.223112299745375608e+00
7.317290643389465998e+00
7.440642547095285941e+00
5.564925594159974231e+00
6.082654503635206211e+00
5.715441094167259095e+00
5.348884508255051351e+00
5.179514032997294848e+00
5.781669448152728208e+00
6.467232487413138387e+00
6.324251785445812679e+00
6.113489607980669760e+00
6.252902589667680644e+00
6.656121399473963862e+00
5.205082094609140064e+00
5.647963965975588252e+00
6.901374593389617118e+00
5.764071671850714118e+00
7.580797500684364643e+00
6.177125131404001657e+00
7.509377709692167002e+00
6.719246151868288663e+00
6.890084619172421654e+00
7.173276515406006304e+00
7.105698020663665737e+00
5.398423414391269048e+00
5.721899048065384186e+00
6.982452062491576683e+00
5.998074613559863266e+00
6.365187964534369414e+00
6.153561573543755436e+00
5.345622974940280159e+00
5.659807721079111786e+00
6.472547399979303506e+00
7.186635181736279243e+00
6.778672248197473493e+00
6.568551425904707308e+00
5.995899186954163795e+00
6.665666324324013736e+00
5.342620863027184086e+00
6.027279705787495168e+00
5.507587137897838936e+00
6.734109509732085108e+00
6.599185206826149397e+00
6.086457265919030135e+00
5.805606155231549437e+00
7.168953416286082181e+00
7.269085477441416643e+00
5.719637844906663382e+00
6.543732565167871940e+00
6.936355901564235538e+00
6.427270209720497895e+00
6.779774868535875854e+00
6.232852348218969496e+00
7.077706612607420844e+00
5.310148264877839530e+00
7.222621128249820721e+00
6.862656937225633413e+00
7.096858975632651223e+00
6.344701414306196163e+00
6.191356615586807166e+00
5.809842651412771453e+00
7.480761823659844545e+00
7.028634588905341651e+00
7.011776078935553436e+00
7.637378642693754216e+00
7.219573001670932300e+00
6.842312039068755958e+00
6.595762446820976344e+00
6.120921791685904445e+00
7.537965739900627682e+00
6.514827796296542850e+00
6.610738845986487533e+00
5.877802754350692993e+00
6.730034812253854248e+00
6.515548314558979648e+00
5.968170841204799792e+00
5.613024352358373825e+00
6.217284222605631960e+00
6.115384897263871800e+00
6.464982593535780531e+00
6.150200609603838409e+00
6.247248509625364044e+00
6.297102544413493597e+00
5.637226249311970250e+00
6.005939575901984462e+00
5.875216118906869234e+00
6.184117418736836846e+00
5.979528059705229381e+00
5.795823106805514158e+00
5.573306053439417873e+00
6.503159905898294291e+00
5.878646850656427780e+00
6.515591836907626444e+00
6.621201022013509352e+00
5.788313969982728402e+00
5.567866839241053079e+00
6.003553275721695393e+00
5.895376172461279651e+00
6.305621687173176504e+00
6.125469930514997330e+00
6.909961488662866635e+00
6.046922181435123278e+00
6.719376110079262610e+00
6.317691809779437229e+00
5.303286507312408027e+00
7.625571881446006728e+00
4.902838584609733097e+00
5.961163493401847369e+00
5.843105070705517434e+00
6.895961583286134733e+00
5.143463569799815005e+00
6.947151831545672174e+00
6.590228673818467442e+00
7.485317317045041108e+00
5.027852137531517052e+00
6.416636565935322167e+00
6.591921624439829763e+00
6.432505569164409742e+00
6.315744998025000889e+00
5.664255040629671889e+00
6.350678785982061925e+00
5.957753768104163683e+00
5.164002781628474814e+00
7.067645943768130046e+00
6.732278479110798131e+00
6.320354004928579350e+00
6.989794081941004933e+00
7.122117958468855647e+00
6.905998686028476108e+00
6.800089219998636914e+00
7.093070018091386153e+00
6.934310510739794431e+00
6.972581839903121192e+00
6.496104105032283194e+00
5.647513030632811848e+00
5.629811339625287125e+00
5.559427651337206733e+00
7.149107603635342478e+00
6.558646177429029223e+00
6.406134486662351080e+00
5.263988628998793828e+00
7.148273625508080542e+00
6.426505076773706193e+00
6.646634302726278420e+00
5.251981703480098851e+00
6.424959606469837325e+00
6.589149075698463420e+00
6.364793344234723982e+00
5.433099894894558801e+00
7.401253283476615152e+00
6.029938900404200552e+00
6.659530353317768103e+00
6.549616082159108288e+00
6.437407270680367333e+00
6.551344691063077263e+00
7.406423863524302931e+00
5.859728591806094400e+00
5.681084434668181693e+00
5.988224216023172453e+00
6.444156338275070617e+00
6.610520849442269586e+00
5.156026343555277336e+00
7.037217285439035130e+00
6.143228624325932863e+00
5.439049116671952788e+00
5.977053282305038628e+00
4.813418153241459052e+00
7.260147147033396031e+00
7.053039685885425847e+00
5.908979991714748969e+00
5.953067052875397280e+00
6.430590065903860619e+00
5.431950509077028144e+00
6.175336561024890258e+00
5.996850866050143836e+00
6.778328772357938625e+00
6.927095185317059034e+00
6.673106040659388505e+00
6.760221124396339931e+00
6.632670195700520743e+00
5.675870879912499944e+00
6.715267295976215856e+00
6.923264478000131561e+00
5.219477446891355399e+00
6.911601378379646832e+00
7.245766769749569569e+00
6.916863309911204460e+00
6.939911105875776087e+00
6.163663450337836913e+00
5.272348129912343140e+00
5.471422811437313349e+00
5.624345012857030035e+00
5.950044088315964430e+00
6.800783196187717650e+00
7.084404997043773022e+00
5.886296158601206585e+00
5.587086355885708677e+00
5.496638973686105878e+00
4.984219105434257280e+00
5.402752210675128453e+00
5.016839171524305030e+00
6.531278433958386920e+00
6.576753920236446227e+00
7.062874019379901114e+00
7.072704692047183883e+00
5.925903786012795216e+00
6.017937765106347037e+00
6.576817448602636951e+00
5.769721201774345332e+00
5.256000768875167317e+00
7.274994060759547132e+00
6.846814602419300400e+00
6.766270712127933962e+00
7.337039301166612404e+00
6.315144768851942203e+00
5.109395330914910716e+00
7.122574387915505234e+00
6.940006782251936457e+00
6.832954894516817035e+00
6.771483079604134758e+00
6.437489903441005801e+00
6.789443953799356279e+00
6.800186694168017354e+00
