# Supplementary material for: Atomistic simulations of the Escherichia coli ribosome provide selection criteria for translationally active substrates
Source: Nat Chem. 2023 Jun 12;15(7):913–21. doi: 10.1038/s41557-023-01226-w (PMC10322701; doi:10.1038/s41557-023-01226-w)
Supplement: Source Data Extended Data Fig. 6 — Data in CSV format for the trajectory plots in Extended Data Fig. 6; each trial and each monomer’s data are in a separate CSV file, named accordingly. [file 41557_2023_1226_MOESM8_ESM.zip › Watson_SourceData_ExtDataFig6_fMet_mon7_trial3.csv]

8.026776561697802848e+00
3.662987875833798146e+00
3.645316803089700297e+00
3.915062260382019321e+00
3.840948620963128501e+00
3.635142308130177025e+00
3.560999544539045214e+00
3.911745623325377341e+00
3.769996081274387123e+00
3.578786210644027577e+00
3.206980843295659245e+00
3.423318622993836158e+00
3.216558000590251876e+00
3.491206857848367040e+00
3.558124545911099279e+00
3.804956006149699199e+00
3.767587306683834125e+00
3.451912547740465964e+00
3.255729656619326562e+00
3.505912429675465347e+00
3.877360628116938379e+00
3.386958989640008966e+00
3.311597164596042919e+00
3.404840250044720129e+00
4.006809668582764772e+00
4.059898694329901581e+00
3.653110404865150151e+00
4.052587072099878007e+00
3.429016005108310061e+00
3.309235499269999714e+00
3.984612598852315557e+00
3.709778635792262858e+00
3.414821197276503906e+00
3.612203139486650283e+00
3.229419548419462771e+00
3.297001235572320610e+00
3.440582527344471675e+00
3.525767068709926733e+00
3.782105237761387517e+00
3.082473817316275344e+00
3.360001808371574139e+00
3.300739369669213552e+00
3.287975390462249958e+00
3.578904523585754394e+00
3.394889995251534565e+00
3.883125531592603874e+00
3.411123690952587495e+00
3.421304911049448449e+00
3.809607481542009122e+00
3.187352628541915145e+00
3.791231360407797180e+00
3.440219575674336117e+00
3.514335202314878170e+00
3.413387525848209147e+00
3.478885233210225358e+00
3.426501748479194642e+00
3.280916099444255885e+00
3.619405429524806372e+00
3.378744578675962451e+00
3.459381721713311375e+00
3.336734440852184846e+00
3.166277511294217639e+00
3.392644386536813439e+00
3.315080767179161558e+00
3.217666474091972262e+00
3.476377304901986154e+00
3.453214138022935753e+00
3.714840799752800127e+00
3.540786403264662319e+00
3.620170297378530577e+00
3.645050932202392513e+00
3.417207571710462410e+00
3.565516585226283119e+00
3.739148381842840152e+00
3.299623199486779068e+00
3.586223714482696057e+00
3.705417724864897622e+00
4.057820853953736595e+00
3.435538729567461758e+00
3.501727864333815443e+00
3.402873818863344280e+00
3.676119079673104473e+00
3.764993653536367724e+00
3.381633733669996644e+00
3.841275518235436337e+00
3.773710759116570834e+00
3.271431377092313131e+00
3.266912463221664176e+00
3.748365030936612108e+00
3.603879991983995001e+00
3.963740126701133182e+00
3.466688719009821007e+00
3.379867858998331531e+00
3.691797334167968625e+00
3.913113492137614280e+00
3.599639997921268542e+00
3.527879995175362993e+00
3.675797983141941394e+00
3.447514118649689152e+00
3.516676825407623497e+00
3.691779849106071154e+00
3.332435533448174780e+00
3.665135100297225890e+00
3.387343614243870871e+00
3.755613293333017744e+00
3.618484207516564855e+00
3.427927815241530229e+00
4.087846061405449483e+00
3.644880477581443845e+00
3.812897681391861138e+00
3.664161547151520537e+00
4.105114967861772435e+00
3.852134081154358292e+00
3.672696040468503398e+00
3.449119472540289166e+00
4.070450947770032357e+00
3.230022927399578414e+00
3.501719682951390578e+00
3.459703392556213508e+00
3.439279955569480851e+00
3.740634190782164303e+00
4.095538992116225074e+00
3.756742281111684623e+00
3.677898554300620404e+00
3.450450603537313032e+00
3.597846667661233067e+00
3.898731236907547526e+00
4.103884826538508612e+00
3.689786340254017194e+00
3.706993346135262435e+00
3.884371365237134111e+00
3.804700928304266316e+00
4.197631695387096684e+00
4.062282945438142612e+00
3.757044703490813653e+00
3.554680767144700493e+00
3.741073791121745540e+00
3.865543670052766334e+00
3.481367862265900559e+00
3.768182796255796330e+00
3.619850629061479363e+00
3.783436251142474838e+00
4.287533198206497254e+00
3.508901293551924816e+00
3.544709951069872744e+00
3.476765609083451558e+00
3.531522460257143781e+00
3.716731209288667515e+00
3.753235389578228887e+00
3.466695361702173628e+00
3.572616604964457210e+00
3.592716220285256501e+00
3.343294309723798374e+00
3.498786400032217525e+00
3.905724479517788339e+00
3.581767556213220960e+00
3.372246998967386666e+00
4.162916128196267884e+00
3.706871669626605748e+00
3.790802417155085369e+00
4.000603730448575313e+00
3.543170923597856348e+00
3.383079373427581693e+00
3.479017689507845734e+00
3.419282710992453289e+00
3.774908234721904954e+00
3.575537090789953076e+00
3.801351920021038833e+00
3.658197298599303426e+00
3.637392049093342017e+00
4.059462372502509631e+00
3.594487337469534527e+00
4.058647596604029850e+00
3.686755609491312313e+00
3.874581406102133307e+00
3.900968264996445001e+00
3.599902544478891020e+00
3.795613793085976795e+00
3.716164570937834366e+00
3.953822916491300798e+00
3.848852318311867915e+00
3.859179983029753735e+00
3.745320717012355249e+00
3.901011175498870553e+00
3.688203245587117873e+00
3.784168647025553334e+00
3.917038190262136510e+00
3.744804027210977715e+00
3.991040669052388967e+00
3.695266734713873458e+00
3.979067441199861221e+00
3.693045650837090577e+00
3.777130842135684841e+00
3.610903663417808218e+00
3.865493524536041114e+00
3.866824395550089832e+00
3.640881290255731706e+00
3.376023179095431814e+00
3.437536846192219997e+00
3.443287240076647215e+00
3.478724391732026078e+00
3.250069112645249891e+00
3.920188955992768953e+00
3.480367938765004165e+00
3.583734341167040149e+00
3.496203497236942681e+00
3.663513024127149187e+00
3.374507386220291671e+00
3.548120321782180397e+00
3.658735841715201165e+00
3.758969423363441642e+00
4.030787895194503534e+00
3.567035409929176559e+00
3.821945461970821079e+00
3.540907414254267138e+00
3.444914273389863890e+00
4.249939935104253941e+00
3.626651589933855391e+00
3.781188838157464538e+00
3.302283113444941520e+00
3.591660346159432748e+00
3.505453029497281658e+00
3.467125310893518719e+00
3.717787383810305712e+00
3.321749367938779951e+00
4.397922224670507418e+00
3.640878382584361805e+00
3.662512024726737092e+00
3.852183317305629018e+00
4.093065215077078101e+00
4.160984808860952455e+00
3.919605938975922577e+00
4.057551929956805914e+00
3.887514018371768909e+00
3.906796557083905608e+00
3.808393550699606500e+00
3.433513064088716593e+00
3.647055588260103232e+00
3.948464033234351245e+00
3.868875593892775466e+00
3.979951540882714411e+00
3.669305150418265882e+00
3.757425296905549494e+00
3.664770117787738535e+00
4.406474836593741173e+00
4.275698932181612122e+00
4.236005770357096800e+00
3.940857695668325000e+00
3.943396883243121209e+00
4.116727562791134609e+00
3.831403232740720366e+00
3.846604422071187024e+00
3.635400761964383776e+00
4.225542911696602566e+00
4.038036157590453534e+00
4.201210760640464947e+00
3.973191365562545929e+00
4.367507036988230062e+00
4.146665762143692646e+00
3.935288269712121867e+00
3.997319949875179912e+00
4.068858762699810505e+00
5.138467924702937673e+00
4.336415434343357411e+00
3.760954000893226734e+00
3.973974182802953337e+00
4.195766489953578038e+00
3.697878008616928280e+00
4.340158902311458178e+00
4.000991849264046607e+00
3.864675814938186349e+00
3.966832777097553997e+00
3.980492276486347514e+00
4.228724117277506522e+00
3.657093082649873317e+00
4.038218043668587498e+00
4.093397729385106487e+00
3.912989762879245603e+00
3.624245269514124068e+00
4.000397330728656442e+00
3.986689605640556966e+00
3.615034470002778555e+00
3.918401402593830962e+00
4.096252034812440712e+00
3.495408953832718879e+00
4.058083020848791911e+00
3.764843007302396405e+00
3.935142840016187638e+00
3.961659450173705022e+00
3.837750076495622942e+00
4.115477505796897084e+00
4.296367703070519184e+00
4.242821617101730780e+00
3.619672990513788324e+00
3.874921790924747089e+00
3.726725668448004569e+00
3.510068976924623385e+00
3.791415197991359065e+00
3.826839724125251418e+00
4.254689437053541745e+00
3.766965074181395590e+00
3.979523677706900298e+00
3.967558537959564813e+00
3.928906279553475045e+00
4.289216559161810771e+00
3.927507960152325950e+00
3.980938106952689015e+00
3.860585372682657113e+00
3.897347659869158765e+00
3.886493092595858290e+00
4.055701229603845270e+00
3.663378481165469491e+00
4.274231248194795718e+00
4.121919969412764395e+00
3.734592961669653821e+00
3.786166793130495645e+00
3.680440218883970882e+00
3.902478609935353226e+00
3.713586789482462347e+00
3.847794448730694317e+00
3.997605125974738272e+00
4.047750414943982911e+00
4.148343410033818124e+00
3.502647422292385126e+00
3.423180969191149003e+00
3.241095111105201099e+00
3.505273473614059387e+00
3.522602812919384707e+00
3.878765247097184510e+00
3.740682685061818002e+00
3.848875530828403502e+00
3.620972705974859540e+00
3.769036369140036591e+00
3.586002408140349651e+00
3.719454119724017627e+00
3.898822180024049455e+00
3.765589577029133217e+00
3.750129386493840755e+00
3.768994591103766556e+00
3.721389162519667781e+00
3.756750918505839643e+00
3.833775114436619447e+00
3.743544156749846863e+00
3.847579764926756685e+00
4.033621584837639773e+00
3.897771748267699010e+00
4.266754841720788782e+00
3.809151654224760986e+00
3.572302085111993541e+00
3.948514472835886302e+00
3.484769545231300558e+00
3.927432497575411130e+00
3.577713933444405914e+00
3.115265355603007436e+00
3.522234613434335415e+00
3.810653901553106682e+00
3.951058540294980492e+00
3.517851450334964269e+00
3.347108405785566454e+00
3.356953349960314803e+00
3.460177127689775922e+00
3.271042065109943220e+00
3.148687897302226091e+00
3.615613068133860075e+00
3.698328132919997735e+00
3.685359866899527770e+00
3.657879226117835891e+00
4.087400648731311925e+00
3.850946921841296611e+00
3.842847851810844428e+00
4.153579495195816484e+00
3.495190127380174427e+00
3.543412756352537052e+00
3.274500914241078586e+00
3.930719991861510110e+00
3.615304677228325492e+00
4.032043065057401066e+00
3.363464387975842573e+00
3.398559698135450446e+00
3.398550745999503242e+00
4.087970421765203533e+00
3.343427530603310327e+00
3.410584746308528814e+00
3.553133761227884158e+00
3.806043236436752686e+00
3.457132739764375629e+00
3.323724433662602173e+00
3.674139198073832713e+00
3.663340979996652091e+00
3.904016241987897207e+00
3.791709997052766123e+00
3.418915171702042954e+00
3.272238107823135067e+00
3.490324114921497412e+00
3.520918472074204608e+00
3.844586071757865930e+00
3.538692802018260863e+00
3.855821816579585448e+00
3.682388420570333221e+00
3.494586134989714932e+00
3.734302148982617808e+00
3.965904561860884137e+00
3.314421298980819497e+00
3.772779685854980247e+00
3.540001288970739957e+00
3.663958341714341316e+00
3.707507674764269012e+00
3.605968436443848901e+00
3.885179856919280805e+00
3.257603191677332699e+00
3.785742437751711709e+00
3.598318523437393779e+00
3.640932315848285139e+00
3.784202775432215393e+00
4.067032571871799895e+00
3.623393372582792704e+00
3.833730245786242552e+00
3.526531196788333045e+00
3.849225907052723716e+00
3.359538295893476967e+00
3.262757692905196016e+00
3.348523787085556869e+00
3.323353225789192678e+00
3.387206620426836512e+00
3.954555965226701719e+00
3.659059866639912340e+00
3.765690387453382915e+00
3.835783626259132717e+00
3.784031781167275454e+00
3.591484968840981562e+00
3.506577664672414496e+00
3.303632737787024709e+00
3.166458392226933150e+00
3.457319167705152463e+00
3.486899581791911729e+00
3.501767935696338707e+00
3.481299910375344364e+00
3.326262505373953182e+00
3.961187995462043698e+00
3.225939170210194717e+00
3.869182290859413342e+00
3.382716151180433339e+00
3.331359477342970443e+00
3.428609221220282777e+00
3.400512259589269171e+00
3.585114986599018838e+00
3.475195478278933603e+00
3.449237665831515809e+00
3.696140319909861915e+00
3.365080869468672020e+00
3.762087842493567091e+00
3.114121920086673434e+00
3.184518750513239738e+00
3.519525450594426896e+00
3.497956999175817483e+00
3.429859399607319670e+00
3.708014068927862894e+00
3.893278975335573655e+00
3.999292102185242115e+00
4.213214116855865221e+00
4.031443027071709650e+00
4.107004353546172659e+00
3.973966414118878188e+00
3.828350265293023469e+00
3.797451153487243491e+00
3.826279436872750406e+00
4.449909190565678685e+00
4.075573998378384744e+00
4.187967544809471754e+00
3.706048266772084876e+00
3.656547951330015422e+00
3.764651178295129963e+00
3.672113383359824290e+00
3.623138949392591623e+00
4.475263240630085626e+00
4.107158487969876148e+00
3.710545932567705485e+00
3.588167339950915302e+00
3.436678733029758792e+00
3.726951394510682025e+00
3.843445246425373441e+00
3.923472622961861056e+00
3.455259583586889782e+00
3.364912466069742258e+00
4.045022059017119531e+00
3.437836869413175123e+00
3.837785345682790616e+00
3.965568883783033183e+00
3.703526020997632173e+00
3.823998030800781933e+00
3.968437581392473046e+00
4.335818719100601903e+00
3.768682660240224358e+00
3.519422655825380719e+00
3.876187322627124843e+00
3.985494748053451275e+00
4.042265060721160097e+00
3.795405620423063731e+00
4.115352338895526429e+00
4.241642228381659940e+00
3.689199034462382620e+00
4.169596380032030147e+00
3.989254325409179458e+00
4.436858307296588144e+00
3.774659173239947485e+00
3.882369867344684256e+00
3.850995038075151200e+00
3.905108926930484614e+00
4.089170788212408425e+00
3.926703353547817077e+00
3.981312449663460207e+00
4.090652389117920507e+00
3.992286774848280206e+00
4.471949574347090284e+00
4.149897389728026909e+00
4.061409898032140475e+00
3.853457913593864248e+00
3.822514349643862275e+00
3.578340114730203414e+00
3.584857607551694691e+00
3.834854916664155233e+00
3.838876589575386244e+00
3.747729389521018639e+00
3.848760173412521635e+00
3.532168622922679191e+00
3.740137587315842005e+00
3.673218721091415340e+00
3.743120751423250958e+00
4.088966005714977925e+00
3.710589524623605584e+00
3.657674756071454869e+00
3.825702005733045752e+00
4.014305001761930392e+00
3.907849282917305267e+00
4.055971061318348170e+00
3.430026876188286167e+00
3.701951756687501760e+00
3.724761111675177538e+00
3.751026428559468773e+00
4.058425344184072969e+00
3.599258186193471154e+00
3.911295144868917273e+00
3.610404509689423946e+00
3.771616545075757276e+00
4.114035787203787820e+00
3.697433659172452813e+00
3.290404795307297903e+00
3.918511260663732454e+00
3.455617274459531707e+00
3.431232038852153554e+00
3.824543223879866893e+00
3.587556576507000994e+00
3.625184340538755379e+00
3.891159583701058633e+00
3.343536124383305719e+00
3.197326562038157238e+00
3.516267678226838722e+00
3.442720010958923993e+00
3.440192027983115963e+00
3.994562922826983886e+00
3.708945536397666221e+00
3.709654848518782799e+00
3.657708100542080398e+00
3.769746073619594906e+00
3.568925150332429297e+00
3.584715494993395257e+00
3.636473245240190888e+00
3.875583894135115059e+00
3.900070007772002523e+00
3.462410492315110222e+00
3.795197330149836734e+00
3.787344726547171803e+00
3.599547256245927862e+00
3.790662862116943366e+00
3.470556189116154044e+00
3.570922196083472944e+00
3.835251066429894440e+00
3.500482995681678311e+00
3.410869283090533166e+00
3.542173388956808555e+00
3.599232253643443347e+00
3.632365140294784744e+00
3.555624400721574041e+00
3.491842477313200188e+00
3.801519991525158293e+00
3.678768945917493927e+00
3.809164155429483944e+00
3.784371404419274221e+00
3.745570391718959335e+00
3.726492702084326147e+00
3.332021085902350688e+00
3.889073750261996754e+00
3.753957723338602115e+00
4.012538417998485762e+00
3.885938962066155522e+00
3.492667170409715194e+00
4.037592536085124806e+00
4.005960051956392931e+00
3.597808934290121385e+00
3.659798512415942451e+00
3.984353341342746990e+00
3.774478066483382577e+00
3.372662783143857812e+00
3.353488953609600198e+00
3.472095990539734611e+00
3.668249733019070202e+00
3.402696506607604920e+00
3.737671831940592604e+00
3.946117879367534442e+00
3.651723584640330422e+00
3.873385239085894938e+00
3.885118998648975808e+00
3.715879806750047809e+00
3.525409113937548522e+00
3.539274261024304646e+00
3.795522414372583864e+00
3.859132569782777189e+00
3.716458353516427504e+00
3.766310441382612950e+00
3.655446246431106161e+00
3.769197037329117261e+00
3.818871986944099906e+00
3.673032423507364808e+00
3.952300082024078787e+00
3.549721630313692700e+00
4.111444800914149766e+00
3.762043040451697795e+00
3.692603929307276545e+00
3.685516941340548414e+00
3.635156151217397102e+00
3.719597966445711279e+00
3.806082552208369219e+00
4.064399598768068778e+00
3.557012399697015770e+00
3.777602491035144450e+00
3.535238989943686683e+00
3.787972312327916757e+00
3.690516746766535405e+00
3.745962466403533142e+00
3.510539139616228432e+00
3.396155502364350820e+00
3.250665923588616835e+00
3.717593043477048553e+00
3.714450700936071659e+00
3.670710846015936113e+00
3.783459117019837947e+00
3.715308622225861335e+00
3.977430241520561349e+00
3.800089444282360507e+00
3.776618766241270020e+00
3.877554787138365544e+00
3.572591283121987260e+00
3.666243733444080721e+00
4.138360753559592986e+00
4.080839466261764414e+00
3.760511605334373009e+00
3.966928558658337156e+00
4.074790646784253845e+00
3.946556547378492485e+00
3.526231818680735319e+00
3.553344432330952429e+00
3.979403880476097832e+00
3.914983598938932552e+00
4.399854734889634855e+00
3.753939499359327581e+00
3.996387966734866293e+00
3.795470939833970547e+00
4.016037042319376305e+00
3.950384528507309589e+00
3.874514344796182730e+00
4.081603800019375505e+00
3.707929082603467652e+00
3.718456469627887895e+00
3.647306650431783037e+00
4.050533652560436515e+00
3.523586735405986214e+00
3.763403145872980637e+00
3.744912679735429517e+00
3.697259753180946795e+00
4.081746045655802568e+00
3.569335694159474937e+00
3.605964256565964643e+00
3.682889257354128087e+00
3.461926962579397138e+00
3.902420413065173843e+00
3.536207863257005535e+00
3.685343147710182787e+00
3.809888837775921910e+00
3.791067320740488356e+00
4.219033945467846713e+00
3.995073061936153191e+00
3.839547677977484419e+00
3.908628157640957390e+00
3.717972177437859571e+00
3.485855278425214365e+00
4.172473931490075394e+00
3.721116158914604899e+00
4.460267269438960902e+00
4.223915030787427582e+00
3.743212275778123654e+00
4.080981833997928909e+00
4.240897443181399495e+00
3.994897641305842573e+00
3.262952453945829223e+00
3.564673176900493345e+00
3.803048480729060099e+00
3.843842688125120866e+00
3.951828649397497450e+00
3.811090432241096781e+00
3.776254508977864077e+00
3.808964889384018004e+00
3.765197764564044647e+00
4.202717906206419052e+00
3.453782226741030303e+00
4.236271292830608992e+00
3.745211287984643089e+00
4.117482748608401799e+00
3.890983759857562951e+00
3.999128785674354258e+00
3.643794272407442580e+00
3.603619352437843038e+00
3.683433819084677374e+00
3.662094799351967911e+00
3.997368908482664462e+00
3.854920159792508905e+00
4.014114526492402746e+00
3.723714581797868739e+00
3.597846483025042730e+00
3.981044372222463323e+00
3.212521257936860053e+00
4.123617746641405901e+00
4.140810928025775439e+00
3.704678455947990834e+00
3.904268657701874812e+00
4.251833206296986134e+00
3.943577907756046219e+00
3.869703922133161278e+00
3.787717435990191728e+00
3.738860625831346596e+00
3.756695660410284354e+00
4.158751323026661062e+00
4.015935296695813506e+00
3.818047367607509734e+00
3.521939673106358359e+00
3.700264251495661405e+00
3.991355332184550520e+00
3.720775265749243221e+00
4.015220164141652504e+00
3.882355713538826691e+00
3.776828103412388504e+00
3.495408398795086136e+00
3.961906691795136659e+00
3.867763567225391164e+00
3.674424979513652101e+00
3.758930158959546741e+00
3.758283955795866049e+00
3.936154866964484800e+00
3.919818077286580049e+00
3.783259947340289475e+00
3.912478012385092629e+00
3.970576178563487435e+00
4.029552090893950833e+00
4.765273196960604807e+00
4.632336614953482368e+00
4.347325854749074736e+00
3.788634894880450243e+00
4.272432747374149464e+00
5.082330927094973028e+00
5.499057552633316526e+00
4.833629195904977749e+00
4.907018985440669390e+00
4.215275098968788825e+00
4.504824569162279246e+00
7.049795107729185162e+00
5.413652175486722840e+00
6.009121653451662048e+00
5.075176383443201544e+00
3.445286932711020267e+00
6.061268266379863157e+00
5.260768738580371640e+00
4.146402774520927537e+00
4.851861396048177788e+00
4.397984210177480868e+00
4.063655443511921206e+00
3.590733707613538161e+00
5.201787471876005320e+00
5.306925390257837272e+00
4.790112417957805846e+00
3.965912267951990255e+00
6.022266713040215436e+00
5.123802458220570344e+00
3.650352554797207993e+00
4.800961388929288809e+00
5.406604294051474469e+00
5.561277743659434947e+00
5.197052171955441224e+00
5.313124119590814765e+00
4.635030344785102230e+00
4.742948064687894316e+00
4.081276052925486120e+00
4.844730804553551096e+00
4.852734760160025473e+00
3.701145657265142219e+00
3.590267407929041976e+00
5.023402895872629337e+00
4.831743909450793240e+00
4.820348030193025934e+00
5.715157506099632911e+00
5.641045851935501787e+00
5.098595787301544391e+00
4.787630456200316686e+00
5.459550287779124211e+00
6.839212859903263109e+00
5.078798077770845687e+00
5.533649658748037936e+00
4.925074813261389295e+00
5.006887013324738511e+00
4.675074869557885648e+00
4.281018150106094211e+00
4.812516129474399662e+00
4.340934391452074159e+00
4.285354575520052833e+00
4.258173912427242414e+00
5.448259483664049441e+00
4.575883663827019276e+00
4.514188500093477607e+00
4.329467525026430508e+00
4.262313393882207535e+00
4.805078771200758325e+00
4.585043869102820580e+00
4.295057469431089459e+00
4.678295894666322674e+00
4.626302262135800092e+00
4.882843907997477473e+00
4.506807921665889616e+00
5.119143319672073922e+00
4.954211966266675482e+00
4.509147494003504342e+00
4.970702231843806551e+00
4.929552723414666993e+00
4.692557159353644813e+00
4.665908675323096055e+00
5.826162439738564736e+00
4.894939711829676021e+00
5.202881066758586748e+00
4.382184006227605622e+00
5.152949538897173554e+00
4.963124708021741327e+00
3.640082939496478431e+00
4.200973681470561161e+00
4.323807412771987657e+00
5.024649266214320065e+00
6.540348310730342618e+00
7.214032294125424016e+00
7.054259800575953143e+00
5.075613118066800489e+00
3.930605883643551124e+00
4.540476783972848374e+00
7.148759843903810030e+00
6.969091178996207780e+00
7.116864040878303044e+00
6.594296269734163829e+00
5.436832191007821891e+00
4.922490583389345531e+00
5.378023843197576426e+00
3.384425636398510129e+00
4.124631348672974873e+00
3.942898854161855926e+00
4.293643912837694643e+00
3.816724963025635020e+00
3.791471329678116398e+00
3.731784048021365763e+00
3.777208845456054398e+00
3.906015895122630255e+00
3.738719946159671181e+00
4.007126861875578427e+00
3.708867655885714321e+00
3.537153281445200470e+00
3.841047391827068669e+00
3.775967984689290180e+00
4.990342019507094662e+00
5.241696071137008417e+00
6.748484434312140401e+00
5.963910474460152322e+00
6.793404945490006064e+00
6.714327120626466971e+00
5.996472650872789245e+00
7.139826140654638387e+00
6.884990970602889782e+00
7.423862887938806665e+00
7.171399291083410787e+00
6.651353345620832691e+00
7.357256746244022594e+00
7.129595050207725215e+00
6.827824095474512411e+00
6.949558590240951794e+00
6.963495047754572731e+00
7.785994677989239499e+00
7.436570814150625708e+00
7.055619264841319627e+00
7.161444252464639781e+00
7.407300897238759951e+00
7.475854230697263070e+00
6.815762435935722507e+00
7.560802171280200490e+00
7.591342260344658754e+00
7.165857993626083555e+00
7.236340672106604366e+00
7.179284352371085198e+00
7.481041953928921906e+00
5.773673785275283521e+00
7.689900566484898725e+00
7.330285555405277265e+00
7.766043219535322173e+00
7.569814943181360611e+00
7.761843316785088653e+00
7.112691110758901480e+00
7.272304191423441644e+00
7.650333757555594971e+00
7.276367270860838232e+00
7.797454996835344154e+00
7.450103157105956164e+00
7.871321006870027226e+00
7.391573942973395539e+00
6.812109929641910533e+00
7.728857097627400918e+00
7.486176292357270334e+00
7.131674838299736585e+00
7.563208512346380807e+00
7.206406721807408822e+00
6.416951131005446562e+00
7.660322007406468181e+00
8.278760719730634321e+00
7.561354478000561485e+00
7.267935329872909023e+00
6.894507594450943522e+00
6.927815932498038620e+00
6.939347215931919166e+00
6.781496054827202080e+00
6.885994311387933386e+00
7.429825256170333958e+00
6.750846950250451783e+00
7.567465114540682158e+00
7.298310384150706653e+00
7.322445624405995446e+00
7.503664203039019931e+00
7.452522751037037985e+00
7.446345637365062942e+00
7.009119354468217544e+00
7.290115646647639558e+00
7.616532028683796085e+00
7.708935899502447953e+00
7.367160342222416780e+00
7.458519407752612018e+00
7.553241470978048433e+00
7.676139671062863989e+00
7.490894193165396509e+00
7.185731405303976693e+00
7.895201695578119683e+00
7.281386485019616828e+00
8.075926125140243883e+00
7.991436802007446438e+00
8.012530946556552180e+00
7.658443300986553126e+00
7.856947062038968532e+00
7.364399846881703127e+00
7.368178400731658861e+00
7.831288109869801062e+00
7.829979676483760365e+00
7.952467189145902005e+00
6.460860555446671150e+00
5.476770627371032596e+00
6.627213073837445734e+00
7.956625794127144324e+00
6.993563903705340756e+00
7.988175224514320938e+00
7.777016384996239928e+00
5.720849851090890503e+00
5.683058644815512039e+00
5.058020856021799183e+00
5.574351624146344442e+00
5.648701047313472223e+00
5.643313484283544845e+00
5.867811953877692943e+00
5.426557810066013232e+00
5.398809001144248221e+00
6.068385150285418916e+00
5.720094836412413564e+00
5.859583656289154341e+00
7.177147403121750813e+00
5.789811807630337093e+00
4.083277632898548504e+00
5.752278780346421705e+00
7.936129068814905985e+00
7.776719183032671623e+00
8.264443588072113656e+00
8.125783993019124907e+00
5.623544780281060973e+00
6.135837478545773216e+00
5.441616337553407234e+00
6.013054202945439464e+00
6.058601280348340445e+00
