# Supplementary material for: Atomistic simulations of the Escherichia coli ribosome provide selection criteria for translationally active substrates
Source: Nat Chem. 2023 Jun 12;15(7):913–21. doi: 10.1038/s41557-023-01226-w (PMC10322701; doi:10.1038/s41557-023-01226-w)
Supplement: Source Data Extended Data Fig. 6 — Data in CSV format for the trajectory plots in Extended Data Fig. 6; each trial and each monomer’s data are in a separate CSV file, named accordingly. [file 41557_2023_1226_MOESM8_ESM.zip › Watson_SourceData_ExtDataFig6_fMet_mon7_trial2.csv]

8.026776561697802848e+00
6.062583022932970245e+00
6.527793566054947760e+00
6.622999333797663368e+00
6.741885133680568742e+00
3.437157490966811668e+00
3.910432638946837791e+00
4.139417669100773800e+00
3.705957477725086768e+00
4.129808910779471987e+00
5.765322669183982285e+00
6.676122139564126812e+00
5.762310723972550619e+00
5.709068890519879425e+00
5.897110172013634966e+00
5.890792245160016094e+00
5.438152262523643365e+00
5.876623930741148527e+00
5.564715682720392742e+00
6.345894865974491594e+00
5.323073099181097056e+00
6.213828642505494493e+00
5.011073634402997357e+00
4.654704287057089829e+00
4.193896510893494245e+00
5.194220744800231770e+00
5.197782004145477863e+00
4.712312792788144300e+00
5.076862416556890523e+00
5.247682852582610025e+00
5.955528617892213994e+00
4.493020505811617937e+00
4.290691175868028395e+00
5.874432398003547107e+00
4.534547564934520381e+00
3.807995471341640847e+00
4.654806786707912813e+00
4.183118441840010249e+00
4.536691418766930717e+00
4.521329185272031204e+00
4.903866568976095408e+00
4.764287584426004862e+00
4.536708712623827466e+00
4.467989588231700893e+00
4.950348247000752266e+00
4.986723615782219454e+00
3.935181556599607333e+00
4.572300489979424398e+00
4.261016777988873017e+00
3.909855863668605380e+00
4.736836481128023912e+00
4.647007981840388879e+00
4.611870893458108078e+00
5.398177923780476561e+00
4.974065793568949623e+00
4.102269643536827104e+00
3.743992107709921857e+00
3.869733707046999704e+00
4.961406183635315159e+00
4.890451759817936228e+00
4.420703875644900194e+00
5.095719231719450626e+00
6.072464397113222390e+00
5.237731125949180111e+00
4.558757335684947343e+00
5.172989564525642514e+00
3.768330881653028097e+00
4.380800602200260130e+00
4.499079231382312472e+00
5.043005376253165473e+00
4.183145456407056706e+00
5.118702766038922825e+00
5.346081871091636017e+00
5.384828007407903350e+00
4.428810449719321696e+00
3.916990903540513713e+00
4.633713930502150191e+00
4.759486635650235442e+00
4.722601051796376126e+00
4.736580859450459258e+00
4.088335182607376161e+00
4.726375612200095055e+00
4.447097341801653947e+00
4.123747786904047530e+00
4.244392982417512172e+00
4.325090141671994459e+00
4.770251460067163940e+00
4.231575915385667130e+00
4.559943651917256702e+00
5.141334895319448428e+00
4.010633813209845577e+00
4.511279410482150531e+00
4.382733155697938976e+00
4.176423499138656403e+00
4.349919327194631258e+00
4.231012414417915757e+00
4.626758087928658725e+00
4.434045248694141073e+00
4.385005596431653885e+00
4.569329631006857184e+00
4.602467997943484157e+00
4.398018645958440054e+00
4.584434404396419360e+00
4.655013448462392844e+00
4.586407020049205308e+00
3.709846921766839500e+00
4.141377812733983532e+00
4.539027468146716870e+00
4.337919296134407965e+00
3.934585544724304551e+00
4.384130047202826397e+00
4.243171922800822671e+00
4.262106474529846700e+00
3.725356710433950891e+00
4.068912500722388081e+00
3.925363115801781433e+00
4.166689914305704789e+00
4.276599947887519626e+00
4.416070847688457590e+00
4.129463261194718626e+00
4.655670607403930461e+00
4.189295177297235995e+00
4.443997463678063475e+00
3.572002697171285490e+00
4.339751458920918736e+00
4.180539278061051967e+00
4.500505811246744869e+00
3.880380809247897744e+00
4.396089116996579449e+00
4.569694230364256704e+00
4.425978416621597411e+00
4.182077781031861008e+00
3.803640875608766070e+00
3.888902496081699134e+00
4.506835909675155349e+00
3.991051994617300203e+00
3.858869756368119130e+00
4.317796898889724844e+00
4.363882867194831761e+00
4.288852001450207396e+00
3.850715842766295083e+00
4.414423733091628499e+00
4.558584322870983030e+00
5.316986967342533177e+00
4.743803062674635918e+00
4.420272887783156968e+00
3.826859329779420893e+00
3.931830710781308635e+00
4.514907202722367785e+00
4.474671999392946020e+00
4.250103981707145095e+00
4.526383447744431798e+00
3.666979630218969444e+00
3.454040540102563561e+00
3.578272035896098657e+00
3.705318768470758251e+00
3.565258459174504679e+00
3.855306118028485329e+00
3.324792547658257380e+00
4.309524626853884932e+00
4.517331038780484143e+00
4.793525763850991162e+00
4.547451281196498662e+00
5.183113043222761007e+00
4.329919852019145310e+00
4.464991046930752994e+00
5.109753062784981203e+00
4.712615155144733059e+00
4.395718015589034522e+00
4.340026485251878618e+00
4.736847197457819014e+00
4.258954816032750834e+00
3.815959243888235708e+00
4.321923931509240369e+00
4.650585303914614776e+00
5.003768989541297785e+00
5.921073598214013245e+00
5.947762204724236668e+00
5.972675733333577597e+00
5.064328710805305001e+00
5.917715728520420271e+00
5.758059042863926003e+00
6.233369512308003735e+00
6.036166169678080173e+00
4.145583422098528814e+00
3.474711617678759801e+00
4.036663380408914037e+00
4.644700937194587098e+00
4.307253774102396626e+00
4.391033796134570899e+00
4.596765804229219654e+00
3.855690904713565015e+00
4.555850348790028370e+00
4.446828108486328368e+00
4.456433853991685012e+00
4.228072054461978979e+00
4.079304669525747329e+00
3.562082755533015899e+00
4.501560274986304400e+00
4.123657777316710238e+00
4.542434182686340804e+00
4.797173571662741054e+00
4.299045266039814628e+00
4.017616655669141501e+00
4.096274146818513096e+00
4.243239653639196973e+00
4.980391589000420893e+00
3.915920456492567148e+00
4.860020681295968537e+00
4.629899796447702442e+00
4.242267096323024234e+00
3.872657167456222016e+00
4.423549059086736790e+00
3.771447780397040095e+00
4.725107186998226183e+00
4.414071288820040628e+00
4.475637399735816757e+00
4.725933052693382486e+00
4.709685442989746562e+00
4.067572094292084550e+00
4.764912961409109471e+00
5.254588401370478223e+00
4.738919374643246307e+00
3.553097421705164738e+00
3.969899475630976227e+00
3.518847357003274556e+00
3.987622053292936730e+00
6.760682169547774123e+00
7.048948273220735139e+00
6.323098806341131528e+00
6.282544328531343147e+00
6.063150975928014219e+00
5.560650525080095719e+00
5.089595465728052659e+00
4.182465747213114149e+00
4.562920999019172363e+00
4.269172252005009049e+00
4.294758937061942561e+00
4.836985303630292776e+00
4.611202600016293118e+00
4.380163936499289257e+00
4.645093924669724039e+00
4.709519778630719244e+00
4.847340880509777961e+00
7.115939724428520741e+00
3.633085153006317736e+00
4.664398279749589094e+00
4.191415134894362460e+00
4.564075415966438953e+00
4.508599118915515014e+00
4.754206766855088695e+00
4.839637021669703110e+00
5.028827540577417210e+00
4.675680354631465363e+00
4.865362560827594329e+00
6.236686082952364707e+00
6.320355823861419253e+00
5.874890493400389602e+00
6.615009370530258614e+00
5.600562635076956397e+00
6.144723591841415811e+00
7.010311540679908582e+00
4.897250680637321274e+00
6.387287175665157690e+00
7.633484314938932869e+00
4.473804428471135353e+00
4.107686920368196049e+00
3.948381210138992348e+00
3.702882505293593862e+00
4.201134189601766877e+00
3.818597717568759986e+00
5.328382464840624166e+00
3.820646985622189629e+00
3.929509963243327242e+00
4.107671085474845718e+00
4.359803567365094779e+00
3.501342974842032163e+00
3.629017438248351102e+00
4.013177671075841779e+00
3.781106646891636114e+00
3.922003264414959389e+00
3.791254573465990596e+00
3.856586070789341569e+00
4.097468752721705521e+00
3.964485519788310430e+00
3.889857347394146014e+00
4.442759411586894025e+00
4.239039450823872457e+00
4.105038426676927976e+00
4.763441793074250086e+00
3.895047612919344537e+00
4.315068634889382082e+00
4.001028624507890541e+00
4.049466405684588821e+00
4.944482388758887126e+00
3.947597208939003455e+00
3.668644088563158157e+00
4.026946771488057131e+00
4.350806296212367030e+00
4.659979091502850501e+00
4.733796084819844374e+00
3.991686626149697048e+00
4.078676135744897735e+00
4.074709763094622517e+00
3.350967068974456176e+00
4.351284856885406782e+00
4.699879250166201672e+00
4.034345126434344841e+00
4.157446180309009698e+00
4.322077754747717826e+00
4.176659552906103912e+00
4.390787515107668959e+00
3.841326987053087727e+00
3.970300843243305788e+00
3.940241557172546649e+00
4.264159862954524094e+00
4.014572776460695103e+00
4.129235454013386430e+00
3.886322823400236270e+00
3.875563496740484393e+00
4.112434567677929032e+00
4.423261127381687530e+00
4.100446893111495683e+00
4.052143552670762539e+00
4.374471467583227913e+00
3.760923207770566101e+00
3.892649826195390350e+00
3.880809416094466169e+00
4.338173127743119473e+00
3.995369873505220326e+00
4.008189406044428083e+00
4.104548944143466827e+00
3.935957735364446375e+00
4.309705283692847111e+00
4.323737653208196363e+00
4.341553092758975829e+00
4.397383911931724398e+00
4.068734294454669609e+00
4.192504333401197769e+00
4.230726529695367333e+00
3.881972718073484874e+00
4.224288057583855505e+00
4.350166784730881808e+00
3.965631469799416386e+00
4.209916135646111890e+00
4.099441187597670400e+00
3.758861195701479030e+00
3.656289828868542813e+00
3.994559729816916427e+00
4.432290013877539181e+00
3.839482723836889377e+00
3.374905949789092308e+00
3.806947554511864507e+00
3.637437148679741661e+00
4.228757453264506694e+00
3.923152467339369398e+00
3.891496859621427884e+00
3.860913444766269187e+00
4.264650560354338538e+00
3.841662616741072345e+00
4.097664912060425380e+00
4.059017096042068395e+00
3.910999595557973940e+00
3.551746103740851535e+00
3.654456007692987285e+00
3.801294266521564325e+00
3.960055126977410467e+00
3.988461385186334862e+00
3.874662811159420350e+00
4.715380808806438395e+00
4.142209518749390362e+00
4.350446417320433135e+00
3.902340095307943457e+00
3.763043677730602887e+00
4.142383155132335126e+00
4.618246224955128376e+00
3.728930452765949255e+00
3.861024251039787192e+00
3.734680690130550040e+00
4.258842823060465577e+00
3.719906459882302840e+00
3.910477473999776965e+00
4.547015429426060962e+00
3.469509814266297010e+00
4.341692293756390875e+00
3.902564041460104605e+00
3.648723466259396364e+00
3.827310155433394367e+00
4.152280925750742036e+00
3.355159658811204260e+00
3.885603547827428894e+00
3.619510103817745961e+00
3.589010436723786057e+00
3.917992612123359919e+00
4.048831263719836038e+00
4.891273145721624971e+00
4.669019639236782204e+00
5.794350422996424221e+00
5.565584013281272391e+00
4.333370946136962054e+00
4.048034030909549941e+00
5.081679559034431470e+00
3.989196376692290880e+00
4.518096384174537405e+00
4.430020970583862017e+00
3.459755791209079501e+00
3.998048169283829001e+00
3.823749221360933426e+00
4.233228772591899336e+00
3.812058350851815991e+00
4.312343406173082094e+00
4.040849901408908096e+00
4.450073281594675301e+00
4.097747742549774586e+00
4.074885385727578857e+00
4.268386943560255276e+00
4.069785943609323553e+00
4.241373736149207652e+00
4.787783299674975623e+00
5.403703846105433861e+00
3.911052056251407727e+00
3.331948992231093420e+00
4.698616031911112323e+00
3.985954981269035358e+00
4.083566894256208890e+00
4.893395843231592046e+00
4.231166001026849699e+00
4.001579871475685835e+00
4.366297351985064523e+00
4.820635788796092669e+00
4.610860563594386896e+00
3.940028700320957089e+00
4.100151547721765155e+00
4.299062313025683757e+00
4.198655136127963594e+00
4.360712760070698302e+00
3.864844619293348771e+00
3.983307160194538010e+00
4.387159064281109799e+00
4.329410637022423458e+00
4.197749757347497557e+00
5.235223838657009132e+00
4.847031721853869435e+00
4.628793196288508938e+00
5.560919650052289498e+00
5.774341363115923720e+00
5.473676958912793822e+00
4.586403866896453074e+00
3.824619754135751837e+00
3.949176939225016003e+00
4.898406107474482241e+00
4.493490536165161586e+00
4.126673533840187424e+00
4.454854323475411881e+00
4.526136157770713098e+00
5.526998091272888658e+00
3.708543125838534849e+00
4.771560956185386893e+00
4.415774767468779061e+00
4.334251621736816773e+00
3.810895345925658706e+00
4.180141180453976091e+00
4.236803898669523782e+00
4.936541774267715788e+00
4.465088365374762169e+00
5.205631283355466543e+00
4.489738491045052626e+00
4.286076432619187138e+00
4.262739237288367455e+00
4.210676540042189053e+00
4.154107182395491371e+00
4.122222173645367249e+00
4.409779409595198985e+00
4.065704710633448293e+00
4.804914372769260034e+00
4.567683846042571716e+00
4.634234140622259801e+00
3.891384399721384391e+00
4.139662885353580180e+00
3.946954461766285949e+00
4.508052114705678903e+00
4.767207117337290079e+00
4.513054897728987491e+00
4.274973454709382281e+00
4.501301955039155978e+00
5.478093599156714788e+00
4.408922253244839773e+00
4.376909184465318070e+00
4.519466488552638772e+00
4.675807337175268863e+00
4.053434412240783047e+00
4.414633806442745723e+00
4.124399681550975139e+00
3.313109612878580634e+00
4.479691806984497759e+00
4.462592082212141875e+00
4.985857776472516711e+00
4.251466716380368993e+00
4.541755388090466639e+00
4.804315910549245672e+00
3.939655588578209411e+00
4.931474614407703960e+00
4.502250080307486080e+00
3.621205470193306297e+00
3.414365490771315681e+00
4.859931464873084472e+00
4.388789691803471449e+00
4.175488506834835079e+00
4.333738784273427846e+00
4.150117753088303552e+00
4.510381723159167855e+00
4.868298685843019946e+00
4.571258349858738690e+00
4.291884093802767808e+00
4.384064594634777379e+00
4.179929651285327452e+00
4.564325774916423661e+00
4.345185698546833564e+00
5.318069313172186341e+00
5.168735504229546862e+00
5.518871452811864309e+00
4.909584850459398631e+00
4.699872903122813028e+00
4.619685533659432686e+00
4.169454440251255889e+00
4.382655913527258917e+00
5.079599522896714348e+00
3.947098050482689136e+00
6.169808505933467302e+00
4.536105471477534401e+00
4.037066452853512288e+00
6.593909177874016869e+00
3.867717159339473021e+00
5.808117111166569480e+00
6.355558354849100589e+00
5.683426392037349117e+00
5.314607332569785569e+00
4.991860779487472755e+00
4.007266675382985532e+00
4.421775683637218179e+00
6.379554172889521091e+00
4.594609910457005064e+00
4.313975437410798364e+00
4.230501272181850680e+00
3.967555869285601222e+00
4.225320405074318053e+00
5.453613229655415395e+00
5.899540304735797491e+00
6.250695723066242770e+00
5.337732309023141219e+00
5.019630340914100763e+00
6.543959579855235020e+00
4.331022691376348988e+00
6.080910058614416691e+00
5.685648469894857726e+00
6.416488001046469769e+00
5.662267424100850377e+00
5.465942114991607426e+00
5.711797014670406014e+00
5.989730420431378377e+00
5.777075568444721476e+00
5.915837069194030740e+00
5.635416662611193672e+00
6.065826892411560145e+00
5.791758797958701521e+00
5.878106200384450197e+00
6.276635400521326957e+00
5.518180074233037580e+00
5.406420644842167889e+00
5.548157871817356757e+00
6.190448976715225093e+00
5.531661237725527869e+00
4.930577333929384132e+00
5.781444806772994660e+00
5.852936126437518816e+00
6.237117174602049730e+00
5.734749429008726196e+00
5.524200691023203547e+00
6.027443741641225650e+00
6.002485587465343997e+00
6.266094985654910410e+00
5.989114360137421045e+00
6.366979491168724969e+00
5.616454187932451880e+00
5.911661836493359523e+00
6.323121535591590181e+00
5.649868105542271479e+00
5.378168601858558162e+00
5.887318322033301854e+00
5.545341354341521978e+00
5.620162985026445845e+00
5.584567212152212079e+00
5.606401864863159723e+00
6.313623771821443853e+00
5.514995347950842230e+00
5.404304253150804982e+00
5.995962185292272650e+00
5.336677144585858734e+00
4.855494066904061157e+00
4.721831487286038964e+00
5.246571424432050712e+00
5.380406956188167555e+00
5.643686069387555904e+00
5.417506964542239345e+00
5.427414423864322046e+00
5.723521019114203412e+00
5.480340839455056567e+00
5.212117916874221102e+00
4.756760183703287126e+00
5.852853887823314061e+00
5.516510939351517706e+00
5.572088997752572048e+00
5.843372846825114486e+00
5.610274885947126755e+00
5.499663972587693905e+00
4.913927803915932202e+00
5.636245450589787431e+00
5.262149118197536168e+00
5.798325364002607785e+00
5.807540645993832129e+00
5.409873693325979893e+00
5.542659445478069102e+00
6.062711506272105311e+00
5.693164477158497050e+00
5.243540071002675163e+00
5.437220289616166546e+00
5.801859381129324866e+00
5.901344852606264624e+00
5.405695843079826091e+00
5.197734455162336786e+00
5.089168146498190382e+00
5.656840197110588164e+00
5.671206154738306360e+00
5.835401107417999000e+00
6.503456958775277741e+00
6.108300998425366224e+00
4.719533496864766420e+00
4.822841032580813092e+00
4.825732629487827552e+00
4.404392122805456999e+00
4.184919927023284636e+00
4.984815768470788555e+00
4.204061347753174971e+00
4.643516277069349663e+00
5.383737741189589698e+00
4.423471274372142048e+00
4.244219381846680683e+00
3.902317255178934019e+00
3.861895248957278870e+00
4.826048324014279522e+00
5.007673649866438481e+00
4.042228088418469589e+00
4.331698536446712211e+00
5.299276774356216357e+00
4.449544169490462941e+00
5.014169108033592615e+00
4.425941088967290327e+00
4.308842627745998577e+00
4.581815047198191770e+00
4.688439262677333019e+00
4.905662356528254442e+00
4.589259472368611092e+00
4.401850683621994165e+00
4.976906178330610331e+00
4.860736362338443861e+00
4.979734842837656217e+00
4.423541644457307243e+00
4.691096777538420248e+00
5.119334757839658856e+00
4.951829941656386680e+00
4.709577790691320764e+00
5.207982626196428377e+00
5.180707055953163831e+00
5.315537833403804591e+00
5.445227908502034531e+00
4.708065158724082266e+00
4.533901970117687696e+00
4.665621789574808886e+00
5.100954452872501044e+00
4.439003555038125270e+00
5.001599032048450688e+00
4.869786408936429112e+00
4.828740875435014068e+00
4.082827589719132177e+00
4.662291063911963462e+00
4.724496003600640925e+00
5.088369216381674498e+00
4.988137019650659809e+00
4.863542801467930943e+00
4.587350688355656736e+00
6.170535442861875275e+00
4.864961816070795919e+00
4.929559051500605804e+00
4.974621596355779829e+00
4.184493375035168938e+00
4.916344113741422106e+00
4.852998421827711795e+00
5.163644006966572775e+00
4.516617524437630316e+00
5.313459196783458793e+00
4.401710232367022968e+00
4.790843701406417132e+00
5.500339652300344717e+00
4.752160580559298353e+00
4.899751032494429559e+00
4.860338243238969014e+00
4.776421252372936799e+00
4.698601962262462628e+00
4.044246825457697092e+00
4.896709059349477755e+00
5.130554638530422373e+00
4.732298739836448220e+00
4.920801913676013051e+00
5.258546333605612411e+00
4.891100947063392823e+00
4.679526697065985452e+00
4.614732600368178339e+00
5.126556565621925188e+00
4.736454816150506453e+00
4.878827279232506697e+00
5.284745059260944622e+00
4.992368161535471138e+00
5.116837135324828978e+00
4.922831687264396905e+00
5.513442102548808066e+00
4.825520249786043436e+00
4.915963625143860760e+00
6.894071959664900717e+00
5.122380634076931116e+00
5.700019458690103846e+00
4.316535981623005114e+00
5.127603165015945486e+00
5.059595872959504526e+00
4.026259481731394807e+00
6.252978644693962806e+00
5.922186635995167592e+00
4.541747474333855727e+00
4.128727163868583183e+00
4.190776009343211150e+00
4.481464809661492410e+00
5.908072155782861046e+00
5.159595612569538581e+00
4.505100160366633411e+00
5.946137897568823050e+00
4.775770516486734785e+00
4.531957306256710005e+00
5.040582248599298154e+00
4.120632227070651687e+00
4.925179061216076626e+00
5.560047388177710381e+00
4.637986957490276119e+00
4.675823609325277630e+00
4.753169024402117415e+00
4.786716670621620651e+00
4.532467926716440054e+00
6.635779996014948168e+00
6.239896098179112727e+00
6.047499769199497166e+00
6.310967685198196619e+00
6.636822556192731426e+00
6.067856520097175910e+00
6.202009953552334309e+00
5.771466361766081299e+00
4.419328456959393137e+00
6.309617968577097891e+00
4.797283555761381102e+00
5.002409788357121911e+00
4.420229145703483020e+00
4.417475477848040732e+00
4.943563347758641591e+00
4.952938627294090068e+00
4.303518328428451056e+00
4.490289490140892958e+00
5.096261620356838939e+00
5.316435604838408047e+00
5.907228399595087609e+00
4.394175076817711911e+00
4.795956597029672253e+00
5.267404890035794374e+00
5.361183629317421762e+00
6.105557479031923585e+00
6.679681144707727114e+00
5.717148631072930698e+00
5.337984711626297063e+00
4.335371440821840672e+00
4.561443886214957999e+00
5.164298894567872722e+00
3.996393856752252116e+00
4.134958628920140988e+00
4.483771840101745454e+00
4.075928955410536680e+00
4.190083416584278631e+00
4.187892719889189763e+00
3.904498398335420450e+00
4.976217351354248031e+00
5.087864344295607744e+00
5.106063954997863696e+00
5.648939560065316279e+00
4.573357601108192227e+00
4.114305356183452389e+00
5.377118062956526501e+00
4.367204540046559558e+00
5.690580995139268516e+00
6.354911450226758518e+00
5.916145621693394752e+00
6.128230874072445822e+00
5.329962898031094909e+00
5.805263477447631715e+00
6.184137034157604518e+00
5.656256731216913636e+00
5.827566061013657261e+00
5.978034884075813515e+00
6.892789746033060716e+00
6.162409181176121464e+00
4.960801680866192775e+00
4.193887173581361871e+00
4.692096876475559952e+00
4.525310518248000236e+00
3.908918771009153748e+00
4.437791486892177950e+00
4.260115308912182819e+00
4.007882287200962956e+00
4.496157955693004027e+00
6.000748688767881589e+00
5.806962401484931036e+00
5.720628092415508625e+00
6.329176925610203064e+00
6.124788668369580691e+00
5.419515603052140307e+00
6.593660351552042442e+00
6.146272464617501541e+00
6.353809559552405339e+00
6.809959396963602529e+00
4.525076818250401089e+00
4.605669411451066786e+00
5.261326111335408839e+00
4.178165082488654036e+00
4.727779656530464614e+00
4.588717324223688721e+00
4.207829667083482938e+00
6.896142772907298379e+00
6.316115410791820928e+00
6.906043408482434920e+00
4.653448025810222433e+00
7.114743478064330162e+00
4.556451370189717132e+00
6.185386584234260354e+00
6.326091162268338230e+00
6.247209487700291497e+00
5.997970444007980184e+00
6.258265424077275263e+00
6.232861988932040020e+00
6.644213332947926709e+00
6.648707815107292696e+00
6.278911164698063097e+00
7.042723483114707861e+00
6.774161247516368611e+00
5.946793142391546105e+00
5.857628477920988175e+00
6.225669743576534465e+00
6.386658588824962735e+00
4.196951429980368964e+00
4.075590265936889445e+00
3.589153678873862496e+00
4.441614366877917774e+00
4.530231460723998183e+00
3.981323340804514999e+00
4.622412535872101103e+00
4.428954970666623581e+00
4.871494350055636247e+00
5.596989514722197967e+00
4.051643110955351901e+00
4.662793845554629613e+00
6.404799419625767598e+00
5.890904191137697588e+00
5.973804644099544703e+00
6.225237893271708955e+00
6.813705095747843110e+00
5.443737192040776662e+00
6.425493198766467629e+00
5.469623390452944989e+00
5.979890042952669127e+00
4.419351878628900998e+00
3.962542066730070367e+00
4.064821390532889822e+00
4.137662201692015707e+00
4.631373311220122524e+00
4.869083684672317780e+00
4.381902062786894980e+00
4.455336641941734399e+00
4.285426768535512743e+00
4.186803566149254863e+00
3.803408726231607417e+00
4.241895641154703966e+00
3.886324815746557526e+00
4.137943615546091358e+00
3.996982867000682837e+00
4.158920069992455559e+00
4.121057849869012912e+00
3.818138213184842922e+00
3.977628430969634366e+00
4.121362129320464973e+00
3.629592355944289306e+00
4.108688764890183087e+00
4.105963584238062403e+00
4.293663419248121116e+00
3.768504322584639077e+00
4.094385068296590546e+00
4.193990545983281137e+00
4.137192993738875835e+00
3.923482130380517852e+00
4.671010911854994063e+00
5.264642737618887125e+00
4.985770032491759984e+00
3.731728112283311471e+00
3.868546615790864340e+00
4.358484133329425525e+00
4.363207531691586816e+00
3.502286662348630841e+00
3.773962708853762837e+00
3.638246107859769207e+00
4.669719357165437401e+00
4.255569228787113190e+00
4.220345976417927858e+00
4.976728092658968983e+00
4.024866850437199162e+00
5.132196011024133142e+00
4.601487338542503913e+00
4.039762833233087491e+00
4.950753439016230217e+00
5.322483119887642999e+00
5.312586629084803391e+00
5.463462001449861383e+00
4.005952200823776010e+00
3.912171167154626872e+00
4.370192431791411813e+00
4.007018598687400512e+00
4.002705019601552117e+00
4.263168561608222440e+00
3.768146103134395020e+00
4.250508407576099046e+00
4.186682164878247292e+00
4.431228295033271536e+00
4.466906354072808227e+00
4.290353520617942173e+00
4.321634570885142246e+00
4.291342652988817008e+00
4.096633055254516265e+00
3.811150603899986944e+00
3.866948836233916165e+00
4.311934616400944442e+00
3.899925298291906817e+00
4.102189984594116545e+00
4.128541033893660561e+00
4.261368452619986869e+00
3.524232590327518011e+00
4.059165799075882042e+00
4.647274266969890988e+00
4.317892591933384594e+00
4.274563458679143224e+00
3.848280232298101566e+00
4.307424158168578820e+00
4.709600412577584549e+00
3.734970277165670982e+00
3.573228892914437349e+00
4.472417577522189269e+00
5.994951052010185855e+00
6.340387405086358008e+00
5.652940506176755697e+00
5.347985564871535757e+00
5.860577365376951064e+00
5.201708315066769117e+00
4.647483151555539038e+00
5.188432756324015571e+00
4.595784663823025973e+00
4.450578608774991451e+00
5.349784136197154538e+00
4.807337153890152592e+00
4.264825950621431438e+00
4.849084025932410391e+00
4.785471243447135592e+00
5.311125737161725979e+00
4.894950632269915225e+00
3.806380593919724831e+00
3.908378995143488410e+00
4.765992087524242748e+00
4.378484623418071209e+00
4.774338745378767790e+00
4.707871692026505350e+00
4.081955457296078116e+00
4.193053041198099962e+00
4.776486598283855578e+00
4.904173586266741935e+00
4.628671454082311953e+00
4.029615817493720442e+00
4.212889528372652848e+00
4.277406356942337062e+00
4.290464386313816547e+00
3.920345163450240644e+00
4.425304111916152472e+00
3.815078148598048724e+00
3.829559727318591289e+00
