# Supplementary material for: Atomistic simulations of the Escherichia coli ribosome provide selection criteria for translationally active substrates
Source: Nat Chem. 2023 Jun 12;15(7):913–21. doi: 10.1038/s41557-023-01226-w (PMC10322701; doi:10.1038/s41557-023-01226-w)
Supplement: Source Data Extended Data Fig. 6 — Data in CSV format for the trajectory plots in Extended Data Fig. 6; each trial and each monomer’s data are in a separate CSV file, named accordingly. [file 41557_2023_1226_MOESM8_ESM.zip › Watson_SourceData_ExtDataFig6_fMet_mon7_trial1.csv]

8.026776561697802848e+00
6.683836648191932461e+00
6.785662295961613744e+00
7.578204156438413719e+00
7.572955958841724566e+00
6.843349829680641427e+00
5.979444030243599606e+00
6.911765115850230679e+00
7.670113597093397573e+00
7.382562237030051655e+00
7.169596939015064230e+00
7.297072343184664689e+00
7.675777229015641190e+00
7.599831122945654549e+00
7.330725961744393615e+00
7.924104277813047048e+00
7.363623902510695096e+00
7.817414119692851493e+00
7.792950597719840111e+00
7.668893318847700868e+00
5.634185528419003219e+00
5.616069583263413989e+00
5.185997026658204945e+00
4.988247897459523017e+00
5.377043164939542486e+00
4.773161522095425546e+00
5.301983362146318157e+00
5.374580272688526783e+00
4.799511976033532079e+00
5.288275970748069987e+00
5.238777006940162906e+00
5.513540193005389334e+00
5.105095201531355542e+00
5.326276711758410443e+00
5.233292906421057822e+00
5.313644382579504999e+00
5.776700991633233251e+00
4.953337853725150453e+00
4.904877594229148485e+00
5.410109414343296841e+00
5.281501244352392099e+00
5.192110348618897753e+00
4.952031698562489481e+00
5.454484854036374841e+00
5.211253637475966372e+00
4.792982606075023355e+00
4.941450424060775504e+00
5.326164874419259121e+00
3.352416899149071039e+00
4.543460846356053295e+00
5.510912470026957166e+00
4.655012879342740995e+00
5.146862251091554263e+00
5.340585589123111987e+00
4.584167113584141084e+00
3.534857735468347695e+00
4.221292113400872736e+00
4.540131614621644829e+00
4.587569544806878064e+00
5.180144152692786719e+00
4.337918184841358382e+00
5.271226189085441050e+00
4.850868920452792388e+00
5.002302170991036689e+00
4.895621986752670907e+00
6.011614504447925000e+00
5.158361321071572192e+00
4.705817090774094602e+00
4.603497854391461530e+00
5.569507289996034949e+00
5.046275618522181539e+00
5.850290201063231166e+00
5.025719593043518785e+00
4.791959726522361684e+00
5.140212917533203196e+00
4.985769372323782811e+00
5.025261985571669143e+00
5.129742868698995650e+00
6.756901374166586649e+00
4.849435129769445574e+00
5.623318961563732898e+00
4.613038582187884984e+00
5.125025938354943911e+00
4.514872382143741980e+00
4.984459471007864906e+00
5.182927383951950517e+00
4.946471964710808855e+00
4.062523775653051672e+00
4.693031427809950529e+00
5.173316276598833419e+00
4.037915447827630011e+00
5.064385672049527720e+00
4.476165979089604896e+00
5.012344806298070665e+00
5.097551816428352645e+00
5.082630225697347903e+00
4.900999218641341137e+00
5.075571176784301919e+00
5.295852018862517774e+00
4.422352836498751216e+00
4.967525344234047679e+00
3.987415012579098139e+00
4.330476723797253236e+00
4.607683249220297483e+00
4.266481077491540930e+00
4.398319449325338582e+00
4.916640743679477232e+00
4.141477351566668297e+00
4.165045047622080610e+00
4.227553055610116850e+00
4.286805059443045351e+00
4.585612029127957179e+00
4.430483253885340034e+00
5.012854038856751515e+00
4.863752515019004186e+00
4.639576788445750388e+00
4.680161723140392027e+00
3.806334005381303065e+00
4.305425392785168448e+00
4.123190375956271581e+00
4.434283032159362037e+00
4.006594464681740853e+00
4.447344849012714540e+00
4.256436717076969245e+00
4.054264177218533938e+00
5.465724686726874282e+00
5.608097598852044285e+00
4.371475640262826090e+00
4.014182971070055395e+00
4.012322027637954314e+00
4.497629902726442808e+00
4.571514675498726810e+00
4.362912594682754275e+00
4.688842138426715600e+00
4.527302223279504823e+00
4.719199184112794931e+00
4.452509666720859016e+00
4.086279823299212133e+00
4.564161168848992034e+00
4.697579529013966138e+00
4.274052711190991616e+00
4.580723758437518889e+00
4.258832492637558254e+00
4.002427284186222955e+00
5.621064948226365487e+00
4.347006996818636892e+00
5.127241850564728587e+00
4.538750975559033840e+00
4.058583433064736568e+00
4.344217531224387585e+00
4.407527010997386974e+00
4.217440272649922051e+00
4.938153230281207229e+00
5.618738014196627439e+00
4.044244760528909133e+00
4.323633878005319175e+00
4.602021609386639511e+00
4.315432524494957178e+00
3.782351717373868549e+00
3.953826893980169288e+00
4.053176060379289680e+00
4.408043760213858242e+00
4.548888894854088427e+00
3.824060577183486576e+00
4.229495990632041291e+00
4.136558397128241360e+00
4.470721806524379005e+00
4.339831797898975552e+00
4.430376346217124173e+00
4.233782323359615241e+00
5.716386680858106750e+00
5.073129553444846174e+00
4.146560007954920302e+00
4.463523864354885795e+00
4.136827565147045860e+00
4.216836893702218703e+00
4.406985669743060718e+00
5.693136889064690287e+00
5.582519716840681490e+00
4.195221495602909023e+00
4.529736437509067848e+00
4.158198965689743787e+00
4.074148071168645302e+00
4.096081571220286044e+00
3.976356846976170090e+00
4.214005930344543849e+00
4.302829705987245568e+00
4.853570473239845029e+00
3.614620958838895781e+00
3.570772588279154114e+00
3.550666376301029104e+00
4.057203444096312950e+00
3.663655513414418419e+00
3.844605171136130650e+00
4.049128242628482255e+00
3.778812306069901705e+00
3.772143912201468385e+00
3.729473323196922596e+00
3.690692870374979950e+00
3.704352184507408996e+00
3.733186393918915158e+00
3.749385286965523534e+00
4.053916658430106956e+00
4.060716845878848957e+00
3.725732002025252676e+00
3.854277456688089742e+00
3.549419662914492957e+00
4.052892271404780367e+00
3.727316143255992031e+00
4.038842469758086473e+00
3.937957860746298167e+00
4.105988074810015931e+00
3.957321973980203911e+00
3.853400630090944468e+00
3.734327815373636117e+00
3.831837719244019169e+00
3.974097691553144518e+00
3.906678291449765972e+00
3.774612382608251160e+00
3.948867903059836149e+00
3.966487446190182897e+00
3.700814486993900143e+00
3.852171567650501061e+00
3.817896376632017752e+00
3.780201739928848337e+00
3.768214258544817508e+00
3.816255835060235579e+00
3.881502437337326583e+00
3.723801684007454593e+00
3.960252601045337162e+00
3.678626375260974246e+00
3.923400475563203926e+00
4.591502702898132782e+00
3.736381925021051487e+00
4.238332177989463823e+00
3.846889237260568084e+00
3.697751588237831566e+00
4.184236184297405181e+00
3.605185308324443838e+00
3.898726010396065700e+00
3.803674504210216689e+00
3.920583642694945858e+00
3.997542556969783334e+00
3.508735662116161169e+00
3.863055267302178741e+00
3.776322650799300629e+00
4.118020202206602143e+00
3.715998135191638685e+00
3.702909677838195801e+00
3.868492918541822423e+00
3.888019893493217083e+00
3.639498990972831027e+00
3.874576491421056534e+00
3.807827609432590688e+00
3.765940120566999116e+00
3.643734646384816145e+00
3.777009069275302000e+00
3.761847698665039541e+00
3.573569453898668868e+00
3.501018743305046588e+00
3.694032782236387646e+00
4.013970407536228358e+00
3.715118319144743886e+00
3.981720699037393452e+00
3.823944425550086290e+00
4.133576780957816332e+00
3.710931739964562048e+00
3.983515511522533803e+00
3.797546452831315644e+00
3.769212970789012296e+00
3.750209601644886259e+00
4.012064631407698201e+00
3.731865343940751423e+00
4.125369698516440309e+00
3.732396273632536232e+00
3.880094441998490407e+00
3.732251227567451313e+00
3.779099378117235286e+00
3.806200207607129737e+00
3.954292666000431833e+00
3.984780202488033662e+00
3.990856878659426954e+00
4.045322650725670321e+00
4.320053607481740165e+00
4.203242225275763744e+00
4.056351109466415750e+00
4.204756329240333379e+00
3.820201508618869646e+00
3.940332322861196168e+00
4.343636731211036661e+00
3.837270071716732733e+00
4.039649129792825200e+00
3.635711199620865752e+00
3.701617756281493588e+00
3.782869917448011154e+00
3.832978323803574838e+00
3.848776609979635221e+00
3.831453285626950311e+00
3.769741854335375564e+00
3.631770476228773692e+00
3.662111998382830969e+00
4.021142445538055554e+00
3.655241797526135095e+00
3.754721281991185933e+00
4.131495563370957136e+00
4.009724953625520172e+00
3.717311831964670077e+00
3.773316088493390286e+00
3.919020337989497005e+00
3.707947046587793949e+00
4.260574982375390007e+00
4.127335616079427894e+00
3.719132065776640239e+00
3.659177395662470023e+00
3.807188031761544522e+00
3.693423457819370981e+00
3.640321071639719186e+00
3.889797318844815166e+00
3.855211579840653435e+00
4.077418713327372046e+00
3.810564274108438010e+00
3.936868086373912501e+00
3.732479911458555843e+00
3.946476406163873296e+00
3.863357204369811893e+00
3.857353070390914240e+00
3.811498630321415337e+00
3.733690784353767889e+00
3.703405191573201360e+00
3.768257924594737407e+00
4.170235244602435110e+00
3.794110329593338271e+00
3.923507115607905327e+00
3.743641041453325435e+00
3.898010191949617731e+00
4.170394573995163334e+00
3.652033296894271253e+00
4.083712935275297440e+00
3.996823340234400224e+00
3.810940132462691476e+00
3.873096808154958826e+00
3.983835468314615547e+00
3.849832104488350559e+00
3.828003638058019575e+00
3.917843798204754258e+00
3.679136259852230584e+00
3.646932336852063194e+00
3.955253081826158645e+00
3.785324537536862266e+00
3.974038680099067911e+00
3.859294730388238115e+00
3.887046084385173295e+00
3.999658125591434299e+00
4.069602728300724337e+00
3.854510894423877509e+00
3.653111009203940718e+00
4.152575917855831023e+00
4.078069989171710041e+00
3.789903471904576993e+00
3.704810625832995363e+00
3.845435896265938513e+00
3.972203675659698785e+00
3.564627903064964354e+00
3.615100256584036664e+00
3.795644183606184274e+00
3.797304584946157302e+00
3.827633674569522526e+00
3.621663163175649292e+00
3.748530653263205448e+00
3.869839749427173903e+00
4.127809630111888062e+00
3.843485438393114517e+00
3.900420715863176735e+00
3.821435468663028079e+00
5.158733304427014943e+00
3.665151686303521839e+00
4.277890065434511335e+00
4.107263210481047366e+00
4.211241761779682236e+00
3.903530506402312028e+00
3.825318688785252164e+00
4.208464314806405149e+00
4.086104421889117155e+00
3.906827440469975432e+00
3.814071126122031696e+00
3.839143562301208679e+00
4.044215017702835091e+00
3.849813784807651906e+00
3.503301797929092576e+00
4.000334221882923202e+00
3.902982288395130617e+00
3.838692169096375117e+00
3.890902659498210792e+00
3.779962297972502494e+00
3.992612212483192646e+00
3.923974494166717619e+00
4.027186446273402609e+00
3.913049777868845336e+00
3.618796433550686142e+00
4.015022796346618961e+00
4.323119368268115714e+00
3.846796172497741306e+00
3.866508573000663862e+00
4.197593434241614574e+00
3.787394878248767416e+00
3.938550399056750528e+00
3.902813289428971100e+00
3.751767706954452830e+00
4.045825906436823161e+00
4.354879205412822252e+00
3.699695896195686728e+00
3.951082503120168621e+00
3.897855752541541374e+00
3.976945733153317342e+00
4.125029473750446485e+00
3.812207294551689607e+00
3.731472082549467384e+00
4.179338027928318766e+00
3.887754488995377233e+00
3.888859765649890665e+00
3.722758874623654624e+00
4.160706822283629869e+00
4.070059285064110632e+00
3.968829786267446202e+00
3.946005395472197641e+00
4.113225810486176748e+00
3.816244221468600983e+00
3.673308325856305068e+00
4.241067769293660028e+00
4.103696712679294478e+00
3.846792575189592611e+00
3.979310517532248959e+00
4.009183186221356721e+00
3.597313328387309994e+00
3.839927709825999180e+00
3.961419896700150822e+00
3.757498132051440898e+00
3.683122740925646177e+00
3.954103502917885482e+00
3.889546877045022111e+00
3.720097053183464286e+00
4.008081832390335109e+00
4.172446812488854739e+00
3.864114076356189642e+00
3.772213944678698638e+00
4.006623686564959819e+00
3.596759698017085061e+00
4.035097717491389346e+00
4.034899881779599795e+00
3.945145688348195900e+00
3.575533341513725816e+00
3.692732798305772501e+00
4.103142641508949140e+00
3.956817498916054276e+00
4.044598672317491150e+00
4.946591763670228126e+00
4.046317486009639808e+00
3.648168894715965838e+00
3.764714976850554340e+00
3.602683464821437642e+00
3.921395961455446333e+00
4.004052245564305501e+00
3.498310508509404393e+00
4.124391117793818395e+00
4.164191593932907942e+00
4.466098567264479513e+00
3.961801422147133600e+00
3.479458652944366737e+00
4.066166102744463551e+00
4.200100203896481865e+00
4.165521613689903369e+00
3.933381939361991098e+00
3.870645869584685261e+00
4.443275856533000834e+00
4.105446540944541312e+00
4.492394861641283654e+00
3.950729618255433451e+00
3.594313598494469630e+00
4.206702850169220298e+00
4.226452802865201086e+00
4.114820511717881324e+00
4.010533033017047444e+00
3.959135190772077095e+00
3.627686903572960198e+00
3.793987078106817901e+00
4.490656483156912238e+00
3.823898879107164639e+00
3.898857676522379023e+00
4.210314476150759155e+00
4.140586031363631569e+00
3.897399369768873800e+00
4.049838745308678156e+00
4.090512199999464471e+00
4.076084441983367945e+00
4.276047974947920771e+00
4.687597954188092331e+00
4.018475093789549035e+00
3.587957829589776271e+00
4.422275961253932408e+00
4.100413955383295672e+00
3.949294309834828098e+00
5.034639487202113628e+00
4.178407562490975558e+00
4.126672516773146171e+00
4.419683853835053355e+00
3.971945347102302293e+00
4.133455395104498997e+00
3.549869383083867014e+00
4.245264914646298848e+00
3.393769026814758671e+00
3.898167160788002850e+00
3.782653844300935209e+00
4.009921471122219749e+00
3.764375097239773815e+00
3.834250514591355685e+00
3.471601705859104214e+00
4.029801911093755962e+00
3.975503480212541962e+00
4.279534082914204340e+00
3.933186572281803794e+00
3.857982350744355582e+00
3.883586583551590365e+00
3.938574706849358620e+00
3.724920341885658459e+00
4.449157824145592244e+00
4.033234064231701055e+00
5.345816792097102699e+00
5.388038980204168382e+00
5.126965277168733515e+00
5.659993347003333675e+00
6.002280346198341832e+00
4.309535996892828180e+00
4.304732597883411671e+00
3.969185075197459334e+00
5.197629028408649710e+00
4.781674293138603815e+00
5.095655232194834738e+00
4.903980533589515467e+00
5.327421773853250109e+00
5.511785341165566621e+00
5.675583364241827411e+00
5.008151396941300959e+00
3.429478416442096389e+00
4.017551960049218884e+00
4.120084132653857978e+00
3.937539717241634651e+00
3.796176404621379064e+00
4.291032930685572566e+00
4.113920259500469356e+00
3.981589854183969379e+00
4.029910793405005798e+00
4.738409453219276202e+00
4.212775327921926660e+00
4.184374208980012888e+00
4.004654980395662811e+00
3.943260689862865487e+00
4.337812368858401157e+00
3.864457244351853227e+00
4.306954054054599190e+00
4.543528927380712901e+00
3.977495658106038778e+00
4.015477265502213733e+00
3.895643728468081601e+00
4.122251416508891708e+00
4.138640599529082031e+00
4.028995571797677755e+00
4.406621483887804835e+00
3.808903548888638912e+00
4.049205629964096609e+00
3.993922413774472435e+00
3.574202221820617531e+00
3.601576953007898041e+00
4.113572286534926903e+00
4.240781114974066845e+00
3.918132632485782807e+00
3.618951412213506469e+00
3.609132172624365253e+00
4.139693659091635780e+00
3.778746211218937834e+00
4.257143285711601166e+00
4.300458250291446127e+00
3.884031863078580393e+00
3.774608947943924431e+00
3.759057446104476785e+00
4.003495044940334147e+00
4.048365239205248045e+00
3.790960610845321099e+00
4.019254994984142293e+00
3.872810148754601389e+00
3.671562093184150832e+00
4.035988242545601068e+00
3.823291695133292034e+00
3.540506088011629693e+00
3.936883712268506752e+00
3.807476877634007995e+00
3.726214722224700182e+00
4.036361485433021201e+00
3.659879384137476599e+00
4.137766778137669910e+00
4.067542960118027295e+00
3.906717997026186051e+00
3.722670897015377456e+00
3.824512919796331456e+00
4.075680026931661537e+00
3.786187962362749460e+00
3.779760766162147956e+00
3.643767326325251688e+00
3.745993217039313539e+00
3.714138355262917912e+00
4.050528721475807892e+00
3.847834615104096745e+00
4.062342136366768663e+00
3.723897167054942337e+00
4.022848191609459612e+00
3.930412140708211322e+00
3.786723994536202564e+00
4.300553854815446719e+00
3.765262920994993046e+00
3.891985224969649604e+00
4.049705107686714989e+00
3.842847190917158873e+00
4.083340897802887781e+00
3.635898448919731685e+00
3.797672372627316495e+00
3.600593328732399900e+00
3.886463427163718176e+00
3.963793605366686901e+00
3.731777959951960710e+00
4.017789168466990191e+00
4.289859133363105315e+00
3.671135172652737033e+00
3.719305555247624184e+00
4.166028330222951936e+00
4.613471830675768715e+00
4.026816325028990562e+00
3.991746672134129703e+00
4.086183441934485572e+00
3.791210565873113225e+00
3.956109541762092618e+00
3.874588137575369018e+00
3.673743640336179617e+00
3.979777236088029468e+00
3.976264872154394503e+00
3.925651812710861943e+00
3.798511016319070954e+00
4.156597069350895346e+00
3.731174977753323407e+00
3.827158033619042499e+00
3.910982557466129883e+00
3.553569802325660110e+00
3.795794448790363873e+00
3.596323037549657098e+00
3.653674495559234181e+00
3.908965371516618159e+00
3.829740012733060528e+00
3.770251489388785515e+00
3.742811708517647773e+00
3.811468425915090830e+00
3.785998139008275309e+00
3.942169014393503090e+00
3.745417430775657142e+00
3.990298547842590082e+00
3.684781714397285413e+00
3.865955347243162699e+00
3.791876952668939982e+00
3.887231302215042650e+00
3.697170912070293802e+00
3.818775486295925781e+00
3.947208543785901913e+00
3.823479144901253513e+00
4.018084556139577934e+00
3.831060972762424299e+00
3.617113916738873058e+00
3.683068231575681750e+00
3.681220534344080697e+00
3.815652157141398604e+00
3.813864783051812868e+00
3.965025069228932608e+00
4.159594450145826627e+00
3.554492447054371063e+00
3.673313291373649925e+00
3.751861714236253587e+00
3.919358702743924283e+00
3.809586856842954727e+00
3.809875231779113580e+00
3.672758311295292621e+00
3.819231705391683107e+00
3.872756012519590563e+00
3.593461280730015694e+00
3.610217300442429167e+00
4.120068334374392016e+00
3.601247148030856327e+00
3.688796040871220594e+00
3.875876190699231838e+00
4.123397227777623186e+00
3.783701629107706133e+00
3.630227941797352642e+00
3.982142180977604973e+00
3.868798865725706193e+00
3.671333552642213505e+00
3.734738761669419649e+00
3.571953256894863760e+00
4.068933938067123002e+00
3.813182387761035130e+00
3.718655411995510196e+00
3.871233449691562800e+00
3.587261915224015496e+00
3.795652043001171982e+00
3.892087972910214244e+00
3.926925005571042959e+00
3.841746518159906643e+00
3.706519288663971512e+00
3.777745408742849254e+00
3.897064122297108746e+00
3.956736388348848443e+00
4.252540113245330211e+00
3.760426153490011636e+00
3.538135460533053500e+00
3.685142332187192338e+00
3.789892745076290037e+00
3.952715580508623372e+00
3.994319445826929105e+00
4.067588601611033639e+00
4.051989595286716650e+00
3.861476408008676753e+00
3.915163887948586829e+00
3.868018530568412938e+00
3.711111425329398639e+00
3.580236843480183673e+00
3.765829175376544491e+00
3.947734211205307098e+00
3.806025797569695612e+00
3.859547974731939668e+00
3.819611241295889137e+00
3.651263578151729750e+00
3.942132005053505139e+00
3.785236652283798797e+00
3.683628875757221977e+00
3.866344176514207032e+00
3.842335134235498995e+00
3.998955426892647491e+00
3.804067303044027071e+00
3.730386661855377817e+00
3.910463568074681540e+00
3.974057265101608838e+00
3.804613319138282712e+00
3.962728012588934590e+00
3.443427338409976723e+00
3.655578257306977719e+00
3.621133323252514913e+00
3.925051232969932524e+00
3.845166221066885992e+00
3.872820499876251432e+00
3.635389053974931173e+00
3.893346190137307428e+00
3.774173101622211313e+00
3.780457676835260017e+00
4.241343319488176888e+00
3.914251187066061899e+00
3.883574475355675126e+00
3.595269386106384690e+00
3.671957226951475750e+00
3.911039086348721217e+00
3.715665790470391805e+00
3.666085225561028782e+00
4.069297219042491420e+00
3.756512003372622921e+00
3.716132009900716682e+00
3.642678351376348100e+00
3.659200150546503494e+00
3.961769960911225574e+00
4.445424508974948452e+00
3.602433010176364192e+00
3.964313293320511633e+00
3.580297636217941282e+00
4.156894849559959582e+00
4.487828374329227543e+00
3.967330042435718518e+00
3.761424281851742268e+00
3.873247680492233336e+00
3.857066479439405615e+00
3.876917479004988287e+00
3.856789974538908261e+00
3.649397931141570073e+00
3.616457597790682321e+00
3.852207088268292168e+00
3.755818260769159256e+00
4.136224739429468222e+00
4.118548434839069294e+00
3.862519195318997678e+00
3.877535111507507182e+00
3.829478576656304423e+00
3.832974035704392435e+00
3.477774757662289051e+00
3.922940661688197217e+00
3.816173408529028421e+00
3.683134681761459195e+00
3.981500846723047715e+00
3.804991600882557279e+00
4.068260176489995494e+00
4.066487760266731755e+00
3.743189203673218834e+00
3.878846865962858992e+00
4.164289017203540055e+00
3.769635428476207917e+00
3.862051657387475689e+00
3.977544282931763320e+00
3.937497885970324685e+00
4.094255079805940944e+00
3.709105896434865990e+00
4.132135343104696545e+00
3.947450345683216177e+00
3.804324758268200934e+00
3.933318417406332479e+00
3.645896744289515823e+00
3.947317283508717800e+00
3.742997103210641274e+00
3.802952329195988135e+00
3.803876619504067857e+00
4.084470800897344489e+00
4.057449449444027856e+00
3.743525833781587764e+00
3.948250829032887932e+00
3.746642159755878332e+00
3.862791003258964739e+00
4.158686875892612100e+00
3.965284264034242501e+00
3.722616345549266015e+00
3.841082034555686420e+00
4.017101006858496248e+00
3.810098115373080407e+00
3.652614811621420987e+00
4.071070692294006754e+00
3.796318231620901429e+00
3.677569279818206027e+00
3.712532024132774833e+00
3.762989555078263049e+00
3.797986595413339828e+00
3.884806003740181701e+00
3.548783180740008980e+00
3.823803489021848190e+00
3.768351240281440973e+00
3.877395134672638743e+00
4.078848734803329101e+00
3.950436294191374653e+00
4.004620978855062852e+00
3.749615429569734371e+00
3.831616120349408128e+00
4.276808000185119418e+00
3.815812051578097996e+00
3.504147080088745536e+00
3.857274159468765617e+00
3.731608958399391884e+00
4.212821055014475569e+00
3.402074989348913281e+00
4.110371087570421800e+00
3.856009981325092983e+00
4.788182129330611048e+00
3.981087142321722894e+00
3.754328438778578914e+00
3.781752761128363005e+00
3.726798766804665153e+00
3.907715757972609172e+00
3.770065238037238142e+00
3.822751014814608883e+00
3.791714040787764528e+00
3.882324242451821394e+00
3.871363553917774869e+00
3.689205890052575931e+00
3.651807166641773073e+00
3.852394718404601459e+00
3.686466421769536428e+00
3.736755636780664247e+00
3.917946308059844451e+00
3.910341728708560005e+00
3.894455936721044509e+00
4.038960075965245977e+00
3.720266340410906647e+00
3.676415952019719047e+00
3.731234086764130709e+00
6.034841072840172238e+00
4.959868926380425869e+00
5.868932496039076518e+00
6.128206417010892970e+00
5.785599181059326135e+00
6.279855431839843405e+00
5.793699358292440316e+00
5.624270963002452994e+00
5.940952304389999661e+00
6.414167725065459180e+00
5.665106087869116180e+00
5.297853659933447368e+00
6.123914904084884370e+00
5.721948048399069009e+00
6.516791473740564555e+00
5.617672753815225128e+00
5.495431138840427110e+00
5.989182533788073748e+00
6.632204019640964177e+00
6.111731925696436640e+00
5.505593012110339579e+00
5.768015477290382442e+00
5.871759138044455817e+00
5.450216734591246670e+00
5.248259979431826316e+00
5.889825945188446710e+00
5.822299442147767401e+00
5.477274440454113602e+00
5.701006484244854455e+00
4.936865398461643295e+00
5.829743549795596280e+00
5.405998728780626372e+00
5.409748292024557870e+00
6.154720844060471485e+00
6.494422137340349011e+00
6.448592577573982965e+00
5.723043429089537781e+00
3.773754146055718461e+00
3.442337269730973759e+00
6.235573721519326540e+00
5.174825471203800653e+00
6.100699899787914937e+00
5.057559133041174881e+00
5.910551397255264128e+00
5.537136275920549799e+00
5.383573453803991882e+00
5.456213261691501337e+00
5.047287187683100029e+00
5.574569502978589775e+00
5.047353464085478691e+00
5.945571738602580147e+00
5.583628161919597765e+00
5.753611552330987422e+00
5.569383638639271439e+00
5.584527014020773450e+00
5.396510674954797970e+00
6.112860908256608994e+00
5.927123328703019389e+00
5.143169088269637257e+00
5.716055458255978827e+00
5.451975643990416565e+00
6.089259662944257911e+00
5.754370360298432630e+00
5.771637929906905384e+00
5.757612561748334912e+00
5.916833494421259942e+00
6.191540010149644502e+00
5.971768445740413433e+00
5.136235188188883249e+00
6.643396075244742072e+00
6.350031709371015687e+00
6.140500951023761367e+00
5.895630386463119876e+00
6.382563296472169689e+00
6.351499179134585837e+00
4.387997803126872043e+00
6.190799690288113943e+00
5.839397690250958561e+00
4.614297703466681000e+00
4.983681460415727571e+00
5.285986546119710638e+00
4.703758040686613739e+00
5.536128626362709859e+00
6.771099049279651005e+00
6.917587709310502930e+00
6.201592882086733205e+00
4.337127843587881060e+00
3.692537622868107938e+00
4.386731309821404245e+00
6.174453582924604333e+00
5.835893808366560798e+00
3.872754303848316315e+00
5.910965185863025440e+00
5.756271851251120175e+00
6.422032508099435155e+00
5.842988891736710322e+00
5.714811245723786293e+00
6.269289498960505469e+00
6.897465478820175022e+00
6.228608126828303782e+00
4.974581048914924253e+00
6.140213497554316113e+00
5.410843271619377504e+00
5.915768391945492866e+00
5.975454546698764524e+00
5.632971488202580090e+00
5.479365443169790240e+00
5.722319227499342631e+00
6.161414600470357605e+00
5.975467995300254742e+00
5.747906584017036025e+00
6.086499771749000587e+00
5.627097895647383829e+00
5.886652369279831376e+00
5.888241532213636553e+00
6.056390385680032296e+00
5.519114348413139304e+00
5.549452816679561806e+00
5.627047822537349475e+00
6.067470467552164237e+00
5.953786486007874856e+00
5.980129603441572961e+00
