# Supplementary material for: Atomistic simulations of the Escherichia coli ribosome provide selection criteria for translationally active substrates
Source: Nat Chem. 2023 Jun 12;15(7):913–21. doi: 10.1038/s41557-023-01226-w (PMC10322701; doi:10.1038/s41557-023-01226-w)
Supplement: Source Data Extended Data Fig. 6 — Data in CSV format for the trajectory plots in Extended Data Fig. 6; each trial and each monomer’s data are in a separate CSV file, named accordingly. [file 41557_2023_1226_MOESM8_ESM.zip › Watson_SourceData_ExtDataFig6_fMet_mon8_trial3.csv]

3.753973180982835167e+00
3.619704367314195093e+00
3.931733118817021477e+00
3.609266734357661210e+00
3.779005825244411199e+00
3.898332121100002823e+00
4.064294349890941405e+00
3.720933310895544022e+00
4.008574088051843454e+00
3.826550521301954166e+00
3.926041786750984031e+00
3.510644470845744713e+00
3.619236378548937871e+00
3.797389833588094898e+00
3.985371964030609337e+00
4.108394841416441956e+00
3.921306587328614146e+00
4.253834775174683891e+00
4.049397993606523194e+00
4.142312601353146384e+00
4.136841503760558147e+00
3.828448312348354587e+00
3.840244017201114524e+00
3.825748941298682038e+00
3.952810338366570253e+00
3.899029086628831298e+00
4.171218907888624372e+00
6.814565774848570179e+00
6.553900767090741653e+00
7.515377663528414409e+00
7.011250174598926854e+00
7.450756644602970269e+00
7.051324094279185495e+00
7.249712806455117509e+00
6.921887577448272211e+00
7.336630486112075467e+00
6.989590377550184641e+00
7.508539195194114058e+00
7.505429202738761241e+00
7.262907184445436037e+00
7.288148598103804332e+00
7.126326659477898673e+00
7.842469658889243078e+00
7.692848342636041892e+00
7.354263959467293610e+00
5.795028468557309687e+00
6.953054373106295927e+00
6.340174268780927491e+00
7.042071217115867476e+00
6.176874424285768939e+00
5.888349058516504364e+00
3.727213279124034440e+00
6.832400801962136505e+00
6.994851403447394311e+00
6.950904826260368097e+00
7.115000131411073347e+00
7.507983238634069245e+00
6.939698896630968505e+00
7.766698898727413258e+00
7.389399958439121008e+00
7.233799424546448975e+00
7.575273842106263977e+00
7.488898064469207583e+00
7.371186023545249988e+00
7.211310502081876628e+00
7.814875657809968956e+00
7.333168440462129567e+00
7.334080958446375753e+00
7.239634889995968159e+00
6.895253312832835491e+00
7.207752252375333235e+00
7.330039671027593684e+00
7.050413573365839959e+00
7.304562828765138072e+00
7.174961780612481022e+00
7.132817144436221390e+00
7.099427436214273079e+00
7.028171137286136627e+00
6.973804721799167439e+00
7.329596708061846044e+00
6.829114283869739843e+00
6.968375605243424253e+00
7.133917898563372439e+00
7.269483505247635868e+00
6.990725727330603156e+00
7.181765143370637539e+00
7.312181906834924305e+00
6.931948668059555452e+00
7.087305532179220435e+00
7.060390456850691443e+00
7.141222736414585270e+00
7.326471440567329907e+00
6.971162357020211253e+00
7.742659578918460461e+00
6.289446140428736065e+00
7.573527897913338691e+00
7.375408627796232963e+00
7.239513069797045119e+00
7.272408756930613727e+00
7.149088921272418240e+00
7.008308037105336119e+00
6.486955711898159116e+00
6.256775266089881882e+00
6.068233905514672344e+00
6.821981927569500392e+00
6.866474310801677916e+00
7.024979244136496881e+00
7.031623358546562841e+00
6.674686715495238509e+00
6.927319032615868011e+00
6.612037428276750894e+00
7.105510609188550930e+00
6.677945360674658382e+00
7.083079779367664308e+00
7.327364329076687888e+00
6.957027299589781499e+00
6.664308598816918838e+00
6.826581019674481610e+00
6.845065468420613364e+00
6.603515608571997930e+00
5.808026851563998783e+00
6.644685946766023754e+00
6.442764877134616874e+00
6.500705747448747296e+00
6.642975381111415167e+00
6.844139140980491476e+00
6.666840003978191653e+00
6.543590237739627113e+00
6.592450544632749931e+00
6.541804371903396920e+00
6.913037106041752367e+00
7.180063364134753101e+00
6.682858734086378760e+00
7.178119184353636939e+00
6.797897542740447996e+00
7.046183329311032750e+00
6.623750855919658953e+00
6.436478969205879253e+00
6.582187541770291972e+00
6.542527878879903724e+00
6.616858793213693524e+00
6.614274563694211295e+00
6.638070743328495560e+00
6.925109307544821569e+00
6.682751115918827978e+00
6.459393894478647091e+00
6.532365628267013946e+00
6.790884551416549009e+00
6.407951230879245230e+00
6.908269563608874897e+00
6.510583061722072351e+00
6.566827428122222088e+00
6.589474555510137499e+00
6.478423558911766023e+00
6.401100843091621861e+00
6.835513348750401619e+00
6.810277239322624077e+00
6.338729771273988511e+00
6.639158404945498582e+00
7.239179706561051475e+00
6.775048615891694936e+00
6.697444538495862965e+00
6.643283998926356126e+00
6.688892545706882409e+00
6.611733988823698560e+00
6.550063051068112152e+00
6.749818123344367038e+00
6.692582425329616669e+00
6.748143147049964874e+00
6.681838405404826986e+00
6.915443956296137173e+00
6.421128328955985509e+00
6.400790008916762197e+00
6.442747789651112278e+00
6.767393644566285893e+00
6.551242569499389212e+00
6.648594567164288094e+00
7.008279553102604531e+00
6.838599230038291843e+00
6.355860304930031290e+00
6.997239803689063287e+00
6.684638913102439517e+00
6.945816730848849652e+00
6.736862063042550197e+00
6.441712036226397764e+00
6.741232137656735901e+00
6.722521775823564028e+00
7.243892128601396863e+00
6.775439516046948718e+00
6.929168490987307472e+00
7.172870187358046934e+00
7.024822665700433788e+00
6.774863230997190122e+00
6.589039638078037164e+00
6.461297325971526284e+00
6.815017219927860914e+00
6.934779868533545333e+00
7.320629987953670259e+00
6.833498310118327979e+00
6.698345742443569506e+00
6.838104061105122256e+00
6.619459685814192085e+00
6.550189438750539495e+00
6.906908682679405054e+00
6.566987437959948437e+00
6.979885257245439512e+00
6.847223325954695738e+00
6.579787567717571228e+00
7.047150924537549876e+00
7.037427240897415892e+00
7.294913502772479852e+00
6.842488731817303993e+00
6.706555488110101493e+00
7.220278131532434251e+00
6.883793018555431686e+00
6.556428728854837296e+00
6.481275876316583862e+00
6.672337832309111150e+00
7.002849666948251617e+00
7.472660105546429676e+00
7.224510436369702582e+00
6.810166548139767073e+00
7.031520971221129734e+00
6.938933236052827525e+00
7.433749430719310602e+00
7.145551846074923219e+00
6.866232111564417373e+00
6.794176357564113644e+00
6.846462731961584502e+00
6.941850202081249144e+00
6.908672798483905808e+00
7.235165833661494794e+00
7.500021755396235612e+00
7.097238909193073653e+00
7.443865401478896082e+00
6.936825005655097520e+00
6.654279663326916783e+00
6.805106708456833076e+00
6.979441497370425296e+00
6.626170254293722195e+00
6.726261129445560982e+00
6.970994836433725084e+00
7.151963515316742459e+00
7.339919080000098184e+00
6.750077217656306416e+00
7.154096828910981642e+00
6.504479511752787602e+00
6.714639426163156344e+00
7.085824428445430812e+00
6.887075001039346667e+00
6.994622676115695548e+00
7.234238995672058969e+00
6.823053921090017404e+00
6.707865135890647146e+00
6.824675669531949929e+00
7.010863462913341948e+00
7.001445499349397750e+00
7.283241623883571769e+00
6.422839308172441086e+00
6.883485621407483102e+00
6.841888846678773284e+00
6.860048631290094789e+00
6.811961896887299694e+00
6.573989286983545455e+00
6.753395779464946180e+00
6.886640166326799317e+00
6.760272504684182948e+00
7.140588767995311947e+00
6.849849875364735219e+00
7.330315635204697422e+00
7.010260322160508650e+00
6.559383316354698401e+00
7.096134903519891068e+00
6.784194057422283208e+00
6.662299085650627006e+00
6.848381502916014441e+00
6.890771874972084987e+00
6.544011028331862434e+00
6.688138601584098453e+00
6.946492203144456923e+00
6.943356857368756074e+00
6.930258176899499745e+00
6.631586572260512291e+00
6.824717017654509554e+00
6.842592648875806205e+00
6.787888288820366434e+00
6.622578814158551985e+00
6.731378018657530049e+00
6.596471603427787933e+00
6.843991469664494787e+00
6.895327533146974552e+00
6.669147573539864204e+00
6.356199030785794513e+00
6.607966728011286150e+00
6.596336676240483143e+00
6.541690424969311302e+00
6.752922824389368195e+00
6.534756304927203274e+00
6.939662255893702003e+00
6.663607555279348560e+00
6.823218270821731934e+00
6.931905266906946750e+00
6.901596475289351496e+00
6.885239270159259739e+00
6.604889440786680055e+00
6.797298709445202647e+00
6.892232478742547741e+00
6.696285903449287424e+00
6.795984016852727017e+00
7.221776980981611693e+00
6.858897495678792922e+00
7.038623831079732440e+00
7.087903338449634383e+00
6.970364371146138716e+00
6.935153338149316227e+00
7.346635331752081832e+00
6.732640188209029652e+00
6.842458155591979008e+00
6.518165776203336925e+00
6.921022706457169882e+00
6.963958809283555595e+00
6.849817697550023787e+00
6.957082491769547516e+00
6.757587714975681337e+00
7.019806180394267514e+00
6.750508860475794570e+00
6.511339744762667081e+00
6.829436258058889209e+00
6.986718465642302256e+00
6.801205369045976390e+00
6.495598399140144252e+00
6.742996891420888872e+00
6.728517780080180977e+00
6.963074224930625000e+00
7.085151971660630821e+00
6.956724772808751567e+00
6.887138413652177604e+00
6.749237674302960066e+00
6.840766817413244993e+00
7.297488087449450767e+00
6.895289942558190610e+00
7.198928577261281880e+00
6.809765500034807850e+00
6.726546448379769672e+00
7.261700871016571135e+00
7.062331168174876161e+00
6.300386038983620374e+00
6.915138400606593905e+00
7.305647953120138816e+00
6.739683978709235745e+00
7.133457570965747507e+00
7.170766189619928177e+00
6.579733792668889691e+00
6.979131410634678012e+00
6.525410724473693413e+00
6.760778885525642323e+00
7.123467479782301659e+00
6.732661258200965726e+00
6.528906230615268313e+00
6.526579217010926470e+00
6.938395474006658681e+00
6.726881890114144724e+00
6.882016028866270396e+00
7.065601861850686838e+00
6.946852624725224246e+00
6.480451378561675746e+00
6.652113353813533081e+00
6.833318756974160912e+00
6.783235614343999131e+00
6.916813915581268901e+00
7.076121746457481265e+00
7.059478551177519101e+00
6.805041831215255854e+00
6.880920488662239265e+00
7.249160131668248574e+00
6.865493071754551480e+00
7.008857107826095501e+00
6.674933753903387945e+00
6.885432620226659139e+00
6.722206840717463550e+00
6.914642249717275924e+00
6.639408070072737367e+00
6.291947601072167551e+00
6.530366164973433918e+00
6.326088187015914244e+00
6.504740272084243102e+00
6.796854200818179592e+00
6.966394675775708478e+00
6.683734804536292096e+00
7.160913537962088959e+00
6.527132688080828693e+00
6.539480220977631930e+00
6.510684003237532380e+00
6.788033603577460440e+00
6.729063724192602791e+00
6.650906913519501806e+00
6.456945585302856117e+00
6.839054652435033965e+00
6.842486298325475502e+00
6.662679662805931713e+00
6.593322618563512094e+00
7.112236401073313452e+00
6.772756012916172352e+00
6.540123314615170713e+00
6.779692764326887833e+00
6.402912470672704970e+00
6.887561272446964367e+00
6.681654621819407502e+00
6.322475384883674110e+00
6.587191556904926415e+00
6.718233160145524963e+00
6.698150366642591891e+00
7.033083677334382777e+00
6.680576894006195587e+00
6.795560275312484855e+00
6.860086411917637683e+00
6.743238093571217284e+00
6.870946364280477781e+00
6.513139398026082993e+00
6.631713653719459423e+00
7.056783233002577482e+00
6.749993916221973755e+00
7.027347500382453482e+00
6.902202373002904956e+00
6.610400367434936975e+00
6.511339666677909754e+00
6.538567366054340191e+00
7.010897490711007762e+00
6.942240955319290308e+00
6.793008380244955013e+00
6.976450559974141541e+00
7.224067012165584778e+00
6.702276243915708420e+00
6.252943019467722685e+00
6.638424305348676668e+00
6.764637649109211281e+00
7.068211242802294514e+00
6.640243474347218289e+00
6.756424010413959458e+00
6.695813632351972799e+00
6.542579549425294516e+00
6.634265317977552812e+00
6.657853290166975135e+00
6.666690293719112148e+00
6.949247029246713225e+00
6.473438088162285275e+00
6.635694930947860115e+00
6.641224174259683366e+00
6.835351416915611544e+00
6.653486926444628580e+00
6.086579502582072365e+00
6.655780809627861672e+00
6.688853085917717323e+00
6.981285230699107558e+00
6.404084115199329297e+00
6.794314943629450099e+00
6.614193828303799982e+00
6.931241598510774260e+00
6.959362730736507352e+00
6.698555959133442705e+00
6.785681566391928321e+00
6.667634920842083979e+00
6.577700666306123267e+00
6.596431632735961337e+00
6.412550673129492118e+00
6.594232790360099905e+00
6.764331947908504894e+00
6.706162706960513198e+00
6.801760287548999528e+00
6.724954401269814142e+00
6.615230497162396972e+00
6.719726278395760311e+00
6.560201221243215919e+00
7.160333492723875537e+00
6.721516516321626611e+00
6.668645567805480567e+00
6.602297654560517870e+00
6.839427436481630096e+00
6.986323379561979685e+00
6.722341072056120304e+00
6.705742760853692808e+00
6.726162562054255112e+00
6.550222720593733783e+00
6.463923524066928827e+00
6.761909384908910248e+00
7.103399976061727017e+00
6.744339169463904327e+00
6.719702967688848894e+00
6.681286012479735525e+00
7.139443146321022837e+00
7.067008816827580198e+00
6.625272901798592073e+00
6.809183483204614973e+00
6.726704204926821973e+00
7.016851627570013683e+00
6.691324741559362188e+00
6.673161149291369831e+00
6.852586677468463172e+00
6.671943274121653999e+00
6.847589114430132184e+00
6.787546671135066489e+00
6.649409446599398699e+00
6.570806313312021807e+00
6.792012771021366468e+00
6.515418626764229337e+00
6.554269057259458187e+00
6.623713748518167854e+00
6.534417882203555905e+00
6.597391130571620188e+00
6.784081845407221145e+00
6.748226968856393171e+00
6.571849022217173264e+00
6.837081999652432351e+00
6.558537626653835773e+00
6.461176180028161298e+00
6.395900056876987705e+00
6.668455413067607473e+00
6.787525358047697743e+00
6.586462835124637927e+00
7.152816835051066136e+00
6.784444099265448891e+00
6.867009550115489525e+00
6.798003956333730891e+00
6.857086109651552519e+00
6.957913728756529359e+00
6.730726275279053539e+00
7.187902091187450715e+00
6.255997096362076348e+00
6.772159434626472851e+00
7.106743903678300889e+00
6.573714711261533949e+00
6.848701933516397666e+00
6.765406554590669863e+00
6.747426561487810837e+00
7.005081786924888476e+00
6.941718782081209405e+00
6.739861808122501685e+00
7.186936703606445320e+00
7.038467657113795184e+00
7.565062632481602378e+00
7.265063629283891267e+00
6.830220525278591026e+00
6.604908815571494785e+00
6.929969712979511698e+00
6.598814047003743077e+00
6.781189237776708900e+00
6.952351169541771014e+00
6.568330620061066050e+00
7.077440338204596060e+00
6.621342425272948695e+00
6.779650831377265874e+00
6.748373716830934121e+00
6.659089817177946458e+00
6.741786496930487260e+00
6.868190840936099661e+00
7.563642993988327845e+00
6.898750777263121137e+00
6.985569895196599433e+00
6.630221478993367334e+00
6.953926578262865199e+00
7.118773893077212200e+00
7.010174829733839985e+00
6.916572494287802186e+00
6.896716289753869411e+00
6.919347832724655589e+00
6.789779278482514613e+00
6.952477029613501891e+00
7.053793467405663264e+00
6.757986805840734412e+00
7.212943233476634575e+00
6.741279203444336510e+00
6.746489814773883431e+00
7.239012177208088872e+00
6.780796896503968441e+00
6.942073072574110881e+00
7.167595431273130480e+00
6.964261831971254146e+00
7.087312748806358975e+00
7.026077285792961646e+00
6.797367253871563264e+00
7.271843072098363336e+00
7.151456736267692627e+00
6.907399887476461053e+00
6.927477232149694686e+00
6.798921703118778304e+00
7.070351660832605134e+00
7.425340858743934014e+00
7.114868875010134097e+00
7.299235661694448041e+00
7.236420736087589844e+00
7.079772308088360333e+00
7.438675457091068921e+00
7.813769754616684438e+00
6.572149364053198717e+00
7.034767640441544678e+00
7.594846411430875577e+00
7.048019612211998464e+00
7.168891987979320923e+00
6.954072635246721035e+00
6.896826034872298727e+00
7.239770514852283512e+00
7.192983546568669340e+00
6.878080488004980175e+00
6.813755213638293284e+00
6.776696254271375786e+00
6.786550568085282897e+00
6.926472295520595068e+00
6.845933972513821075e+00
6.983710378613654512e+00
7.094054959332822818e+00
6.799827856733977605e+00
7.288794773145052197e+00
6.808157467167580634e+00
7.427679627064283530e+00
7.330090877255809545e+00
7.167952564480028599e+00
7.093630328731563850e+00
7.197249728272472780e+00
7.022394119386156319e+00
7.221301434394169050e+00
7.464732202725093302e+00
7.050625040965438295e+00
6.871752783620499017e+00
6.705197048331962506e+00
7.048374067985400337e+00
7.244553619491596486e+00
7.047339839294334496e+00
7.048807108642071384e+00
7.123739480533513024e+00
7.263249368087582702e+00
7.278271916594310831e+00
6.679880880731435155e+00
6.976096457934887418e+00
6.772705010804978443e+00
6.462246927832396182e+00
6.900847443145317506e+00
6.743013128445359605e+00
6.764156510487418394e+00
6.678108425545752347e+00
6.999672039844727855e+00
6.725438901586575646e+00
6.955657653041971145e+00
7.097589430145192502e+00
6.895676673284243385e+00
7.123797810126240471e+00
6.575071336858221649e+00
6.568475186793994780e+00
6.907514028307208953e+00
6.784509070745380122e+00
7.046383129699374415e+00
6.776749035626364659e+00
6.673284296003580529e+00
7.564788469232644808e+00
6.855348964228409336e+00
7.171592927660048744e+00
7.354535166504018839e+00
6.858908542865814972e+00
7.322139642907769641e+00
7.116768247471338071e+00
7.076488921126672160e+00
6.756464395683138058e+00
6.886372736484495327e+00
6.414890310599990819e+00
7.110964669836847385e+00
6.595610002482048984e+00
6.878674149415942018e+00
6.746957631317233250e+00
7.014642889934590286e+00
7.714552503883547629e+00
7.120142570254288650e+00
7.595980416717489803e+00
7.139026408338885687e+00
6.609001466636286182e+00
6.805974520651714599e+00
6.923389513343320090e+00
6.609859400429846765e+00
6.785831949466802904e+00
6.711634608342538222e+00
6.951404748687614266e+00
7.279622562802089192e+00
6.671301433161620942e+00
7.067021413292311927e+00
6.925239839246615681e+00
6.999486495401968433e+00
6.941661331768337106e+00
6.611705174034866239e+00
6.698674696447641352e+00
6.572423334812449447e+00
6.587441193849699062e+00
6.788160760878368727e+00
6.894000772286932310e+00
6.477563305713542441e+00
7.212127944031782256e+00
6.558556032292626625e+00
6.803971505785066931e+00
6.716970974429758101e+00
7.021850215930319550e+00
6.176936436630433569e+00
6.814902744675903179e+00
6.744369415778924015e+00
6.594740712901034918e+00
6.537247423388395262e+00
6.382573779966181249e+00
6.714611802173116928e+00
6.382162619169405637e+00
6.395188425374523256e+00
6.714735763963725290e+00
6.576908366759013802e+00
6.430346732405365806e+00
6.751287258676374137e+00
6.848996471163555810e+00
6.803624293468939044e+00
6.739004108999113285e+00
6.620870896755032042e+00
6.498646893832916938e+00
6.375125761071235964e+00
6.971959236361922940e+00
6.624802287873638562e+00
6.617878766637574017e+00
6.428790453407775551e+00
6.977299307919689220e+00
6.797539231293641571e+00
6.994858428065000133e+00
7.080122209208343342e+00
7.139302483685383116e+00
6.912662133776130702e+00
6.946413497722399910e+00
6.946883631682750249e+00
6.595103861393631917e+00
7.027823002093564142e+00
7.516332410134146436e+00
7.169171326042124370e+00
6.840958501521975599e+00
7.088679714424454659e+00
7.241650082969593782e+00
7.559905840358408291e+00
7.295954549804318567e+00
7.403892914724736762e+00
7.011150009963844631e+00
7.121812800486411632e+00
7.501157351513859872e+00
7.133540462892478118e+00
6.943133656624670635e+00
7.281712168294935950e+00
7.228870993116816912e+00
6.884988130517508687e+00
7.252849941277093926e+00
7.527338636101142733e+00
7.251201892176450947e+00
6.979785637513882257e+00
7.288046705606065601e+00
7.310024144495657517e+00
6.850154310205801345e+00
7.327967149199807295e+00
7.386459922616323226e+00
7.355458630530883113e+00
7.055993371616528620e+00
6.966297957378720263e+00
6.445995193000097601e+00
6.481905148077113488e+00
7.627272409642891660e+00
7.030217463157406144e+00
7.064050512684995731e+00
6.571344037534257332e+00
6.601556826946847423e+00
7.206844806941795412e+00
7.324611341321365821e+00
7.037717124471081220e+00
6.622346122070582375e+00
6.985398363283743528e+00
7.098301950251955539e+00
7.167613867766191582e+00
7.106367572905555541e+00
7.495869921742140285e+00
7.063414095535198278e+00
7.022504756306180873e+00
7.202085450730262295e+00
7.132197984140274727e+00
7.217042268000598781e+00
6.905965385945083135e+00
6.825636726296038681e+00
7.031914283959147305e+00
6.821078748230322120e+00
6.913659353049123268e+00
6.519718355856733538e+00
6.583050840855876551e+00
7.103007227670033785e+00
7.072379124683270568e+00
6.755397511708853386e+00
6.558122782338884349e+00
7.437910243553573331e+00
6.386528316161871999e+00
6.893571653015939660e+00
6.646173641522059583e+00
6.872793047486557505e+00
6.613100160719998399e+00
6.507704921286173061e+00
6.669955293977357869e+00
7.081488776612958169e+00
6.978288940265366946e+00
7.208939277888388730e+00
6.775277460867817680e+00
7.138605347841277649e+00
7.085236115234345711e+00
6.712244891579173256e+00
7.060357955370951011e+00
6.894142298419218662e+00
6.782736633331196252e+00
6.612913753379894288e+00
7.083462628283474949e+00
6.845475067378635536e+00
7.094561217014406118e+00
7.043696014780932657e+00
6.911163441237635041e+00
6.641248416524229370e+00
6.721525450412293878e+00
6.683425367643494930e+00
6.819005453950077289e+00
7.549324975759919454e+00
6.905038389788326292e+00
6.794507932236970582e+00
6.974471724319727173e+00
7.110931476988738176e+00
6.571666161044136700e+00
6.720818417501572384e+00
6.937139363218397747e+00
7.097053261474040475e+00
7.115958984846853852e+00
6.883048836969329010e+00
6.796666039842985896e+00
7.092733993213771626e+00
6.709191406695900639e+00
7.438805033124868515e+00
6.948798583428097864e+00
6.885345853159470231e+00
6.774458371182032757e+00
6.999592165620715178e+00
6.918315436711972133e+00
7.134760728540345376e+00
7.171738199683135306e+00
7.079349445831280896e+00
7.204448236837026620e+00
7.067087792684997538e+00
7.104683316546636540e+00
6.963116924589276557e+00
6.884632867791372846e+00
7.104020491775194124e+00
6.746714991836983977e+00
7.299163287822936219e+00
6.473764042118919093e+00
6.562645020585046396e+00
6.826734441388130570e+00
7.195223052372238470e+00
7.165802735339572571e+00
7.051007542664926575e+00
6.729810352751099956e+00
6.628998207624089645e+00
7.291340287413001775e+00
6.720931683949425306e+00
6.988994142805732501e+00
7.135518613045523928e+00
6.304868299639913687e+00
7.313414054471725656e+00
6.935894097021538585e+00
7.066563265637683777e+00
6.564487835747629951e+00
6.984024591765986223e+00
7.174359771463533875e+00
6.999485892723244618e+00
6.921574275892035999e+00
7.241776662308129886e+00
6.815879485706879848e+00
7.031806761212233248e+00
6.480218914347944725e+00
6.974627278366821059e+00
6.972473920543515113e+00
7.074347522827650891e+00
6.890304124362592653e+00
6.833648892976087019e+00
7.350995212362939846e+00
7.220460445229792690e+00
7.014799108038041631e+00
6.688902478467572799e+00
6.838554337647433812e+00
7.029048255962422331e+00
7.286447695670606350e+00
7.120868659191566863e+00
7.037883385611582554e+00
7.220382909684071926e+00
7.269210347514947657e+00
7.060170039871222158e+00
7.027698362309995339e+00
6.817754395292621616e+00
6.700528170121626381e+00
7.060426260963172496e+00
7.197856585698991339e+00
7.339355300480142397e+00
7.010969241338377955e+00
6.731831587491932112e+00
6.737501009197142565e+00
6.976129805485505209e+00
7.405768629267261538e+00
7.395676430362250642e+00
7.228202491263449048e+00
6.896823511685280295e+00
7.165356304415000821e+00
7.290229029473872302e+00
7.249321074919359731e+00
7.752082839906323741e+00
6.765618353021547016e+00
6.687569810138922932e+00
7.302861913301037511e+00
6.720984337112240858e+00
7.614287977823834375e+00
6.897993468595440270e+00
6.473744968151096124e+00
7.430119500576665814e+00
6.895187694628596375e+00
6.836984988290115695e+00
7.145717047177786441e+00
7.120992728595885168e+00
7.356403003915009897e+00
7.265866577955894634e+00
7.203079948520616504e+00
7.264449572895208540e+00
7.544469387947217776e+00
7.443885808543618587e+00
7.119656255097954300e+00
6.914257993345582776e+00
7.094907555600566518e+00
6.781685860410474831e+00
7.037124995893671908e+00
7.232872458225138246e+00
7.380885254813545515e+00
7.032854565957178394e+00
7.315698404653247167e+00
7.025515129276906023e+00
7.134238635891485103e+00
7.029355512383329341e+00
6.985256393539745368e+00
6.903713198832045705e+00
6.930897488180079336e+00
7.062505143746422576e+00
7.414238898940809008e+00
7.054161336233707225e+00
6.857992968403800127e+00
7.125521602284357492e+00
7.231645525001409780e+00
7.207700256927233262e+00
6.995667504614755394e+00
7.101528843996013585e+00
7.298854524279947853e+00
7.024935866747353153e+00
7.384240019333802252e+00
7.361396243776781034e+00
6.732680898119028257e+00
6.792422998976682891e+00
7.057952768652035580e+00
7.295855982180897925e+00
7.359821757936816589e+00
7.031067070228355753e+00
7.475157368211203135e+00
6.782024928299574817e+00
7.258637540543953826e+00
7.365773154843522796e+00
7.293382397372512038e+00
7.681571472000396916e+00
7.380796913165854178e+00
7.113269176760933732e+00
7.335187752248062409e+00
7.342928725000372303e+00
6.881418620961167854e+00
7.154200324744237172e+00
7.136793191708011186e+00
6.814060009319510947e+00
7.154808307411948398e+00
7.512461821625035618e+00
6.641090959361782176e+00
6.878030049471825613e+00
7.255088523355552432e+00
6.914174849236810694e+00
7.526133036954303357e+00
6.443994188301798154e+00
7.196477556089298844e+00
6.904250148574545776e+00
7.091132165850320135e+00
6.758150690436690589e+00
7.245031606011333558e+00
6.587448379587778291e+00
7.485072704303373570e+00
7.102226164138528475e+00
7.472484537930935922e+00
7.281359460081097801e+00
6.621796034403389264e+00
7.431033183533247488e+00
7.327015121711833778e+00
7.542550937350702256e+00
7.587463373862414429e+00
7.562015857084516846e+00
6.944455064412599299e+00
7.547463579705255832e+00
7.455570415966504605e+00
7.831471575163546639e+00
7.475998832806530103e+00
7.212144337259219995e+00
6.961727580699710316e+00
7.424523820340706237e+00
7.103085151439080924e+00
7.130267343156436510e+00
7.692572354319441530e+00
7.305812805354924500e+00
7.255947401594544210e+00
7.394305006305276429e+00
6.843845954713446922e+00
6.706294299331616138e+00
6.837380595445163856e+00
7.516830300147226751e+00
7.293953198120162185e+00
7.512634897766740316e+00
7.269828424267900324e+00
7.222390891961392612e+00
7.369950521818131151e+00
7.574919075079106889e+00
7.479747857055480509e+00
7.240977808903898527e+00
6.801115383453998575e+00
7.093369691438613955e+00
7.231813679915551241e+00
6.879912234497299828e+00
6.416752697846438203e+00
7.103962383345006515e+00
7.047422583491912640e+00
7.155899994407646680e+00
6.816654496831553445e+00
7.031499836553806837e+00
6.672250883076615402e+00
6.966058542397014719e+00
7.008799707437329829e+00
7.017857578073900093e+00
6.975373661543483372e+00
7.206357772450131982e+00
7.491379227094268956e+00
6.971135898735711045e+00
7.224194030151280366e+00
6.836146196782854290e+00
6.840283723514511749e+00
6.957996719855567669e+00
7.243585975946124300e+00
6.787032565157171682e+00
7.071386903224777143e+00
6.536414281062081777e+00
7.011503427344827344e+00
7.316454986938062177e+00
7.147569042387272198e+00
7.113528323388641716e+00
6.964714604648123419e+00
7.042906115680052537e+00
7.341915387252161196e+00
7.519254890802141489e+00
7.095554942972249535e+00
7.204155948881520999e+00
7.036764331667771266e+00
7.266178976321763017e+00
7.010998444127564788e+00
7.234118433817734228e+00
6.704197999826191356e+00
7.114729406287923830e+00
7.057335486254302737e+00
6.668618650753867172e+00
7.130676044822063631e+00
7.128254757038174461e+00
6.694082094505538372e+00
6.830835223996846395e+00
6.947247521224236166e+00
6.969840164076625655e+00
7.158560162555645867e+00
6.924115062517227415e+00
6.947745823892998551e+00
7.029930530705790659e+00
7.174831331121561462e+00
6.867423785764834143e+00
6.994754581140348648e+00
6.838757976990615717e+00
6.919657441794029751e+00
6.455418726536833240e+00
7.186736978359107297e+00
6.705464778411911908e+00
6.739931966221537785e+00
6.886314234700296133e+00
6.533087931972655582e+00
7.440722937362859390e+00
6.939912511673043127e+00
6.863176057609431169e+00
7.043885215583035375e+00
7.366150865877925114e+00
6.883871838079129724e+00
7.224537238184318255e+00
6.957541521030408127e+00
6.963153687706094885e+00
7.102716641705400846e+00
6.440385442632378776e+00
6.974873894196376156e+00
6.914115310187681551e+00
6.789848674022239905e+00
6.968139998103627164e+00
6.925885574101238618e+00
7.581931072391143722e+00
6.879617314104736536e+00
6.997242953973113799e+00
6.749622826799451580e+00
6.548900087045664620e+00
6.916227795808270074e+00
6.360829681419945203e+00
6.757015178307931080e+00
6.762705186733219520e+00
6.970258079836504805e+00
7.191258004625390221e+00
6.894701318498164255e+00
6.876973258216300344e+00
7.212788788990748934e+00
7.019864219616445133e+00
6.948735227505839163e+00
6.968890875937828966e+00
7.002994479000888006e+00
6.913559992175236424e+00
6.829259188019418225e+00
6.908188474939962909e+00
6.514945907393339120e+00
6.942880413131934603e+00
6.708619720651335605e+00
6.808490153996236138e+00
6.922123775888757713e+00
7.038901460896139106e+00
6.905627449087725189e+00
6.790807092116255106e+00
7.164632600322724976e+00
7.343247682612313199e+00
7.152920125733490231e+00
6.745937508730627918e+00
6.748735760108262483e+00
6.958559534684828130e+00
6.584836902457273489e+00
6.875763646624050374e+00
6.732919059173556597e+00
7.038650890256961112e+00
6.976061689320065540e+00
7.234800268608164053e+00
6.974889608966458709e+00
6.927651413877927489e+00
6.922441637956601390e+00
7.396242459603090680e+00
7.248424946940488667e+00
7.152126511447911561e+00
7.228526600625303722e+00
7.081678031087802694e+00
6.740046361410781728e+00
6.740559384543378663e+00
7.500194838282941312e+00
6.675573225611137751e+00
6.650390121466982052e+00
7.350821036919565898e+00
6.661765337823719157e+00
6.560810788629132695e+00
6.755744308120319452e+00
6.967267617606582419e+00
6.670442885835049296e+00
6.850785577527715553e+00
7.110422868986308487e+00
7.538160645452228970e+00
7.020110249686769777e+00
7.489730531061267627e+00
6.971512729473460013e+00
7.254290929979555713e+00
6.949945522492033234e+00
6.738210246277965609e+00
6.455384281383126144e+00
6.888571475548976863e+00
7.216587288625430752e+00
7.379055171355876297e+00
6.464827218338808912e+00
7.320442497953187022e+00
7.048031705466117458e+00
7.067557597292157823e+00
6.963459159985900371e+00
6.586442717939985592e+00
6.710898353203641697e+00
6.629529254858584686e+00
7.087580150926741318e+00
6.949132151405172486e+00
6.946141998635368964e+00
6.455809046319584965e+00
6.591655978211665712e+00
7.009544695625096189e+00
7.360911246361914628e+00
6.627672132739888866e+00
6.908721160238742165e+00
7.124961236953756938e+00
6.815123994013948305e+00
6.996058974142943754e+00
6.854651852083132546e+00
6.792870641757970951e+00
6.942743620693907047e+00
7.013793503249480032e+00
7.513469861958667728e+00
7.086577322106381693e+00
7.076695546958100991e+00
7.570072401250958372e+00
7.232337284644668962e+00
7.337696418292188660e+00
7.149005220253568105e+00
7.274083439001622686e+00
6.695279104900367706e+00
6.836700137215431461e+00
7.020247492881304119e+00
7.119255783328915399e+00
6.707256324845690898e+00
6.785931505790768092e+00
6.588275006506780329e+00
6.920239905047607998e+00
6.936331422078182207e+00
6.992547563562904855e+00
6.774325797144894246e+00
7.321959276544395046e+00
6.600592643737589249e+00
6.582186820256653803e+00
7.015015067784916347e+00
6.442639216592040974e+00
6.624464194847321075e+00
6.692310498014341746e+00
7.035131017417734611e+00
6.668391957988173857e+00
6.636309290923414039e+00
7.056706151603752808e+00
6.714560143158704975e+00
6.681256844744412504e+00
6.759532032933338819e+00
7.462000605009918353e+00
6.879966793333261776e+00
6.573348525171840429e+00
6.290755155841269541e+00
6.532855801479725777e+00
6.560561351154927223e+00
6.469282739728490661e+00
6.710287247109866904e+00
6.696913430502120512e+00
6.640383449027101648e+00
6.887071311744959345e+00
6.707838918550097951e+00
6.966586381255840621e+00
6.747595878878183129e+00
6.494455774152673833e+00
6.611004046378262444e+00
6.736790193277203187e+00
7.175614657631255611e+00
6.927425865285861128e+00
6.643151451450805212e+00
6.902696145797635907e+00
6.528198963684833878e+00
7.079084725532034383e+00
6.537445146734952139e+00
6.634199584051135190e+00
6.728397049983085410e+00
6.714340114462520326e+00
7.193229050097620814e+00
6.771156956097690305e+00
6.681786024984505801e+00
6.780212911559734934e+00
7.008370152936169717e+00
6.431840203124488120e+00
6.550829236628462837e+00
6.390872113008882138e+00
6.071179716682056693e+00
6.360817756275983115e+00
7.080422974092799748e+00
6.710857561164869090e+00
6.919590053510806804e+00
6.790477453595078927e+00
6.610079985987962203e+00
6.457258695875618848e+00
6.644945465997145639e+00
6.765888618528632215e+00
6.620524037657552263e+00
6.767177894354202472e+00
6.897522714814052769e+00
6.598271414979858918e+00
6.718177894488189139e+00
6.666825364869461090e+00
6.717778226473241965e+00
7.092362186709831207e+00
7.052545150727774548e+00
6.754372423858171715e+00
6.542656239698172449e+00
6.456912581218293035e+00
6.433915689723638920e+00
6.601933261087879146e+00
6.837735710808033218e+00
6.681587685146630484e+00
6.713438259774125783e+00
7.013579010631751487e+00
6.620523910755343522e+00
6.934339399100331036e+00
7.366762277687134208e+00
6.585221434873568036e+00
6.838794596809959714e+00
6.519917421441539851e+00
6.915403601023419000e+00
6.870316066285789169e+00
6.918446317769049614e+00
6.967532297681433562e+00
6.906684040931342139e+00
6.926483299709992103e+00
6.916336038535837893e+00
6.664551025891237934e+00
7.012003622317545037e+00
7.057628790371436978e+00
7.148867226408263775e+00
6.993396299096713342e+00
7.130658248893418261e+00
7.373394162718821754e+00
6.588447652238942354e+00
6.849910635110005863e+00
6.567840046445560631e+00
6.971849951838721360e+00
7.192005982620529814e+00
6.532894682652733209e+00
7.317883457900673072e+00
6.847994902895583103e+00
6.642196108945514155e+00
6.553886884058750972e+00
6.568328103402433449e+00
6.578070404421207051e+00
7.207449446316425146e+00
6.695002130874285307e+00
6.872263518965100459e+00
6.773941443525473893e+00
6.803172295486085375e+00
6.757232858660551678e+00
6.802341270326194511e+00
7.138245375179032237e+00
6.689556805265228334e+00
7.230898830024688806e+00
6.961963387419991101e+00
6.961958875652105583e+00
7.795568200843846718e+00
7.054382824090638771e+00
6.647591706256791966e+00
7.137348102317095488e+00
7.048874588716103951e+00
7.074654544125821509e+00
7.406151428295511430e+00
6.784861029691559686e+00
6.686578401085951029e+00
7.082616477882528905e+00
7.061725497612877156e+00
6.896250970194298446e+00
6.637391504620549831e+00
6.636093997983532056e+00
6.345037603735916854e+00
7.510984049849345645e+00
6.928772944597533900e+00
6.957704857469496851e+00
6.788395124129753100e+00
6.742217317067780158e+00
7.195218684512094676e+00
7.511826017213949491e+00
7.004388498136618679e+00
7.337741164468095434e+00
6.870180715141362526e+00
7.309552726218117691e+00
7.569810545819543712e+00
7.295407238658972560e+00
7.367007554095029498e+00
8.059049482534357267e+00
7.763731613665061815e+00
7.292011149914910284e+00
7.117616230044373715e+00
8.025494990402158635e+00
7.635848910688535440e+00
6.827738297019110725e+00
7.174833315786934840e+00
7.533347588902472580e+00
6.560795176420565866e+00
7.054335318827749113e+00
7.425969408702778551e+00
7.019116743623706078e+00
7.356977836417081917e+00
7.827068110906434839e+00
7.037244880936359692e+00
6.898396183058123299e+00
6.725090523160961453e+00
6.690479841506711267e+00
6.619173416516993314e+00
6.696603884804097184e+00
7.191486600783793648e+00
6.533674873386687842e+00
6.669541266120111445e+00
6.850129816246047554e+00
6.867767207800028473e+00
7.046059651774533528e+00
7.062009236763717723e+00
6.892886605385489140e+00
6.844735937532423264e+00
7.157131097107094497e+00
7.151198147905860836e+00
6.778752637151383986e+00
6.798331776037793261e+00
6.599744191187573605e+00
6.269595146663722751e+00
6.811737569778562040e+00
6.821538369613277197e+00
7.035694215857232869e+00
6.962512440772608002e+00
7.578577297112749633e+00
6.825125317762917199e+00
6.776217310710741515e+00
7.201706827081787665e+00
6.742417537949918938e+00
6.766899410402111847e+00
6.547193547005321967e+00
6.823891418151649901e+00
6.877958218973920346e+00
6.492963553788868580e+00
6.649419389455026419e+00
6.644604723050511197e+00
6.847194763555850550e+00
6.646226490655369190e+00
6.622124353006471509e+00
6.961169853625966297e+00
6.931956036533375887e+00
6.470119562793265722e+00
6.734057771488516586e+00
6.682751736510045504e+00
6.880336163784136261e+00
7.054418649698300570e+00
6.812350415699271799e+00
7.312340803106515352e+00
7.433608230194047373e+00
7.174191320041415132e+00
7.275255986845397871e+00
7.191514419717929485e+00
6.806378243389326066e+00
7.101461328956133912e+00
6.712165458938325280e+00
6.845792483810937412e+00
7.496389492571435831e+00
6.945196630317589381e+00
6.652207789630326218e+00
6.884178296505456984e+00
6.555048868963739395e+00
6.857162386986849434e+00
7.164765244470313377e+00
7.259269733100418343e+00
7.211238141794570566e+00
6.648207910419215771e+00
6.968710063800551247e+00
6.810410121907153780e+00
6.593063767922811458e+00
7.042669348457363476e+00
6.820852903539686984e+00
6.981941822831861266e+00
7.101400700827926293e+00
6.779560142588541893e+00
6.680133416425159787e+00
6.854188420142929949e+00
6.535912599244319665e+00
7.405935116382797112e+00
6.994709570803312459e+00
6.602914947070627427e+00
6.977063674665268778e+00
6.737315141091856141e+00
6.720707720522695716e+00
6.797509863153328169e+00
6.823915398011040523e+00
6.903082189233503918e+00
6.578882150306101906e+00
6.664714681905770099e+00
6.936626254709160833e+00
6.629754365195553945e+00
6.785552067124847930e+00
6.791994265610999726e+00
7.034509656761330554e+00
6.875544447281548344e+00
7.014850599309376378e+00
6.864015968159108638e+00
6.808622422994451640e+00
7.017000192867907771e+00
7.444750270349267396e+00
7.067334385011427855e+00
6.724209007091589640e+00
6.896867501167270653e+00
6.908915795427525985e+00
6.939123452100936618e+00
6.967614761431114800e+00
6.849801996967607387e+00
7.195283787385672092e+00
7.007453729968467826e+00
7.078538815640193604e+00
6.949820587722238763e+00
6.804718026495339522e+00
7.088059539260382458e+00
7.005342426976806536e+00
6.952223956282908013e+00
6.857451031149997434e+00
6.922991541009895222e+00
7.005898697671676167e+00
7.583645992362494148e+00
7.223049692921859055e+00
6.855021821308877605e+00
7.209113973122931895e+00
6.756067217436418915e+00
6.921494915605649112e+00
6.920682579375624144e+00
6.836743731650529732e+00
7.178380318461608844e+00
6.928710486197904750e+00
6.808449747821450515e+00
6.781656826127265170e+00
6.984320290039841339e+00
7.096214871866779461e+00
6.816018442607067129e+00
6.898078906688271061e+00
6.940876932402383126e+00
7.303484654726965175e+00
6.880928010431846431e+00
6.763482961606924526e+00
6.792938918747942978e+00
6.797255712676849804e+00
7.104073623044858010e+00
7.315734486537968095e+00
7.082045897200779372e+00
7.278233339626498655e+00
7.150770929494616901e+00
6.906817471277994613e+00
6.932632119298736129e+00
6.900429421813866426e+00
6.996980333921190010e+00
6.599189308947747357e+00
6.357556526243663519e+00
6.770141063301690743e+00
6.841977796978886417e+00
6.589555912809842653e+00
6.663038476101839969e+00
6.564794312873883264e+00
6.824025019016906057e+00
6.683159681652022677e+00
6.613483113021264792e+00
6.470584454415373443e+00
6.802903185178792889e+00
6.658651416119329092e+00
6.640527510741487838e+00
6.848404576067449234e+00
6.901897677770079120e+00
6.534476219852226819e+00
6.575867987786442548e+00
6.511678939884880890e+00
6.565101701727773964e+00
6.577425673170968601e+00
6.374402433735986584e+00
6.528138686908099508e+00
6.750799425589368852e+00
6.695518322306234893e+00
6.667726951873796715e+00
6.496934346325795140e+00
6.581161963848683349e+00
7.073236152950006073e+00
6.637787725407582329e+00
7.023888030952435635e+00
6.276607131223092217e+00
6.789603292954504710e+00
6.700678192475606032e+00
6.733481248142238584e+00
6.706101221305881488e+00
6.285451629130118789e+00
6.919704556619617364e+00
6.632605315803757229e+00
7.006885313979289265e+00
6.909248928732214523e+00
6.664134573951245422e+00
6.989377181401850159e+00
6.976322896312624700e+00
6.768950056699894802e+00
6.678550762305294874e+00
7.257116543588039370e+00
6.862061432163287122e+00
6.433952850748998920e+00
6.451487112229179033e+00
6.454494506701427881e+00
6.419226821366932789e+00
6.524984478530040377e+00
6.934163515821151869e+00
6.862868785493746238e+00
6.475162695281199809e+00
6.505825371071542129e+00
6.593142728180399814e+00
5.966396047221154575e+00
6.570181197085899427e+00
6.883330131789398010e+00
6.749312935120412860e+00
6.641342130226386864e+00
6.398848684668258180e+00
6.741123577387644339e+00
7.013039440214113185e+00
6.638239600859477285e+00
6.397432775809804184e+00
6.972979350854911829e+00
6.816300207086138485e+00
6.807208205202828211e+00
6.564109526160073038e+00
6.598393079230066682e+00
6.739025589588535148e+00
7.339864336318449922e+00
6.972040070623109820e+00
6.642684607152884446e+00
6.346578652753638750e+00
6.983529348457905961e+00
6.615990528012464900e+00
6.650124034023410680e+00
6.633385560011005211e+00
7.086483977114665933e+00
7.023810125964940809e+00
6.750526423112561680e+00
6.511298866866583879e+00
6.601842685398884747e+00
6.504678519644735424e+00
6.520068907879624120e+00
7.151040885936687630e+00
7.057600126279089281e+00
6.884854575931585785e+00
6.806176724888912233e+00
6.205686285346576625e+00
6.582469582592193724e+00
6.571044693073762488e+00
6.738092320472537367e+00
6.971600815424408459e+00
6.856506908919484111e+00
6.893001009720537198e+00
6.579181429136905734e+00
6.822348250590413166e+00
6.781904487241739332e+00
6.991561332790968919e+00
6.809096111237993298e+00
6.824479869869040094e+00
7.189615118146090111e+00
6.606990636810073703e+00
7.040425024737301918e+00
6.490975557246913219e+00
6.539782131973908896e+00
6.747861439678947804e+00
6.635612593092269584e+00
7.032025632232235424e+00
6.581451271139468595e+00
6.637845135135143515e+00
6.615545820238319052e+00
7.359309792350938295e+00
6.874005485602604715e+00
7.197111886881508269e+00
6.968790096814223567e+00
6.331942383731962387e+00
6.628044628130267846e+00
6.763390288533449812e+00
6.597142561079439638e+00
6.531763101360168911e+00
6.711124422086734320e+00
6.702138267534892613e+00
6.686591824623858038e+00
6.923205474397609471e+00
6.584131775486064875e+00
6.909296133808966900e+00
6.509944427722250460e+00
6.852461682427721357e+00
6.861221121597147032e+00
7.064049931565655527e+00
6.826811155688378818e+00
6.732774545843468239e+00
6.725007129003279793e+00
6.726270385754276049e+00
6.612052868884054746e+00
7.199939627236162210e+00
6.467399098650067124e+00
6.626039784609848660e+00
6.689260795203259669e+00
6.662549279501892130e+00
6.562253192579656336e+00
6.779239622185794012e+00
6.492522052301478830e+00
7.445026686731954335e+00
7.156050193596481535e+00
6.838771976313184453e+00
6.703338855634477511e+00
7.021367346939864973e+00
7.086804886368678780e+00
6.655186172497637997e+00
7.167399065001301750e+00
6.851135764497097824e+00
7.348891720802896543e+00
6.741056646995865265e+00
6.810262700851444251e+00
6.764393289057729852e+00
6.459003238175696993e+00
7.124272312108478111e+00
6.617192243820645636e+00
6.904088100224753610e+00
7.029981084199830477e+00
7.055389942834569439e+00
6.866216245053691658e+00
7.063273386937872544e+00
6.805644496444183567e+00
7.291660026193147459e+00
7.031437384659388279e+00
7.369435352782946147e+00
7.011676632941254539e+00
7.104843328286232662e+00
7.157593956062320295e+00
7.197584302863565320e+00
7.022760417041525649e+00
7.660031331769294738e+00
7.466353005376929808e+00
7.167751104663756756e+00
6.823664662061272423e+00
7.397075023832158536e+00
6.738430867391928203e+00
7.164257026149166485e+00
7.154932707559512828e+00
7.672768733704553590e+00
7.144727568460721656e+00
7.343839414389969455e+00
7.044722253727945471e+00
7.119240287675737022e+00
6.401845662905580880e+00
7.048410142654288890e+00
6.437605835454339065e+00
7.095770994251043184e+00
6.912994233294011970e+00
7.108665227385349006e+00
6.758284675277347553e+00
6.858741508671800879e+00
7.065028900487869912e+00
6.609419529438715024e+00
6.793528141443684554e+00
6.684077761729490419e+00
7.446197763339450937e+00
6.822016896246323014e+00
6.818890278736927435e+00
7.021502864912862130e+00
7.056854692118467831e+00
6.522282875160402504e+00
6.922611952094984034e+00
6.999881956209624612e+00
6.840466505627635030e+00
7.522474560320621784e+00
6.942812246871029380e+00
6.563479578358791144e+00
7.005526377777018254e+00
6.840415212160193548e+00
7.246851999626209739e+00
6.608344544304666002e+00
6.926268965770347563e+00
6.766112502545191809e+00
6.650412048323863345e+00
7.327689767766239370e+00
6.841980879677830529e+00
7.029936357411386894e+00
6.680810068657336842e+00
6.993756000772545001e+00
7.256708057300785164e+00
7.391635457438543888e+00
6.696690747945053701e+00
6.903440883068845402e+00
6.711113493312533151e+00
6.526577121692707095e+00
7.225947565586269938e+00
7.025659709930089036e+00
7.275978830678080378e+00
6.888474906896924210e+00
6.571298275548674184e+00
6.797734106102817364e+00
6.929851579748653734e+00
7.175921300579122253e+00
7.507706487352844071e+00
6.975144929285892026e+00
6.724744680234298499e+00
6.745238212566004421e+00
6.935215032608559760e+00
7.039432943899853079e+00
6.635769513236192019e+00
6.735469733649901869e+00
6.514971857626734142e+00
6.631003424170221372e+00
6.710318304763944752e+00
6.477195945788753129e+00
6.584648577110582934e+00
6.755073641662801442e+00
6.796523141627987208e+00
6.452885292061375289e+00
6.589455557805774966e+00
7.005662165256764773e+00
7.028828240406585159e+00
6.531740116244929339e+00
6.871133132319254599e+00
6.274062706740014761e+00
6.754549276950125858e+00
6.575312744206850191e+00
6.994407322019527307e+00
6.627829450483167406e+00
6.368868071396461161e+00
6.863108243893391247e+00
6.343303450157046441e+00
6.426044698310816372e+00
6.434678808279697293e+00
6.631412861336663411e+00
6.815339377655073250e+00
6.489209344242028443e+00
6.406207223985642685e+00
7.124752786758667966e+00
6.845659619666709439e+00
6.653242413545698675e+00
6.729172448825131880e+00
6.551323593128739908e+00
6.817517426621203747e+00
6.624256957444059069e+00
6.565063760296467876e+00
6.647952756615960190e+00
6.598850591188169190e+00
6.535604686602963120e+00
6.971372081520002872e+00
6.968782712637679566e+00
6.506266213625665706e+00
6.537061402907530905e+00
7.138673031460157858e+00
6.743764834421629217e+00
6.511561713964306719e+00
6.750604095732626320e+00
6.457093580263013166e+00
6.436591477922201321e+00
6.497916445872243152e+00
6.980348700519799721e+00
7.058603581163785279e+00
6.283146769217309746e+00
6.808184467362089265e+00
7.223882479774076160e+00
6.848896930610559153e+00
6.575397727325993813e+00
6.542733206034722748e+00
6.722274097542225491e+00
6.723402225831488721e+00
7.156269512609918060e+00
6.515962477292860378e+00
6.523016643318499952e+00
6.777013366833540609e+00
6.633563441675708994e+00
6.330034691030590466e+00
6.416451389615080103e+00
6.701105260486394322e+00
6.558607911737740714e+00
6.978199972044302868e+00
6.464994182544040235e+00
6.400781736517052067e+00
6.164218484864262493e+00
6.703180421213991380e+00
7.140236094927262300e+00
7.005176070629302920e+00
6.451491448303037224e+00
6.709519517230899233e+00
6.445211600219640680e+00
6.456142751871227325e+00
6.831758411220889116e+00
6.413458582899827398e+00
6.315887867427435687e+00
6.618334845999956251e+00
6.298184618605947804e+00
6.429365127573043459e+00
6.545339824939724771e+00
6.721380592429049727e+00
6.893391883762778782e+00
6.557051136371609523e+00
6.593580663868210401e+00
6.938592158613572813e+00
6.452421320699488483e+00
6.703688368304510981e+00
6.346594360844469485e+00
6.516443460158162004e+00
6.662355939830588270e+00
6.948539884162240554e+00
6.537792212599460306e+00
6.661572739761754569e+00
6.774525003826485481e+00
6.796567193559362785e+00
7.043187815961768905e+00
6.870063272186791359e+00
6.950380995807071471e+00
6.979991623284275803e+00
7.080535730802450800e+00
6.732088208292313247e+00
6.684579407031651321e+00
6.843883255768995255e+00
7.067316479803120721e+00
6.675178376082473441e+00
6.824264447109879228e+00
7.245911754017834383e+00
6.732376032603581528e+00
6.806305685790330351e+00
6.702769630062579864e+00
6.951038805154079903e+00
6.452795184300962106e+00
6.746725908361749902e+00
6.615265851795363083e+00
6.868708231975126033e+00
6.676193600485083479e+00
6.630609063975702711e+00
6.727398256549355970e+00
6.622494121217791907e+00
6.812298096148080795e+00
7.114434987648422748e+00
7.170267629988941849e+00
7.072546543215172399e+00
6.846840686835262701e+00
6.719835956515875175e+00
6.690153212713433994e+00
7.162267607211255438e+00
6.920318446509582166e+00
7.180888316076737610e+00
6.825498877149336785e+00
6.672050942799340412e+00
6.704113224684935979e+00
6.816148480054187608e+00
6.977166464651361366e+00
6.607295015222853785e+00
6.682996527319889246e+00
6.699767881942899628e+00
6.476317540147145557e+00
6.843911246148794092e+00
6.765152421955284545e+00
7.014981246077644172e+00
6.613342011222969496e+00
6.577115915330741025e+00
6.957321867920217784e+00
7.017565611563848726e+00
6.552756643839108719e+00
6.711409842412512816e+00
6.824814729868240448e+00
6.814948625102180024e+00
6.948448307445249661e+00
6.900303666380857237e+00
7.005899182494577992e+00
6.473642181305623744e+00
6.950125331479846125e+00
6.918335832972825727e+00
6.671215817717373042e+00
6.342734099632426847e+00
6.762212575913918222e+00
7.132691078664794126e+00
7.108068103273126326e+00
6.495676386077858133e+00
6.710999414987952605e+00
6.830074094606545465e+00
6.516145829748729135e+00
6.499048173895322300e+00
6.664525558700957752e+00
6.863819844661249725e+00
6.855256613363796880e+00
6.426757824885879877e+00
6.954776446295323211e+00
6.696063361119723112e+00
6.803763671731719143e+00
6.653243599080931325e+00
6.720919704708125053e+00
6.573697239949631843e+00
6.919492595597461992e+00
6.577616178756326981e+00
6.724831098749458391e+00
6.749026452402295817e+00
6.745162625024039293e+00
6.661512013016519518e+00
6.733869548267201743e+00
6.885483564514598420e+00
6.499759052227179090e+00
6.728602179411085515e+00
6.398186942431575375e+00
6.610559275831085380e+00
6.793800582439248892e+00
7.068981549621729421e+00
7.122611869157945641e+00
7.097404484223423182e+00
6.937170557298429685e+00
6.807121331273366494e+00
7.268785923858897213e+00
6.987461728437783570e+00
6.566756566108374216e+00
7.325438369077815537e+00
6.939812319025953968e+00
6.701893125765099768e+00
7.080961654662771387e+00
6.971781714642532712e+00
6.996857487676414245e+00
6.936887868272030744e+00
6.684391093135562123e+00
7.125693612832759705e+00
6.965538631091573230e+00
6.916636994051754250e+00
7.070420199868645561e+00
[truncated: 4,003 more rows]
