# Supplementary material for: Atomistic simulations of the Escherichia coli ribosome provide selection criteria for translationally active substrates
Source: Nat Chem. 2023 Jun 12;15(7):913–21. doi: 10.1038/s41557-023-01226-w (PMC10322701; doi:10.1038/s41557-023-01226-w)
Supplement: Source Data Extended Data Fig. 6 — Data in CSV format for the trajectory plots in Extended Data Fig. 6; each trial and each monomer’s data are in a separate CSV file, named accordingly. [file 41557_2023_1226_MOESM8_ESM.zip › Watson_SourceData_ExtDataFig6_fMet_mon8_trial2.csv]

3.753973180982835167e+00
3.645516297509868053e+00
5.428658148024034347e+00
5.559795322500109549e+00
4.393843308663398339e+00
4.738635395028790498e+00
4.887664287721651846e+00
5.319053368840060081e+00
5.387547151753997454e+00
4.018170571868195040e+00
4.269352435626015740e+00
5.662076777643516579e+00
4.202858643349003387e+00
4.106627862695951592e+00
5.367166231632010565e+00
4.345473554380586023e+00
4.143381426567601444e+00
4.477537743485099142e+00
4.075179742413872930e+00
4.133332974687786709e+00
4.310547646974042024e+00
4.029413150086567974e+00
4.013870330925604080e+00
4.515678709009693925e+00
4.257838662041661060e+00
4.181557212805318002e+00
3.688060694851960974e+00
4.138872920980638526e+00
4.071059441629615527e+00
3.879608042565072523e+00
4.117188619663790128e+00
5.412060241019401197e+00
4.919448035833523747e+00
4.081074778651512247e+00
3.868667597968592720e+00
3.742602335188630391e+00
4.370663241130243293e+00
3.867996830617048687e+00
4.751273854907394067e+00
3.866655208288242829e+00
4.163475834267131859e+00
3.806649861985514693e+00
4.930815151305485422e+00
3.993869549003552955e+00
4.362094987891073750e+00
3.893847248796648675e+00
4.406910008431467851e+00
4.346525769961893104e+00
4.072435832257956356e+00
4.034999888559145376e+00
4.262559159371337003e+00
4.529020938899405380e+00
4.524878813319824999e+00
3.818641639859264192e+00
4.160234755477421054e+00
4.213608503455668952e+00
4.150253786898987940e+00
3.818221212012566035e+00
4.304169101703156031e+00
4.020937165982199524e+00
3.862914157186573050e+00
4.715711560657911861e+00
4.096658756900833254e+00
4.404498244102621030e+00
4.391086989741512348e+00
3.971770645671685696e+00
3.874537091220658702e+00
4.072048442744403474e+00
4.683210708538326550e+00
3.852593885576083288e+00
4.401965020316310984e+00
3.983372308971726117e+00
4.797156739582445262e+00
4.220174465209582948e+00
4.054780715161631299e+00
3.941518768341039980e+00
4.450895900514003856e+00
4.315247365900789056e+00
4.399213679175820957e+00
4.061978661325380990e+00
4.233929936665134619e+00
4.672193142622819373e+00
4.284676128281338592e+00
4.166002515796207284e+00
4.435777267077527064e+00
4.398053615408917594e+00
4.367108722087797545e+00
4.536235295638307186e+00
4.722411468456664707e+00
4.667500276987158969e+00
4.024314101677480160e+00
4.763296098092303588e+00
4.555376664471016745e+00
4.175977191721807813e+00
3.664613860401768619e+00
4.045472938621261783e+00
5.729400852885692785e+00
5.047256507962621264e+00
4.393949779682662538e+00
5.206784160423236330e+00
4.451727529224755564e+00
4.340840000210898886e+00
5.940764782986434511e+00
4.004294227765963221e+00
5.545987951821861550e+00
4.659016152156882029e+00
4.697503640233911426e+00
4.627393629849607670e+00
5.727146441969138024e+00
5.975688532467208880e+00
4.173513853336673129e+00
5.016962495250034237e+00
6.010812358215449791e+00
4.508731096151145756e+00
4.684837534752926302e+00
5.369312586677738253e+00
4.699836844711786199e+00
4.598311311944812907e+00
4.777567709975054200e+00
5.615685526631151170e+00
4.551501803500796584e+00
5.023399112952781742e+00
4.990018141156035369e+00
5.316738987195956057e+00
4.989737102777112021e+00
4.333158508819090926e+00
4.360512643082342876e+00
4.265813837227155680e+00
6.086262245406457438e+00
4.356204479415506370e+00
5.422754134915662938e+00
4.262724758683718029e+00
5.112020500742710638e+00
5.682753009986060810e+00
5.402001402244578365e+00
4.131275259733833138e+00
5.214796248657563638e+00
5.653864465510226367e+00
5.450188335979389009e+00
4.559602844001065414e+00
5.671384734102754344e+00
4.903507974991481611e+00
5.037981354340225870e+00
4.927164358335890171e+00
4.766437729611785912e+00
4.878482504585988977e+00
5.823330923097869594e+00
5.578399317908973920e+00
6.274847404719397836e+00
5.389364917817759171e+00
4.273404633123392138e+00
4.306942193528469964e+00
5.229978282479743612e+00
4.468976939235280277e+00
4.398256844829321111e+00
4.879104783391804645e+00
4.473646388122050510e+00
4.945967309596701611e+00
4.453051299779334116e+00
4.298435835473976674e+00
4.453031018223406967e+00
5.221932701960910528e+00
4.974672347386636773e+00
5.156195592906281711e+00
4.001123313898471423e+00
4.333633621524044521e+00
3.775682070731814388e+00
4.962529188796664492e+00
4.735477135778841884e+00
3.825616771053283127e+00
3.956794848711036927e+00
4.045013096032233690e+00
4.266649538894947469e+00
4.510411553210637692e+00
4.315792036598786297e+00
3.967713876432779951e+00
4.397502949172352515e+00
4.388255001677801914e+00
4.614036821707608205e+00
4.501612320297557090e+00
3.881628061351234837e+00
4.388613821264669923e+00
3.834940335017058555e+00
4.200487653531015830e+00
4.022844491053029437e+00
3.940432728957308672e+00
3.798737540923796008e+00
3.954972269090828885e+00
4.267694545044240506e+00
4.231469124567926343e+00
3.916518552595465330e+00
3.794331165889015089e+00
4.399925106436435307e+00
4.111973218830195620e+00
4.037869728567249794e+00
4.259674775859113360e+00
3.854449254277281245e+00
4.150117687447597348e+00
4.219574394765443159e+00
4.106011297453436626e+00
4.032594880102775114e+00
4.111574039229736854e+00
4.014658510581698536e+00
4.061845198390375167e+00
4.131981008293256430e+00
4.049618816557244649e+00
3.802661858783352056e+00
3.884950997378251891e+00
4.186221893896838964e+00
4.038837636215532712e+00
3.671416571654751326e+00
4.024877690870410696e+00
4.051125687916710127e+00
3.920290932869940903e+00
3.974019676130823964e+00
4.022142303723903467e+00
4.118108289753024565e+00
3.929518932615851501e+00
4.098472822399287452e+00
3.999366007924422650e+00
3.840295948914927759e+00
3.935680342835421897e+00
4.060328567426545909e+00
3.919927960956202551e+00
3.892096514850559963e+00
3.848418854627111862e+00
3.981816516986004917e+00
5.467843906495210682e+00
5.296975320702494550e+00
3.872684146232527880e+00
4.183663851303801806e+00
5.598018834189176118e+00
4.114316953016705192e+00
4.270484839149835565e+00
4.381216810466721512e+00
3.817558028100512590e+00
3.975070276461857510e+00
4.086676962545795710e+00
3.670657817220131403e+00
4.195245814274827012e+00
3.821075746724495126e+00
3.939755201453509326e+00
3.878589771072525227e+00
3.902387033872658062e+00
3.970365328736673138e+00
3.737934157436348492e+00
3.805048893428418566e+00
4.023239451432217173e+00
4.063941994695289495e+00
3.864154535747041486e+00
3.929578753793505186e+00
3.928593135357814070e+00
3.857205739583349668e+00
3.881575008343598032e+00
3.996977816090742763e+00
3.887131923062001615e+00
4.066170134742448816e+00
4.059775526133028833e+00
3.774284631854466721e+00
5.387205744800956708e+00
3.878996977623395015e+00
5.626601191255503842e+00
4.993497625454470068e+00
5.338941149218786819e+00
5.429257761241827573e+00
5.054035091944056646e+00
5.413821210689567565e+00
5.524136363726996457e+00
5.370681938486055351e+00
4.982250799746263503e+00
5.426140278025133767e+00
5.695501020295454353e+00
5.696499425761019531e+00
5.417440357022250019e+00
5.493549762223011612e+00
5.423779266954758427e+00
5.517712145071792307e+00
5.684016302630624295e+00
5.384866109214209828e+00
5.528057314106761488e+00
5.663453085899529782e+00
5.426298727140507872e+00
5.440907459720094153e+00
5.103615730608029644e+00
5.410103609063504848e+00
5.471749320193532107e+00
5.516425704778423977e+00
4.088305030509687299e+00
5.665675673651147548e+00
5.238361807798133540e+00
5.355395047236402029e+00
5.297085547578944009e+00
5.442895118777387076e+00
5.353956673308871927e+00
5.376277940158017188e+00
5.442380649429784611e+00
5.897128714060280608e+00
5.598909956411805666e+00
5.454684426728695357e+00
5.378625002747582151e+00
5.627631273388578492e+00
5.528613752947028281e+00
5.457614273213128087e+00
5.477230170146196286e+00
5.431612096249393673e+00
5.454176800106840695e+00
5.348855688189996016e+00
5.866674871902160859e+00
5.737257750239816545e+00
5.967694840734144357e+00
5.481409476420453508e+00
5.250472410375840226e+00
5.294850609715068046e+00
5.774286257972008229e+00
5.336897098454203459e+00
5.588556591081385250e+00
5.273951986809459314e+00
5.663826750781715269e+00
5.771398025995119418e+00
5.840223824879448244e+00
4.937505669120350049e+00
5.751894495613751879e+00
5.328614430876962516e+00
5.694915477831824724e+00
5.367631977628890105e+00
4.759021741831209518e+00
5.561712528255099208e+00
5.355748601526942210e+00
5.465740198547447193e+00
5.483679639971596131e+00
5.500349617454020290e+00
5.412264484089969407e+00
5.568045960380333170e+00
5.669946441633015866e+00
5.384981892435785511e+00
5.514343310842689583e+00
5.490508581257792287e+00
5.657902328465053365e+00
6.085149472503762702e+00
5.549315319846012784e+00
5.572209396555766858e+00
5.295990349569547284e+00
5.687564689159196440e+00
6.305554927073813154e+00
5.271106984963742192e+00
5.906234179466049561e+00
6.206567969960458342e+00
6.122215454343357344e+00
6.525943441378248444e+00
6.394932723975718325e+00
6.442139670023805387e+00
5.713750087329199978e+00
5.504680530292638707e+00
6.051005304429773801e+00
5.153727729059640161e+00
5.848409756560828399e+00
5.458827140171120362e+00
5.380440732508170676e+00
5.531711201436210423e+00
5.478872977681391809e+00
5.377172400205122216e+00
5.606753398567104085e+00
4.967080229833064742e+00
5.699696878105577014e+00
5.638430197112024977e+00
5.620875877476004590e+00
5.160188576102012981e+00
5.552871938390591566e+00
5.336299380412125259e+00
5.299000673622846769e+00
5.546038046155778112e+00
5.262760020114673587e+00
5.634758959892244512e+00
5.561701112420195159e+00
5.617463015368617363e+00
5.459802009590655203e+00
5.296182089223871792e+00
5.641344736678335359e+00
5.490796857600145131e+00
5.252741210121205206e+00
5.521193446987687992e+00
5.409320465425609292e+00
5.490158154613664188e+00
5.473454192074302505e+00
5.419590762367944237e+00
5.357559374584124789e+00
5.510735406686209537e+00
5.898891883160373162e+00
5.300411188011915797e+00
5.204206070442770837e+00
5.346697748030011077e+00
5.516297182288526280e+00
5.382330814546886444e+00
6.058819508979008006e+00
5.598002240594202483e+00
5.486217613310867769e+00
5.597163847213963983e+00
5.517322365444477406e+00
5.360156252393705856e+00
4.919526380079243033e+00
5.448298239975889246e+00
5.237586390053845520e+00
5.903346803494975426e+00
5.643608983956311498e+00
5.455551048080306664e+00
5.577456973098254167e+00
5.756906194557539713e+00
5.572155121201022077e+00
5.682916427893808908e+00
5.228555189720850649e+00
5.297034993282422555e+00
5.756396792869778345e+00
5.682758308432255490e+00
6.105133680476183322e+00
5.360673171338282472e+00
5.527554872271711162e+00
5.765095736428659023e+00
5.400972257308713331e+00
5.553460153492284945e+00
5.736788735394958039e+00
5.576709363052060553e+00
5.669973628150158262e+00
5.296512228599473460e+00
4.404270144548957155e+00
4.050283320345880789e+00
3.666479894290226138e+00
3.795348662815066110e+00
3.735203044099533631e+00
4.958449551010595258e+00
3.848445395629573884e+00
3.833864261251629380e+00
5.643023662561758691e+00
5.859756009306122948e+00
5.784247421626044883e+00
6.266426431161570498e+00
5.518186946320041919e+00
5.843760699292667837e+00
5.380193660237233111e+00
6.452270752159404488e+00
5.470974595916902494e+00
5.530242524311099750e+00
5.601596087599038931e+00
5.570061235089790230e+00
5.522538699480725732e+00
5.443017257263125686e+00
5.595479709461832485e+00
4.484043883175512946e+00
4.543985136947883419e+00
4.391218855080901484e+00
4.597233069209662126e+00
4.272313845937357968e+00
4.337422387817767344e+00
5.131060061842705800e+00
5.233881241796227712e+00
5.685822295551138161e+00
5.300651193377127868e+00
5.444869223491163979e+00
5.513354359139946759e+00
5.551359609004556717e+00
6.496894534290128753e+00
5.883970443609227274e+00
4.165167278213636415e+00
5.977677066000345540e+00
4.103362883763145952e+00
5.302682386614291588e+00
4.483025058303304888e+00
4.764701121585971144e+00
5.957924470456598343e+00
5.993854815278458759e+00
5.362368751711681369e+00
5.290595210325875541e+00
5.632751878195214168e+00
5.289105550654326748e+00
5.528820347959626957e+00
5.218742916537115306e+00
5.481820515161274443e+00
5.536738944268511986e+00
5.323836633582695654e+00
5.999010152836404153e+00
5.608953650859570317e+00
5.519379302373647711e+00
5.911877235547295051e+00
5.743005362032304717e+00
5.816261281999236310e+00
5.394496266287031716e+00
5.405636156318064600e+00
4.735771395661322991e+00
5.376657343324459326e+00
5.229674081923159079e+00
5.651510153811977410e+00
5.685921987552778667e+00
4.954497663836907151e+00
5.326988801128639039e+00
5.289053049690944697e+00
4.804286498241342684e+00
4.941674551162315687e+00
4.338196707018485476e+00
5.281506897999839190e+00
5.041193787617653577e+00
3.970495391952736153e+00
5.388887997551290887e+00
6.227692188012575514e+00
5.632247554869865169e+00
6.153632590325114116e+00
5.356254372137752462e+00
4.559954237100980912e+00
4.373516836587959311e+00
5.133122021777910327e+00
4.801151872054980174e+00
4.255932597947055029e+00
4.522204337348987302e+00
4.562864926429750945e+00
6.210179878841229240e+00
4.710337222943305591e+00
5.310126565200046223e+00
4.699306815476850474e+00
5.618240932287715594e+00
5.444852262404688226e+00
5.417244379498754370e+00
5.320586879088733845e+00
5.896848783317745202e+00
5.348289527238426544e+00
5.088750899806025352e+00
6.312202017341159710e+00
4.871420293113761346e+00
6.219320523905480513e+00
4.543246133002499576e+00
5.862297647040948689e+00
5.797099825138337437e+00
5.463720417604411850e+00
4.967465723975839964e+00
6.075302086014310987e+00
5.553951331697304816e+00
5.378180421402976918e+00
5.556341191301788385e+00
4.811440518120006615e+00
5.687678376962504778e+00
5.392686652857043406e+00
5.760916958385454478e+00
5.716265930773396065e+00
5.964987635419677581e+00
6.312899539869063048e+00
5.581968742595874389e+00
5.780024394361414686e+00
5.356416799154879449e+00
4.602101328704002015e+00
4.220249559216063595e+00
5.079966741867115942e+00
4.671969057605464215e+00
4.545980624827249628e+00
5.152029822721028829e+00
5.715273298345670661e+00
4.944754935003637719e+00
5.135864465800812795e+00
5.825601506549916486e+00
4.711136703308071993e+00
4.804500793514582924e+00
5.158031364737470703e+00
6.099111709305184092e+00
5.040087335012787939e+00
5.719587667102521422e+00
6.735659798619797911e+00
5.016001085041533969e+00
4.288012712993160669e+00
4.672533959144030469e+00
5.646458699634179013e+00
5.763281280437075438e+00
5.542142613095389692e+00
5.782095086962140584e+00
5.645930824776624668e+00
6.146293515380405026e+00
6.364630011830680445e+00
6.506578505531146916e+00
5.288347733584531696e+00
5.526569556036348807e+00
5.583032241741659796e+00
5.524554704818303463e+00
5.826415100743294495e+00
5.309137923811520388e+00
5.516476512868749182e+00
5.527579195735413009e+00
4.411188047355715014e+00
3.918557868693040902e+00
6.178833171397586810e+00
5.464321336112990757e+00
5.660673349452878256e+00
5.993649051224618773e+00
5.645775438786205136e+00
4.165980975221936333e+00
6.348773627509023854e+00
5.298974017741436171e+00
5.944698873576330200e+00
5.765526794634551422e+00
5.930955487186779784e+00
4.292882689156063414e+00
3.870647261432596409e+00
4.308494443360356918e+00
4.237877362765046563e+00
3.926926455760332502e+00
4.008575770256895154e+00
3.830179134236351146e+00
3.994049433286606110e+00
4.067720515093991018e+00
4.041824774155322153e+00
3.765653164168898837e+00
3.982749155241799066e+00
3.513185932461472927e+00
3.789729377858111370e+00
4.076938235521849307e+00
4.112161734408626756e+00
4.014295116807991448e+00
3.833944375803438831e+00
3.965214572749379940e+00
3.632008507372065598e+00
3.939074055828398535e+00
3.805855518202746701e+00
3.828810805043525001e+00
3.560607637204793452e+00
3.702535030865509835e+00
3.998029644432894880e+00
4.212869444499054872e+00
3.952585329792484448e+00
3.902097867658366859e+00
3.670628772471197898e+00
3.591270955869157344e+00
4.153702128712566832e+00
4.004584336809373646e+00
3.888960489467406578e+00
4.300707689889510021e+00
4.018688265837171869e+00
3.909355187429898848e+00
3.706722772162356350e+00
4.098604946426371853e+00
3.789520571706239682e+00
3.621984514581527925e+00
3.888595414770713354e+00
3.947906424144341564e+00
3.950486662660282366e+00
3.663296742537866635e+00
3.961351579744326834e+00
3.678133225850482635e+00
3.742158552289458484e+00
3.709672623382070711e+00
3.873501869784118146e+00
3.920369365839083464e+00
3.727980360669304272e+00
3.508574848395619838e+00
4.018422387062628331e+00
3.855214737065790764e+00
3.663280539571565519e+00
3.751522870366242657e+00
3.636775552429013292e+00
3.950980699588968470e+00
3.714672486022053466e+00
3.738981431287392354e+00
4.031524582890180675e+00
3.756029156846558248e+00
3.891377630848084301e+00
3.726105836165285901e+00
3.580862685794935274e+00
3.724098883365044355e+00
3.700483729710502878e+00
3.725745988032808764e+00
4.166657107990118014e+00
3.664364590107648034e+00
4.119821122465668672e+00
3.893473554846142548e+00
3.753999608496126239e+00
4.019895367416125076e+00
3.766732979564058059e+00
3.931692863928835990e+00
4.106727632592006572e+00
4.148794068965124815e+00
4.012202679339781142e+00
3.902046913489375157e+00
3.576236805739780866e+00
3.972372039388061715e+00
3.691503785095287871e+00
4.309771933058532234e+00
4.222779479872201591e+00
3.845439278177388953e+00
4.178024005900247140e+00
4.163047995217124431e+00
3.655068870531844816e+00
4.007441604287388159e+00
3.981886020148588390e+00
3.641134624907337081e+00
3.857654209993527150e+00
4.085509865877067881e+00
3.709061735163657669e+00
3.506642719646606121e+00
4.188253340207786835e+00
3.877987102841641054e+00
4.068481628842717690e+00
4.110404984029739417e+00
3.672368177844679060e+00
3.741661967963408220e+00
3.798399828935912215e+00
3.846100776657210840e+00
3.871580690008029624e+00
3.917786037413450551e+00
4.220053841199026046e+00
6.091030593532342330e+00
3.789220538186967246e+00
3.996407510325729717e+00
4.217043692627506779e+00
3.870833613960701136e+00
3.698462880550794196e+00
3.840317618661945875e+00
3.899325842528175379e+00
3.779715631605551351e+00
4.422260000863482254e+00
4.234893836102989084e+00
3.930333198726728927e+00
3.803887235994703353e+00
3.886825030165458994e+00
3.792047827333711041e+00
3.925327566499912546e+00
3.776900494789832141e+00
4.149179746174127104e+00
3.651552392987654549e+00
4.314100318752058350e+00
3.873799394061508305e+00
3.832337475741708577e+00
3.863689680182329944e+00
3.679466490210298257e+00
3.801140884111605889e+00
4.122149915193886294e+00
4.034577209071945170e+00
3.848719332609560340e+00
3.724319759707912958e+00
3.713970232821749207e+00
3.938075734239318670e+00
3.914195242155914300e+00
3.750588757168678011e+00
3.928857279083158627e+00
3.795990310139963242e+00
5.758173255558673986e+00
5.537223832199747342e+00
3.915777413441959620e+00
3.878608702528986818e+00
3.845567206503733182e+00
3.865783564147784457e+00
5.988319653208276527e+00
5.988590840078474642e+00
5.536927954952881592e+00
4.137139374067427156e+00
5.744100338287637442e+00
5.488486963258850437e+00
5.532120241329699262e+00
5.216604026335097011e+00
6.210457110991565166e+00
5.282853125175807740e+00
4.971800035212372570e+00
6.273149974767116888e+00
4.751151122177589947e+00
5.389418238010626361e+00
5.753909859807656346e+00
5.976972626601938288e+00
5.385104568431168026e+00
6.002975333756363163e+00
6.295982100480998156e+00
5.940492556083262876e+00
5.744670613153155081e+00
5.470867781657853257e+00
3.847700534276447204e+00
3.703593242997785584e+00
3.801238931383176034e+00
3.874722961898060980e+00
3.929471280381451770e+00
3.934512786183673505e+00
5.749842448021117214e+00
5.886997046384630394e+00
5.645591402515764301e+00
5.559858885268075923e+00
5.796370247325557834e+00
6.288221385944752662e+00
5.432690945456789322e+00
4.000855816664213194e+00
3.758477159768321751e+00
6.175933279044333979e+00
5.917380390767775999e+00
6.601859456171549567e+00
7.009844932814970342e+00
6.859175910883730687e+00
6.936282780019149996e+00
7.167169072057885337e+00
7.304488652278716465e+00
7.170405844648198190e+00
6.977928058443282566e+00
6.703063924335496360e+00
7.035738551710092104e+00
6.843816298601039350e+00
5.982153876983016261e+00
5.871124323063335204e+00
5.453533974810425455e+00
5.250349774431262162e+00
4.234584316507215007e+00
5.688612898100730675e+00
5.562978360063441485e+00
5.614997987478421493e+00
4.455081198595125080e+00
5.094100756137289743e+00
5.822885170219386453e+00
4.155497260317829955e+00
5.726004537680512207e+00
6.173373949242746406e+00
5.861670364590866100e+00
5.822188040627518824e+00
4.003837569333493107e+00
3.620089741582389387e+00
3.795264126162958274e+00
3.855462977743684405e+00
3.934788546436891021e+00
3.789821518729830085e+00
3.940641042816222406e+00
4.192453685951942788e+00
3.994216703663348689e+00
3.673664101425579975e+00
4.037972943840451912e+00
5.549373847432458540e+00
5.063515808247445626e+00
4.492206872060918066e+00
4.121683723518675180e+00
4.688381753864101498e+00
3.946931488253458298e+00
3.980111353204598412e+00
3.907927849695506328e+00
3.848178399862068222e+00
4.184584342852233796e+00
3.791327343316639009e+00
3.824635422605553892e+00
3.635945675573368785e+00
3.855456454264937438e+00
3.700312239914005374e+00
3.996786648916090368e+00
3.923929792255106630e+00
3.780494162491146337e+00
3.659958035630631823e+00
3.906900343547833110e+00
3.714493297437547525e+00
3.942904914184716336e+00
3.779958088324659737e+00
3.969568688805849899e+00
3.587374354467178339e+00
3.738858153576006149e+00
4.150431956835126002e+00
3.572525275461767791e+00
3.830716469012063197e+00
3.882053562332461016e+00
3.500794541763377676e+00
3.758699222563823827e+00
3.774948823830755362e+00
3.760015140245172915e+00
4.055887112191988386e+00
3.887928047125090103e+00
3.905657166801264513e+00
4.340005843999165336e+00
3.862048577779052749e+00
4.002646157302540253e+00
3.772855961544693937e+00
3.779373926829932007e+00
3.890536450052806572e+00
3.998548875015218051e+00
3.851265610223683744e+00
3.633237226308078327e+00
3.680147501870816296e+00
3.775206855183498078e+00
3.758767155890504252e+00
4.364373579941390524e+00
4.181586211770457417e+00
3.816155869097230369e+00
4.006743456140715587e+00
3.734888385557074475e+00
3.780612214518921821e+00
3.801510600137860241e+00
3.779513123641774719e+00
3.908743047470962129e+00
3.664968656899963761e+00
3.850323775074549371e+00
4.119916743002502990e+00
4.161669141151817186e+00
3.994296897853146344e+00
4.203550415255389971e+00
3.683254598071918462e+00
3.681807035940700690e+00
4.415087070531455105e+00
3.891115962187040367e+00
3.599269864061786617e+00
3.872305990785611662e+00
3.722395249018414898e+00
4.270723486045810091e+00
4.847283398176180924e+00
5.548406774950116471e+00
4.073632087026391346e+00
4.897893909739264195e+00
5.704089245033871158e+00
5.816743495403223108e+00
5.566992817064324583e+00
5.521026673795867978e+00
5.610247304380025390e+00
6.193309733913898718e+00
5.566165778837414813e+00
3.632981472828397340e+00
3.695225579526047355e+00
3.720789105306364863e+00
3.773279130415640559e+00
3.813387055950779647e+00
3.967500383721983770e+00
3.921988271735273646e+00
4.125455146555644603e+00
4.103654865044340738e+00
3.889608418497964681e+00
3.927324267563530924e+00
4.064744778429165706e+00
4.048265325973249951e+00
4.482554634174587882e+00
3.971107265679122644e+00
4.003723439692788766e+00
4.012646060997107966e+00
5.650062431850660261e+00
4.459727634477363090e+00
5.854120721818871331e+00
5.150115285107304430e+00
6.269161209233514498e+00
5.629225193992189347e+00
5.844099298513186547e+00
5.565885041791828414e+00
6.044981501375620070e+00
5.464053924012138630e+00
3.854729154771944000e+00
3.873591661671394348e+00
3.904008932336717308e+00
4.019638210749453933e+00
3.877492495341924972e+00
3.826341870625606933e+00
5.075763129346227309e+00
5.701225601581839442e+00
5.337312740863524141e+00
5.788223150537259443e+00
6.130833462781284382e+00
6.081098746975060365e+00
6.138575216414452917e+00
5.347571382233712534e+00
4.782978881108012281e+00
6.127675214335781106e+00
5.978603357086976544e+00
5.696039302658062908e+00
5.249756207916843387e+00
5.591426878868051453e+00
5.516992889280136758e+00
4.511269683029411226e+00
5.294065745580935456e+00
5.273946043966271979e+00
5.684382171539492212e+00
5.585651520466274000e+00
5.897866539688211951e+00
5.536738486629824152e+00
5.979131110913265879e+00
5.492597575425479661e+00
6.086486474467442953e+00
5.883591955648141969e+00
5.183980478721371021e+00
5.536308989612051867e+00
5.615116543381243552e+00
5.346558728500784952e+00
3.887400621356070118e+00
3.884790104820456058e+00
3.936348055973822202e+00
4.106047439652032338e+00
4.348557734772741767e+00
4.447342514900192612e+00
4.309921731322275740e+00
4.084008278881971599e+00
4.037735272075187787e+00
3.896457911833096865e+00
4.304888575492570979e+00
4.046497812948746997e+00
4.249248864456313335e+00
4.030327541923460544e+00
3.523725527366984078e+00
4.128276440712490114e+00
4.202223691414883611e+00
4.017688804869512076e+00
3.796713687801380299e+00
4.105592853771129036e+00
4.439574685927203390e+00
4.000131360316846241e+00
4.262451133789359581e+00
4.104754198397560394e+00
4.099516721676382147e+00
4.504042439079896987e+00
4.264535497137331710e+00
4.095259929885568972e+00
4.274942048768107128e+00
4.346195716676756859e+00
4.171370963542887722e+00
4.652518137862441172e+00
4.206827646341415594e+00
4.208390855911111395e+00
4.040613708320047515e+00
3.729269245917430808e+00
4.375588138203125865e+00
4.076341440187532861e+00
4.228420974346839500e+00
4.319972599382381873e+00
3.961296309555747186e+00
4.250856577950888671e+00
3.959782295422118459e+00
4.268549667255723712e+00
4.235142577235934347e+00
4.098705909403240533e+00
3.791435302411170660e+00
4.489519221677714889e+00
3.860319299694951578e+00
4.289444886102165455e+00
4.471359783476548166e+00
4.295343620158154074e+00
4.012417937132589429e+00
3.794310691946880976e+00
4.003269291005458363e+00
4.196388579833755017e+00
3.915149430895439764e+00
4.139750161703172004e+00
3.697739256612106562e+00
3.689868783368465799e+00
4.696061166839929690e+00
4.441218356131629186e+00
4.602143156666610224e+00
5.103525215880274857e+00
4.286131137692216875e+00
4.241098436675238226e+00
4.310949730167569882e+00
3.169062466065572181e+00
3.208971197283994936e+00
3.954104097324061762e+00
4.045951472080759004e+00
3.999223749914169179e+00
4.460737213443893623e+00
3.765083356377080026e+00
3.692553687377004845e+00
3.974615627881096458e+00
3.852764096512022896e+00
3.969158301626591445e+00
4.078306203621709258e+00
4.318835366401619247e+00
3.990311245749261992e+00
4.101237667991385116e+00
4.157026367468046324e+00
3.956411781269233430e+00
4.133703064876994127e+00
4.247322936555012696e+00
4.465802652860257460e+00
3.801536354013007823e+00
4.082837149644683805e+00
4.317652473107409072e+00
4.048179004297548289e+00
4.251239817784614239e+00
4.464239321810349992e+00
4.415477806025121410e+00
4.151501050698946926e+00
4.128880278910576962e+00
4.179994882636480114e+00
4.533863529131014758e+00
4.095846430698379947e+00
3.912107221277230540e+00
4.193459740786291690e+00
4.222905815004965646e+00
3.765137645091710450e+00
3.951142650768280973e+00
3.888370562535190089e+00
4.125157726037373962e+00
4.207747874990113601e+00
5.259632343759200523e+00
5.899917703508585909e+00
5.583104496718481968e+00
5.755016820242320641e+00
5.580838747991213822e+00
4.595287879288917132e+00
3.638458296992355123e+00
3.675922989478283220e+00
4.124765660518686872e+00
4.061722201708702684e+00
3.852316512278089800e+00
3.711453297779658822e+00
3.857928210400085156e+00
3.974783837829250821e+00
3.555221260503782954e+00
3.915185195427862919e+00
3.746511494359183736e+00
3.822943109498894820e+00
3.572433310845019250e+00
3.705298022103382216e+00
3.975353747469463350e+00
3.883662240523220177e+00
3.767280072948507197e+00
3.834078896246895241e+00
3.706733172760844131e+00
3.934332475293332188e+00
3.780877351993830793e+00
3.859926794536470140e+00
3.582163959967375799e+00
4.132559034577600876e+00
3.899168983208264994e+00
3.852553475633724744e+00
3.865210791746938490e+00
3.744864242281563893e+00
3.594520093100558977e+00
3.691274010123172911e+00
3.819452579345137710e+00
3.992904962465475549e+00
3.788332337937004635e+00
3.795137222904818586e+00
3.830864605923693489e+00
4.101897317981624269e+00
3.879518584215059018e+00
4.077673622509029983e+00
3.911714230945871673e+00
3.959362931628754634e+00
3.919675258520080696e+00
4.019644322342667664e+00
3.860341981723500293e+00
3.857235448815514278e+00
5.062024340337390349e+00
3.988963008144261302e+00
3.947583407743082695e+00
4.026546258516715326e+00
3.974572598276079116e+00
3.673364839561354511e+00
4.697271911279923273e+00
3.910066023118672796e+00
3.916518022278800082e+00
3.838779298101814952e+00
3.971830916664956579e+00
4.171228573686686758e+00
3.852076172096237539e+00
3.986647204386455812e+00
4.206307711173562502e+00
3.616238275432094973e+00
3.904020887812455598e+00
3.902517926227484946e+00
3.956799134253106143e+00
4.105533048633532189e+00
3.818835160677572560e+00
6.242760873962511781e+00
5.138951987863098481e+00
5.366418125546441154e+00
4.971604587318613433e+00
4.833026093815970370e+00
5.479699158879087761e+00
6.312585939394776524e+00
4.814694948762592297e+00
5.695273958138094450e+00
5.484358526693763558e+00
5.798640657038322210e+00
5.837948401259535736e+00
5.708983257986529836e+00
6.194263747720889057e+00
5.685151627219580561e+00
5.360373087722941854e+00
5.507892962422866745e+00
5.767571771347345333e+00
6.457111595295763173e+00
5.426189479793241510e+00
5.398303221108575300e+00
5.121541399504161873e+00
5.427585886346077970e+00
3.601358099337159224e+00
4.016266604243180716e+00
3.837719940655433426e+00
5.022058829804246116e+00
4.841410987701523894e+00
4.675090716222709553e+00
3.766012113730932587e+00
3.472517431864524440e+00
3.928956078396657059e+00
3.641676331780018483e+00
3.982854494760124986e+00
5.974565910619900500e+00
5.843101021340941337e+00
5.649001978115069100e+00
6.079392432710084115e+00
3.597010230636595640e+00
3.892839086518134373e+00
3.607002454488298593e+00
3.782665794435435380e+00
3.638311419029109484e+00
3.821876169501869480e+00
3.794311011153734814e+00
3.835155005880563905e+00
3.764097650046327903e+00
3.543572798866397200e+00
3.673748557155093408e+00
3.483063828832926756e+00
3.911820595528002098e+00
3.810513048986859275e+00
3.888671473687232094e+00
3.807919507826485361e+00
3.697815730674915979e+00
3.710053896173970855e+00
3.988837852313889876e+00
3.839291044900313032e+00
3.944081689636218968e+00
4.230878755113430145e+00
3.756237627088705455e+00
3.808037128691011297e+00
4.007662197156514061e+00
3.995294283508970423e+00
3.703886875706439596e+00
3.553583160846728095e+00
3.659315767648214202e+00
3.888993707453847648e+00
4.161252158386304245e+00
4.146664204253153407e+00
3.665155641360198224e+00
3.702209860493961724e+00
3.802130042717552172e+00
3.711011234863548669e+00
3.410527433395139418e+00
3.904712649385584822e+00
3.903083816622846758e+00
3.930379059730959135e+00
3.988741470962751112e+00
3.814577800269088215e+00
4.036090956545247188e+00
3.907419543501353232e+00
3.522474221741466405e+00
3.681723804524516641e+00
3.550746377842036505e+00
3.841354563343782225e+00
3.835673094142741935e+00
3.549672195432025834e+00
3.792587176835829688e+00
3.491630366718819545e+00
3.821384620724520786e+00
3.829023508324332248e+00
3.347988502426558544e+00
3.729832213228200910e+00
4.143279428499938355e+00
3.782428542305165120e+00
3.919305708157196921e+00
3.622258957346406572e+00
3.506412653426250081e+00
3.810276133543451849e+00
3.452224220484536588e+00
3.745049776584059575e+00
3.654911848512063965e+00
3.918546018760902250e+00
4.681701767146655868e+00
4.685773524805974866e+00
4.776185700661399913e+00
4.316412165895031627e+00
4.228823465344676791e+00
3.543320654397529967e+00
3.987949280474369917e+00
3.787288165220161762e+00
4.574803537328897995e+00
4.144649013126338488e+00
4.079670460044458657e+00
4.403566451728908149e+00
4.152824593969144829e+00
4.161735926717809342e+00
4.166592608282251753e+00
3.955146061942354407e+00
3.864796830180999621e+00
4.010196111777443839e+00
3.973440615412945132e+00
3.987375980487011251e+00
4.106511940704847596e+00
3.980283886465934007e+00
3.904561163605332119e+00
4.638068909562622189e+00
3.958563144888673779e+00
3.983000776425308143e+00
4.048934209753856983e+00
3.995232155371832850e+00
3.943303097474582408e+00
4.134666866018460674e+00
4.214976601657821398e+00
3.950053652500193024e+00
4.040745415236592919e+00
5.061891001167721171e+00
3.928596085583562214e+00
4.356021499916854722e+00
4.124231924223548340e+00
4.052464277189688602e+00
3.853716251187839781e+00
3.910723623104993329e+00
4.016545946249262755e+00
4.276360548819241991e+00
4.108691418724175648e+00
3.823498565938604266e+00
4.382640453682591364e+00
3.625078339189552246e+00
3.859520470148619431e+00
3.531204763233397159e+00
4.018386508316846850e+00
3.828607083479972584e+00
3.807606673725291380e+00
3.682503517426884532e+00
3.868303589664666031e+00
3.427011403879197449e+00
3.949928687128808402e+00
3.836635254994654964e+00
3.839724115417790351e+00
4.272190602717596875e+00
3.335234289352154491e+00
3.985123422444294849e+00
3.666652393870066362e+00
3.528032224826139096e+00
3.779393223508221933e+00
3.887175200723586244e+00
5.261464114369227119e+00
4.303212302038804005e+00
5.429337983934294343e+00
4.106230023867918355e+00
4.514032148250689325e+00
4.607407457672550777e+00
4.494168528686365960e+00
4.331399336723656290e+00
4.496966868408592610e+00
4.178001797747337598e+00
4.733833206529453719e+00
4.516226185391524872e+00
4.278442553138166460e+00
4.614942963226934758e+00
4.341769840772297329e+00
4.825827419603593960e+00
4.619226920035785611e+00
5.899620617544341528e+00
4.082209332628034204e+00
4.810941075747852125e+00
4.073395162273853565e+00
4.504616508668316754e+00
4.813897190076027677e+00
4.675518803403890367e+00
4.497795271808997519e+00
4.686943539157220506e+00
4.506281307094542221e+00
4.550607541380609966e+00
4.678898031472932928e+00
5.458808087876779958e+00
4.540537415871469307e+00
5.944683438839703626e+00
5.267901255353691248e+00
5.358882607970096856e+00
6.040471126997299933e+00
5.054059239110574531e+00
5.520144895645437089e+00
5.638035041798936220e+00
4.524243195707829734e+00
3.798592737095152216e+00
3.905223645660825582e+00
6.205888727822579831e+00
6.349192285355503174e+00
5.697518729340486310e+00
6.260566198559678774e+00
5.662356495367041553e+00
5.457641055165274757e+00
5.387694518215885076e+00
5.902005374424207140e+00
5.618424654712743660e+00
5.399993970471077986e+00
5.910474061427686721e+00
5.569744395037012907e+00
5.516761152978935101e+00
4.477762406207359547e+00
4.178326181832114017e+00
4.273392327022879300e+00
6.357333270477449005e+00
5.496555715325882829e+00
5.228801824124518660e+00
5.600278684601552648e+00
5.718034143497923161e+00
6.224684982612094686e+00
5.682413706778781659e+00
5.662297289970782188e+00
5.514384248754243600e+00
5.327141883668721434e+00
5.408621050795185070e+00
5.795175795463427981e+00
3.823618599032815091e+00
4.761149198310677733e+00
5.581864523353128327e+00
3.994731200050112285e+00
4.450999965516208690e+00
5.859564328999742777e+00
5.171129364416436225e+00
6.087848337481717387e+00
5.508381556168921556e+00
5.310717418269780943e+00
5.752933970858972401e+00
5.916726653164499972e+00
5.390894926315549895e+00
4.981848328398941206e+00
5.523905609357376179e+00
5.527666008752288640e+00
6.215984039571225139e+00
5.736528113446098587e+00
5.823368804468294080e+00
5.428894919899228455e+00
5.305106293850180954e+00
5.586280953696090457e+00
5.888471555450221828e+00
5.694547724586909609e+00
5.361044960244168323e+00
5.887026914844589065e+00
5.517074126240663290e+00
5.517674612497754261e+00
5.426438760778674819e+00
4.132497084780631269e+00
5.110949190626707939e+00
5.588460568679188611e+00
5.165165151456121428e+00
5.207753772945898696e+00
3.981979058694982143e+00
5.326058224707375111e+00
5.762487529561981070e+00
5.514705718960140501e+00
5.272470095897068276e+00
4.983002635158948479e+00
5.260592294093725307e+00
5.372330683325698075e+00
5.038693654008111089e+00
5.263765441464431483e+00
5.114171334475296149e+00
5.640273640809239097e+00
5.476501582054618567e+00
5.472071464211841096e+00
5.871987566188211716e+00
5.409188060634080308e+00
5.165465749547870189e+00
3.364901383534175672e+00
5.347429175787349109e+00
5.718796526672812242e+00
6.058070410354886803e+00
4.530810702177051397e+00
4.349375568745692533e+00
4.546097986709138894e+00
4.245219513450115834e+00
5.839389071911337048e+00
5.381706194060127402e+00
5.414339931315888421e+00
5.646787115761898512e+00
5.546954791454812295e+00
5.807164461114588505e+00
4.830867366755120074e+00
5.898501189919947763e+00
4.513974132060842415e+00
5.383876858730333836e+00
5.701066638840651457e+00
5.521693830947850934e+00
5.525732620988678789e+00
4.467762710241728108e+00
5.071580831813462531e+00
5.536171881829361929e+00
5.646067440361369094e+00
4.714241452878745520e+00
5.784143315167288080e+00
5.456843538039670705e+00
5.638457636088719305e+00
5.544555291894091020e+00
5.596338107892765201e+00
5.210234059802486328e+00
4.741916422813693188e+00
5.378024521572944749e+00
5.316421612497521210e+00
5.465308595975553629e+00
5.329414230089490445e+00
5.874209386996622762e+00
5.639830626054171070e+00
5.424626180888767912e+00
5.047680038050610385e+00
5.685432379461199837e+00
5.436535959819756236e+00
5.041644364790037081e+00
5.291347427666526215e+00
5.693774165999140102e+00
5.432281530524377011e+00
5.585544227461116229e+00
5.673315390937457181e+00
5.316195947016485235e+00
6.372506503793538890e+00
5.730426292609910988e+00
5.740146219362345370e+00
6.082818688719823896e+00
5.543090095905107262e+00
6.150479399799472446e+00
5.207560106565090052e+00
5.497748805812831208e+00
5.547037575015623112e+00
6.022472972731197416e+00
6.165889694855306580e+00
5.748213384434956552e+00
5.445061206663289965e+00
6.359812162252287848e+00
5.262030289204221667e+00
5.843012914048852480e+00
5.305070349239978000e+00
5.168078103676218227e+00
5.398401463195991568e+00
6.223876426809198392e+00
5.372802585821404797e+00
5.693123173831708961e+00
5.240682649860122666e+00
5.389258223735114761e+00
5.398083935571547087e+00
5.818831379780240454e+00
5.525333579367430303e+00
5.731476649404426027e+00
5.596680924132896529e+00
5.958603998781212496e+00
5.522977048711508630e+00
5.359660255677289875e+00
5.498757956932407431e+00
6.169062355052919777e+00
5.968785229016885907e+00
4.898250135302746777e+00
5.061075473379601064e+00
5.667152880462929865e+00
5.462828474592116734e+00
6.089687437867775444e+00
5.720272084389064204e+00
5.906463255069786200e+00
4.961859545417262041e+00
6.068733364810160680e+00
5.398949657366675758e+00
5.522296653691416424e+00
5.886250319450824442e+00
5.761651877548863432e+00
5.055637672750554756e+00
6.201404867012263900e+00
5.744059776824173014e+00
5.612958460978318520e+00
5.982950986606237365e+00
5.349394729695225337e+00
5.385505766776671699e+00
6.115825622179448473e+00
5.283561309203935963e+00
5.369208406893770658e+00
5.343164278124956645e+00
5.689788874810446373e+00
5.482556014024610569e+00
5.015912583566982441e+00
4.937552560329049101e+00
5.080963124418604870e+00
4.930606073758894148e+00
5.566384759375529789e+00
5.302874549048312680e+00
5.507073361091906705e+00
5.349783927023809227e+00
5.680109884503687034e+00
5.318398451714126729e+00
5.593893959060958210e+00
5.797187011213737584e+00
5.430284061233865422e+00
5.215311486634534255e+00
5.290284886221741978e+00
4.275635492274918903e+00
4.105818054874602829e+00
4.141043162208829287e+00
4.504874159022412172e+00
4.118066393313157825e+00
3.981845380916707366e+00
4.125728577479909731e+00
4.073618683951280239e+00
3.810162187043243165e+00
4.219630288416277963e+00
4.150883212782963128e+00
4.256989524101737921e+00
3.667003682889972360e+00
4.388691476533733926e+00
4.276173252284391602e+00
4.271577565237581808e+00
3.881830812481769311e+00
6.036860513719048527e+00
5.731677471325031803e+00
6.338962461706128870e+00
5.280094031642394548e+00
5.222068465880190580e+00
6.687390557294309978e+00
4.964687876426368440e+00
4.398651050785094441e+00
7.167240366821521214e+00
6.775700591838033304e+00
5.690987799765647281e+00
6.571631947280207164e+00
5.528348697436697101e+00
5.530012901125844316e+00
5.353091110956965437e+00
5.851440973688319502e+00
5.874078848938702357e+00
6.115803105706446807e+00
5.729149948217701294e+00
6.235272504097244095e+00
5.867299096479460907e+00
7.000396412720591321e+00
7.258298235737567161e+00
5.295675343853762485e+00
5.945246346903338974e+00
5.366717501222278308e+00
5.050220505931967807e+00
5.873187476271056084e+00
5.162311808151785364e+00
5.009402375716343059e+00
5.821353497752630446e+00
5.830312304022895020e+00
6.284603427543122400e+00
5.179977690737024076e+00
5.466647985963473566e+00
4.422164476326460480e+00
4.385498440628399663e+00
4.016856469523916395e+00
5.145531661977328142e+00
5.639668014874231083e+00
4.131281201569025896e+00
5.599671003631167210e+00
5.691348273643548339e+00
5.268205743331205504e+00
6.178215669156555734e+00
5.831065052232987433e+00
5.148044491692221669e+00
5.320102417836096720e+00
5.733421742101827867e+00
5.775340207940487858e+00
5.447021443880959879e+00
5.690794275962649529e+00
5.847801643607780875e+00
5.261758067971720187e+00
4.936682679093077120e+00
5.448101941648769042e+00
5.214679824899280725e+00
5.386514767581783936e+00
5.027287810155934622e+00
4.123700841533129768e+00
5.796571999937820685e+00
5.502832861406405485e+00
6.091192412626427632e+00
5.449818090738925314e+00
4.490285883543394085e+00
5.078946954537387981e+00
6.023270084111156386e+00
4.937265011930322522e+00
5.641354178296581701e+00
5.175591929800479107e+00
5.328528046766509263e+00
5.659342300022121464e+00
6.031602576238128677e+00
5.298045444075313526e+00
5.281125761287636777e+00
5.284956595766177045e+00
5.248167041420358281e+00
4.677727774182725007e+00
5.216557383602410169e+00
4.974052710009368106e+00
5.230725982341488667e+00
4.965639264251961116e+00
5.613546909988309963e+00
5.102969256862293967e+00
4.290272807230604890e+00
4.170816533502372359e+00
3.668892609726575937e+00
3.806417036559684774e+00
3.931172698747799732e+00
3.604132608218897360e+00
3.603322535350385269e+00
5.169799454050344245e+00
5.474872953526727315e+00
4.855456648755780868e+00
3.760547559216652846e+00
3.726487416243675632e+00
4.313127924619882592e+00
3.976675466134179437e+00
4.117382562009055391e+00
4.108332366738792096e+00
4.435090963443482082e+00
5.307167706600621315e+00
5.149480543044120395e+00
5.633087134175764454e+00
5.415941299293312028e+00
5.310941913600792930e+00
4.556505643684202411e+00
4.218070069253319510e+00
4.376744215748655797e+00
4.140805235061109535e+00
4.113388006769396199e+00
5.451668568667290771e+00
6.203191267611675386e+00
5.338027854518461623e+00
5.747536448044509250e+00
5.803357968764929709e+00
5.645183984549150935e+00
5.449631628858220722e+00
5.632170195594322415e+00
5.236274005962874512e+00
5.308460235022306684e+00
4.235826361153065100e+00
4.349888154307453014e+00
5.038061508203345085e+00
5.046184225561816561e+00
5.637107805038398034e+00
5.063707936151366162e+00
5.886835957976022549e+00
4.957824934040701237e+00
5.647444243130907537e+00
6.090227543412300548e+00
5.176268503200057935e+00
3.525449458860431040e+00
4.648432176694349494e+00
4.913506800298649502e+00
5.287502597468494159e+00
5.109804588074948306e+00
4.188055430830639914e+00
3.994763803072295172e+00
4.784017446483966651e+00
3.988954862665732293e+00
4.401978728818934705e+00
3.741470312555245314e+00
4.550533284563528902e+00
3.916111991375025969e+00
4.269141444902805560e+00
4.248289757884823103e+00
3.983569046196219876e+00
3.903069254103243679e+00
4.458076271131973023e+00
4.205759944329460431e+00
4.133348324799076323e+00
4.338178384577867419e+00
5.176744780510772692e+00
4.361631609314013502e+00
3.777738418729370551e+00
3.736398756267387267e+00
3.787493839279894026e+00
4.726181596289202425e+00
5.467680330265086042e+00
4.177850586195613225e+00
4.143332501168769610e+00
4.948011587898986541e+00
5.193108970609483066e+00
5.197718460254465711e+00
5.900163500103795755e+00
4.847142292073706393e+00
5.559356648216514429e+00
5.171824568553795132e+00
5.219213880727947341e+00
5.094952764309303106e+00
5.745692079765777116e+00
5.732901843806576636e+00
5.285762521406723202e+00
5.430039353166539406e+00
5.264844765808367910e+00
5.430836932976684572e+00
4.202072873891065541e+00
4.117427573653502648e+00
4.471804678901262875e+00
3.696607603813954590e+00
3.679728408731091083e+00
4.234277466688945779e+00
3.983304556489726256e+00
5.233730138663093889e+00
5.156425553766564640e+00
5.491242042038202875e+00
4.081998158422445400e+00
4.164192898627562478e+00
4.742437924005819205e+00
4.386856102081012843e+00
4.582416292050792705e+00
5.682546317161403238e+00
4.150930648993672811e+00
4.451761291975744328e+00
4.223663077629706386e+00
3.927228056908588893e+00
4.187973257904519464e+00
4.262909441733201632e+00
4.122085880674642766e+00
4.221105584855220805e+00
3.898820074975589911e+00
4.154843032404961001e+00
4.922081351143638095e+00
3.882663342024050834e+00
4.502293418876491593e+00
4.431323360046250492e+00
4.130403231862590729e+00
4.760532488823554509e+00
4.179280132600331044e+00
5.085367282984837090e+00
5.773947201804967122e+00
4.727684171475372565e+00
4.997781494012357051e+00
4.436335673371866406e+00
4.503440722171066390e+00
4.735105435542581453e+00
4.547758751108519348e+00
5.350978938974073174e+00
5.216908600929795803e+00
6.394569674554159810e+00
5.087908222265715708e+00
5.672848292866044417e+00
5.296753019199735846e+00
6.292472860201939966e+00
5.770696514885199413e+00
4.910546446947611443e+00
5.259412786917238236e+00
5.919918244600254731e+00
5.433462741683960928e+00
5.513608128275799380e+00
5.110950217261683193e+00
5.378649064451194839e+00
5.739742456463313047e+00
5.020835073576858321e+00
4.591712276402479809e+00
4.368817821468368834e+00
4.537292907984491031e+00
5.952095372528618533e+00
5.983923203409773350e+00
6.286343618086035256e+00
4.830429764119694269e+00
6.001609423017726819e+00
6.051062847354062413e+00
5.890247879895029293e+00
5.914483012344287971e+00
5.625677455730759391e+00
5.796261788745767696e+00
5.608561810289459437e+00
5.622969374740042880e+00
5.551813278869124346e+00
6.353952553539786052e+00
5.477248087614850824e+00
5.633819667902375983e+00
5.624188667552682652e+00
6.231030913941876470e+00
4.376723879419626151e+00
5.866545026750887182e+00
4.421245073170830153e+00
5.156679816958887663e+00
6.065921415486008605e+00
5.970508176848186466e+00
5.728731640098153832e+00
5.399758432390838081e+00
5.550833980767788667e+00
5.966465717574454430e+00
5.536005663792531450e+00
5.750811792845552439e+00
6.115543347508338279e+00
4.365870830527183166e+00
5.346229252518498676e+00
5.418213607659951414e+00
5.885193867717071647e+00
5.174981774611391749e+00
5.810805945433488162e+00
4.799179355675776470e+00
5.158001177241941626e+00
5.485580984715198838e+00
5.802735975864981022e+00
5.061993947061877108e+00
4.519419267475575985e+00
4.903130573367367795e+00
4.398477390676855059e+00
6.058372875501695454e+00
5.526956125997387836e+00
5.382185755787111781e+00
3.738534264577868971e+00
6.178844405133323114e+00
5.768090792400095701e+00
5.741700278840682792e+00
5.081473640179065221e+00
5.356397236958446051e+00
6.013644491019717542e+00
4.221744103051872976e+00
5.607751570365327787e+00
5.603212536960457513e+00
5.414446779908566043e+00
5.842892560815393210e+00
5.606922720991693865e+00
6.268492170754244697e+00
5.036182666370073946e+00
5.781948984324013274e+00
4.769081764657459033e+00
5.752591402967730083e+00
5.698080552191353121e+00
5.930083909659992436e+00
4.935534970649247732e+00
5.438703356141279421e+00
5.360182736414966342e+00
5.668272528087574536e+00
6.214436544553553432e+00
5.676388642769716775e+00
5.111775895368757539e+00
5.662631999077250455e+00
5.680402069297890932e+00
5.417351347699995934e+00
5.293271912079972275e+00
5.582778676274065432e+00
5.730822431653075810e+00
5.302862166327666493e+00
6.345762102084133716e+00
5.184361136167027873e+00
5.142606567063650935e+00
5.974679726616248132e+00
5.779912023581959879e+00
5.989519446770283473e+00
5.738885218540929145e+00
5.445763592778049222e+00
5.086118710736051263e+00
5.514342446414318033e+00
5.129665258669332317e+00
5.381238883202281720e+00
5.355421666882215881e+00
5.118885882716962321e+00
5.921951197872713735e+00
5.312891216860236909e+00
5.665038973968429481e+00
5.804337923735588767e+00
5.231469367613553523e+00
5.125015686625220113e+00
5.160529392293169870e+00
4.658806809762872092e+00
5.213206143694685935e+00
5.799579763704504565e+00
5.896358318252279851e+00
5.466476583198478068e+00
5.535783931024215399e+00
5.682816773778517572e+00
5.073698546158311729e+00
5.617369487655552440e+00
5.659759004785216874e+00
5.990634660235834019e+00
5.827625545164535126e+00
5.643870033654694751e+00
4.960546658276877352e+00
5.728265464541593133e+00
5.205571879359068177e+00
4.823911397044406968e+00
4.402929091632634240e+00
4.166430932952470023e+00
5.864375021207070660e+00
5.034667259088743130e+00
5.257203030172809655e+00
5.700372964550241228e+00
5.113142380521485286e+00
5.178669840188040219e+00
4.757351989989096808e+00
4.971062296398244484e+00
4.130679151391980497e+00
5.495588559055794242e+00
4.261446737724011946e+00
4.374137786138595274e+00
4.536357076802652877e+00
5.322735449135326036e+00
5.217701893476666797e+00
4.304603742047756754e+00
5.780688608575655252e+00
5.542118966286179393e+00
3.540376460201657860e+00
3.913965738647062764e+00
4.134682198843846024e+00
4.487981951619985921e+00
3.570951582591587847e+00
4.781269590647344359e+00
4.435306658991847506e+00
5.203126990147404207e+00
4.484985431633763397e+00
4.175544592574329528e+00
4.889099631966018045e+00
5.134969489971268786e+00
4.402981602217942658e+00
5.093978635294579504e+00
5.583016893971242567e+00
5.188628000878175328e+00
5.350241546643589530e+00
5.869884593317705068e+00
5.972620620497930410e+00
5.403118890277721853e+00
5.224568205388901987e+00
5.385920165907072565e+00
6.187326303655511062e+00
5.470059552266553382e+00
5.655808020304809780e+00
5.897898832416419879e+00
5.412942448283147634e+00
6.244328348518862093e+00
5.124413314585334334e+00
4.198369400097875292e+00
4.175923406353123646e+00
4.468584827611739918e+00
4.681523387316280704e+00
4.409883299719961514e+00
4.459368036294284465e+00
4.591449749594398000e+00
5.270503792483556715e+00
5.715737158351978486e+00
5.821398780032512654e+00
3.837414156973103285e+00
4.088895571935334594e+00
4.076542217562496795e+00
3.810368030471952050e+00
3.921983458806777012e+00
3.635089925418401702e+00
4.007615030751214391e+00
3.780661368366758701e+00
[truncated: 4,003 more rows]
