# Supplementary material for: Atomistic simulations of the Escherichia coli ribosome provide selection criteria for translationally active substrates
Source: Nat Chem. 2023 Jun 12;15(7):913–21. doi: 10.1038/s41557-023-01226-w (PMC10322701; doi:10.1038/s41557-023-01226-w)
Supplement: Source Data Extended Data Fig. 6 — Data in CSV format for the trajectory plots in Extended Data Fig. 6; each trial and each monomer’s data are in a separate CSV file, named accordingly. [file 41557_2023_1226_MOESM8_ESM.zip › Watson_SourceData_ExtDataFig6_fMet_mon8_trial1.csv]

3.753973180982835167e+00
4.176845010446164963e+00
5.466062429147224400e+00
5.900457083458684693e+00
6.074649698344095405e+00
6.256816797781132422e+00
6.432537526263461203e+00
6.061481371438106613e+00
5.867724503152023097e+00
5.802590305412437033e+00
6.719230242523598129e+00
6.577120775277012221e+00
6.668185791134936480e+00
6.481443306333865451e+00
7.264613502762446551e+00
7.024029660889397064e+00
6.263995488124629141e+00
6.851536525408295830e+00
6.659596003161268207e+00
6.358527398774123540e+00
6.684861725492091900e+00
6.086462968732214485e+00
6.207681944160425402e+00
6.504268605729906838e+00
6.615304343688768185e+00
6.527565709109384606e+00
6.606185125047525197e+00
7.016624055239814695e+00
6.645457933458435384e+00
6.922252405632602468e+00
6.986469342851307829e+00
6.785918366391798351e+00
6.945781632660908755e+00
6.680565876497555067e+00
6.646700526957777910e+00
7.196644358726500990e+00
6.861454515965825784e+00
7.159494044060185303e+00
6.241219882361808580e+00
6.748169298162771668e+00
6.301504567188139561e+00
6.627058087236910922e+00
6.082106691941532972e+00
4.876641552403515156e+00
6.408410036657905096e+00
6.148074992716822784e+00
6.221879900375992811e+00
6.511805485680615568e+00
6.451208547105879099e+00
6.715254814563720309e+00
6.377891408803504802e+00
6.371216124594829999e+00
6.344192461232996294e+00
6.385065914001344822e+00
6.261225295531417601e+00
6.072002743299980132e+00
6.230835292037003370e+00
5.993631622076311061e+00
6.029020969679723230e+00
6.365810249235758889e+00
6.677847018192074380e+00
6.430470957062280668e+00
6.507985450658631876e+00
6.256489273919807914e+00
6.664138806877829779e+00
6.353198805623809342e+00
6.447404181303921789e+00
6.430409196617903334e+00
6.490712734750538893e+00
6.495672461567635558e+00
6.517780003254867616e+00
6.504098565119645237e+00
6.367792176468481280e+00
6.738538091249781203e+00
6.353153787583572409e+00
6.199890121819826128e+00
6.487165744283642788e+00
6.699500205377758810e+00
6.386615999559229095e+00
6.578966857792037715e+00
6.460829087806958526e+00
6.552133841607798104e+00
6.484012083261920800e+00
7.062850715980147243e+00
6.665895131814052910e+00
7.890397136747448137e+00
6.818614341878400431e+00
6.715145371315535350e+00
6.169425307527735214e+00
6.949795040409016522e+00
6.352230569094466262e+00
6.427146228934277339e+00
6.539862407924734278e+00
6.729079393356908412e+00
6.652065607040532846e+00
6.811494666702401446e+00
7.099603818543592126e+00
7.239946097335081987e+00
7.252582404732621946e+00
6.940555688020653591e+00
6.989078498584029298e+00
6.595790459016245499e+00
6.692027004618339880e+00
6.925134293947182940e+00
6.977416391404786644e+00
6.369593767350782976e+00
6.590165843852650696e+00
6.564894748977845751e+00
6.219206889817304074e+00
7.077516093362328675e+00
6.647401845272484344e+00
6.427060379951630154e+00
6.990618570803989407e+00
6.500388425985338614e+00
6.268554230783220049e+00
6.875329306707454791e+00
6.535685578931252238e+00
6.677965189603163765e+00
6.897743534499491069e+00
6.897585584669818637e+00
6.739827460159736994e+00
7.491119148654692417e+00
6.986080988753608167e+00
6.943875689226723935e+00
7.005631599925441044e+00
6.865740423970313699e+00
7.026481771600034065e+00
6.634529905274399120e+00
6.948302834774102266e+00
6.769234723507659091e+00
7.113461147459463341e+00
6.728370384944747151e+00
7.225142687861140445e+00
6.433403057846756035e+00
6.196265085318967358e+00
6.846230439834043224e+00
6.298433631848896930e+00
6.606858873601669124e+00
6.627858475867707710e+00
6.711047119725899179e+00
6.724635604302143577e+00
6.887352563376037295e+00
6.446373589290192996e+00
6.673414521626922280e+00
6.831747410347825955e+00
6.293260705086311191e+00
6.032688831634173354e+00
6.833086632909039615e+00
4.031464478401406204e+00
3.943458529427306125e+00
3.654646514110284183e+00
6.085260919532429646e+00
6.924724697230417725e+00
6.751824438731898859e+00
6.906823292117319824e+00
6.710432838766862140e+00
6.794451158596666929e+00
6.363777082667032126e+00
6.374575275393373985e+00
6.773505690872380747e+00
6.473710924618770512e+00
6.451617665435368743e+00
6.715587789631415561e+00
6.651045806866957122e+00
6.411716841390717292e+00
6.672178819760198110e+00
6.467270189413004466e+00
6.355727919772175660e+00
6.736018193193599402e+00
6.506261841988352224e+00
6.433481707472828326e+00
6.769917116622200304e+00
6.616235177745090290e+00
6.855117852165572678e+00
6.635424721458567099e+00
6.891408252478127494e+00
6.954640212216673945e+00
6.535088869423154811e+00
6.503001261330894955e+00
6.509576965247767966e+00
6.585093478310202642e+00
6.551939963287336077e+00
6.628764769710191906e+00
6.624642434049948569e+00
6.818163262492855203e+00
6.841895508589471930e+00
6.824608225886090729e+00
6.693159771704578098e+00
6.708687763601765219e+00
6.684917191745511467e+00
6.745705304859261453e+00
6.345327841654634149e+00
6.682264022725754593e+00
6.517046502167258559e+00
6.603088845908794191e+00
6.859977887747471748e+00
6.329503532099958640e+00
6.276009289242396427e+00
6.384576898093721198e+00
6.580477113855226712e+00
6.723752200648483779e+00
6.711283362358261506e+00
7.048101864149661111e+00
7.079343363318625570e+00
6.572600601132427833e+00
6.419061008613716979e+00
6.485774574815689419e+00
6.483881151524713005e+00
6.536861780681879175e+00
6.491449115846949169e+00
6.909194515008968196e+00
6.453335788402554840e+00
6.549544191763985168e+00
6.258261375982360875e+00
6.459242192093494594e+00
6.541428781093986622e+00
6.178659351367526753e+00
6.704123173139431735e+00
6.279289089340270635e+00
6.577540152067579804e+00
6.258569077156309390e+00
6.263172375811294934e+00
6.619359218742809858e+00
6.341770690043889047e+00
6.180148211337339603e+00
6.505156026864622021e+00
6.265171952233637320e+00
6.776123493228203287e+00
6.634138112085866901e+00
6.323930890819367434e+00
6.275819819191553073e+00
6.505418182229611546e+00
6.333063197248142373e+00
6.297741443484240698e+00
6.180361474257145993e+00
6.359402275105028757e+00
6.217711325488351370e+00
6.475501725259613650e+00
6.052853879033730955e+00
6.567822232216088629e+00
6.514584906753204230e+00
6.143468051930935481e+00
6.656473219040961453e+00
6.427088493014190718e+00
6.211424463299656473e+00
6.535518689840083439e+00
6.384267033949404535e+00
6.184320618557030969e+00
6.125161094955009489e+00
6.376449638016253196e+00
6.600329333101214502e+00
6.275449238394893214e+00
6.528085884082549306e+00
6.437312678916823572e+00
6.542983750385666930e+00
6.794794096175497344e+00
6.247845962627873284e+00
6.594552409032918838e+00
6.453710458740186340e+00
6.383691424175141904e+00
6.513052809912559304e+00
6.592415790966170697e+00
6.201208239830449997e+00
6.516685628291335242e+00
6.509826433364708897e+00
6.140253000209455969e+00
6.300443791084031631e+00
6.634311810258338049e+00
6.555883192173884488e+00
6.404188860532570082e+00
6.517908642866707680e+00
6.553039248087205948e+00
6.743050954649988604e+00
6.329688414309807776e+00
6.575316122551451592e+00
6.309281789230710480e+00
6.630637565540658862e+00
6.433528743670913208e+00
6.674707219723812202e+00
6.546991656682154215e+00
6.541472497289157140e+00
6.624674801143592973e+00
6.882833167279433617e+00
6.863481198318434728e+00
6.611980562695547015e+00
6.434067487374837135e+00
6.874757130971699048e+00
6.792892219147930177e+00
6.456824357387679569e+00
6.375876532220003057e+00
6.450228994419385131e+00
6.515731544972283018e+00
6.316848095351375036e+00
6.825057439480821664e+00
6.451798319549119753e+00
6.314280325624967105e+00
6.468558428808252714e+00
6.241944490412731028e+00
6.070602952996424051e+00
6.616629083856860660e+00
6.953435348531766813e+00
6.602349150557260238e+00
6.320455386805067910e+00
6.223930337182326689e+00
6.518449858015136655e+00
6.502785868594503249e+00
6.486979448285812744e+00
6.319230083350347194e+00
6.626886570814701116e+00
6.482776797242781441e+00
6.614030999205438910e+00
6.566093014864227584e+00
7.003970505185168172e+00
6.186597064240787702e+00
6.310100130862313250e+00
6.188480492477093975e+00
6.977891958165607811e+00
6.499725652827289757e+00
6.445578209172185602e+00
6.544604856213656063e+00
6.405939173126215636e+00
6.359091559942243066e+00
6.161655783646034834e+00
6.267595193192921244e+00
6.573400511693139769e+00
6.318683621397700456e+00
6.371731118670096450e+00
6.883975785169437422e+00
6.322947466199833499e+00
6.705780226030531921e+00
6.455586003692733499e+00
6.937992048515007504e+00
6.786374327755303248e+00
6.757541030263729098e+00
6.606143208367121211e+00
6.673037905742864595e+00
6.163428416065225512e+00
6.615645358421847533e+00
6.433426372856549058e+00
6.065980523991288287e+00
6.471646238773615778e+00
6.845286508401160042e+00
6.829203642794567486e+00
6.447145068605698803e+00
6.259914770319592314e+00
6.700118368974879779e+00
6.724838010090374851e+00
6.421277150820491109e+00
7.194199626219901944e+00
6.348825782268094464e+00
6.421312318403463060e+00
6.380361840412901664e+00
6.149879405997899617e+00
6.679047565537558739e+00
6.523429181337986549e+00
6.690067345858913050e+00
6.655813327368901078e+00
6.634886268054169811e+00
6.643670520976861837e+00
6.575858330949302832e+00
6.220854039647643496e+00
6.202258358476153255e+00
6.490386023298555074e+00
6.582990097557803288e+00
6.641401335262400174e+00
6.223304407723913023e+00
6.673760742258243894e+00
6.309127308264259604e+00
6.284951000364470630e+00
6.560198562989604021e+00
6.656266729347567690e+00
6.259192618137966235e+00
6.455555969030740471e+00
5.942529599318305600e+00
6.588959833345254147e+00
6.222687364397559762e+00
6.648868389159394710e+00
6.833130616554432102e+00
6.235163275834965546e+00
6.403783717327660163e+00
6.423335111991709923e+00
6.542171144525211091e+00
6.463469737536063242e+00
6.261351697852232334e+00
6.731757065046505950e+00
6.631984051407727065e+00
6.625569801312363616e+00
6.514811963133879225e+00
6.445616031341653063e+00
6.974874490600525334e+00
7.114192922400405905e+00
6.392314318380151406e+00
6.527741952041147933e+00
6.531197869146975421e+00
6.729977550679886455e+00
6.377396031595981896e+00
6.586120989011022608e+00
6.478668171360042471e+00
6.103961404665100510e+00
6.506832768597798911e+00
6.952968579548512551e+00
6.736339555131720225e+00
6.483628910154468628e+00
6.947986440465860447e+00
6.667599148692766597e+00
6.951007382361191311e+00
6.814088988184811235e+00
6.257021977164816562e+00
6.829474318840802027e+00
6.526581860303110716e+00
6.805002894884503384e+00
6.593987520938657809e+00
6.575351109735482424e+00
6.177424014376748040e+00
6.341926501169563579e+00
6.512373306687178953e+00
6.489690159223471255e+00
6.331016702883079716e+00
6.574794943303481354e+00
6.530125846715536753e+00
6.730750288517851843e+00
6.455281852296490541e+00
6.612251935859888796e+00
6.812355175535703466e+00
6.407571350135936150e+00
6.640365734859820179e+00
6.162777590711256082e+00
6.548635736774763849e+00
6.263384990627170801e+00
6.272224551335408016e+00
6.391818697688310458e+00
6.468236095533685948e+00
6.350861171450016940e+00
6.442005390962809663e+00
6.925311712258048757e+00
6.041562731424778399e+00
6.784328032565790423e+00
6.777830182105202717e+00
6.285695165813827145e+00
6.291757227836910715e+00
6.032084557096015764e+00
6.158505569636798960e+00
6.133758992336269422e+00
6.449014520233010472e+00
6.904139437046591610e+00
6.440047842174521975e+00
6.782982688900085044e+00
6.340497934103449751e+00
6.626878491016475969e+00
6.236551561393868681e+00
6.319972525896145221e+00
6.256144429493657455e+00
6.605239877650501690e+00
6.120809509265617621e+00
7.110077961209061215e+00
6.074574514140435255e+00
6.120160880492217181e+00
6.289818000127775477e+00
6.135610746567281559e+00
6.117153386696238648e+00
6.109718044025617800e+00
6.461111282817171286e+00
6.194608324125532306e+00
6.547059814381232634e+00
6.082322012609937545e+00
6.570465103273687824e+00
6.158221008347158687e+00
6.203417317233547834e+00
6.055733684647077730e+00
6.193080458605658478e+00
6.603667283462341331e+00
6.208024411084974048e+00
6.070202712226403285e+00
6.524704331265305690e+00
7.097739617115625066e+00
6.906713635157113451e+00
6.238520073296895063e+00
6.547711495185056130e+00
6.505912374889340377e+00
6.212574915699266676e+00
6.431150808704897415e+00
6.256095119700075813e+00
6.453056280516519472e+00
6.581393451204025524e+00
6.350802131229912995e+00
6.325247695319628605e+00
6.281812410195317220e+00
6.472467619272647354e+00
6.385326726959235977e+00
6.615074170764884798e+00
6.572001015122956424e+00
6.640176071916249256e+00
6.286329277377818769e+00
6.168207561523233906e+00
6.364192190308035180e+00
6.237392608204999966e+00
6.397463376724472184e+00
6.103993465603572588e+00
6.410584387689348240e+00
6.205552143063722603e+00
6.123037884115857921e+00
6.148949721117628719e+00
6.390557154427662034e+00
6.805856407045373757e+00
6.542335269091552163e+00
6.450812392838460418e+00
6.704226471838306445e+00
6.411016585999086637e+00
6.244689880919250591e+00
6.405311519941417231e+00
6.493219262013557369e+00
6.362220563495556647e+00
6.198616450639693909e+00
6.360073061399506678e+00
6.348229006146879350e+00
6.105103446693575187e+00
6.396716251082907867e+00
6.462179414173224501e+00
6.206346999271787013e+00
6.090184572332532298e+00
6.463467209353041198e+00
6.349635579907626060e+00
6.458517638630696389e+00
6.275347120577174032e+00
6.695839762963680108e+00
6.122738745610460498e+00
6.139855469622262696e+00
6.268074542391677717e+00
6.430324427897681439e+00
6.823101576189699813e+00
6.325783972120429866e+00
6.105467852612951773e+00
6.249180269028891566e+00
6.199865823836010037e+00
6.333384691088967067e+00
6.610669998488766019e+00
6.332510625631762480e+00
6.647669416184148972e+00
6.544322469271720344e+00
6.552430134992199839e+00
5.990529756990818910e+00
6.264708944115263911e+00
6.362255111416421194e+00
6.531974795559119862e+00
6.389588697906370740e+00
6.239426482791691875e+00
6.450295217600118924e+00
6.327387609621617059e+00
6.425235589337635389e+00
6.326888390022697095e+00
6.582267070492979322e+00
6.256085833860719703e+00
6.658119972990484747e+00
6.715255564480735906e+00
6.365595747752587741e+00
6.452942937333250306e+00
6.220325169189723447e+00
6.658167687632345455e+00
6.595445892469323113e+00
6.548376388917992230e+00
6.158261537668336061e+00
6.172292788894443660e+00
6.551484485011355829e+00
6.782528671097879602e+00
6.698405143502393244e+00
6.662461478736112497e+00
6.396765950145134383e+00
6.261529935423247650e+00
6.680230607556439715e+00
6.788939340172095882e+00
6.657901155472813137e+00
6.330468918398601375e+00
6.393032372624963600e+00
6.193287779910072288e+00
7.220726385853228457e+00
6.799030798333141945e+00
6.625877842644285032e+00
6.457970708740477406e+00
6.459817470627466029e+00
6.401780806700189785e+00
7.340210811255069245e+00
6.373911751678978277e+00
6.512885847109517456e+00
5.350732602650811742e+00
6.364095417853257608e+00
6.948751751253293918e+00
6.841872869162470394e+00
6.983572356071809928e+00
6.779008407251346569e+00
5.689856891538227046e+00
6.163124491809315764e+00
6.780540195663592229e+00
6.392889737077238621e+00
6.597212397251319693e+00
6.912177025712918699e+00
6.324959080550839552e+00
5.883968948640694308e+00
5.709375605489651839e+00
5.129821653982041596e+00
5.622977103672607946e+00
6.829249520108795934e+00
6.093556398542919084e+00
5.601450064183058686e+00
5.792722842846496079e+00
5.096082722569575729e+00
5.174883110391617080e+00
5.247878083064120958e+00
5.965005598716766499e+00
6.055847439190450210e+00
6.312928998879662856e+00
6.005897956562520790e+00
5.994967788825852573e+00
5.901805335799419794e+00
5.900352448811191586e+00
5.968557204509471248e+00
6.089625293456039756e+00
5.977619187752231333e+00
6.036294997571927112e+00
5.645231984453840113e+00
6.041836142419334088e+00
6.037520017238902525e+00
5.706905835636093549e+00
6.000575702115400034e+00
5.768098036112227156e+00
5.915197315875268202e+00
5.394958777147706108e+00
6.209854815202110245e+00
5.836867471214344683e+00
5.458765143808934184e+00
5.857487143255326600e+00
5.240184158494701094e+00
5.400551794522828075e+00
5.796956281372911413e+00
5.793645700212229244e+00
5.641279002238802853e+00
5.662002554594898207e+00
5.447628987537926015e+00
5.852645102463953641e+00
5.522538708121780715e+00
5.488179717796783486e+00
6.866025463752160718e+00
6.108973630846676883e+00
6.108178549351771736e+00
6.113585131069667611e+00
6.128604174647594327e+00
6.295163126410431964e+00
6.213128562157108625e+00
6.328973853285792650e+00
6.408439687547089925e+00
6.018899159961437206e+00
5.748799574089964892e+00
5.942311363534489743e+00
6.027672503781712265e+00
5.492414032498874832e+00
5.797218705244575609e+00
6.526542479327496871e+00
6.533506045618434399e+00
6.197853354975356055e+00
5.734185463465727217e+00
6.374253546350812982e+00
6.602624173421625997e+00
6.430528905153847674e+00
5.878390090438534443e+00
6.611260832693651501e+00
6.670762931397966611e+00
6.067847722566364510e+00
6.862874500570893765e+00
6.321376512178077611e+00
6.373536455563254322e+00
6.536096672254323892e+00
6.268179591342436296e+00
6.180562133770038713e+00
6.126922746623942651e+00
6.062248052508899754e+00
6.226113375151832940e+00
6.345976923057301100e+00
6.556316769800752731e+00
6.805331784681224683e+00
6.219621954229157978e+00
6.244111440402713598e+00
6.033963803292907713e+00
6.352202362822836790e+00
6.415847280540312170e+00
6.286113691820450100e+00
6.021986669780312162e+00
6.190610309440786274e+00
6.535004394811967821e+00
6.299820609147936068e+00
6.530105952249837920e+00
6.295926398379373623e+00
6.173686419094174482e+00
6.510469092350964715e+00
6.093789413170977554e+00
6.793578670550925125e+00
6.278724481256007905e+00
6.501819142919004868e+00
6.286767010404384237e+00
6.212623973450907222e+00
6.509033103142336962e+00
6.456277282568339437e+00
6.169680158104391410e+00
6.365298517031155789e+00
6.599041416012001449e+00
6.053963438323591184e+00
6.114200215553641016e+00
6.413953130018949622e+00
6.453849972057638773e+00
6.799092765023949880e+00
6.642309444074068203e+00
6.324902694637613898e+00
6.581847098281381037e+00
6.543087081783538039e+00
5.436294233496279382e+00
4.978153265986548170e+00
5.733318911721380751e+00
6.305144326645492292e+00
6.358246996217783220e+00
5.824738366241467347e+00
6.644996009522260216e+00
6.016353963286107387e+00
5.709959314216408011e+00
5.625348102140429241e+00
5.454149177989184416e+00
6.373124812887709822e+00
6.368985337640160616e+00
6.029811579994736270e+00
5.484920646657142740e+00
4.492487708609972152e+00
5.234106685410015558e+00
5.357558513904018938e+00
5.089522783029165609e+00
5.107716260092287186e+00
4.651181728771660140e+00
4.868880055969272647e+00
4.926934862600877096e+00
5.029898495741202069e+00
5.049980630953569083e+00
5.108245187691098366e+00
4.942487785377983833e+00
4.594852999362348811e+00
4.809932725525373876e+00
5.538346506934263225e+00
4.938368835780115873e+00
5.006435012389821360e+00
5.219006905645807493e+00
5.278431842324162737e+00
4.921219242451225995e+00
4.855674746679254028e+00
4.745567123570162416e+00
4.773320352529294652e+00
4.954425002994718774e+00
4.782034881621259892e+00
4.817118951876230959e+00
5.115477758720690105e+00
5.064394715445716066e+00
5.029011828866137179e+00
5.067363373881118349e+00
4.814496040625527939e+00
4.972011448807690748e+00
5.257447818613439239e+00
4.907387603010998411e+00
4.686852750560581704e+00
4.671667638128182531e+00
4.950170582967558630e+00
5.140556247126078837e+00
5.031901096203211132e+00
4.484496307452118913e+00
4.277887665700296438e+00
3.863128066373339387e+00
4.421929644431068951e+00
3.861149724089714130e+00
3.199857863239405020e+00
3.849202959233433141e+00
3.585345373735511654e+00
3.447089093174282581e+00
3.870637743481585069e+00
3.381453431648774099e+00
3.358116328066515166e+00
3.895822738521564688e+00
4.748453947985786350e+00
3.985088364298207342e+00
3.087455141042080964e+00
4.183468113857436776e+00
3.501116954204217091e+00
3.738702062230510492e+00
3.076689383768252739e+00
3.266283057865375650e+00
4.356737518363560824e+00
4.389327774726379694e+00
3.988694109358335904e+00
3.480548152885415192e+00
3.671983026253810678e+00
3.436507152559486578e+00
3.509985611811158535e+00
3.736051188738888751e+00
3.884654471179465052e+00
3.611273084673315648e+00
3.659923677862898295e+00
3.775818222178738637e+00
3.644018803392518269e+00
3.524375339951877351e+00
3.426690767710064200e+00
3.458435122201800827e+00
3.649973822375884858e+00
3.654579229243366978e+00
3.569643342788681561e+00
3.670861243797322704e+00
3.572815774196479222e+00
3.625538751578802454e+00
3.565793469253392800e+00
3.237108157174809708e+00
3.695811291024337475e+00
3.436594496281660582e+00
4.009794655320687795e+00
3.036287817220213903e+00
2.992164550895999309e+00
3.556819053823302212e+00
3.792332012955286213e+00
3.606557382859321592e+00
3.130072870530031359e+00
3.376779693865650245e+00
3.263075322272810386e+00
3.589087009505296244e+00
3.515158883493048947e+00
3.586053957821070171e+00
3.385949720461288504e+00
3.628887679291780355e+00
3.414055692513839002e+00
3.729795370101433249e+00
3.546551195379904708e+00
3.259057215167012522e+00
3.440511700119328165e+00
3.829865854796709268e+00
3.468334229596836682e+00
3.472845540156270339e+00
3.966900751173645379e+00
4.153793401559729759e+00
3.464094472031996830e+00
3.877816874741401687e+00
3.631079225288668333e+00
3.233348242525323712e+00
4.520520314208802404e+00
3.842101345693884173e+00
3.485903786935862669e+00
4.334788743242850906e+00
3.810535124446792210e+00
3.411688656092325189e+00
3.355377355571445008e+00
3.358121185601570691e+00
3.852942396198122399e+00
3.189788635932066185e+00
3.845900071950096422e+00
3.753116809835525203e+00
3.437801379652752232e+00
4.482993183284724736e+00
3.254981729884414143e+00
4.202707433828223316e+00
4.508119859960906695e+00
3.043353561277476693e+00
3.642802483834560956e+00
3.389665414014106037e+00
4.299215938734891829e+00
3.398925690264141597e+00
3.356044573526180574e+00
3.256055093124394784e+00
4.232770093571825321e+00
3.854146767159448039e+00
3.939286043526633030e+00
3.542187906980223122e+00
3.457296540934431839e+00
4.175230970877596093e+00
3.348948927416774080e+00
3.186236857380682519e+00
3.834211270756406886e+00
3.312582078443807365e+00
3.666023162852064310e+00
3.311788109926651291e+00
3.301868771398266400e+00
3.743576190175278207e+00
3.701069835709899447e+00
3.481265552166474375e+00
3.766924552795069658e+00
3.716939848380812261e+00
3.579701321314979534e+00
4.649618027962390876e+00
3.472389191990980173e+00
4.532763915977495728e+00
3.401755828636025214e+00
3.369381374964194542e+00
3.816724695401673362e+00
3.660217984956623205e+00
4.376019567188543569e+00
3.745949304073206143e+00
3.799059257654980648e+00
3.416582502552798939e+00
3.337990652951347670e+00
3.909088829461736747e+00
3.670927898167576142e+00
3.595180252923717568e+00
3.429293326621735361e+00
3.241924077945026905e+00
3.226190928790197532e+00
3.442718614166401014e+00
4.453950079125745809e+00
4.690551491154033137e+00
4.674803715495179368e+00
5.249490581395852118e+00
4.764226650660625673e+00
4.812840550140640161e+00
4.944553821923858727e+00
4.930630398723885754e+00
4.751190670327035903e+00
3.299651395050296365e+00
3.495044047403887966e+00
3.231412164962753408e+00
3.596123859176071580e+00
3.321383531856041849e+00
3.490181184499038025e+00
3.167611579451487192e+00
3.180180691305882323e+00
3.196099399778721928e+00
3.382407512314300924e+00
2.991297643630753900e+00
3.310475098293284013e+00
3.157070148029434087e+00
3.388688662470996427e+00
3.395072684320648904e+00
3.274265461814083622e+00
3.763000624698199292e+00
3.236221674395456827e+00
3.519648578266813210e+00
3.176865895257200645e+00
3.321032704886967224e+00
3.524120351774124416e+00
3.450591791197636482e+00
3.328842063357762004e+00
3.446755236487337726e+00
3.802332960789740923e+00
3.331310174572037042e+00
3.371213491606606993e+00
3.593088263734738330e+00
3.189756099316487070e+00
3.318742020410327065e+00
3.151783772999758870e+00
3.343807449596584380e+00
3.357341369015036214e+00
3.238530441882313760e+00
3.240801627335207158e+00
3.316848628743799932e+00
3.386845605043867113e+00
3.431124201083321168e+00
3.312087972007867531e+00
3.580952788858756008e+00
3.434474853204469547e+00
3.338141138348329040e+00
3.465183717897076132e+00
3.532712388707994755e+00
3.238581810241378811e+00
3.399688476509477919e+00
3.633931716529847478e+00
3.213379815074818069e+00
3.507936654457208370e+00
3.458705185638135227e+00
3.133797048018180487e+00
3.292031144440646262e+00
3.336216425489942683e+00
3.404289576452669497e+00
3.523366737184582931e+00
3.560995765608243158e+00
3.613326474912221364e+00
3.373171724961615769e+00
3.144059588565250252e+00
3.335190789471730977e+00
3.393682960850915808e+00
3.301312410531449526e+00
3.228807355549332403e+00
3.202317889559705311e+00
3.243058654176907307e+00
3.404219828148494997e+00
3.345654716752502811e+00
3.140561495367143685e+00
3.327730880093209276e+00
3.639829910197055707e+00
3.597503665488564817e+00
3.510626803337121959e+00
3.278863176078824271e+00
3.537864966668870625e+00
3.372483186499267482e+00
4.308348839889253767e+00
3.301274538722802188e+00
3.211958888113055632e+00
3.609167662033301305e+00
3.424521078074131974e+00
3.455809028698048291e+00
3.283236157322085624e+00
3.571763499841364542e+00
3.459218817409432933e+00
3.378267501569298226e+00
3.518682772113148616e+00
3.484635569720807791e+00
3.267673847402447151e+00
3.421544840593366832e+00
3.445087134475202095e+00
3.358446983294886667e+00
3.332724292831124480e+00
3.430763637338274386e+00
3.167616009933104326e+00
3.447946285820838064e+00
3.426786079119648942e+00
3.203854459472656124e+00
3.300479405134737476e+00
3.411456243855926829e+00
3.332486234737627395e+00
3.230282321167888604e+00
3.165179514353542167e+00
3.223413934393751124e+00
3.396927732073019790e+00
3.331275052585249696e+00
3.422362401674985843e+00
3.520893414669485466e+00
3.563453793258932301e+00
3.503458183847470320e+00
3.624531878730404166e+00
3.856219110624148794e+00
3.669701256023841118e+00
3.302135866473848491e+00
3.806914222145827864e+00
3.680049277723629331e+00
3.446347882417700959e+00
3.272055377643459551e+00
3.359191699867720704e+00
3.420270148020611245e+00
3.406359657583970080e+00
3.272900102819757961e+00
3.134825753298148943e+00
3.340509940234178909e+00
2.982380156386895020e+00
3.268221990502607976e+00
3.350279572342030665e+00
3.348436456222917190e+00
3.404372579519962194e+00
3.387363501119703191e+00
3.521490657847418326e+00
3.301516701689394484e+00
3.211061847820777970e+00
3.138559108220990712e+00
3.285926944213617418e+00
3.264782908048236454e+00
3.631156988647179951e+00
3.412102109594828736e+00
3.346580268495532806e+00
3.338661557588546547e+00
3.214551699527204320e+00
3.305321418425057445e+00
3.843011493763809572e+00
3.212015966750381146e+00
3.384411485070996761e+00
3.182753687928554509e+00
3.534740930494080668e+00
3.511887975383962690e+00
3.348525243194527601e+00
3.179660698034253663e+00
3.447965305295887628e+00
3.391840507447624109e+00
3.343467542678866700e+00
3.085766361078221109e+00
3.304034938053567405e+00
3.524955112548830982e+00
3.201141055382494383e+00
3.411244728849548657e+00
3.273054103407862403e+00
3.264822380421783965e+00
3.043728618813108078e+00
3.155610734097603842e+00
3.287011099788406554e+00
3.366137623637891707e+00
5.504848696525477258e+00
5.028094629437505958e+00
4.935722106517258290e+00
5.033082384358577244e+00
5.289079051579774315e+00
5.191204286529337963e+00
4.633135402762290411e+00
4.667201360354476414e+00
5.005486250897217992e+00
5.025215559530765930e+00
3.514271581084577267e+00
5.709930037571309569e+00
5.315674880910045808e+00
5.179995277378846907e+00
4.982147257977910471e+00
4.953842218270331443e+00
4.848862779826904834e+00
5.614732590310791416e+00
5.135841060665705449e+00
5.218860850270551133e+00
5.132350837378036879e+00
5.224235207901736899e+00
4.997821105833884836e+00
5.152853254187336418e+00
5.419974999104191227e+00
4.515396045663481850e+00
5.063027616150696630e+00
4.831604040915648213e+00
4.852667815306276999e+00
5.496902264698147356e+00
5.184149774998517479e+00
4.919854686797905607e+00
5.166262188472019901e+00
5.314376078843459084e+00
5.276785984877306213e+00
5.335634562535453540e+00
5.363585655576360800e+00
5.054906295116334825e+00
5.412318231946890101e+00
5.219259270719813770e+00
4.635661896601858345e+00
5.687307620183380763e+00
4.911852424907472425e+00
5.229933589718603670e+00
5.183252150006226522e+00
4.939845251324778808e+00
5.043075674325831592e+00
3.992663611689138303e+00
4.734208314964912567e+00
5.060874294913895177e+00
4.889086756158977032e+00
4.891855336987065428e+00
5.091796597029570215e+00
4.722768511831779925e+00
5.031574796376601988e+00
4.927024955799607753e+00
4.317839342202620223e+00
4.794159169502742124e+00
6.358372201972699145e+00
6.269674513699138529e+00
6.302783928416577197e+00
6.440962422097007867e+00
6.128866001673907604e+00
6.279607651995858575e+00
6.729023560215268596e+00
6.804142127613580726e+00
6.157729538889760157e+00
6.204931011543966868e+00
6.128000484567885486e+00
6.057328503462890090e+00
6.114410383254448078e+00
6.329023105610269262e+00
6.314218225317840272e+00
6.675069433336726199e+00
6.861559656054631695e+00
6.584482744210695238e+00
6.461803716799104258e+00
6.185051992395838028e+00
6.160603236625261658e+00
6.436424077492403306e+00
6.643327284161768098e+00
6.458328002348186381e+00
6.254611284298402296e+00
6.273281774034630054e+00
6.228384549687938865e+00
6.065576612257924438e+00
6.321582515521403600e+00
6.293430343700983087e+00
6.354909500037543069e+00
6.310289151930857265e+00
6.522268622705330365e+00
6.433231963347576077e+00
6.186980994728538796e+00
6.688305131083306598e+00
6.302072885863865714e+00
6.374800941201908877e+00
6.648996591715256699e+00
6.126791087943457725e+00
6.541511716443460855e+00
6.645649545195178476e+00
6.346172848087832996e+00
6.276912841936020726e+00
6.688572803390393950e+00
6.152600269827700252e+00
6.300653075747320031e+00
6.342903160617884062e+00
6.613793973235935653e+00
6.184361166630996998e+00
6.590762077153454968e+00
6.207865468828370759e+00
6.395059600476254325e+00
6.106679771408574098e+00
6.451216681363793448e+00
6.026698853142971046e+00
6.730125514604458736e+00
6.110478031356401551e+00
6.332069436368735538e+00
6.042551277923948305e+00
6.445529108674685759e+00
6.461821807599013034e+00
6.633431707118573328e+00
6.247076046306238695e+00
6.366164048539199705e+00
6.130441333638978030e+00
6.047483179963062838e+00
6.340209305266079731e+00
6.428227555849725050e+00
6.384872412489587923e+00
6.347552682746314900e+00
6.314322401383903660e+00
5.905000684626648955e+00
6.240658250187344436e+00
6.165754871305543006e+00
6.281154255422102040e+00
6.380870783137710056e+00
6.532368830118936209e+00
6.197831043811332208e+00
6.171033449304265339e+00
6.344787768680394180e+00
6.418141749119981476e+00
6.262770921639121191e+00
6.123046221298667824e+00
6.125313785205551476e+00
6.310127672528428100e+00
6.551579259191654181e+00
6.500776417020246001e+00
6.392268696050704690e+00
6.229358590712348764e+00
6.276771977397328506e+00
6.578597101052072738e+00
6.416635608209982244e+00
6.360067035334876273e+00
6.209036500394850222e+00
6.314152728840872086e+00
6.573377696769440170e+00
6.318695548520976146e+00
6.552028630240565477e+00
6.430196455239604703e+00
6.325705734847328898e+00
6.742712934506309708e+00
6.770826320832238565e+00
6.215432573506133984e+00
6.186623953935481701e+00
6.217791622855790123e+00
6.494056367589990053e+00
7.054562643229965069e+00
6.733440677428141008e+00
6.384845601291457839e+00
6.212952266452592021e+00
6.308791307581603114e+00
6.048870858220090518e+00
6.034930301789023233e+00
6.491392002276190176e+00
6.345392096701058193e+00
6.467862260430004895e+00
6.353669693016513520e+00
6.179201840710766724e+00
6.316340539836374113e+00
6.262181395760961777e+00
6.103047686454713627e+00
6.452382076344319373e+00
6.236687885175740576e+00
6.447790051102045616e+00
6.563302649677504874e+00
6.491737694519356339e+00
6.578830576725134271e+00
6.298767628250559802e+00
6.258382093009677405e+00
6.546677554165857060e+00
6.486819781528189388e+00
6.415763712497336790e+00
6.258934542252998057e+00
6.376045959300021160e+00
6.414432589681852370e+00
6.122765724543222987e+00
6.652146049652726489e+00
6.387606575736341163e+00
6.323909165956812295e+00
6.354518744049792112e+00
6.502895516506938201e+00
6.374471010518975689e+00
6.394637333307817251e+00
6.411133744045186766e+00
6.098611588410207673e+00
6.232394458294358230e+00
6.383015012246674225e+00
6.418564267445558968e+00
6.112163206358231626e+00
6.496838650574945362e+00
6.428869756735853258e+00
6.550744721483525268e+00
6.100700917162579451e+00
6.212171795749783065e+00
6.457267604649165271e+00
6.044612295818883041e+00
6.289182543176624840e+00
6.236645930281644823e+00
6.513838480497923022e+00
6.497834335179119236e+00
6.425927043565280883e+00
6.348970025473388290e+00
6.224091087679358481e+00
6.177599113788406981e+00
6.146168206429639902e+00
6.345673677478588459e+00
5.881893580090384432e+00
6.373479112686450954e+00
6.457283142669822062e+00
6.540826396307101831e+00
6.130448659742070205e+00
6.360315844542026475e+00
6.216412493027368313e+00
6.333660217499661016e+00
6.572116641240457469e+00
6.265853049357214211e+00
6.650665576865034012e+00
6.295265980536930428e+00
6.381049972091686229e+00
6.314860081409196191e+00
6.545804692433940808e+00
6.199850931156333012e+00
6.304465406785764614e+00
6.248838897807848625e+00
6.583097303958097335e+00
6.330795317651497278e+00
6.013339083434067867e+00
6.378556162483278058e+00
6.373794324671606226e+00
6.153894936862332798e+00
6.229872460273844226e+00
6.191190886367482271e+00
6.054706764612610037e+00
6.283050595449569009e+00
6.475980861481983375e+00
6.368503896770302042e+00
6.243243365133160694e+00
6.491609148049409583e+00
6.548318005175016054e+00
6.388382743645470541e+00
6.331384998517259888e+00
6.298788037208483459e+00
6.372219070206075919e+00
6.391993926746350141e+00
6.117438888280301690e+00
6.574562249883245890e+00
6.526869688049192320e+00
6.313478036817915751e+00
6.503796758684191381e+00
6.374334252063550643e+00
6.509780004065444103e+00
6.393077481283524044e+00
6.220226966693217285e+00
6.432226421848031173e+00
6.336700556855201505e+00
6.295636573928488744e+00
6.452318145177159181e+00
6.379792272449556378e+00
6.320490940007426950e+00
6.360289419873355499e+00
6.318485762926894900e+00
6.475303214088306447e+00
6.377289134940721027e+00
6.302337093981800642e+00
6.520994931818031581e+00
6.226295912017250522e+00
6.318141699129808941e+00
6.106794079072517256e+00
6.265514393599464604e+00
6.335461649288451902e+00
6.262716127044742009e+00
6.412553927451697611e+00
6.313897850913353871e+00
6.198732820338459959e+00
7.100629182964643071e+00
6.427933338949316067e+00
6.416666915205793131e+00
6.636774318069793566e+00
6.265318623788329155e+00
6.426441434824901044e+00
6.518898215820693842e+00
6.587699620043297344e+00
6.662495948204720797e+00
6.364040105047124030e+00
6.364528374470193484e+00
6.617429958547065283e+00
6.455371899236154398e+00
6.521902829374568888e+00
6.306046021384505096e+00
6.542809196631822921e+00
6.358461522317118586e+00
6.513792048880998387e+00
6.427489553896684527e+00
6.240239177448540175e+00
6.145588916233272414e+00
6.282434051606117897e+00
6.817809024622079050e+00
6.223633183205963704e+00
6.520345625829107483e+00
6.598199378371878865e+00
6.486512835640831476e+00
6.277337066943859512e+00
6.247236793710634117e+00
6.371592777971054389e+00
6.366338715153473160e+00
6.470787658854925795e+00
6.385543982139015640e+00
6.163593067458171149e+00
6.665189430587015629e+00
6.293751656881664047e+00
6.401500833655808798e+00
6.306678372288287093e+00
6.110081217288613864e+00
6.394085256434309805e+00
6.242322183361367571e+00
6.252998031284767499e+00
6.627355066165440789e+00
6.422897703373642742e+00
6.363906275156645087e+00
6.448963773485819395e+00
6.469996527624708449e+00
6.597158387093188026e+00
6.559890089961875503e+00
6.562961281642169631e+00
6.399008924890851269e+00
6.214978867827531062e+00
6.576244424376294972e+00
6.522804333935400933e+00
6.761551534080367354e+00
6.267636334711991886e+00
6.359622091411697653e+00
6.366251473076330214e+00
6.265865387667138187e+00
6.182148915300355263e+00
6.424038653968894508e+00
6.018130716635947230e+00
6.547615453614175962e+00
6.312232905986370213e+00
6.038131777191336980e+00
6.161541846616336748e+00
6.349383738927573795e+00
6.345422268002468336e+00
6.397955337607889703e+00
6.582756019723969843e+00
6.184608282172697535e+00
6.409849436202147643e+00
6.522636062360205322e+00
6.107592923276492058e+00
6.608245710657435268e+00
6.193437103427726242e+00
6.730936935586322001e+00
6.336198371602233870e+00
6.025633263982101084e+00
6.178108515723887528e+00
6.478857432323835042e+00
6.245083358838387610e+00
6.341099139224886549e+00
6.480492264841805294e+00
6.474506039958702885e+00
6.376793897051496351e+00
6.177366853099854893e+00
6.244846846012141128e+00
6.340840528823517452e+00
6.163635371761937876e+00
6.153644436983694455e+00
6.215404580023871084e+00
6.387860793978691554e+00
6.690495640825655066e+00
6.214471372448350905e+00
6.351968649687115942e+00
6.510342879691164875e+00
6.268275683691748590e+00
6.488012157080326858e+00
6.334453688972130792e+00
6.404835507515653781e+00
6.632623607629835050e+00
6.446456910879949653e+00
6.588373717797177953e+00
6.325679444024022935e+00
6.361780666560068020e+00
6.616070133007553977e+00
6.230051566129834129e+00
6.289468728410569476e+00
6.375638349356444579e+00
6.529152643048466764e+00
6.497620246321678117e+00
6.142506322973503963e+00
6.499228544466499002e+00
6.118016026531039486e+00
6.591040441404467209e+00
6.276662699868246875e+00
6.297649748065753172e+00
6.272766570090222871e+00
6.455375508378581983e+00
6.758955236514342602e+00
6.610449590148071763e+00
6.303001018793771948e+00
6.232887218782389382e+00
6.542047811556654047e+00
6.602082932188765518e+00
6.317875068762582202e+00
6.352230862955967616e+00
6.556784987908681472e+00
6.333811501055255810e+00
6.598728343554989273e+00
6.393544951013631739e+00
6.759782570300947313e+00
6.284243516120175954e+00
6.416897049831452371e+00
6.308541277220323096e+00
6.203521842724470936e+00
6.792615108034385507e+00
6.546886979311858923e+00
6.527500278279030788e+00
6.876928050005287396e+00
6.382000219631123628e+00
6.648404616278752677e+00
6.503242321023228634e+00
6.231143256200247116e+00
6.384511881498009522e+00
6.185430117074644407e+00
6.571463120292417415e+00
6.381647233825426646e+00
6.281712540598574535e+00
6.312854848451467049e+00
6.331179926214776543e+00
6.052550746879295396e+00
6.425399951191256953e+00
6.101931596629949439e+00
6.333282059620490401e+00
6.533766649413644600e+00
6.103139934589094651e+00
6.223295267395672958e+00
6.244867698665056643e+00
6.369710169879030381e+00
6.188056969338260771e+00
6.218611278709254897e+00
6.277603965036258948e+00
6.413293764813339237e+00
6.333076694454533140e+00
6.248662232142743633e+00
6.806740368202840230e+00
6.076951885664277242e+00
6.277625004164330669e+00
6.056303819749746964e+00
6.148894412149372712e+00
6.108036769067033411e+00
6.474639144294275894e+00
6.416246386273646074e+00
6.147962109524089946e+00
6.225693189604669442e+00
6.434077672048368335e+00
6.518611461457163969e+00
6.127584048757206858e+00
6.520381325705979947e+00
6.292665526190954317e+00
6.488964197086519725e+00
6.323957966585822099e+00
6.738190835033320170e+00
6.443033252358707941e+00
6.275858798586942733e+00
6.431879637967345076e+00
6.248444134204401479e+00
6.251532804839730950e+00
6.323250183341986741e+00
6.523555219560901897e+00
6.499206758366123715e+00
6.430660333633618997e+00
6.067543356090365769e+00
6.220038262488605696e+00
6.059000089932601973e+00
6.410397343719691499e+00
6.331138275685715300e+00
6.086717686421112106e+00
6.128282697291917103e+00
6.563196153281294798e+00
6.192128162263348834e+00
6.237973992742293028e+00
6.033178914135109316e+00
6.297912428871196511e+00
6.423703908325948397e+00
6.262100002612700500e+00
6.170396683280761074e+00
5.981192768761087741e+00
6.084915501638183066e+00
6.240997932637772472e+00
6.262559076863971619e+00
6.153156321394986250e+00
6.353107927492180451e+00
6.495393136475445139e+00
6.308607550253566565e+00
6.211324347078895691e+00
6.502629846679067072e+00
6.165657961891571226e+00
6.441850628099992981e+00
6.385346313141759822e+00
6.283075449546352331e+00
6.382676744715876538e+00
6.112917977169815664e+00
6.564801255128561941e+00
6.408157326525545372e+00
6.159092090129732355e+00
6.485767012778151042e+00
6.361099983927350543e+00
6.080723302652421225e+00
6.103712641991712928e+00
6.165382002939404416e+00
6.250972188734645663e+00
6.696875101753930082e+00
6.463435679124707178e+00
6.480921891418218728e+00
6.409405945019969408e+00
6.360084863296999735e+00
6.276623471173166102e+00
6.338766657784505654e+00
6.238897957696498686e+00
6.531101164065239217e+00
6.356211209344539981e+00
6.274649363270986768e+00
6.133982481452863844e+00
6.288805553430578676e+00
6.357011745356616395e+00
6.294930810536206067e+00
6.521652478126553021e+00
6.479682191464569030e+00
4.806099279581326655e+00
5.128441746169553284e+00
4.787898143686773800e+00
6.426118304727124197e+00
6.374348184330142608e+00
6.516421411363110039e+00
6.400491414985268079e+00
6.211905343109160427e+00
6.315674680877647162e+00
6.714425442986823533e+00
6.278187328050944593e+00
6.249116788473063622e+00
6.486102917147179348e+00
6.243763021638589983e+00
6.080798253922170993e+00
6.329479810023690867e+00
6.740517247050111571e+00
6.545894012885632662e+00
6.260590473103810005e+00
6.208823414059201795e+00
6.284487558063758250e+00
6.322368862257387256e+00
6.162836904715653930e+00
6.118715967208558482e+00
6.423640188685951102e+00
6.431051730583033255e+00
6.447801049381862271e+00
6.764801453327685898e+00
6.352823362892000780e+00
6.528188995205329803e+00
6.193514863305298768e+00
6.373620458266755051e+00
6.235639537885611539e+00
6.315305883132810827e+00
6.216359321779480140e+00
6.319634861874218856e+00
6.247527157838807632e+00
6.389417244089809600e+00
6.382052376393126281e+00
6.525113881495196111e+00
6.553749853959184968e+00
6.722306446947724723e+00
6.219132223217223476e+00
6.375937815953229837e+00
6.520373582284134883e+00
6.202226679029641865e+00
6.270180908578807610e+00
6.169798611995637394e+00
6.858411439567647427e+00
6.397935995830557943e+00
6.419773602621145159e+00
6.320586321720869094e+00
6.446839519928308171e+00
6.446866580313764139e+00
6.332931921326978575e+00
6.569786662815047862e+00
6.271628585702967662e+00
6.347496427067865987e+00
6.333764370619690887e+00
6.304964218331914338e+00
6.502719557448529919e+00
6.632646221195032332e+00
6.990759675362361314e+00
6.422542426798356630e+00
6.538676736494374531e+00
6.363291064335059311e+00
6.451535793930231577e+00
6.610163209790214545e+00
6.506616356163378967e+00
6.351832113154833870e+00
6.506758322164950314e+00
6.700931267921057533e+00
6.465066831717619422e+00
6.581173734551264864e+00
6.416829227407614411e+00
6.054488880367006942e+00
6.288295917180071193e+00
6.112084273571198878e+00
6.868394431993554150e+00
6.434052630759778069e+00
6.270498189612212947e+00
6.273894051836838237e+00
6.611978021668951655e+00
6.487771931001439008e+00
6.594774071161284112e+00
6.403610102746801758e+00
6.375224366787013430e+00
6.323275318192547623e+00
6.676600627973627411e+00
6.428089927928972713e+00
6.234242456234562191e+00
6.419502002796485307e+00
6.392108248883634047e+00
6.358445619356674072e+00
6.571524474197552479e+00
7.044288311129692559e+00
6.345263724794130589e+00
6.403917387357059177e+00
6.403087955323041314e+00
6.195164168855961329e+00
6.277334207646294573e+00
6.844692019259717597e+00
6.666743131373141118e+00
6.267400005039199584e+00
6.604490601153787388e+00
6.236353477068091955e+00
6.486129548878787787e+00
6.577584658008791330e+00
6.449224269376664154e+00
6.418056720318296549e+00
6.505792765107958786e+00
6.213765319402085652e+00
6.527145428467965083e+00
6.493470139002945452e+00
6.501756999640003976e+00
6.350638874018381230e+00
6.607457272011278526e+00
6.128904168959679488e+00
6.691403643031256898e+00
6.545207381096307842e+00
6.456853916105028013e+00
6.461189105743957661e+00
6.557001310117669846e+00
6.446705114209286158e+00
6.501714791382164016e+00
6.151895835474295637e+00
6.321943543052706893e+00
6.434814357698409815e+00
6.775348670416845742e+00
6.525412279533998827e+00
6.452419920596491387e+00
5.865081748532814387e+00
6.032104069888880815e+00
6.353467049964550029e+00
6.337206555958499798e+00
6.377850414171736482e+00
6.752031638229642141e+00
5.371051818448957071e+00
6.059358374799434621e+00
6.258577899989695048e+00
6.544901563539778699e+00
6.405088931123652074e+00
6.403475914148103243e+00
6.556377968086225749e+00
6.289287270899189153e+00
6.711226200091609861e+00
6.315348739453513716e+00
6.485807124256489864e+00
6.376101242149170290e+00
6.287839656471161831e+00
6.243899435238835949e+00
6.458845716283304839e+00
6.398162616521065438e+00
6.617463530417265538e+00
6.734851881942011786e+00
6.516870484335766989e+00
6.792026797373058145e+00
6.807488719624084972e+00
6.515252097139422993e+00
6.411555391669439885e+00
6.466794838645698817e+00
7.173601176897321352e+00
6.534453495183615956e+00
6.174663954387226816e+00
6.576052952300979193e+00
6.940050668348187735e+00
5.907104980070354117e+00
6.386705324324145394e+00
6.314677038390247965e+00
6.476656655907318871e+00
6.684215966645166596e+00
6.898380487202557809e+00
6.199043404034276783e+00
5.949851896079264790e+00
6.505042126411041181e+00
6.252121170720864818e+00
6.547768851149346148e+00
6.372274665963022500e+00
6.691032478857215970e+00
6.457766504979824518e+00
6.556022450307828819e+00
6.268754844223970224e+00
6.554212921945346437e+00
6.517857161367632379e+00
6.830137031195340214e+00
6.600460668229772843e+00
6.323420726180835061e+00
6.609957328423032408e+00
6.559522984330951267e+00
6.416549235655319983e+00
6.698243146597854469e+00
6.900912179575888317e+00
6.811461546095227249e+00
6.411464570797223317e+00
6.300555130675243198e+00
6.286468330630719414e+00
6.602905489338910527e+00
6.809610370116125466e+00
6.446759012708821679e+00
6.375208804027589160e+00
6.368138740297165867e+00
6.462534094003289376e+00
6.842356186569635845e+00
6.647377392594740364e+00
6.576646330039494615e+00
6.715327881079121042e+00
6.745834973863184203e+00
6.634376846548217799e+00
6.520680113558966262e+00
6.692529255111790754e+00
6.816901900049499474e+00
6.759720996478894683e+00
6.450977995285210653e+00
6.649711387710514288e+00
6.631511010838337050e+00
6.716240067652198498e+00
6.401550842127340601e+00
6.930849286840508938e+00
6.595205271095070820e+00
6.645897878197272846e+00
6.454955529811712722e+00
6.300170695602771431e+00
6.642985218305795136e+00
6.444409584288298021e+00
7.107700495333002522e+00
6.810886428229196099e+00
6.690670549910159970e+00
6.698116402316427909e+00
6.650128383236404872e+00
6.809731806310727720e+00
6.544140488321866123e+00
6.957972421106040528e+00
6.863564864155290657e+00
6.920406966761404988e+00
6.834600711670662854e+00
6.481427031752382995e+00
6.861334606821950288e+00
6.878475203818340766e+00
6.627687836853945136e+00
7.086719941547888979e+00
6.444613367947932048e+00
6.733988041438191630e+00
6.797225638474325926e+00
6.916684038355784381e+00
6.778005660523228393e+00
6.856799537920180931e+00
6.396283607580552477e+00
6.793199593079769727e+00
6.386602447052136533e+00
6.499534388185838729e+00
6.702376599645208266e+00
6.632062008892770422e+00
6.493343030329797649e+00
6.244195688679551992e+00
6.540210302631149553e+00
7.052291159000466436e+00
5.929601785235679046e+00
6.821231605874975124e+00
6.544405336516818217e+00
6.555677905754487611e+00
6.341730894685441378e+00
6.689671204610670330e+00
7.118967574041016988e+00
6.440373966838635056e+00
7.455798571865207336e+00
6.688708545100363168e+00
6.771617070997922205e+00
6.320736472918088822e+00
6.650716462476347957e+00
6.366792269298658269e+00
6.426841856634754713e+00
6.309271784902064084e+00
6.578109386742906572e+00
6.618722793284103290e+00
6.294347118049753220e+00
6.220693682961685234e+00
6.306420688342324610e+00
6.581730974942007428e+00
6.495718181887945697e+00
6.708932271198877473e+00
6.441421365999040027e+00
6.401441903097989439e+00
6.285495869284440040e+00
6.742784818650631173e+00
7.264260172680501171e+00
6.666357584230627964e+00
6.516211582423996340e+00
6.648004713390628595e+00
6.564186233935578763e+00
6.459930013032727736e+00
6.325177716502413894e+00
7.444949974855713748e+00
6.281590936008356607e+00
6.661417890306136513e+00
6.599978813432763047e+00
6.831205818027451748e+00
6.624888954524226214e+00
6.292944907786284681e+00
6.259429680873163981e+00
6.446799120534412175e+00
6.478348028471925701e+00
6.484811627460361549e+00
6.457963555912676235e+00
6.489951924208730460e+00
6.431560458900317911e+00
6.692442101200954951e+00
6.907481783613859783e+00
6.402949749910615829e+00
6.444278821377342759e+00
6.454781218839040768e+00
6.617353004889029222e+00
6.267023475779739172e+00
6.571425017672334334e+00
6.336588536788422488e+00
6.625458827677783269e+00
6.351262779037445405e+00
6.629059708959001540e+00
6.571420168738591805e+00
6.458533639309335328e+00
6.594241610177815183e+00
6.306044680472657760e+00
6.355278650041152666e+00
6.803890756633100168e+00
6.593529264424242697e+00
6.404430243188905081e+00
6.426587117878911570e+00
6.859721887372092652e+00
6.464661440995589814e+00
6.403651810064030059e+00
6.599355329395340419e+00
6.447626356369656087e+00
6.498990541301184365e+00
6.718824447888295914e+00
6.780841306028234428e+00
6.790313861695311815e+00
6.702393435598847482e+00
7.021098427649990370e+00
6.570502636665970897e+00
6.653345568492738948e+00
6.411806428650316469e+00
6.607561914108324608e+00
6.337224978653490659e+00
6.564840983394955920e+00
6.682942318853068109e+00
6.498270564211683364e+00
6.658615021333453399e+00
6.704188577055384179e+00
6.611666532527133988e+00
6.656627163022404758e+00
6.716921120623094765e+00
6.856054063024870082e+00
6.807314451878422545e+00
6.874657963655947057e+00
6.550304349999570341e+00
6.618484332157606786e+00
6.649069870159251217e+00
6.770487944464809615e+00
6.635218407809889918e+00
6.348292271461283498e+00
6.855532733589429384e+00
6.737440851809423314e+00
6.844808758879031174e+00
6.646814876667741068e+00
6.664115266143133098e+00
6.870821469496296352e+00
6.551942015667364672e+00
6.520501989297017076e+00
6.928321684985744966e+00
6.442268986076754800e+00
6.692899996337498436e+00
6.848417365283594904e+00
6.457475785909743138e+00
6.427892029135986007e+00
6.641708619880122733e+00
6.272436757946414865e+00
6.503770326009485458e+00
6.399498784861838985e+00
6.463564920792923552e+00
6.638276374581868922e+00
6.371141772814073789e+00
[truncated: 4,003 more rows]
