# Supplementary material for: Atomistic simulations of the Escherichia coli ribosome provide selection criteria for translationally active substrates
Source: Nat Chem. 2023 Jun 12;15(7):913–21. doi: 10.1038/s41557-023-01226-w (PMC10322701; doi:10.1038/s41557-023-01226-w)
Supplement: Source Data Extended Data Fig. 6 — Data in CSV format for the trajectory plots in Extended Data Fig. 6; each trial and each monomer’s data are in a separate CSV file, named accordingly. [file 41557_2023_1226_MOESM8_ESM.zip › Watson_SourceData_ExtDataFig6_fMet_mon5_trial3.csv]

4.174118458783638630e+00
3.996466073366459426e+00
4.445244871698407430e+00
4.054086701392695780e+00
5.655691140299919262e+00
5.877629656804145064e+00
3.728496963708515466e+00
3.907166957040407063e+00
6.276476475831089807e+00
6.500709911768021598e+00
6.036748507090156757e+00
6.972788803458652929e+00
6.416299283467379766e+00
6.414440796798710487e+00
6.753430737356556968e+00
6.314227558375665517e+00
6.852015097296936474e+00
6.613051357627226956e+00
6.229579036958464044e+00
6.238567615705564506e+00
6.414732276723998261e+00
6.403044564294543939e+00
6.463048301378273131e+00
6.089213713740068812e+00
6.843858957422740197e+00
6.411635794218782713e+00
6.598039661823700719e+00
6.932008841599215820e+00
6.435407719135134208e+00
6.136438575998800715e+00
6.592518284676066820e+00
6.313013964127907940e+00
6.887485218218782457e+00
6.635277525117488473e+00
6.733260768785958916e+00
6.323837974677286589e+00
6.620306799791943142e+00
6.741184035330602065e+00
6.813296191995428686e+00
6.352210491317682894e+00
6.705829278294549667e+00
6.536812919222857232e+00
6.969774092905318241e+00
6.964443653365932185e+00
6.868531572006924435e+00
6.408956324803909865e+00
6.694915987645742028e+00
6.436595225883689153e+00
7.255091616814925537e+00
6.672952911459804071e+00
6.155674573098473878e+00
6.692647578404230302e+00
6.845527119182308162e+00
6.785373946207256424e+00
6.275975914712288883e+00
6.507671927812319623e+00
6.236820906348022220e+00
6.238203661893877872e+00
6.515317501912297971e+00
6.794365376042222238e+00
6.258531660967538102e+00
6.657426986002941582e+00
6.957437796695982613e+00
6.603293626346613543e+00
7.115665615684288348e+00
7.054651816957253629e+00
7.023800278663957286e+00
6.940123998182015974e+00
6.865444552978925863e+00
6.838226124566371134e+00
7.114668237287804509e+00
6.566341428633170274e+00
7.148915047919691013e+00
6.858777684568158506e+00
6.194144346301988513e+00
7.402661540882631286e+00
6.462549546048687255e+00
6.535364553969184698e+00
7.006449917382651549e+00
7.472874316191554733e+00
6.795085336380490837e+00
7.250582315007697787e+00
7.014642628114272860e+00
6.958421481560904454e+00
6.708628916046779800e+00
6.949367833757882806e+00
7.036709162923032501e+00
6.800278962939904304e+00
6.925287063649925301e+00
6.975203699526414169e+00
7.447867955307416743e+00
6.905510832192248039e+00
6.748879200147590574e+00
6.898660139977637940e+00
7.130796524655719892e+00
7.126908391019962430e+00
6.962400155875090313e+00
6.755609212799144281e+00
6.342354286965905530e+00
6.668899818661047085e+00
6.604096963242390927e+00
6.350019702122872367e+00
6.445624204955612058e+00
6.842982238808197337e+00
6.509609968503328403e+00
7.236071339620409937e+00
6.762826690260182794e+00
7.039710808025791522e+00
6.564581384043397527e+00
6.409640237336168944e+00
6.713666932121057584e+00
6.399317479305103085e+00
6.674741172561816427e+00
6.774644324710227039e+00
6.608234493189596215e+00
6.468323804528457899e+00
6.763442252867790216e+00
6.736874873252524765e+00
6.975809356256250204e+00
6.531200222941233591e+00
6.781591780914580703e+00
6.189138931868901849e+00
6.436019368211143288e+00
6.269571342889665111e+00
6.741993090411408041e+00
6.573245633757382578e+00
6.683408767048719668e+00
6.838458739080500948e+00
6.962385865130558571e+00
7.096287485845272691e+00
6.764457145061269827e+00
6.842334382780467017e+00
7.012976127645943691e+00
6.953148319764975049e+00
6.830197587032478701e+00
6.217469066327782734e+00
6.746557188335009059e+00
6.688629697236824434e+00
7.020465256127109477e+00
6.585246503847637989e+00
6.949184377313946115e+00
7.092234576118934264e+00
6.762016244403532994e+00
6.831959344619741081e+00
6.701536468789666579e+00
6.854220803974071075e+00
6.559856665912806584e+00
6.762103315914528068e+00
7.185030658175296736e+00
6.773069039999269236e+00
6.621300282632073042e+00
6.717865272502451468e+00
6.364675320071407683e+00
7.017894927875343747e+00
6.927586306120971926e+00
6.905820226790993388e+00
7.078149520732282873e+00
6.598730685626126302e+00
6.823392661826855665e+00
6.949953427875509071e+00
6.261613868880010259e+00
6.363918138486384102e+00
6.354916770173770324e+00
6.134669795222736255e+00
6.660129345121213795e+00
6.587357340449957022e+00
6.985203959150354081e+00
6.461328864469850330e+00
7.084694678421708858e+00
7.271006482952255823e+00
7.071529547406756322e+00
6.720126770258890048e+00
7.012592095105466328e+00
6.829612573542404697e+00
7.025046939776687260e+00
6.931752371139493718e+00
6.896844955904453123e+00
7.002626478092629725e+00
7.162256230135666257e+00
7.028181655489373014e+00
7.102460119856925935e+00
7.292311985880384206e+00
6.425685521685545964e+00
6.708574665288437266e+00
7.321814657968874762e+00
7.428423385353171149e+00
7.110035473388077065e+00
6.710519090998364966e+00
7.202688593595723887e+00
7.416086055085028050e+00
6.780985223962975539e+00
7.305858860081162476e+00
7.335884931793247965e+00
6.765148647846031871e+00
7.414875308617743244e+00
7.170473295351561305e+00
7.496208291032653293e+00
7.567572030370125269e+00
7.396779365186461064e+00
7.252453918321298154e+00
6.906285461938492354e+00
7.310285132090624138e+00
7.465777302707159002e+00
7.301109873016997653e+00
7.500498626841731742e+00
6.587127795199405611e+00
7.145439760194124190e+00
7.024736223176470951e+00
6.523161014781858391e+00
7.130728456155498662e+00
7.275638274819193008e+00
6.873149444490048943e+00
7.059824562872788256e+00
7.126425472592152310e+00
6.537131480851919640e+00
7.151088596322783708e+00
7.190057156112633407e+00
7.146075715314501586e+00
7.270430762441653094e+00
6.999820590822150912e+00
7.189096592952249232e+00
7.674282902912239024e+00
7.159971840608297278e+00
7.466258772005977207e+00
7.395198681319649303e+00
7.072370287998869465e+00
6.913701535213830240e+00
7.385533041108535812e+00
7.057217623570384291e+00
7.655965309702807531e+00
7.259708154663156776e+00
7.316771091912500857e+00
7.495551540962015480e+00
7.497726071806476433e+00
7.075472295909632336e+00
7.423124525641024540e+00
7.369310500442614931e+00
7.323272961827566263e+00
6.825424107095065196e+00
6.996311024792277955e+00
6.900302778088186706e+00
7.075768121014672118e+00
7.099696296035672205e+00
7.559054584092907980e+00
7.111216888875398823e+00
7.087198368046588648e+00
6.716598999546949500e+00
6.935244531414438640e+00
6.976322080265734193e+00
7.567461237245199257e+00
7.258844648757564855e+00
7.320792068893355875e+00
7.109401035593156060e+00
7.112405623596148807e+00
6.985127407253511223e+00
7.156682771134979859e+00
7.537419469434852637e+00
7.106442260934769273e+00
7.089165470227015042e+00
6.993750571576925701e+00
7.318789246699604512e+00
6.972865950146267089e+00
7.226816500290674128e+00
7.284988820774714213e+00
7.240164264550505102e+00
7.620825344498721954e+00
7.072131933614225652e+00
6.828655727190890978e+00
7.422054497378044680e+00
7.517812252927190464e+00
7.667684355024197096e+00
7.124734670658974700e+00
7.002223865812958969e+00
7.368542123338145622e+00
7.119687603017304411e+00
7.182346467982339888e+00
7.001487213269458998e+00
6.804429362716763130e+00
6.310586067016512146e+00
6.807064335927907273e+00
6.676293693399652618e+00
7.236118703748566361e+00
7.607860865371114834e+00
7.101414765265621654e+00
6.841340572374267737e+00
6.924815970224915240e+00
6.951183344621824745e+00
7.201563545728455473e+00
7.428674531235527567e+00
7.112625209139055826e+00
7.259808782939248140e+00
7.242182688225967446e+00
7.099581155536228927e+00
6.655398884377606628e+00
5.931663399732220121e+00
6.175711189860040307e+00
6.924213319161649061e+00
6.606191245696678926e+00
6.674188626615893405e+00
6.628074028953140129e+00
6.693152333285977029e+00
6.644283683799934614e+00
6.178310372997884770e+00
6.109206223897214016e+00
6.359883587393823312e+00
6.472868507224161405e+00
6.714224025733641632e+00
6.572139260667574590e+00
6.703605463604701775e+00
6.843395801468599160e+00
6.436167555684215280e+00
6.166461366384694998e+00
5.822038074779205097e+00
5.348375378829373084e+00
6.055375907180779116e+00
6.204532175234943381e+00
7.546028020160298944e+00
6.310713197534069785e+00
6.144212415889618306e+00
6.543307789103319116e+00
6.363437974338206793e+00
6.122807737784194515e+00
5.988810526156631120e+00
6.112066459390450568e+00
6.953793658043015746e+00
6.028575891416898536e+00
6.536053408241036422e+00
6.407856301159577939e+00
5.790640180469479148e+00
6.358838637709333774e+00
6.124711418544930730e+00
6.172032639607184734e+00
6.830143797652524107e+00
5.846788613289715997e+00
6.247371438053543891e+00
5.777846309751210718e+00
6.251616837325960852e+00
6.014288455423214330e+00
6.343059361190402257e+00
6.519937224639885898e+00
6.020101951790651995e+00
5.564900405231857583e+00
5.969552619414715267e+00
6.654084556510873938e+00
6.309316909037679721e+00
6.261078334771372766e+00
6.779681498281003194e+00
6.956849879204396458e+00
6.702206555587384429e+00
6.864193932596196035e+00
6.529156865409704302e+00
6.617242172297428837e+00
6.797863875206737738e+00
6.745759762312582453e+00
5.993820783799159280e+00
6.219287009817165313e+00
6.040470152891545652e+00
6.397097998487460302e+00
6.323116777062057992e+00
6.074813190045606603e+00
5.935285818892858778e+00
6.346279025384307992e+00
6.144939899424839425e+00
6.050526124521130811e+00
6.179614275313953797e+00
6.385143767148254490e+00
6.270353727167893965e+00
6.646845626234653359e+00
6.494167963955775669e+00
6.322507700794015584e+00
6.235699756610467936e+00
6.252484565328447097e+00
6.578245844397812014e+00
5.943970609374823688e+00
5.848749520769549903e+00
6.194095500204584326e+00
6.321582461813103571e+00
6.053278974126860668e+00
6.579829453171473830e+00
6.011009006328225546e+00
6.242787747505890827e+00
6.094885007111542130e+00
6.137916834707272784e+00
6.143376930607500341e+00
5.975351551955254692e+00
6.128046896952157319e+00
6.151314177362055879e+00
6.292326223089078852e+00
6.229772264992962327e+00
6.350750360989130705e+00
6.126967391350246039e+00
5.783649358307157762e+00
6.279176843452773937e+00
6.206388660904250010e+00
6.479064665303777559e+00
5.814916671454986918e+00
5.990650142924444310e+00
5.954859306794756613e+00
6.073737133041876568e+00
6.117644123930372935e+00
6.313596927637834533e+00
6.322017114388171599e+00
6.272874822050200194e+00
6.438732655225098078e+00
6.490535130271393172e+00
6.245306021992280243e+00
6.285803404935434990e+00
5.944893457841743611e+00
6.505478891716149015e+00
6.134766164042101622e+00
6.291148443894310383e+00
6.076647096904713052e+00
6.405827253940737265e+00
5.994618066831399084e+00
6.647087340443222914e+00
6.329769605133931165e+00
7.133346677362166766e+00
6.509009883768805516e+00
6.392300357348293716e+00
6.797381157753529912e+00
6.313548818798118134e+00
6.283860275509058901e+00
6.504862395992178747e+00
6.535029292727266181e+00
6.056972495150315439e+00
6.575544328938678795e+00
6.356696482086509725e+00
6.282469612212233656e+00
5.940722328496136129e+00
6.302110186281548287e+00
5.419581412827187528e+00
5.711820657966559800e+00
5.866105908758189713e+00
5.981242328148622001e+00
6.228980486400583771e+00
6.195788194145626093e+00
6.262168046774260866e+00
6.209619991450448850e+00
6.728233465335138774e+00
6.057035198515991148e+00
6.585284043830008649e+00
6.039905770887495251e+00
6.298419866122372035e+00
6.166604115454545898e+00
5.829468639119194329e+00
6.135550112225172548e+00
6.092500990650395742e+00
5.728147339172459773e+00
6.033127965736642118e+00
6.184311954483572293e+00
5.904227671195810601e+00
6.121350453307731421e+00
6.815988537599900532e+00
6.340660527664803148e+00
6.156160937227143748e+00
5.694728723093686718e+00
5.824294032661655685e+00
6.406901577064067155e+00
6.648358500403499960e+00
5.915698914592284474e+00
6.051766254258804878e+00
6.012619498491856618e+00
6.493665523374112958e+00
6.313782038746981407e+00
6.925750076511561382e+00
6.420864320406332482e+00
6.404191289897188888e+00
6.461985713439209356e+00
6.517881657041015409e+00
6.179356269015400471e+00
6.398368927645496917e+00
6.270204764517551155e+00
6.742172033349405957e+00
5.967337591573533828e+00
6.428743808344664856e+00
6.923800622753586431e+00
6.581823091124254788e+00
6.571915843771496846e+00
6.926578227844287561e+00
6.732785221446835777e+00
6.408068246259704281e+00
6.166160897903394833e+00
6.597492912310228164e+00
6.437936215776459470e+00
6.628522681456881394e+00
6.870259309294276306e+00
6.665965431425453502e+00
6.428911770729365927e+00
6.521551366724986032e+00
5.961118650967857313e+00
6.477234038180677445e+00
6.281370422491567851e+00
6.602557329448313084e+00
6.276076908645839225e+00
6.874551943097015005e+00
6.994109231521702164e+00
6.571991503236753296e+00
6.661797656979828730e+00
6.917082372826697245e+00
6.878499725151174360e+00
7.580342488968678794e+00
7.357807419694630369e+00
7.510643489479896573e+00
6.844566730970295332e+00
6.960203446225860624e+00
6.701297373208439545e+00
6.506480566814388133e+00
7.085136786527702846e+00
6.673198074078369402e+00
6.796626157591995288e+00
6.844915520995743741e+00
6.791413189413275653e+00
6.777800754771990732e+00
7.016967188229611629e+00
6.640664086750643236e+00
6.813620313955248697e+00
6.768462084630502140e+00
6.668950658198748549e+00
6.885701664319875626e+00
6.875271986997706364e+00
6.718129817997725794e+00
6.511008667344876599e+00
6.886453268479240108e+00
6.666001694896569241e+00
6.883456006476857958e+00
6.748334006844421751e+00
6.513305529423860207e+00
6.000115552556921195e+00
6.510644635378641354e+00
7.196685584081082609e+00
6.388014239374492753e+00
6.633670051067007911e+00
6.279112629401668144e+00
6.670608035634511879e+00
6.476922065601804945e+00
6.706677622973528763e+00
6.992066859163027281e+00
6.680650037919580342e+00
6.352641632987948483e+00
6.683369010849383507e+00
6.026103421747561306e+00
6.629116128182957368e+00
6.966410273501699280e+00
6.370996545087001195e+00
6.342930786949759536e+00
6.832973080201410809e+00
6.419886173948223806e+00
5.955623268470676912e+00
6.030512779832841730e+00
5.975310719719504782e+00
5.955028743996694018e+00
6.191195548192190756e+00
6.218036793116401562e+00
6.235365455768334009e+00
6.179952815224456053e+00
6.161288081306315334e+00
6.693630749516022327e+00
6.283229529321367579e+00
6.558953496591668930e+00
6.228105522352004542e+00
6.991627514248079045e+00
6.323684166324921030e+00
6.427123907988947948e+00
6.359436569128420480e+00
6.729196991546794848e+00
6.437609236090514386e+00
6.310950279197816037e+00
6.451045258723697273e+00
6.379412047900276050e+00
6.394772754838226270e+00
6.128836551353010975e+00
6.047736621740107843e+00
6.201314453767799328e+00
6.850661493408397362e+00
6.885327461554230588e+00
6.883563650674868306e+00
6.633435448556425307e+00
6.841826273109330891e+00
6.548952861093073174e+00
6.286511077728685670e+00
6.439137140783706137e+00
6.188263732551835261e+00
6.204505895590759934e+00
6.534857828186738438e+00
6.286699132502299392e+00
6.288706042236245963e+00
6.319196292601476195e+00
6.331855009893718744e+00
6.361098416754523477e+00
6.383858250189450523e+00
6.105203386753420780e+00
6.469580991553418592e+00
6.611319570554819336e+00
6.790734985319350159e+00
6.521350601608352449e+00
6.491417113554899920e+00
6.580264551760721226e+00
6.160423671897625297e+00
6.303101181127431119e+00
6.362331824042072981e+00
6.361514626459793931e+00
6.473633971271632426e+00
5.670941538934482828e+00
6.563159988410768975e+00
6.228273495056068754e+00
6.707627489029073686e+00
6.146477285380408162e+00
6.129818034087281653e+00
5.569543655880075939e+00
6.154396732210117626e+00
6.423700742960428478e+00
6.537846650322610031e+00
6.168578805395998010e+00
5.953069719133902815e+00
5.951621203448408615e+00
6.428352874617688784e+00
5.836765975904160797e+00
6.009301188843050312e+00
5.888479513546201360e+00
6.687036786781741959e+00
6.511927804668390607e+00
6.209897644220695234e+00
6.983051858722319594e+00
5.751908462079581064e+00
6.268629228901833272e+00
5.608127225214991185e+00
6.012675038274739592e+00
6.174671387629238062e+00
5.877395412597532065e+00
5.687941207762766460e+00
5.941876884097795575e+00
6.264974375426702657e+00
6.127979318820995225e+00
5.711410879172563071e+00
5.915424956297460568e+00
6.336177594271372726e+00
6.134980432400122474e+00
6.286376219941834265e+00
6.351652791612932170e+00
6.317510805058510925e+00
5.886052287688984030e+00
6.047734799227293401e+00
5.589907277062107660e+00
5.971778661707538127e+00
6.198592162345767598e+00
5.975448236709531180e+00
5.808092459778523953e+00
6.397860908294355831e+00
6.525071007321066929e+00
6.619299329894560380e+00
6.413506136546335057e+00
6.552973234711910955e+00
6.380361240888451135e+00
6.322506057638482169e+00
6.250661770932878447e+00
5.660389054394538100e+00
6.362507697598807965e+00
5.774540677239997422e+00
6.105558980960848814e+00
6.563506617429458956e+00
5.936272875436238827e+00
6.396558600444164355e+00
6.173923340039708663e+00
6.429970055295865627e+00
6.388055108391717418e+00
6.406117041642533927e+00
6.834260435161913172e+00
6.253290818381675997e+00
6.661520965737467215e+00
5.966333042339408088e+00
6.008304945969882738e+00
6.736551764985139634e+00
6.715769574747357140e+00
6.412993776776122701e+00
6.112350056512163121e+00
6.547814083808973784e+00
5.994610454777510533e+00
6.204488819969710356e+00
6.183168689062642720e+00
6.468053955131954247e+00
6.338133088326578957e+00
6.673723937339167023e+00
5.688670407540194596e+00
6.547301881981436367e+00
6.571522795965925035e+00
6.378459056565008112e+00
6.447029240950810980e+00
6.468723056801300331e+00
6.204445335688514085e+00
6.565461634069055918e+00
6.571093213932512000e+00
6.761094146564008867e+00
6.605253397061480847e+00
6.181070574124242434e+00
6.555409407145091905e+00
6.129212370688095213e+00
6.176526809419247144e+00
6.162380338247332112e+00
6.475574654150854315e+00
6.650161749880791007e+00
6.647655389831953698e+00
6.051963717359865491e+00
6.841942883573072010e+00
6.321967035046663241e+00
6.315618429173889048e+00
6.675270749719167895e+00
6.796703342941796677e+00
6.876012555655332648e+00
6.351786512001926788e+00
6.192983358884542433e+00
6.795974817506283294e+00
6.419494540784987713e+00
6.480933545555879860e+00
6.549148391719607609e+00
7.157083399350111286e+00
6.501941574905290899e+00
6.288785176004439315e+00
6.057813720720401029e+00
6.372966081868413291e+00
6.252472296304159016e+00
6.616365541575693676e+00
7.081603617030406639e+00
7.116219564361692562e+00
6.964097477520933666e+00
6.432535026566651659e+00
6.565509150056752397e+00
6.016537085705158994e+00
6.488755277690863466e+00
6.338821266848957414e+00
6.178530468782803986e+00
6.641175772809837063e+00
6.259518573084405624e+00
6.284801265799430325e+00
6.198832971511555101e+00
6.422426019963031862e+00
4.647431050776670958e+00
6.680528807588258289e+00
4.912068631912933192e+00
5.295358248421650593e+00
6.809938248397710225e+00
6.442013893717376760e+00
6.078940125478120571e+00
5.847567880986067834e+00
6.038529972722645134e+00
6.164881120184042551e+00
6.612052290468834137e+00
6.101268569577772638e+00
6.878525293472879554e+00
6.275593620025175845e+00
6.252165492091211974e+00
6.191011312480926954e+00
6.250922652788831968e+00
6.307611774750339073e+00
6.071598295849880422e+00
6.175616873711103239e+00
6.404510895147724092e+00
6.278028106695566990e+00
6.112351532872047244e+00
6.394587605126869079e+00
5.939238866441272080e+00
6.405011021914838842e+00
5.552706640375196123e+00
5.859765274164898230e+00
6.232362915524467972e+00
6.316329990483643186e+00
6.297469558546583634e+00
6.348768328674951000e+00
6.307187968367135689e+00
5.749977177907894088e+00
6.528905714632941226e+00
6.400347101039205455e+00
6.421317398838554347e+00
6.749218853466192769e+00
7.104947820964636840e+00
6.870942238543957359e+00
6.582767146258384550e+00
6.294130026436929981e+00
6.557977169329258338e+00
6.453897199393377804e+00
6.387035105656575062e+00
6.620533833034614624e+00
6.844561720138167438e+00
6.518383005853432444e+00
6.387340009094273796e+00
6.437661671904240102e+00
6.407709611929560900e+00
6.407562187562947820e+00
6.453386450737001567e+00
6.986221995839829724e+00
6.720810399892330089e+00
7.290041630834603659e+00
6.853617084705325269e+00
7.081036500127577682e+00
6.921023231398109488e+00
6.690971076164536235e+00
6.506707524847418433e+00
6.807493209863316075e+00
7.100477771390793613e+00
6.518093132032957371e+00
6.963908093098986285e+00
6.621210691239094004e+00
6.858330542775257221e+00
6.394846581590704737e+00
6.780107172981328034e+00
6.418378148425006202e+00
6.467684345788788924e+00
6.874092440396609938e+00
6.505815070298414327e+00
6.219143115972860514e+00
5.500867163626560696e+00
6.819719850367568448e+00
5.680557918373096093e+00
5.235413047153110178e+00
5.718045499131665821e+00
6.090039608588070585e+00
5.817778083295231717e+00
5.067120025631997038e+00
5.049687175576647924e+00
4.882252858046092214e+00
5.121055507913546023e+00
5.263960350376747144e+00
5.671760972194250350e+00
5.206214473047277025e+00
5.251941607760278963e+00
6.142194413689709087e+00
6.378670088177240238e+00
5.512291123722610209e+00
6.095518166423568474e+00
5.651884276416230257e+00
6.578208501975161049e+00
6.596685127685013583e+00
5.994866571787584419e+00
6.227647886404358069e+00
5.129199432722280960e+00
5.944030854161147737e+00
5.546543659757667832e+00
6.161545646979167401e+00
5.540867349151284316e+00
6.674933803586528214e+00
5.988418344953322148e+00
5.520750246992890631e+00
5.852498811273693313e+00
5.509415728650170152e+00
5.826634438706486563e+00
5.621517029501204021e+00
5.572628682605085260e+00
5.332724445630311116e+00
6.297709479256444531e+00
6.647424468303441358e+00
6.148072829977385467e+00
6.195994348050097855e+00
5.809496179647901215e+00
5.357192827912273358e+00
5.261550939626008727e+00
5.835332528415763775e+00
6.420031891879893315e+00
6.409749703609989524e+00
5.094446812935850666e+00
5.567183245294976324e+00
5.363099800982375598e+00
5.632509355176162913e+00
5.518080776749796357e+00
5.834497679597231645e+00
4.979160445226889387e+00
6.235754294726613800e+00
5.071113237009673647e+00
5.463259273528082716e+00
5.585128825836927824e+00
5.201815570140787770e+00
6.003162601514166141e+00
5.690009334387933215e+00
5.565123301482491236e+00
5.788253656445554007e+00
5.867102135899818549e+00
5.029117197095376746e+00
5.140413529663428349e+00
6.004946925759052867e+00
6.426435744098922598e+00
6.069614389225167272e+00
6.827456899935204326e+00
5.614366398908926747e+00
6.076148465611555416e+00
6.104726127979730244e+00
5.523741715390807272e+00
6.014022688287830043e+00
6.111870175963397323e+00
5.664669857403127118e+00
7.068356364221045851e+00
6.062655475239536074e+00
6.037655982251064479e+00
5.402462121295886988e+00
5.635803020308663314e+00
5.057930182068538727e+00
5.254284988812258028e+00
6.198904537711984020e+00
6.179873980465843353e+00
5.514962723320728344e+00
5.326789401708491134e+00
6.408729193159268256e+00
5.755373240618663289e+00
5.853257818355317887e+00
5.294681726078784401e+00
5.755681399540169885e+00
6.323813327544919538e+00
6.904989367258617783e+00
5.497694880213444435e+00
4.887322839384930617e+00
5.863855099302335283e+00
5.648189587629069308e+00
5.710238611040714396e+00
5.183602017150626295e+00
5.362674482279167876e+00
5.280419259588415848e+00
6.447992776923710423e+00
5.325797410834698375e+00
6.298340749029502028e+00
6.186831178045371971e+00
6.018053201394494067e+00
5.281194491961151982e+00
5.605056460609677771e+00
5.664767809549996258e+00
5.763502051135390936e+00
6.033509724852079259e+00
5.794125038187874388e+00
5.354896450883306791e+00
5.259333458988445287e+00
6.083627493573071199e+00
5.403489288832549420e+00
5.782657145907492691e+00
5.204248840143961274e+00
5.867838028827627284e+00
6.138662079444175745e+00
6.111952168971647836e+00
5.874837065856053364e+00
5.729181794132539807e+00
6.650174852595363006e+00
5.254468714112328520e+00
5.946949142639352814e+00
5.589948210509479765e+00
6.060466491178055470e+00
5.376579946736538496e+00
6.311124936237848537e+00
5.891547318415273793e+00
5.440534909290511756e+00
5.957461555397587816e+00
5.520136328593174824e+00
6.003707671767620546e+00
6.779577145388061332e+00
5.640377685977240318e+00
5.645755972690979618e+00
4.983903192864995724e+00
6.050160900353691140e+00
5.260850291635543741e+00
5.434809783938923999e+00
5.703106849060629813e+00
5.177091157201588523e+00
5.426665809748402403e+00
5.657179001383814132e+00
5.877067594624140412e+00
5.727189031877570002e+00
6.519330104958537930e+00
5.888737752265514658e+00
5.431686402308810280e+00
5.915168004876538710e+00
5.539331873652009186e+00
5.471389460063681653e+00
5.449478994624757711e+00
5.869407067280699053e+00
5.937345665017359053e+00
5.634402700496377925e+00
6.153762774036127148e+00
5.727444926780764334e+00
5.487127430533063510e+00
5.855433897623175454e+00
5.299114472245670449e+00
6.075428722600562104e+00
5.743649720421980298e+00
6.041590544603494983e+00
5.865407636527621094e+00
6.540894127737991504e+00
5.290845903552281904e+00
5.183412901659459671e+00
5.321000896757223764e+00
5.443718335533032970e+00
5.323790803527411519e+00
5.173640638280398107e+00
6.052314451594342337e+00
5.406732783956014643e+00
5.635693779154240524e+00
6.669810328580846992e+00
7.141222792874992287e+00
6.810277524527727167e+00
7.681665505224957613e+00
6.888402335006784227e+00
6.238896273530437853e+00
6.944249401041940217e+00
6.584401668638394156e+00
5.776723118330886919e+00
5.278562263690927736e+00
5.682760771481735418e+00
5.335163332206479758e+00
5.538312561004561374e+00
5.379217662316523096e+00
5.630934269962755145e+00
5.422327157014704468e+00
5.286247572404762174e+00
5.442136577880773984e+00
5.601241470908232323e+00
5.000409596794589184e+00
5.750710546201523776e+00
5.676209916810597278e+00
5.824399822489576550e+00
5.932186904027505037e+00
5.550677600656783284e+00
5.038554328565029827e+00
5.045794623851739047e+00
4.981675411418859944e+00
5.289739279091987711e+00
4.974725837941037732e+00
5.085682897267111535e+00
5.638294421821717251e+00
5.455665926964619494e+00
5.499554479750874414e+00
5.841082308248988220e+00
5.724785248974548324e+00
5.516085841480634855e+00
6.109459268443648838e+00
4.728679580295310103e+00
5.398123203780297530e+00
5.365871703599782272e+00
5.409724756467904072e+00
6.059989830001194733e+00
5.232884918748416325e+00
5.242582342123576211e+00
5.421865404818909440e+00
5.342491725365727362e+00
5.420927067111822595e+00
5.929206199971460478e+00
5.358738621025363358e+00
5.605686821580866841e+00
5.941560147508742951e+00
5.326597090877184471e+00
5.410694862318290888e+00
5.849175857927220612e+00
5.607887999664709966e+00
5.787362040626947923e+00
5.590750676887116910e+00
5.950468353209823036e+00
5.428559273247955730e+00
5.881650416589685015e+00
5.669325057823586533e+00
5.423564543041963226e+00
5.030777637776983724e+00
5.716339689096461285e+00
5.744149703060458911e+00
5.857284640584946800e+00
5.175716951405110677e+00
6.063512808112641039e+00
5.089656659947081607e+00
5.290741222542194144e+00
4.771018810784211972e+00
4.450145347359280912e+00
4.831449814198228054e+00
4.646274355898761144e+00
4.943945525778206118e+00
4.845440088909266585e+00
4.771209232746250528e+00
5.131053568430148815e+00
5.120511329177375615e+00
5.348264309371174363e+00
4.932908624905396167e+00
4.460321424274483526e+00
4.543273358620630198e+00
4.552338940991870864e+00
5.107999617079127752e+00
4.716596323930851931e+00
4.924161575064017526e+00
4.601274165794222881e+00
4.717970870584598408e+00
4.931992914434595754e+00
4.951954958688390640e+00
5.086842578561088679e+00
4.889279814678051395e+00
4.999391055584302634e+00
5.150266283361992770e+00
4.734285991920829773e+00
5.205895737809956181e+00
7.219514176138553729e+00
6.892906027954462722e+00
6.897369993069577099e+00
7.067891308772333403e+00
6.858573019404751392e+00
7.450073540653298743e+00
6.932683136085028508e+00
6.560339325340394545e+00
6.692844440408775242e+00
5.163712936497755202e+00
5.651786874416070638e+00
5.126332394025008732e+00
4.390885351366215161e+00
5.461369237221341599e+00
3.880951543173947638e+00
4.035947808570459650e+00
4.915397119607127330e+00
5.129654521960084423e+00
6.596039917711583378e+00
6.684759146096837412e+00
6.739913748868577414e+00
6.610154083639415035e+00
6.833524436823941173e+00
6.930725660713291880e+00
6.840809587867229702e+00
7.087359353698240660e+00
6.298581291047771202e+00
6.838662015428034202e+00
7.710131775316581226e+00
5.169094775999043101e+00
4.455548436944567925e+00
4.815748492773734846e+00
4.980008783106010029e+00
4.469376061863426841e+00
4.979640780750970386e+00
4.541505458302860454e+00
4.915056063702373912e+00
4.512746891625626589e+00
4.922555158452293078e+00
5.226722181456814553e+00
4.730086862455297414e+00
4.914667357838545136e+00
4.903062228865895378e+00
4.862328506834309394e+00
4.815246034229205385e+00
5.143433785895086707e+00
4.852048742915965107e+00
5.058151234847541922e+00
5.186509164452360210e+00
6.390087062293400066e+00
6.356605506920114834e+00
6.232306623696768355e+00
6.731846620070888854e+00
6.565969062824159153e+00
6.769835719930815898e+00
6.065134625632368603e+00
6.600609666687786259e+00
6.429525927640558969e+00
6.161973738623292007e+00
5.407021538891119583e+00
5.903370044507047609e+00
5.300544353257390817e+00
5.234621419518442842e+00
4.946781445729317106e+00
5.431038430207602907e+00
4.749602732760715540e+00
4.364455917515564387e+00
4.506643151776088096e+00
5.020715469944739162e+00
5.040984921686145093e+00
4.466825725623027488e+00
5.235733458690917885e+00
6.545610643163157327e+00
6.769608495061397058e+00
6.682563376178547898e+00
6.469524333439260033e+00
6.534619795309612122e+00
6.590962991354277989e+00
6.461729929628694968e+00
6.350684073920007222e+00
6.265941029249598060e+00
6.565473980206706806e+00
5.568369743026190477e+00
6.036567084905055225e+00
6.136989356939691831e+00
5.979430957203428321e+00
6.685722904099803188e+00
6.765671630900346400e+00
6.357351292589363823e+00
6.296705320052841337e+00
6.512161558131635886e+00
6.650241593245823424e+00
6.169833155572355565e+00
6.886414247103607167e+00
6.282901509908067617e+00
6.732221023869041865e+00
6.441725913351233679e+00
6.916238166077453897e+00
6.519676109512504425e+00
6.576669080035244974e+00
6.818336599557957456e+00
6.803281696837673032e+00
6.747267724852489046e+00
6.233711724510909491e+00
6.009724913530687829e+00
6.549303730015334502e+00
6.783111071553984850e+00
6.643204942765387422e+00
6.543779645261752265e+00
7.148722295406796157e+00
6.475449182110420310e+00
7.329123977985243954e+00
6.201814889589679858e+00
6.411781372716961691e+00
5.631516953117742474e+00
5.581274301745525079e+00
5.575556815688075041e+00
6.242802953768976870e+00
5.960171051329271386e+00
5.439240340245986793e+00
5.872682902880352884e+00
5.694667258557687184e+00
5.872252517365458502e+00
5.579697240553517901e+00
5.899272706701371938e+00
5.489336566974787779e+00
5.187463998633327300e+00
5.444562134596077740e+00
5.797067577506565428e+00
5.548420859591192134e+00
5.517178959653456616e+00
5.701877378277723452e+00
5.880997564754500750e+00
5.522205178405419801e+00
5.194421850732086732e+00
5.678693998155092793e+00
5.600398652461012539e+00
5.757396971195429813e+00
5.350974127290494486e+00
5.787265754395883199e+00
6.812918891357772289e+00
6.020164527409466615e+00
5.526516258966520212e+00
5.955323133018500137e+00
5.681134633033890324e+00
5.946803767639440963e+00
5.766589436702682647e+00
6.193371982929473774e+00
5.614680578602627037e+00
5.583640979903601753e+00
5.574046081465924729e+00
5.929013871595874008e+00
5.760970840223776257e+00
5.629596971222578183e+00
5.991987601549469744e+00
5.860078262987804543e+00
6.052528608150045564e+00
5.444105738162007491e+00
5.913640466901359360e+00
5.889926196692497840e+00
5.699337595380196575e+00
6.024297996918473785e+00
5.507319743003113111e+00
5.439458208612920842e+00
5.462323633774388121e+00
5.424435147610531693e+00
5.954487553427827429e+00
5.764896019753946277e+00
6.196375261987399519e+00
6.370482119495571638e+00
6.028946908941701821e+00
6.052637078767562961e+00
6.033315716453881095e+00
6.083753498400809256e+00
5.747608488459072795e+00
5.566927611384096863e+00
5.527906284932885050e+00
5.785663332144642901e+00
5.401574380755470806e+00
5.529476051844834927e+00
5.717096606642268597e+00
5.246787150095447494e+00
5.779964487745422375e+00
5.429589818536290302e+00
5.967046733541137904e+00
5.351303466108159768e+00
5.444318445231604464e+00
5.734050708710686450e+00
5.606840131014608986e+00
5.479547257679494798e+00
5.584745360497817224e+00
5.925240015207935862e+00
5.690556289423509995e+00
5.314256919312257743e+00
5.797180950979183400e+00
6.241724941787113679e+00
5.625497711766347386e+00
5.634613345995311384e+00
6.246535984872737757e+00
5.618596585990871972e+00
5.485635102760943127e+00
5.579505222627775929e+00
5.587485627686063161e+00
5.697411925513593545e+00
5.600915571590281417e+00
5.393010219578596498e+00
5.583294119960687141e+00
5.735954605396237582e+00
5.971290545792044213e+00
6.511836823145144670e+00
5.796246611115632774e+00
5.959417647802028206e+00
5.410386317475790463e+00
5.660169839143551762e+00
5.794509157509909691e+00
5.621245107281389153e+00
5.760558070169363276e+00
6.850744986639087486e+00
5.744125285219229937e+00
6.310210332430185254e+00
6.130716810701689390e+00
5.923829802200063277e+00
5.690917506742711574e+00
5.935682226071254064e+00
5.738331590221541489e+00
5.935553344007973742e+00
5.728498292777908674e+00
6.004084018509606935e+00
5.658559103719394301e+00
5.840356364665803213e+00
5.951629481929308518e+00
5.648581251047327889e+00
5.677366538054596568e+00
5.728731735826289473e+00
5.911093209450489994e+00
5.956532573746475379e+00
5.993730174852895942e+00
6.379689933773159183e+00
6.026056915245317391e+00
5.884102911483355847e+00
5.955451723207690229e+00
5.411644722579613820e+00
6.080973961663364236e+00
5.675418063944077218e+00
5.602166120528754512e+00
6.016428876156882488e+00
5.932847256733434271e+00
6.048145830910038434e+00
5.889765893304707234e+00
5.833699559060086415e+00
5.902445698293797172e+00
6.115694871996898208e+00
5.856056822858921151e+00
5.591325019587559453e+00
5.280004486686964427e+00
6.745570980349111068e+00
6.588053268407237262e+00
6.559296981657360526e+00
6.483576284714912319e+00
7.116796772765462187e+00
6.740407937556601503e+00
6.668380245192438771e+00
6.733999024469375705e+00
6.206176713459707450e+00
6.477143937118791328e+00
6.234894815532750378e+00
6.035552952179048525e+00
6.637294518390985942e+00
6.298403911026526636e+00
6.181273573946041822e+00
6.751644986263895198e+00
6.468713643500827004e+00
7.009744424770286031e+00
7.080200623631418111e+00
6.367538373776199023e+00
7.201755808850769824e+00
7.082432321625232063e+00
6.453608879437510382e+00
6.369848555708354176e+00
6.834477678778079657e+00
6.672311035905853061e+00
5.717023095818233536e+00
6.529754426466984896e+00
6.180861205407882863e+00
6.485209006903525086e+00
6.055670919513408634e+00
7.315322008801455667e+00
7.134908856378927133e+00
6.427176516263860329e+00
6.941564534101722472e+00
7.008786344783383804e+00
6.279133733369095971e+00
7.220463283500950347e+00
6.643134291839709604e+00
6.919891879345752450e+00
6.987057499853749576e+00
6.670019481413175910e+00
6.907044006737355524e+00
6.447543970504314714e+00
6.055219729142508278e+00
6.426303512995425571e+00
7.151491475267869546e+00
6.610414786614263960e+00
7.142538533354541030e+00
6.607273411271481933e+00
6.358183054970916182e+00
6.491254193590450861e+00
5.910099330152323915e+00
6.196229099387046801e+00
5.275567495359486436e+00
6.554800349295811124e+00
5.776837877818596922e+00
6.150717402729964256e+00
5.501875531455087120e+00
5.547909503137146814e+00
5.768143244103778322e+00
6.553434808623189056e+00
5.631587923891731684e+00
6.150936350563760868e+00
6.548383262028880658e+00
6.888418933435962010e+00
6.448738641107588876e+00
6.394326554996073497e+00
6.720823740168381910e+00
6.605745548823563240e+00
6.884733466454994399e+00
5.455937913912930703e+00
5.391503783291910601e+00
6.725753641923949644e+00
6.856363810925694580e+00
6.245766224442139247e+00
4.936961615771645384e+00
6.778142769625795871e+00
6.537468382976403980e+00
5.623222637732475881e+00
6.119685782412486397e+00
6.671042882836360377e+00
5.229793114572134805e+00
6.228353180616796436e+00
6.470517354178688230e+00
6.489480443563285128e+00
6.626627313696738852e+00
6.344691475003966907e+00
5.214252600527333747e+00
5.152942589305959054e+00
4.869899730999317278e+00
5.196105066031186048e+00
5.458085201729165448e+00
5.496719092354120484e+00
4.860543164848292186e+00
4.680401052541817819e+00
5.158158886139096566e+00
5.452529796582300747e+00
5.147028540187317702e+00
4.963600808569864853e+00
5.415237544964590199e+00
5.542851658032901696e+00
5.323468666223739376e+00
5.166665421759657484e+00
4.696106487896248183e+00
5.513514143417937774e+00
5.160443702792246512e+00
5.265372893963286671e+00
5.034057792952028265e+00
5.004275986044613767e+00
4.820377677823919349e+00
5.195009531087431576e+00
4.460812036515549472e+00
5.072236909519552306e+00
5.429551897225771917e+00
4.934483486053502510e+00
5.219409002741715931e+00
5.452208042812410227e+00
5.111956479026152245e+00
5.543761696328148858e+00
5.309179617594880440e+00
5.321877967598479309e+00
5.438975340196150476e+00
5.621363307018468980e+00
5.612974495431142685e+00
4.840012335775934815e+00
5.220528868175378534e+00
5.472332354035943425e+00
5.033989350737603452e+00
5.213356295341076141e+00
5.337046166993419938e+00
5.500187294637347790e+00
5.114467579917576501e+00
5.508402306927495218e+00
4.905116693758837521e+00
5.173184155388965699e+00
5.096353346734290746e+00
5.306658363839707349e+00
5.190870431051328282e+00
5.181062975177010976e+00
5.417522395951064773e+00
4.853255787107269015e+00
5.218702021607765751e+00
5.348741737419942410e+00
5.304827103514393905e+00
5.272628869284825548e+00
5.059719976462424995e+00
5.243077041312448117e+00
5.451269178293932427e+00
5.189840460801312894e+00
5.489607623387468216e+00
5.140183264798469764e+00
5.650705341957445782e+00
5.328146938642698061e+00
5.050753431670924165e+00
4.853944987147794876e+00
4.986812307507883624e+00
5.421331500737518461e+00
5.063342813388530317e+00
5.182003792935626407e+00
4.833228181615080388e+00
5.172475008974209310e+00
5.603270850591859364e+00
5.605148755366665014e+00
5.569601651067963566e+00
5.676304448429842608e+00
5.131816693492889492e+00
5.247565467043155962e+00
6.099563048670010978e+00
5.199354041985733588e+00
5.437500303070147645e+00
5.706697334458006310e+00
5.248980651355418026e+00
5.026871926562988868e+00
5.512003802960819598e+00
5.232587336432205305e+00
5.348133748616986871e+00
5.122424665798322785e+00
4.905703754256445670e+00
5.670856766614631894e+00
5.485356516144967109e+00
5.246048617916455825e+00
5.062795290467446030e+00
5.163286553621166064e+00
5.425968232658592072e+00
5.075458699188017064e+00
5.349648933699118203e+00
5.394026255229278810e+00
5.323297891197793952e+00
4.962779564326539550e+00
5.077153209831999803e+00
5.602030414698722538e+00
5.041219090931924107e+00
5.449759860505555054e+00
5.192280498163857949e+00
5.471668506972382495e+00
5.177130762923358276e+00
5.261717436311942109e+00
5.171823198372091035e+00
5.246982559728387230e+00
5.103083645018775982e+00
5.507117595823744161e+00
5.172458442060091421e+00
5.200114082453057840e+00
5.265971644555823339e+00
5.130440930779839981e+00
5.007213690134489248e+00
5.683702803924049363e+00
5.802419897058173071e+00
6.488095749940292478e+00
6.163150599843056909e+00
6.030800375954826542e+00
6.160585939402667854e+00
5.830506981316585069e+00
6.748905085099457857e+00
6.414272650044866353e+00
5.782457297794350914e+00
5.031574245825305880e+00
5.540501457604056768e+00
5.625262697608659046e+00
5.951222219816219017e+00
5.143062549392943161e+00
5.901651955536435956e+00
5.983710625863063015e+00
5.427778281955357720e+00
5.535610786769534108e+00
5.271669664606622341e+00
5.631846777145086413e+00
5.481237209765299490e+00
5.526832512047080925e+00
6.149868293253384799e+00
5.910125178659123790e+00
5.281728771880769280e+00
6.273972925140953727e+00
5.492446863971768067e+00
6.014798866643949360e+00
5.701684630780980534e+00
4.993855533206296826e+00
5.402493689710511582e+00
5.732307791506603856e+00
5.485651416591394991e+00
5.179402232992194932e+00
5.173564636801042838e+00
4.762302457971434144e+00
5.417852886768968368e+00
5.688462738348506242e+00
5.250839426264954923e+00
6.019829238737795407e+00
5.961075355505879969e+00
5.897378934223084457e+00
6.696718153145408969e+00
6.406693884776473169e+00
5.746394578996922853e+00
5.680408409857904850e+00
6.008723724353691509e+00
6.005970174206276546e+00
6.508359026688300908e+00
5.934180167470284317e+00
6.068328234845874469e+00
6.164324680835703951e+00
5.511285421520847549e+00
5.786104901903257769e+00
5.808648383937010884e+00
6.705022834939211585e+00
5.661828317692961576e+00
6.650258737461438585e+00
6.131007513729294978e+00
6.740780532662228985e+00
6.342197828940154380e+00
5.809524060458393535e+00
5.677527485256896433e+00
6.336525876821832881e+00
5.710953570395920664e+00
5.860449374266833544e+00
6.376251909557558939e+00
5.852361547541275577e+00
6.252848752098453922e+00
5.752039455627256714e+00
6.129866878163036326e+00
5.907580570463585978e+00
6.278244794406895757e+00
6.381710410889392726e+00
5.860834166568978709e+00
6.186503563776718728e+00
5.681998208847267584e+00
6.275386659174991166e+00
6.460848241838252903e+00
5.902991351134544651e+00
6.278147319895265532e+00
6.080171462931727611e+00
6.181922046168261353e+00
5.835640965885727560e+00
5.899660818548728258e+00
6.156529197482264237e+00
5.723320784478443279e+00
5.627861360634947907e+00
5.412077406786799827e+00
5.362263693871084591e+00
5.552891808172687682e+00
5.585188314428539691e+00
5.670645710841047737e+00
5.557307395077158318e+00
5.612379289931700654e+00
5.185886519944361339e+00
5.916075828429303129e+00
6.469019723813750566e+00
5.843887012265422065e+00
6.241970335205112796e+00
5.724747994697269249e+00
5.630430346535561625e+00
5.860317343892430308e+00
5.689638705138555963e+00
5.847123685178545749e+00
5.872021588944618564e+00
5.998241745715818141e+00
5.892597293320364749e+00
5.389585336211146327e+00
4.029902597287208010e+00
6.006800743234724571e+00
4.429057464220335305e+00
4.436361717225392631e+00
4.239134996068887773e+00
4.213806458377626463e+00
5.411384100119303930e+00
6.110356632212855743e+00
4.159234154056594690e+00
6.538852621074953575e+00
6.371913453185367615e+00
5.994424386899589230e+00
5.652429012921110996e+00
5.802206210104579931e+00
5.969224183227124669e+00
5.558307071468227889e+00
5.355497092054664954e+00
5.909904947909148554e+00
5.930070077609426171e+00
5.638902621324572983e+00
6.007991549432485812e+00
5.585751492791479755e+00
5.843563066834160935e+00
5.744469075348026088e+00
5.565720305768270926e+00
5.769084864115857414e+00
5.520234539437206323e+00
5.243726336347654282e+00
5.275060281690374886e+00
5.406305367587422417e+00
5.948439935963305558e+00
5.425259735315422382e+00
5.500719146578135543e+00
5.599286733903521274e+00
5.762987348137384558e+00
5.616164408117991336e+00
5.670579801592176672e+00
5.717924746329186902e+00
5.317700434797354880e+00
5.716081739457232302e+00
5.325432011838836743e+00
5.806924286951990588e+00
5.625898989156246088e+00
5.597610789694664746e+00
5.354637613293479426e+00
5.536240843623017938e+00
5.779995049520377570e+00
5.525468654568326698e+00
5.484418288063457325e+00
6.157501905327054104e+00
5.457982766288062670e+00
5.739282550679124739e+00
5.727334478723311584e+00
5.303655048879407197e+00
5.640486249069671665e+00
5.674522981445918823e+00
5.829700939898087242e+00
5.890158362482170951e+00
5.830331008709952911e+00
5.689562909664638291e+00
5.619517790398262491e+00
5.622201176345369866e+00
6.311689784197674236e+00
5.060453566932984870e+00
5.386785487245578707e+00
5.932552377525390774e+00
5.885298595779803854e+00
5.133698703751714554e+00
5.100702858569182041e+00
5.362720796813424506e+00
6.317454798439851693e+00
5.540728152743515267e+00
5.763119653127725783e+00
5.497263729901001206e+00
5.699676749270042642e+00
5.540495006986141391e+00
5.579651281156703391e+00
6.199559876304530093e+00
5.990803981150438773e+00
5.506474241105785872e+00
5.532450303338329434e+00
5.272649163247272064e+00
5.418639699773145857e+00
5.636055983449646867e+00
5.574885001643898441e+00
5.841908564620795552e+00
6.167021549134180880e+00
6.207899172776048857e+00
5.518551994770372282e+00
5.527515239215739840e+00
5.277205939580200678e+00
5.435174971406861566e+00
5.568544510937795344e+00
6.471965267049153425e+00
5.793945142211935462e+00
5.839289273101767819e+00
5.673758901835756596e+00
5.870995850192229248e+00
5.900980433122776425e+00
5.623132101445622588e+00
5.677976178566931154e+00
5.463391338725497981e+00
6.270239220131632152e+00
5.467103501777724084e+00
5.421846921192555513e+00
5.168093079020322556e+00
5.628112636540339331e+00
5.555543023324251983e+00
5.652648149334309480e+00
6.416216554886322143e+00
6.247719097214048389e+00
6.177505508532659562e+00
5.938841388254497922e+00
4.319471239308669830e+00
4.320453487799969849e+00
6.362504446800881119e+00
5.230595223421835804e+00
5.327902400061289789e+00
5.480156326320413385e+00
5.964333883459789654e+00
5.477957985487090120e+00
6.137025191859071249e+00
6.140136338152455409e+00
6.044279951892600700e+00
6.148921979459270659e+00
5.870612569941490833e+00
5.834905296653319695e+00
6.588240990738696290e+00
5.944624284367958644e+00
6.263906355662882675e+00
5.795919856395216563e+00
6.596168398934540988e+00
6.420621997008595372e+00
6.181717114058659313e+00
5.611898333047637522e+00
6.093247070630140705e+00
6.265779765411976676e+00
5.935249280882315404e+00
5.493232311636264242e+00
5.929799690831106140e+00
5.517657936962461207e+00
5.822158347034193326e+00
6.494720053302407869e+00
5.926160501731081887e+00
6.038088843010964268e+00
5.749131482910981639e+00
6.513065460197437595e+00
5.825969543992822963e+00
5.989220177470993889e+00
6.076204652496213221e+00
6.583807560819288085e+00
5.914517198695686595e+00
5.374446560422891039e+00
5.807201075454972994e+00
5.315336718603006716e+00
5.613657899312809008e+00
5.774131927016707522e+00
5.676958138826434741e+00
6.284739192916394046e+00
6.101018963302347942e+00
5.648317165640187376e+00
6.165451809967763985e+00
6.082395902830390000e+00
6.113615339928608172e+00
5.411767232203295031e+00
5.792864894150339339e+00
6.346605786184905895e+00
5.967098355423347655e+00
6.025367523872139586e+00
5.928478028697720781e+00
6.093875035531578277e+00
6.041607329960514861e+00
6.432542497361180445e+00
6.022223055986063223e+00
6.036147013794941785e+00
6.266213644705670660e+00
6.265685572799146286e+00
6.016785750392186216e+00
6.246365189757876024e+00
6.200270335451741666e+00
6.118450063366873692e+00
5.974238328255990105e+00
6.204957445116220605e+00
6.176933668870306704e+00
6.259103621875309997e+00
5.758099858457507381e+00
5.789720791178678994e+00
6.436058517185728967e+00
5.725135627547146555e+00
5.749882889026008748e+00
6.024488733380453986e+00
5.858741065417782501e+00
5.932812571490932108e+00
5.743043480287449931e+00
6.176179626598919725e+00
6.472882290795385352e+00
6.156236570685934772e+00
5.890519647249288226e+00
5.681291719816984553e+00
6.242149086792398549e+00
6.066731939371880600e+00
6.019426384577634792e+00
5.939804053398836992e+00
5.943756899660699311e+00
5.620823035860315287e+00
5.532164221412865679e+00
5.799304025481407443e+00
5.691852494328451861e+00
6.036482473254053183e+00
6.024998404075029512e+00
5.862390816715264741e+00
5.969010756853202260e+00
5.459682454673197682e+00
5.809760086666198475e+00
6.136457441748393471e+00
5.701322475912969701e+00
5.740051911982793520e+00
6.207963682828718355e+00
5.735884300801180835e+00
5.580630124258436631e+00
5.628966080479933964e+00
5.680920802122266799e+00
6.144850800488693032e+00
5.489571309820265199e+00
6.001314492483468932e+00
6.007069034646740135e+00
5.773077093490003975e+00
6.206340235243057002e+00
5.793141736954090071e+00
6.203630216639312245e+00
6.310907565443566902e+00
6.762665337347065098e+00
6.148439653070884248e+00
5.843380851049550628e+00
5.500813236459364042e+00
5.765497141507502477e+00
6.341235950868516547e+00
6.178319691140963243e+00
6.199506235468644100e+00
6.157567962967980257e+00
6.071318303203099731e+00
5.678065070471489229e+00
5.949492902779683234e+00
6.094967544223973910e+00
6.239360107496792374e+00
5.765450194027849307e+00
6.009538857070348961e+00
6.189555093258128693e+00
5.501137550846033619e+00
5.552465257553826028e+00
6.120065514624386971e+00
5.818373921321263076e+00
5.934680991240012027e+00
6.034598142620908767e+00
6.451825296280959243e+00
5.907284783542309903e+00
6.008809035806713439e+00
6.048807030647286531e+00
6.185715643660365082e+00
6.375761456622912604e+00
6.026792272515263171e+00
5.930603555216833911e+00
5.482661708540381262e+00
6.312534131876577526e+00
6.569062361049081034e+00
6.248765785944254247e+00
5.709778747787994213e+00
6.185203436760264850e+00
5.921096365391362859e+00
5.654892028289810746e+00
5.530644077257981017e+00
6.568559827973911247e+00
5.579834417647338007e+00
5.948779280112222345e+00
5.810306435015148097e+00
5.712632624878875909e+00
6.264626611144509027e+00
6.226723230190911451e+00
6.408810340605612943e+00
5.979296255831330953e+00
5.837730149054436879e+00
6.183481628966334576e+00
5.973809060647259805e+00
6.425721909138406573e+00
6.121525895182993615e+00
6.110936797639664242e+00
5.982525662068343131e+00
5.825257772980741322e+00
5.414660657102007946e+00
5.885739307432315215e+00
5.701684832473643993e+00
6.176735059366307290e+00
6.510758489839297170e+00
4.073519630200151731e+00
4.077321091388878216e+00
4.229054722434110403e+00
5.910178526913759001e+00
6.206257772808458029e+00
5.879821528745786452e+00
5.854162727143044087e+00
5.835072534892468354e+00
6.177498643129527345e+00
5.826742253332296784e+00
5.750047303001161403e+00
6.219413708922955308e+00
5.777365176439067440e+00
5.887041135088376897e+00
6.133140646616829450e+00
6.158339934043333130e+00
5.997602636265976450e+00
5.621384747325764764e+00
6.227044946901395761e+00
5.678639986757435310e+00
5.489789469739528194e+00
5.684948341507260139e+00
6.037647046546418039e+00
6.039883677362619885e+00
5.867667667960594358e+00
5.442997829360386675e+00
5.572387719965576913e+00
6.010896759100804232e+00
5.717483262660065790e+00
5.753552738063085314e+00
6.341272933912319942e+00
6.353016496532643664e+00
6.361948087613520819e+00
5.580801955178708695e+00
5.679612152609820441e+00
6.039722438161777340e+00
5.985472019429258772e+00
5.860664825301698855e+00
5.953747554964310851e+00
6.122579317808878763e+00
5.568502228605955118e+00
5.619088464560199725e+00
6.361850526454989385e+00
5.847830288583811154e+00
5.727309802872762923e+00
5.361537834894095411e+00
5.920637805864874537e+00
5.883519490919399964e+00
[truncated: 4,003 more rows]
