# Supplementary material for: Atomistic simulations of the Escherichia coli ribosome provide selection criteria for translationally active substrates
Source: Nat Chem. 2023 Jun 12;15(7):913–21. doi: 10.1038/s41557-023-01226-w (PMC10322701; doi:10.1038/s41557-023-01226-w)
Supplement: Source Data Extended Data Fig. 6 — Data in CSV format for the trajectory plots in Extended Data Fig. 6; each trial and each monomer’s data are in a separate CSV file, named accordingly. [file 41557_2023_1226_MOESM8_ESM.zip › Watson_SourceData_ExtDataFig6_fMet_mon5_trial2.csv]

4.174118458783638630e+00
3.902851462461458976e+00
4.348615136530067815e+00
3.493705421702567815e+00
4.079143836983330829e+00
3.712262499785148773e+00
3.975976891746335617e+00
4.327875205525185898e+00
3.865876640762888172e+00
3.920494619678090320e+00
4.328358429568642585e+00
4.142449070282598456e+00
4.821313118292968269e+00
4.385254781214956488e+00
4.179670928938366892e+00
3.766649064172649997e+00
3.805581049519375370e+00
4.127459467320901076e+00
3.879329849954991527e+00
4.297091476177878455e+00
3.654335828900962202e+00
3.733309595322458208e+00
3.666237468612061789e+00
3.861982643163642148e+00
3.836830200475697339e+00
3.864912924420843776e+00
4.191443483596827946e+00
4.063367363536070087e+00
4.035315527248200418e+00
4.141862649016863074e+00
4.370962239491892554e+00
3.894075870722732091e+00
4.197867932130577628e+00
4.132798518784108310e+00
4.340268606538405294e+00
4.214820987051886902e+00
3.876940717479296250e+00
5.525415103219835089e+00
3.891795438269165963e+00
4.116864382742267736e+00
3.688722565353085514e+00
5.417405499513983536e+00
4.603842338077978269e+00
4.341078817485477082e+00
4.394520125402582522e+00
4.673080322390595676e+00
4.180555146071916361e+00
4.332367783000025341e+00
3.830016980811708383e+00
4.407949252549991037e+00
3.893516390497873125e+00
4.772670289506353747e+00
4.360552794326469694e+00
4.342327860125259953e+00
4.028033132158541640e+00
4.741617140453569412e+00
4.604230234984160397e+00
4.004637197405855886e+00
4.037136476344963754e+00
4.163141925066337734e+00
4.731937429064719147e+00
4.170824420099275898e+00
4.376716241538352037e+00
4.639388203933932253e+00
4.736737265041406353e+00
4.148707065721132459e+00
3.492932892406755752e+00
4.492217850390494149e+00
4.238051791344725316e+00
4.029433247482859137e+00
4.032977923110407481e+00
4.695042183490994780e+00
4.135027899059306122e+00
4.621478534394706905e+00
4.219504132210662561e+00
4.542252273773108584e+00
4.369148395479329317e+00
4.023591214859886911e+00
4.354631184566802204e+00
4.551307898206697899e+00
5.577837009684852632e+00
5.192483010047946657e+00
5.335713445308185143e+00
5.754313127823020402e+00
4.359300585530580641e+00
4.813681509484202259e+00
4.710462785550774356e+00
6.032427445403441446e+00
5.009180744537961694e+00
3.858959692515836259e+00
4.251682510536578974e+00
4.271576605160580797e+00
4.478327064846953753e+00
4.638313700743421641e+00
4.535998712988344117e+00
4.996649827844317215e+00
4.806137007447181198e+00
4.144754562270359877e+00
4.635144375610347645e+00
4.324332220448041220e+00
3.808393805158743373e+00
4.081033563443626555e+00
4.356259714843792707e+00
4.183839937166832001e+00
3.803941360863657195e+00
4.048975092332701031e+00
4.101800563536969868e+00
3.868742688345398584e+00
3.972031416560752870e+00
3.602737512559181177e+00
4.515227821840367639e+00
4.005124222561561531e+00
5.542840311942267562e+00
5.578715816792512605e+00
5.935771339434521288e+00
5.774459454024388982e+00
5.912141018922369540e+00
6.164580459337925866e+00
6.267082963106547666e+00
5.879004769926797991e+00
6.535073277778422174e+00
5.994112489665131882e+00
5.876448337553163981e+00
6.320746402495730720e+00
6.272840007386915495e+00
5.757812602597127238e+00
6.135856677409283755e+00
5.892843261031420532e+00
5.295873631171173379e+00
6.266628164859518790e+00
5.672345460143139562e+00
6.409637661038311229e+00
5.893532027706480214e+00
6.343098873618302491e+00
5.307509778581242621e+00
6.349708173347878848e+00
6.144532523778505784e+00
6.260150778564659291e+00
7.420481433264311200e+00
6.779648671128609472e+00
6.013619325428532392e+00
5.253603779739968616e+00
4.434333479695445668e+00
6.528628025097893861e+00
6.018025918155848863e+00
6.279255258044337040e+00
5.440670974321653475e+00
5.822688983463605972e+00
4.861008181963744512e+00
4.400829046287733526e+00
4.514237462121077016e+00
5.156196077176524284e+00
4.227038419984703310e+00
4.035003886846779686e+00
4.541981297765418368e+00
4.128424854487440676e+00
4.320666488422758356e+00
4.442523484931247602e+00
4.316903801634686566e+00
5.380603077249282329e+00
5.916650173390909373e+00
5.668018630195634344e+00
5.567655916568100771e+00
6.073090766716844335e+00
6.048072007827398622e+00
5.814653575547111153e+00
5.620361450281369464e+00
5.624017854938384353e+00
6.048278618675819729e+00
5.609786534521078671e+00
5.544048518802963343e+00
5.582686231586006187e+00
6.215057791412994526e+00
6.131787473885390582e+00
6.280957435783183662e+00
5.860888965620978830e+00
4.779655598966082053e+00
4.366488472595799308e+00
4.602131343098185390e+00
5.028223914159916319e+00
5.485478762308757972e+00
5.735499037847763049e+00
5.600888820338620455e+00
5.934203604523477615e+00
6.136004257163468090e+00
5.073669787370818973e+00
5.119312907258757761e+00
5.729752253692881325e+00
5.418175633409729741e+00
5.989859927360465797e+00
5.774365911917821670e+00
5.697847314418695852e+00
6.138489350767430075e+00
5.490723484025664902e+00
6.095949362942511662e+00
5.911148384914910459e+00
5.989580093588545928e+00
5.704194194377802951e+00
5.837735477624409697e+00
5.887698676601329950e+00
6.217620803342153835e+00
5.852096952777111838e+00
5.963477213442219593e+00
6.114283110926437281e+00
5.338433822417553820e+00
6.051579701686353729e+00
5.678675667431448915e+00
5.180590886186010380e+00
4.557199138907310321e+00
4.613922910567330504e+00
5.224291645876235179e+00
6.310976038839066327e+00
5.034455402020015846e+00
5.037833115995551836e+00
4.015246091420879182e+00
4.288658912978010385e+00
5.876201140514478283e+00
6.122536805242297042e+00
4.818323417892131033e+00
4.101302750243896789e+00
5.785139135355882978e+00
4.203992534476468812e+00
3.900180102269105387e+00
3.585243209906431083e+00
3.944313846218422626e+00
4.001476978484478586e+00
3.927258136497226992e+00
3.912643097713148332e+00
4.741140955199034224e+00
4.280583069584746880e+00
3.976625198522145688e+00
3.934013519630467304e+00
5.013327244864713705e+00
4.194580172516528371e+00
4.376701844271978281e+00
4.363673564424874307e+00
4.418149703244656834e+00
3.682097607978839893e+00
4.156084778047843820e+00
4.091877698843151556e+00
3.851378511491646783e+00
4.015092668054717429e+00
3.432853758605536321e+00
3.975741635393157836e+00
4.102640282834036256e+00
4.327256304533591447e+00
4.344867951173779552e+00
5.564977045845577841e+00
5.958829837126809359e+00
3.728698908427911185e+00
3.836404555018645635e+00
3.706200631537153622e+00
3.738733959362321890e+00
4.066561671901298247e+00
3.875850682812794989e+00
3.686237060452700387e+00
3.932360933944033743e+00
3.726842633022402484e+00
3.922152160604845061e+00
3.753280841024472014e+00
3.961633490191886597e+00
4.869128439156737542e+00
3.755883544824255349e+00
4.243114855326969526e+00
3.625782812870685490e+00
4.190746984881954518e+00
3.776405260192004842e+00
4.170235430657468712e+00
4.435591400334677026e+00
3.752496011208526827e+00
3.934635266135031895e+00
3.956453683660858367e+00
3.510893151041620364e+00
3.913411872918292733e+00
4.163094813538279482e+00
4.066332735337751636e+00
3.920968116401740478e+00
3.621122146736054592e+00
4.358689113670423332e+00
3.597034561337314695e+00
4.621667758818783334e+00
4.059125509922659525e+00
3.658084841644204666e+00
3.649701415685380645e+00
4.014280225274958092e+00
3.614452010626931777e+00
3.619443315363317648e+00
3.794771163218053633e+00
3.629528655910938983e+00
3.579265642579734674e+00
3.823913344762423172e+00
3.729357193323270092e+00
3.781240640348983106e+00
4.316684792555534500e+00
4.184997436528846038e+00
4.013820881560834053e+00
3.934904577604201759e+00
3.785908518767353570e+00
3.808039587953265137e+00
4.177314433086046108e+00
4.164726335090896292e+00
4.328669500251585589e+00
5.295148867476373589e+00
4.980512771923069515e+00
4.708155427319537623e+00
4.344852286440755051e+00
4.271121165227520500e+00
4.713336847677527253e+00
5.949263199208147057e+00
5.331303882229215141e+00
4.708889561290821923e+00
4.842952886525018208e+00
6.029489274108093433e+00
4.545660544474268150e+00
4.021186608713771093e+00
3.850830367002063603e+00
3.978878809522975235e+00
4.670781215833917699e+00
3.596003106438849350e+00
3.985704727578632589e+00
3.798986151325451477e+00
4.719894989381052675e+00
5.460678434254039537e+00
4.071766605653753146e+00
5.947294779662695596e+00
3.843642831498120582e+00
4.403344813138486025e+00
5.573524057672401000e+00
3.717562050161725473e+00
4.310801730025852763e+00
4.657399864712560955e+00
4.090284931389569500e+00
3.829557749820152068e+00
3.699659843433213080e+00
3.608153594888264593e+00
3.576891920113919543e+00
3.765960695434266370e+00
3.964557822119677777e+00
4.101935795053870848e+00
4.026828260275954641e+00
4.189948363380455731e+00
3.781818174253991582e+00
3.473070839098190810e+00
3.761257757637136656e+00
4.001466851228886235e+00
3.723540889990152536e+00
3.967411541623503179e+00
4.030490729555488372e+00
3.753954366189625969e+00
3.534211663146425764e+00
3.620643684624604397e+00
3.648246566604185226e+00
3.918032560026375677e+00
3.873205892387214355e+00
3.751863979990432973e+00
3.705072872152852970e+00
4.120094563793945674e+00
3.793107882725941682e+00
3.834681747789768558e+00
3.805391863822429777e+00
3.675751427836695839e+00
3.718836103963231388e+00
3.734747090505243339e+00
4.050654847192873831e+00
3.682397402303263068e+00
3.936704954612616714e+00
4.176504696768327918e+00
4.001630607232856462e+00
4.340831939666597528e+00
3.584339674207261517e+00
3.484056657339870355e+00
3.669936408877776390e+00
3.579252189482954538e+00
3.999168672951890713e+00
3.937382374845543431e+00
3.525251302369155848e+00
3.864771620570477850e+00
3.926732650550954773e+00
4.300384440265861308e+00
5.665354933569733298e+00
5.587359584348995156e+00
4.191819144034241162e+00
3.701657094158548933e+00
3.506956546498788629e+00
3.557089969936234830e+00
3.716088501687182966e+00
3.800248545374254050e+00
4.156979526583254092e+00
3.985387741217113255e+00
4.684089897365709909e+00
3.584226001221483493e+00
4.021599890788753129e+00
3.636522981494376694e+00
3.551960437417890581e+00
3.781865544188367068e+00
3.988349196182419565e+00
3.702643925506623468e+00
4.084378446897011905e+00
3.421759149480116058e+00
3.841213341845225671e+00
3.742489662265719552e+00
4.116997322867952391e+00
4.037159446339680713e+00
3.515449908163216897e+00
3.886171512626459545e+00
4.024001825457328430e+00
3.965479121892039327e+00
4.032849282892704501e+00
4.036550466000779380e+00
3.409972557593422771e+00
3.750340756732090330e+00
3.637191423977375937e+00
4.214500014368086411e+00
3.951510099312280477e+00
3.998978376319981098e+00
3.659865658366977748e+00
3.599364950204959168e+00
3.637122212759264617e+00
4.680613499851981274e+00
4.228972958133918603e+00
4.146841833675339650e+00
4.271976727558831399e+00
4.059980842117263400e+00
4.227873514966923096e+00
3.743260394115699885e+00
3.752596587334499745e+00
3.848037225713317078e+00
3.629807113616797309e+00
3.906654160429475553e+00
4.111011696217292233e+00
3.920453598079670421e+00
3.679367053998790382e+00
3.731838850277479303e+00
3.901366704404353847e+00
3.993752037418507594e+00
3.956498943044149730e+00
4.359935615608299564e+00
3.633110250237670424e+00
3.958399353211782934e+00
3.870117652600268965e+00
3.958145725259521797e+00
4.020563591369391787e+00
6.451296511022921010e+00
5.593900281578926936e+00
6.145528957023666194e+00
6.265919534929189183e+00
6.169956219714045176e+00
4.774536486653168765e+00
4.017054134288484235e+00
4.184285506032046520e+00
4.159550050540313570e+00
3.962709768111405406e+00
3.694133834709524500e+00
4.311683612413143685e+00
4.677861905861682601e+00
4.182540572230099230e+00
4.187758186381554282e+00
4.057966743025709810e+00
3.848471004829941755e+00
3.908425225311735751e+00
4.075522303458606110e+00
3.896040253264271946e+00
4.314092118689254463e+00
4.826582729805211081e+00
3.786452337176263061e+00
3.870968734900459118e+00
4.396777973988005073e+00
4.608583846033867282e+00
5.609330152073794373e+00
5.499763773104337616e+00
5.438604476932996867e+00
5.821155183608595962e+00
5.404542773662064370e+00
5.437378755683562659e+00
5.027238512525697089e+00
5.650135899651566262e+00
3.940030177749125340e+00
3.658545600357219207e+00
3.723307189079291923e+00
3.723993590296710288e+00
3.722955001178813728e+00
3.628180054602639260e+00
3.589974662698606878e+00
4.039747627775515326e+00
3.460709979075214271e+00
3.619947230513831826e+00
3.732145909994016186e+00
3.689417788299698575e+00
3.742346103811394542e+00
3.981346210006960540e+00
4.149127211519203939e+00
4.086637325280894295e+00
4.052693904224602406e+00
4.061400497812879706e+00
3.970602392009308534e+00
3.471701078313978339e+00
3.564777282347313836e+00
3.426059245638494399e+00
3.947689449289907060e+00
4.089942506793235566e+00
3.960786441171508354e+00
4.164375081839213344e+00
4.361907405525661474e+00
4.197056149322611951e+00
3.950810127461813259e+00
4.262713817169032637e+00
4.021813878065310099e+00
4.370489697501236392e+00
4.638806904351976179e+00
4.135212023969671691e+00
4.367715016625398405e+00
5.943655673817021423e+00
6.065737580654879224e+00
6.024429771169327097e+00
5.804648300537992078e+00
5.897293797748562660e+00
5.399223432957616531e+00
6.002114145192100736e+00
6.028573874179723013e+00
4.852192955261330098e+00
5.986634622121870919e+00
6.042843146371626339e+00
5.871655736537109149e+00
6.145282159755010021e+00
5.965696025768738586e+00
5.175814345553458651e+00
6.316737409007039616e+00
5.870650426525311438e+00
5.990197542640737005e+00
5.537980969518178753e+00
6.322997950091035158e+00
6.179606904204426598e+00
6.467285713024143234e+00
5.753428100479371921e+00
5.701198368994665699e+00
5.517655862170670389e+00
5.536976265288696020e+00
5.739934918736949498e+00
5.576262457501644398e+00
6.296043319939694349e+00
6.417776675383819018e+00
7.079909124520843200e+00
6.404987673449639374e+00
6.562335152840125474e+00
6.327079993816346004e+00
6.731274059534848142e+00
5.671406310509706117e+00
5.644151781673202528e+00
6.218288430182649762e+00
5.886472194047546402e+00
6.531956100959275702e+00
6.098382801641427875e+00
3.902542566397703361e+00
5.899492596387065468e+00
6.765874221340482997e+00
6.560236745363607014e+00
6.326888926590399365e+00
6.133621308688662843e+00
6.584423509625736415e+00
5.818138808835349174e+00
6.745707056543160718e+00
5.876182103056101447e+00
6.207840632369032718e+00
6.524703777317363063e+00
6.121983173888043694e+00
6.195250772887177959e+00
4.402775194931207281e+00
5.250353252536136495e+00
3.886112306045262699e+00
4.319586967928430887e+00
3.974403704868104015e+00
4.163778620956392729e+00
5.654154225430874092e+00
5.443512361516170017e+00
5.765002652206569600e+00
5.841338274539439546e+00
5.667291943853514979e+00
5.605413924311602791e+00
3.618889216695469369e+00
3.702796198998279831e+00
3.949521723083046609e+00
6.017119911567474055e+00
4.984491167925741095e+00
4.392069935138549930e+00
5.598815865074098674e+00
3.978666076393498674e+00
4.590617827631819026e+00
5.021095926954756372e+00
4.732271519239627189e+00
4.368232052933370468e+00
3.795282184887827093e+00
4.886156342462018465e+00
4.325480943146177815e+00
4.874285635889100021e+00
3.719045612517931865e+00
4.228844900158903464e+00
4.807618373829070535e+00
4.820749753117975267e+00
5.320318829708050146e+00
4.920902767512274067e+00
5.941908357661718654e+00
4.039992607861223384e+00
5.317164929720679112e+00
6.042475335166805905e+00
6.461590982249343362e+00
6.196951848673901253e+00
6.246832603813944118e+00
6.849842429777675434e+00
6.418657658795843268e+00
6.065373677308483202e+00
6.109600381041969008e+00
6.450674889564529835e+00
5.770281596433434856e+00
6.044221864818177359e+00
6.209711930105422439e+00
6.499227116472181542e+00
6.192843141442927468e+00
6.393849484960480112e+00
5.780349094371712404e+00
6.159563090256360063e+00
5.465978951715420031e+00
3.817793170059976315e+00
6.543491870581502390e+00
5.808813925239855180e+00
5.677541742883388309e+00
5.663578840822827587e+00
5.017070853141340159e+00
5.960796318216122103e+00
5.878493257765148527e+00
6.051005253913346316e+00
5.924642513957015133e+00
5.893887778880586126e+00
5.496916332221347901e+00
4.103162934005150753e+00
5.777093686743121737e+00
5.935490175456946460e+00
5.829428906327382087e+00
5.874222754147671033e+00
6.310581332255245535e+00
5.973943476116863494e+00
6.128413654521338572e+00
6.173740881793946755e+00
6.118598236135135870e+00
6.307059940699537570e+00
6.256285757475872344e+00
5.974554265630819039e+00
4.481692879700409193e+00
6.474851525960842125e+00
5.507114580448649654e+00
6.523401064781759295e+00
5.420564306571375113e+00
6.050531990642194380e+00
5.988160838989347035e+00
7.028637727445025796e+00
5.924037878719573769e+00
6.190903635685261364e+00
6.169007225108240178e+00
6.175994527499641507e+00
5.227136984369382233e+00
4.627558419995419392e+00
4.864315596550867760e+00
5.579196716231207276e+00
5.047982661087314860e+00
4.830734535352244841e+00
4.253552273255595040e+00
5.090907402141547244e+00
4.182696822783850799e+00
4.508174315085226702e+00
4.389428274567612753e+00
4.277626702901748956e+00
4.697374167061351358e+00
4.584995570101306761e+00
4.162378489261409520e+00
3.762706880185206604e+00
4.570850751492501196e+00
4.683705947421343829e+00
3.963655853711272492e+00
6.053068352292517496e+00
6.608893827799536602e+00
5.797703836722770454e+00
6.869416732584784135e+00
6.608000060127312558e+00
6.099620080177432513e+00
6.455454403536173835e+00
6.459328714742430755e+00
6.394819311151125341e+00
6.496151559030325373e+00
5.737527512003473440e+00
5.591918788500702675e+00
6.645502100914900012e+00
6.527764530392037301e+00
5.171166727523645257e+00
6.297927038619909546e+00
4.150014436107495541e+00
3.871002042669343446e+00
3.988350209696676973e+00
4.073554664596521491e+00
4.082606269273303390e+00
4.591210581605917440e+00
3.978201872011152052e+00
4.989746777696388413e+00
4.013218198703695450e+00
4.472175782342468153e+00
6.643765780479236049e+00
5.035292923380672470e+00
6.533915045659195009e+00
6.664085942636472915e+00
5.558762548193887376e+00
5.871277780624875042e+00
6.033179339617386283e+00
5.856655603139791388e+00
6.459047992986703512e+00
6.537288112201632195e+00
6.333981022088546631e+00
5.750067574489576394e+00
4.713693874078956014e+00
6.279926872465318333e+00
5.952893144992160046e+00
6.318845075529908151e+00
6.124115526174936264e+00
5.916045463834068485e+00
6.127095020001129377e+00
6.012520771904679151e+00
6.355375368213660003e+00
6.421586687201682686e+00
6.217283967067584349e+00
6.543252044497334552e+00
6.448549705870712856e+00
6.333921341328199617e+00
6.475856122408409909e+00
6.103342917111238108e+00
6.237053168486546006e+00
6.533689696122080726e+00
6.468652745321408659e+00
4.736231651400484743e+00
6.041889600235637481e+00
6.297339428349377322e+00
5.952488692632815770e+00
6.415142382962555345e+00
6.447960189809331943e+00
6.388905930206697725e+00
6.582873652599889880e+00
6.982020913907720505e+00
6.595768246547274671e+00
6.534624421117976922e+00
6.288484695339518815e+00
6.653444764640476627e+00
6.560119815964927881e+00
6.234112886242815676e+00
6.289979694592529924e+00
6.177244083299302524e+00
6.491058606981553680e+00
6.120507993910599076e+00
5.970406831178540763e+00
7.011487681052305021e+00
6.282170985093998183e+00
6.442369834352658309e+00
6.803541071607435597e+00
5.947252651441525373e+00
6.278828739337687814e+00
6.467783229545055690e+00
6.145517116499815025e+00
5.934008596218011355e+00
6.006086221763559330e+00
6.194041215058105898e+00
6.106386749230078514e+00
6.276567949116661715e+00
6.082611646120263060e+00
6.049943277318667434e+00
6.366904576151340756e+00
5.863414380961417649e+00
6.477719778392135197e+00
5.721733436988815313e+00
5.869538395149199062e+00
5.077027089082031708e+00
4.489564134687144659e+00
4.885298921816612072e+00
5.182930405761103643e+00
4.779206226972432248e+00
5.067401394358893363e+00
4.454634697840621271e+00
5.049337576085208390e+00
5.079693248104867109e+00
5.453338090945329952e+00
4.458704670184286734e+00
4.957197597812541545e+00
4.752463154739082540e+00
5.198076614094429893e+00
4.921805374953793333e+00
5.092800283443990494e+00
5.098603517505993388e+00
5.116266584791794969e+00
4.461814289298071223e+00
4.735826190493903631e+00
4.817099553325735251e+00
4.766926314818895172e+00
4.878996322811811837e+00
4.621437263072093238e+00
5.015588978817783428e+00
4.737513977411849986e+00
5.136943363398467355e+00
5.757819974852841582e+00
5.017459294116354940e+00
4.313686092946219297e+00
4.945347014270525143e+00
5.938924056167052434e+00
5.941938800789719366e+00
6.196552554170890126e+00
6.179731811150297460e+00
5.897464409121201179e+00
6.579785655578783476e+00
6.792353488887354018e+00
6.697683535771701280e+00
5.763380810473538673e+00
6.913748206253563566e+00
6.233207589089552414e+00
6.144380590507948270e+00
6.323750126658439719e+00
6.387932340157139954e+00
6.035283630511948161e+00
6.264950457316016852e+00
6.038638233606403283e+00
6.576581465638447810e+00
6.025036219505437884e+00
6.514170706662596899e+00
6.655270222669058100e+00
6.205236027327212689e+00
6.423978269778910288e+00
6.499558787268241211e+00
6.767224556833284055e+00
5.984608280446443551e+00
6.387830408863938381e+00
6.682323836444418852e+00
6.012524988093933764e+00
6.094242677995897139e+00
5.881076645873839936e+00
6.443907259132464205e+00
6.079076021938430330e+00
6.716997943651603187e+00
6.759616035559870006e+00
6.453460665680468722e+00
6.504678904544877405e+00
7.077889752916876276e+00
6.463561955391639913e+00
6.786165959168785733e+00
6.059537599256762164e+00
6.688703368448439157e+00
6.739059187027414133e+00
6.905686411722855134e+00
6.237780840967562135e+00
6.380559136510662199e+00
6.251575310633453064e+00
6.281913717966411070e+00
5.838076876084748790e+00
6.514528547264344382e+00
6.416596093483224017e+00
6.744431309033990907e+00
6.009207274760631101e+00
6.238685953725597422e+00
6.321569733437843119e+00
5.845941070725331201e+00
6.509867549042363422e+00
6.449151777969097665e+00
6.344376821280300227e+00
5.266984245493142147e+00
6.256503770154011157e+00
6.414670543761320509e+00
6.412682198856727744e+00
6.526492956525037137e+00
6.041353153142146937e+00
6.374479357842560923e+00
6.066769370420114882e+00
6.320264461080004281e+00
5.724363876029767262e+00
5.741234920498103023e+00
5.586582282601497695e+00
6.429036819846625228e+00
6.463435279163960878e+00
6.129020836190004040e+00
6.164450124259757580e+00
6.258332866055794419e+00
6.145170097733714698e+00
5.821144018313093582e+00
4.483930014586955615e+00
6.130568652247054828e+00
6.064347125726311738e+00
6.244878176430153971e+00
6.343782936305507825e+00
6.599438675146251931e+00
6.496926416273892890e+00
6.221187488136145305e+00
6.735004988539516013e+00
6.469793486206743438e+00
6.476795246946164930e+00
6.272454240286912786e+00
6.048672699707793754e+00
6.125786574442122934e+00
6.082203403410455955e+00
6.323244516157128459e+00
6.309457391677357307e+00
6.491886080634466261e+00
6.155605171777187579e+00
6.356142675055372671e+00
6.096287807707689410e+00
5.780851410957422942e+00
5.958402253510089785e+00
6.050326934968454751e+00
6.543972528892969542e+00
6.279523621142147682e+00
6.560935006957421045e+00
6.551665367324297939e+00
6.086350096494299144e+00
6.287563074049614897e+00
6.305878919692020190e+00
6.080026927558089156e+00
6.469663707068707303e+00
5.987866490848524847e+00
6.099136413469987694e+00
4.068660822745369110e+00
6.178129897957665762e+00
4.767970386428830309e+00
3.868030173768270519e+00
3.434370444193072469e+00
4.571743919804466039e+00
4.546609083980252208e+00
3.806440722159074586e+00
4.317418071233838361e+00
6.203018075592837022e+00
5.239229804267318436e+00
5.083270350658382952e+00
5.453698299087113455e+00
6.071707087381887469e+00
6.118414451438066948e+00
5.930350822685213963e+00
5.928393857256128996e+00
5.410675255081184076e+00
6.296499916015654286e+00
6.218556197066875235e+00
6.202063710432521582e+00
6.191278330235369332e+00
6.182162387041667984e+00
6.059820372820306389e+00
6.325439516855070998e+00
6.299605668786201207e+00
6.319678695292885173e+00
5.932173593374040266e+00
6.096358381023739170e+00
6.809919232772954523e+00
6.428428067521803513e+00
5.834799626101367487e+00
5.788190788001199572e+00
3.834995711991475709e+00
3.860618914926274403e+00
3.879523520518187496e+00
3.485626501480959316e+00
3.769827715765970311e+00
4.895374716823908123e+00
4.383663244413240179e+00
4.004609376610487992e+00
4.350907056826833319e+00
3.583135752195841128e+00
3.623671654287439647e+00
3.981507813795615025e+00
6.261494716393758431e+00
4.399460885447243008e+00
3.994645894121188867e+00
3.488365245728527242e+00
4.246033233393463391e+00
4.328378052114748797e+00
6.278773487554202504e+00
5.323734016259264124e+00
6.175111699049747216e+00
6.635895876798376669e+00
5.913383964302319384e+00
6.797494165036632729e+00
7.382891249628951158e+00
6.415000546067262555e+00
7.154180194181701147e+00
6.302497471264234541e+00
7.030481649376500108e+00
6.650383422024861879e+00
6.127899292774387163e+00
5.917143210477852300e+00
5.892488395201973539e+00
5.872909431987474171e+00
5.742474587774488270e+00
6.449737764268743234e+00
5.827572329426554454e+00
5.909841610409567458e+00
6.165474813004653498e+00
5.939179604818058955e+00
6.389392107029179257e+00
6.034272802121732227e+00
5.980506896141197792e+00
5.700346667317333527e+00
6.167375724497682121e+00
6.125138597999980838e+00
6.314386262174427777e+00
7.064071779631529324e+00
5.729810114874607230e+00
5.944729114045649965e+00
6.096363488028345934e+00
5.843960601183612269e+00
5.855731870785192861e+00
5.833592434264557980e+00
5.282722593418714752e+00
6.107198655469336046e+00
6.249418467023351020e+00
6.174616173625605775e+00
5.803527967452962066e+00
5.970748331760494132e+00
6.116398236410470091e+00
6.841970055077635671e+00
5.908449257103376873e+00
5.937964501717415189e+00
6.106222997432346311e+00
5.968541521211662371e+00
6.384427788660281600e+00
6.319956384821750817e+00
6.182263942867582962e+00
6.406283697229784302e+00
6.166053465769580022e+00
6.404836947143747850e+00
6.464275482041424326e+00
6.694469420273534865e+00
6.739708395294493393e+00
6.862690925856564483e+00
5.954675045413136303e+00
6.194974353222571395e+00
6.386275185124180354e+00
6.508576634012023021e+00
6.726452741915101008e+00
6.166374312114680123e+00
6.715365266986728088e+00
6.407978553535037314e+00
6.567685712569335976e+00
5.467629027996331992e+00
4.503022440736578424e+00
5.689278593183406230e+00
6.587068714380043488e+00
5.549462547781834232e+00
6.355021711665325590e+00
6.259766874052145269e+00
6.243465724693615826e+00
6.597903221352574121e+00
6.492396661785494238e+00
6.274587249922706000e+00
6.267682977885685069e+00
5.990270633014183055e+00
6.236632690077191121e+00
6.780491485887301550e+00
6.608389837048517457e+00
6.184406501169707582e+00
6.716188105216000181e+00
6.353894283592393499e+00
6.231092516662646297e+00
6.387455743586090584e+00
6.567962214425669742e+00
6.222119224889745226e+00
6.231858241039977209e+00
5.907224188639596640e+00
6.218119812133438451e+00
6.353003411722089488e+00
5.702807286953701649e+00
6.474389362905380807e+00
6.192764437363694974e+00
6.240236943998526797e+00
6.212163570614221975e+00
6.003754564574607322e+00
6.247349275290233095e+00
6.103221653726826901e+00
6.059904201734887863e+00
6.569807048241788294e+00
6.122500613089872701e+00
6.161211418452795741e+00
6.376937318643662422e+00
6.145845456679948526e+00
6.428462575406584278e+00
6.184181116793609156e+00
6.399422049312273764e+00
6.085723886079368761e+00
6.030673083026434789e+00
6.306583974336329668e+00
6.619504369482939410e+00
6.444645510012059653e+00
6.450129999289075045e+00
6.475486684033243456e+00
6.774659396027147729e+00
6.692800256501339362e+00
6.196304761544092266e+00
5.893147012210768310e+00
6.313907530981301086e+00
5.490621412443091209e+00
5.932979552340599483e+00
6.517039596735531681e+00
6.142689248549515924e+00
6.181517522192520708e+00
6.450181922320348704e+00
6.309673236316046818e+00
6.243992396728283545e+00
6.150094409645218363e+00
5.870977350132852379e+00
6.375972555993762114e+00
6.305127319489397308e+00
6.355847203852857064e+00
6.414929118301580857e+00
6.382504173935659608e+00
6.673430196158236960e+00
6.814286042784169162e+00
6.554127502496469582e+00
6.547025254945441297e+00
6.571935835671744108e+00
6.337375845544416464e+00
6.740741194388430557e+00
6.275205947422088038e+00
6.625529669667011845e+00
6.001171865805845940e+00
6.169039700296054640e+00
6.568880589755411670e+00
7.025141433225820187e+00
6.197573455428400990e+00
6.251933064759518821e+00
6.320269085062369285e+00
6.379396227049629609e+00
6.440136270381174199e+00
6.653145989959475592e+00
6.197937729443497190e+00
6.214929147479657523e+00
5.916679220580411958e+00
6.292436064410672714e+00
6.476261332690784300e+00
6.695535608227094038e+00
6.320805937017174081e+00
6.382588992118382265e+00
6.191343902976475633e+00
6.357649146394784623e+00
6.548090530881614413e+00
6.484433908652232681e+00
6.006001639465782915e+00
6.676969548114064956e+00
6.366166707843765593e+00
6.800144694136198709e+00
6.618016467883914622e+00
6.196133925163391787e+00
6.022352486254354709e+00
6.150989196052988106e+00
6.451516186938555997e+00
6.184540471011787943e+00
6.374357454614695051e+00
6.603513105657747850e+00
6.444124547035943174e+00
6.442291127010587815e+00
6.682815510658367764e+00
6.351296349736536229e+00
6.785331220063124391e+00
7.119622877796555116e+00
6.903880912233705480e+00
6.607855729198154116e+00
6.684577668584384291e+00
6.770314752738531894e+00
6.880506048902092608e+00
6.530344849722663270e+00
6.485461233556836014e+00
6.625751621670120883e+00
6.723383360448409896e+00
6.105720834394012364e+00
6.592258848509979785e+00
6.470047259070168977e+00
6.343962075021472025e+00
6.084627726373964762e+00
6.453763674390824434e+00
6.443604622586508235e+00
6.319844195287283029e+00
6.655688968181681098e+00
6.862466469066400343e+00
6.276560419921499268e+00
6.438772433798837014e+00
6.259431019494519077e+00
6.269319246322549333e+00
6.038053223718930163e+00
6.607309724252079519e+00
6.481221508904038586e+00
6.071699669333048277e+00
6.347176484843991773e+00
5.983502827789672907e+00
6.083771234659507421e+00
6.027972405757549446e+00
6.260388564805173139e+00
6.325293786558728648e+00
6.545014404945185049e+00
6.503562722724374190e+00
6.310897737668971885e+00
6.248592007501294177e+00
6.057664745056976940e+00
5.925145514396949586e+00
5.691302648099633821e+00
6.055379262584898115e+00
6.411883211999440668e+00
6.138408628197308481e+00
6.568718371057858718e+00
5.754864986732125764e+00
6.062209583928581225e+00
6.353317421401465381e+00
6.673275704903136152e+00
6.367182957307201185e+00
6.454143963827593922e+00
6.125918544331272031e+00
5.990612479773434806e+00
6.042895830518439482e+00
5.546371362166766517e+00
6.039425875033960445e+00
5.905453710380136556e+00
5.933706877260500612e+00
6.406772396717843598e+00
5.288312574109604647e+00
6.015368120910759231e+00
6.112178188434657322e+00
6.109099575008292149e+00
6.434146890403582120e+00
6.314379011854662771e+00
6.336097860149038752e+00
6.451486702577639676e+00
6.755017503187723982e+00
6.191986804526341537e+00
6.074276449996233396e+00
6.552336586318292078e+00
6.230166383745671332e+00
6.767827781868964721e+00
6.466902565755696664e+00
6.345952130623371268e+00
6.079065589771768252e+00
6.537150051497631509e+00
6.521465811101370136e+00
6.653195890202574958e+00
6.484597743429024064e+00
6.266493915622240785e+00
6.262320904089444973e+00
6.136352693427594041e+00
6.018637937638559698e+00
6.163996835351927217e+00
6.302770570546525342e+00
6.474116002684252358e+00
6.671613507369434259e+00
6.097647430046897910e+00
6.424818018491283311e+00
5.921733930846146521e+00
6.609318080674767337e+00
6.099514897140357661e+00
6.622073083646135672e+00
6.468114059399710847e+00
6.083365083553432306e+00
6.311824883811989473e+00
6.162519735660412223e+00
6.498485088642557805e+00
6.167504720163512033e+00
6.117184280467065527e+00
6.614870541638436130e+00
6.507929571489185605e+00
6.371036094379493697e+00
6.587885934575936631e+00
6.491220064003840662e+00
6.325320573001394386e+00
5.998100472383709025e+00
6.290457416101712163e+00
6.264314299448450640e+00
6.268385250881795656e+00
6.276997725225282210e+00
6.210767235056480651e+00
6.195892007303287485e+00
6.109929744518248995e+00
6.117927393712648154e+00
6.600185478629796876e+00
6.521194861632802819e+00
6.264427603872455563e+00
6.410536644396620076e+00
6.030398470872528449e+00
6.676887699017662214e+00
6.386247818074430427e+00
6.399222634334321924e+00
6.566657939203045302e+00
6.297036044871338056e+00
5.854408036688747430e+00
6.279649620450170389e+00
6.037065249018557900e+00
6.070909952657524755e+00
5.778599936779235335e+00
6.300821267061071929e+00
6.343521996591682921e+00
6.335653780505944965e+00
6.096779223377142287e+00
6.292840443291568775e+00
6.664514874916189768e+00
6.412640181309516407e+00
6.655659392904219374e+00
6.328242789472000140e+00
6.496266306505456889e+00
6.290314047624165461e+00
6.176970780390918847e+00
6.212716063780320930e+00
6.573532546116322095e+00
5.700909919982541041e+00
6.376282030279782020e+00
6.063258622631555461e+00
6.488276530365095773e+00
6.324910814581869545e+00
5.975646100401864835e+00
5.770559605504479883e+00
5.672368544180293348e+00
5.956914661925880594e+00
6.473883429972249637e+00
5.425950094571241777e+00
6.543637616036539484e+00
6.197949705314110602e+00
6.133907235914905165e+00
6.085539260456327426e+00
6.068473994453367659e+00
7.061086061089283383e+00
5.858964914488236531e+00
6.413217818188506669e+00
6.569883772275792566e+00
6.379023536598831257e+00
6.097736417633096373e+00
6.674181220504698864e+00
6.397329722083359371e+00
6.615039513795727188e+00
6.415170797393195734e+00
6.439130389139609889e+00
6.624327789671065503e+00
6.085417310306535654e+00
6.456243643061211124e+00
5.963143063223831142e+00
6.513318902774501318e+00
6.293922360469793809e+00
6.649891024912200521e+00
5.854927773855222561e+00
6.273187026379683395e+00
6.178219278772366430e+00
5.813443099475333220e+00
5.957656908392905848e+00
6.424339825548700311e+00
6.282119082450736691e+00
6.741465117724709799e+00
5.970716420717173456e+00
5.869294660040976552e+00
5.637663441165016387e+00
6.308758733109615768e+00
6.156857184479913592e+00
6.706592861399462535e+00
6.381002667064886502e+00
6.292882105036431639e+00
5.957191912791770960e+00
5.856156132845213413e+00
6.328692018488410120e+00
6.190980828089767130e+00
6.595219368220428535e+00
6.316361049572377873e+00
6.135667238316949934e+00
6.211144273356460133e+00
6.184713855176473984e+00
5.838325127783602575e+00
6.146122141363093760e+00
5.927165293068083152e+00
6.547870788002269293e+00
6.801700438799483273e+00
6.195395394133139888e+00
6.168533426433617350e+00
6.078824552667907000e+00
6.116668270838659716e+00
5.970934456909892774e+00
6.237053947322148240e+00
6.132032104330182420e+00
6.510847588420250354e+00
6.353900386700438219e+00
6.653207555564317310e+00
5.985696230937899820e+00
5.647200932694327769e+00
6.280959024084596720e+00
6.477627853370833577e+00
6.160114904848347450e+00
5.992050515088671148e+00
5.973084016734907742e+00
5.958142894061556838e+00
6.600087510021249493e+00
6.129139052607379234e+00
6.078563792703011615e+00
5.969196290271551852e+00
6.355438897584579472e+00
5.987216052897032625e+00
6.362564067568381887e+00
6.063381761482782295e+00
5.987483271705219323e+00
6.756089427208502585e+00
6.826191642873152610e+00
6.424156004893111671e+00
6.331611087070357691e+00
5.878152617207813790e+00
6.246926890946880029e+00
5.862692598517200260e+00
5.925280407041935149e+00
6.575764727561829837e+00
5.923062224539511256e+00
6.714266569005740593e+00
5.974923263006874485e+00
5.877016912394097403e+00
6.211917546884263786e+00
6.063380707394966151e+00
6.732101339358283809e+00
6.360154481947803085e+00
5.992872743226580923e+00
6.176266197639127320e+00
6.004892965251213077e+00
7.242734470596423613e+00
6.372317228278023826e+00
5.826585308336095892e+00
6.913538837091066647e+00
6.222117021996949937e+00
6.799717091308191463e+00
6.428798673175416312e+00
6.637782596450181316e+00
6.265308853936929268e+00
6.592532469325645295e+00
6.953446625323598695e+00
6.393510834127370757e+00
6.510386342770500434e+00
6.361012073524424437e+00
6.255913939752062447e+00
6.712057765662772901e+00
6.440246464172547647e+00
6.129726042989927848e+00
6.242944481745910323e+00
5.704941853410330665e+00
5.896519325398634770e+00
6.288473467369676051e+00
6.068268028461287322e+00
6.225700646880301115e+00
6.562674963273601669e+00
6.528635200734725252e+00
6.666575105923357114e+00
6.585327210235260686e+00
6.311040318267844285e+00
6.789471228768205968e+00
6.375260864179834286e+00
6.351523495020162891e+00
6.394185500408622325e+00
6.476822240531144637e+00
6.473479654042552767e+00
6.339475796513321271e+00
6.720570946805601409e+00
6.209046611842294894e+00
6.821173166502481067e+00
6.452829883527007482e+00
6.321220316891237978e+00
6.338465625830330019e+00
6.469232626619325188e+00
6.619874379165679557e+00
6.453504944818135414e+00
6.100981784926993612e+00
6.413758765918315063e+00
6.304747706755437164e+00
6.564737063117485505e+00
6.413540917000394082e+00
6.317492497248949235e+00
6.653655627942447026e+00
7.026560459266502079e+00
6.400489191339840289e+00
6.537582965612041441e+00
7.149725531937957790e+00
6.551037002314274993e+00
6.835980758058288309e+00
6.212473221615683272e+00
6.786818630025289067e+00
6.556039914521799794e+00
7.046076349991599486e+00
6.496464754113545403e+00
6.007049184383939533e+00
6.469303486065315134e+00
6.520806165675289812e+00
6.440286922668012615e+00
6.339966379345288061e+00
6.520509069921193834e+00
6.189740850832669672e+00
6.484517677956258552e+00
6.405904855187142033e+00
6.331250828909428030e+00
6.588538214920262703e+00
6.141154649250035291e+00
6.571364429378712124e+00
6.504630436683423333e+00
6.701940471522068066e+00
6.298840690366281692e+00
6.681030827888666757e+00
6.856856708789289101e+00
6.217411514633864655e+00
6.380923740074593731e+00
5.746250684405937115e+00
6.714333198017765625e+00
6.877495278520538768e+00
6.326806443431737037e+00
6.330689995194684450e+00
6.213292514690319734e+00
6.486583534698850073e+00
6.492196877643033659e+00
6.287740158643038590e+00
6.241592223545302964e+00
6.416311512990916732e+00
6.165117293592055070e+00
6.237973894542074405e+00
6.080429359321733784e+00
6.347423614770241862e+00
6.305629339356691787e+00
6.351465044852348640e+00
6.379196640006875363e+00
6.820760338608829798e+00
6.408308534073449358e+00
6.426346688903881166e+00
6.414302379724079906e+00
6.610531766650241892e+00
6.727874229417667884e+00
6.624287154937769984e+00
6.389242216617263992e+00
6.949420576682803663e+00
6.704321724983077324e+00
7.075962813754115288e+00
6.852915767868878127e+00
6.463961879025095669e+00
7.174047643720903089e+00
6.380079814152066930e+00
6.282473021801620483e+00
6.368865672541835110e+00
5.927854000351332253e+00
6.318734972021548657e+00
6.830477103701976915e+00
7.083781679130542130e+00
6.926227852697213194e+00
6.922902322060445535e+00
7.169041644328361329e+00
6.756591766571784952e+00
6.759538763599127087e+00
6.795682056586561437e+00
6.496270279512010859e+00
6.590122995176793452e+00
6.775942998234167014e+00
6.185743775150969626e+00
6.128758785825960231e+00
5.790431985009398375e+00
6.662224111723173081e+00
6.194294459107732465e+00
6.443319522374923558e+00
5.260989431333204180e+00
6.450550511989583846e+00
7.078054818948979587e+00
6.639862852987172381e+00
6.490067941052736877e+00
7.165977645605646096e+00
6.977718476434368711e+00
6.130771815240991351e+00
6.610787051864153163e+00
7.697846124392619060e+00
6.619677122603431663e+00
6.708409455900560481e+00
6.862992733142149859e+00
6.712970141539706503e+00
6.979039582318894652e+00
6.425137560100592893e+00
6.725332172255312990e+00
6.138241236894543817e+00
6.155117341228728556e+00
6.539859594961321854e+00
6.390184402365925109e+00
6.385131279649531422e+00
6.551277483832416593e+00
6.108746993568714423e+00
6.053119109859914637e+00
5.843427624338320747e+00
5.994696362126860301e+00
6.402696471171283044e+00
6.415984176223123114e+00
6.230184161837470924e+00
5.948351078322712482e+00
6.235943380621894683e+00
6.419729193825631341e+00
6.190518665839181978e+00
6.138384080948643629e+00
6.373131226195897447e+00
6.414804144703916577e+00
6.305158965201378862e+00
6.382298435665345160e+00
5.994995618294304052e+00
6.508267483121051633e+00
6.077182854617927177e+00
6.482166170613732348e+00
6.078333090392600724e+00
6.242618508306450487e+00
6.233920185287806781e+00
6.844268846106923654e+00
5.805716023608598064e+00
6.020262111109709657e+00
6.136340863188392447e+00
6.251550246717024528e+00
6.376794791394713613e+00
6.304266483189751469e+00
5.883030883790503651e+00
5.929749839895349872e+00
6.235006544198291145e+00
6.466289828567910014e+00
6.415777486343970715e+00
6.029942589302840439e+00
6.601671795220104499e+00
6.649374214223083612e+00
6.077566768323051427e+00
6.541625338444543303e+00
6.587841164923480264e+00
6.381964934668631351e+00
6.977049809479579423e+00
6.558217288311184667e+00
6.013552428150148899e+00
6.473250251752068252e+00
6.389606370635226185e+00
6.227502149537008869e+00
6.143895935612733616e+00
6.540422212838627125e+00
6.746181609938020962e+00
6.032975033814277133e+00
6.394973021722115014e+00
6.343982528107527941e+00
6.763632895008624857e+00
6.399376305255948694e+00
6.444350155751841669e+00
6.356261054896742202e+00
6.458406545949643807e+00
6.762482044665827807e+00
6.693450746881151048e+00
6.382236888971687172e+00
6.348592239901659440e+00
5.812551781979773402e+00
6.625496998075477428e+00
6.615091099396978258e+00
6.192760659963412628e+00
6.671743182816360473e+00
6.027260412323050431e+00
6.669426780932260712e+00
6.636017622444964736e+00
6.419356400035807653e+00
6.242813092493628702e+00
6.196683313144194294e+00
6.180294460394290645e+00
6.145777169953743346e+00
6.471128796228232005e+00
6.009833205715630733e+00
6.441643274831393207e+00
6.170471119570905216e+00
6.625366365750942066e+00
6.345102443351926524e+00
6.036588628542990165e+00
5.960197328475437040e+00
6.305291004521700771e+00
6.161484076253230135e+00
5.829043480094731500e+00
5.945672791785069577e+00
6.494050918116381688e+00
6.231929006608961430e+00
6.054237403731615785e+00
6.030969659341754330e+00
5.759987919337591578e+00
5.955087703208223893e+00
6.184794436337539558e+00
6.432228867227910207e+00
6.469296723267532911e+00
6.558021170809471556e+00
6.111128056008715781e+00
6.647058592517411491e+00
6.782321842855247418e+00
6.944694716281812674e+00
6.516709231656709456e+00
6.214026963471495968e+00
5.520891058605423396e+00
5.923306675601107685e+00
6.326086273270623117e+00
6.168087381196885488e+00
5.733422026784229963e+00
6.760537732356017848e+00
6.181400759818933111e+00
5.922030073387730909e+00
6.232843272804474033e+00
5.962324252346903997e+00
5.744977803489070389e+00
6.272854599575629742e+00
7.533351541204338808e+00
6.531535699749147383e+00
6.471402178444401798e+00
6.237739047238402890e+00
6.664268253529025188e+00
6.374730550460671274e+00
6.412762490702450080e+00
6.705456739114890929e+00
6.736578089582710760e+00
6.944074296814405578e+00
6.416756866175723495e+00
6.427121498667034416e+00
6.713792009819623985e+00
6.989050129477359263e+00
7.108543603766402263e+00
6.724764758366741368e+00
7.110490703204584761e+00
6.730606071039193061e+00
6.773641130763111029e+00
6.107637179927015936e+00
6.374766849119113843e+00
6.756078178294221637e+00
6.585020344452178875e+00
6.473070261666360459e+00
6.971229252730691606e+00
6.930946496579154292e+00
6.645467011925719980e+00
7.105450327425805845e+00
6.066638826294284748e+00
5.778120696802004908e+00
6.401677127779914933e+00
6.506610781811165367e+00
6.252760908704072307e+00
6.465852275915088043e+00
6.554834626739729941e+00
6.756042026298892722e+00
6.315422421896633054e+00
6.664104966793427565e+00
6.301631354233034443e+00
6.354546440244112304e+00
6.486216215433438848e+00
6.286980088047460669e+00
6.735410272462199366e+00
6.557191135229941459e+00
6.368641528289546550e+00
6.140806460241613252e+00
5.797120127030805037e+00
6.014314287160217987e+00
5.821203065987358372e+00
6.121702828339170566e+00
6.433605226970488644e+00
5.559260379791313156e+00
5.933601958774842977e+00
6.238579139312405708e+00
5.956857904363497269e+00
5.857798097484130828e+00
5.976477742419003647e+00
6.176352313619601908e+00
5.851994282707580375e+00
5.656483868414103000e+00
5.950248815876375552e+00
5.937136563982964965e+00
5.720843326315931954e+00
5.775800680995064162e+00
6.379200385797978434e+00
6.748954877319400580e+00
5.656493831775067704e+00
5.475320948871457816e+00
5.976228285432537923e+00
5.898366228221662233e+00
6.168962951395497107e+00
5.942460405995663386e+00
6.019740922094326763e+00
6.406858124311570535e+00
6.444582870852147316e+00
6.425661950989052684e+00
6.185280101363376026e+00
6.044536173823352065e+00
6.013084555700663358e+00
6.150683317117778159e+00
5.831366448351793963e+00
5.783616580849580302e+00
6.233501883055438952e+00
6.000190145449050938e+00
6.105710514805629430e+00
6.310695052855942677e+00
6.236033514374698328e+00
6.246647558523356736e+00
6.215420544746518949e+00
6.395458507146474680e+00
5.706767756269030656e+00
5.928502908601578802e+00
5.991353775659107761e+00
6.014851655515744966e+00
6.251282963008739202e+00
6.020704900009923755e+00
6.410058141383544239e+00
5.647176518937644829e+00
5.575325258928751637e+00
5.731372772434665919e+00
5.967487471392772136e+00
6.594877706171456744e+00
6.637129461332101243e+00
5.808500677105700838e+00
6.178903215679539151e+00
5.924016537104229485e+00
5.938374250362025819e+00
6.223974608427428556e+00
5.796513014860461332e+00
6.115338826877565914e+00
5.616948955562607537e+00
5.816804612296352595e+00
6.166209314200525426e+00
5.825030776383794517e+00
6.128951294275004180e+00
6.310941970960235459e+00
6.104802668197589099e+00
6.221906403247852602e+00
6.569004019696522256e+00
6.285517660921189353e+00
5.545890672961729884e+00
6.030363325092891635e+00
6.381938733752131832e+00
5.916941272574264943e+00
5.706267360146430434e+00
5.935812550863434289e+00
6.256156362016510819e+00
6.050616644691181101e+00
5.894321241862153116e+00
6.094087841396141236e+00
5.568456096620641560e+00
6.131884148972021720e+00
6.307726738539862765e+00
6.477771803784774463e+00
6.298017919667791453e+00
6.526818545297882856e+00
5.622365440627732802e+00
6.197349410736378239e+00
6.541006818033431536e+00
6.079162195623092124e+00
5.787257330390054300e+00
6.340917086250886570e+00
6.765735169787198799e+00
6.903720006574087797e+00
6.342552665587492200e+00
6.477516294899482219e+00
5.981483591015071433e+00
6.542983513812769658e+00
6.562636892179353865e+00
5.799698888513841410e+00
5.989761477868785988e+00
5.989582481874808018e+00
5.937363802037769922e+00
6.183155615143116179e+00
6.110183763012648761e+00
6.352644339920732186e+00
6.117838072781475844e+00
5.934187496331380096e+00
6.337786730655552425e+00
6.170317343146006550e+00
6.602764596785201334e+00
6.183099615246884007e+00
6.356481271426215329e+00
5.999933931856632263e+00
6.439544471514375701e+00
6.134597972219594908e+00
6.797051253967084428e+00
6.309735731280742499e+00
6.248818789876450452e+00
6.293927476749510141e+00
6.609597184919653756e+00
5.916282368221779109e+00
6.549834267236711582e+00
5.690938709226593062e+00
6.153352726363864988e+00
5.837077196379151900e+00
5.849176804733796864e+00
5.722216294499821387e+00
6.111711061220050922e+00
6.130515819377473363e+00
6.122098930080857038e+00
5.821096404072288344e+00
6.307216408617619230e+00
6.434091976082998876e+00
5.367764946642036961e+00
5.767053116006947810e+00
6.080133034028808225e+00
5.909066484147881937e+00
5.456720289826191284e+00
6.585854934593847965e+00
5.687948034293926369e+00
5.917649192952404213e+00
6.144878176756044752e+00
6.151259322277841335e+00
6.094311225245487407e+00
6.125751081753458394e+00
6.083289500933837246e+00
5.793467649079482307e+00
6.476970012210626848e+00
6.618458229503450418e+00
6.114184282246374558e+00
6.713313858615874707e+00
6.247287113278580328e+00
6.832066249590339702e+00
6.861737428405583650e+00
7.278916332274100398e+00
6.299113532855539432e+00
6.733492470199927915e+00
6.325128093888849001e+00
6.966687284686241988e+00
6.509087946510478062e+00
6.415763042788925397e+00
6.400019948232417377e+00
6.905052910743009420e+00
6.411409559838124217e+00
6.264009849916183370e+00
6.252103973075711529e+00
6.467289260935836559e+00
5.948492700506808895e+00
6.728821482090923567e+00
6.043781707887839083e+00
6.790521848871493127e+00
6.615845874695136963e+00
6.470494839402793019e+00
6.317330931219958146e+00
7.263724132781848475e+00
6.548333301927887540e+00
6.289004982775792563e+00
6.649632082274558265e+00
6.409762900820322962e+00
6.095418388176637947e+00
6.505147013575788506e+00
6.770595755393612691e+00
6.414646037939385259e+00
5.997054561295844799e+00
6.093939872853963990e+00
6.093667051265075685e+00
6.372664344050080310e+00
6.092547095775549870e+00
6.108914810475359225e+00
6.253719464638298753e+00
6.028186811294669489e+00
6.262686598102034985e+00
6.228140757075363965e+00
6.165874282868968770e+00
6.218130150693375491e+00
6.133022381771565890e+00
6.623305244182605911e+00
6.191189793129684205e+00
6.447554295337612373e+00
6.062229342325654358e+00
6.354561210014657568e+00
6.566062916729699772e+00
6.510429502817075331e+00
6.193256916329104911e+00
6.511380287097288999e+00
6.414893908560354241e+00
4.011647537031121757e+00
5.968731398456176507e+00
5.957764312196299095e+00
6.028591210294298897e+00
6.198640149450381998e+00
5.956600946809979646e+00
6.324604901217115938e+00
6.207405344729101770e+00
5.905997654681659270e+00
6.133333753770047636e+00
6.058246313401784988e+00
6.180415307199259800e+00
6.022996860320415813e+00
6.059389679391152583e+00
6.227048214370149104e+00
6.270995359361018373e+00
6.437610342427893428e+00
6.177544355895766337e+00
5.938533873123080120e+00
6.312271553843083360e+00
6.068668294923337925e+00
6.587934728130375284e+00
6.296376522590176883e+00
5.925388449626860954e+00
6.113570719939613873e+00
6.072954303194788572e+00
5.022813797512745815e+00
5.881197691476010903e+00
5.914049423904941705e+00
6.478428031269605647e+00
5.569017324104701849e+00
5.849553230498792722e+00
5.678414280953171911e+00
6.189646925872348326e+00
6.129482627433394448e+00
6.458558675164678853e+00
5.472326150488110663e+00
6.225705560873637801e+00
5.989065989116243216e+00
5.884975908983927972e+00
5.911045766546955349e+00
6.798583542813598335e+00
6.612983049047973516e+00
4.366932211658636653e+00
5.737343894728881288e+00
5.372897441114365513e+00
6.043248120352262553e+00
5.766239174061033701e+00
6.280945280474393044e+00
6.046749914383328317e+00
5.496009966771262079e+00
6.031076529785449836e+00
5.962009601536634840e+00
6.140172494706598094e+00
5.490601235750411035e+00
4.717551195530193198e+00
[truncated: 4,003 more rows]
