# Supplementary material for: Atomistic simulations of the Escherichia coli ribosome provide selection criteria for translationally active substrates
Source: Nat Chem. 2023 Jun 12;15(7):913–21. doi: 10.1038/s41557-023-01226-w (PMC10322701; doi:10.1038/s41557-023-01226-w)
Supplement: Source Data Extended Data Fig. 6 — Data in CSV format for the trajectory plots in Extended Data Fig. 6; each trial and each monomer’s data are in a separate CSV file, named accordingly. [file 41557_2023_1226_MOESM8_ESM.zip › Watson_SourceData_ExtDataFig6_fMet_mon5_trial1.csv]

4.174118458783638630e+00
4.132002759837125616e+00
3.917079720211465332e+00
3.717259300835391578e+00
4.163469744981534326e+00
3.989144877122305921e+00
3.479416813671005304e+00
3.628834929483152116e+00
3.626513141039787946e+00
3.756734357811167602e+00
3.564406044964296250e+00
3.888634441769442507e+00
3.746957867734936443e+00
4.568211368397468775e+00
3.593956191259660038e+00
3.507692533447340999e+00
3.814991273990730125e+00
4.020478330598804995e+00
3.978408360573299607e+00
3.657609288136889791e+00
4.006933406177106249e+00
3.993460318429940425e+00
4.722932560675968006e+00
3.846303929604535821e+00
3.896896456217436633e+00
3.615424996666815272e+00
4.338336721528852635e+00
4.032699372460330167e+00
3.855741344696003825e+00
3.920961550215505742e+00
3.494025766683592327e+00
3.912284448244288892e+00
3.622193571705974335e+00
3.863629830459863079e+00
4.208991810319409055e+00
4.055782716289788148e+00
3.972966830388318549e+00
3.562359193377954814e+00
3.701109180343213012e+00
3.987761302740218117e+00
3.641728286568860273e+00
4.130740055143036216e+00
3.951179110615187451e+00
3.760262883210522489e+00
3.846618595197142998e+00
3.376085827609718315e+00
3.635981793770370007e+00
3.682437497988533259e+00
3.964875957324051292e+00
3.810298432003473845e+00
3.902844399354617799e+00
4.137661157013783786e+00
3.655185754469983728e+00
3.655050248610356434e+00
3.354567805872385122e+00
3.748115228972709545e+00
3.696115889147641997e+00
3.846080035024231236e+00
3.567427631455310610e+00
3.638293454764122359e+00
3.886046279145777937e+00
4.289117149087367409e+00
3.616227566810934047e+00
4.310817946071688667e+00
3.702690766339368444e+00
3.218193111745832447e+00
3.906321939855338599e+00
3.856124838040490665e+00
4.020622030331116648e+00
4.139168229865366477e+00
4.169946724508898583e+00
4.109396039915524490e+00
4.284043249817266918e+00
4.362867909046421744e+00
4.279394379018564898e+00
4.393866625920423097e+00
4.521547926494966951e+00
3.946803225673888971e+00
3.767155585488321190e+00
4.335614197165414296e+00
4.707961792707697768e+00
3.936943359075540272e+00
4.669535942917460325e+00
3.683714737359206737e+00
3.821318320878253516e+00
4.204705950294061800e+00
4.003596494227637415e+00
3.961509358883551712e+00
3.822602479393482078e+00
4.137020356525179743e+00
3.709014142699007976e+00
3.885919460168353101e+00
3.988102139776132926e+00
4.098233463932417386e+00
4.255133576781445548e+00
3.812770595433626841e+00
4.403159455063025085e+00
4.098660390049931657e+00
4.282207851018661415e+00
3.886314606614991618e+00
3.777142834009956651e+00
4.180893542324157330e+00
4.529094959749745186e+00
4.331175173448495563e+00
3.758814430445629462e+00
3.792386908868729645e+00
4.114685274856178410e+00
5.350959999811464307e+00
4.442964089618197221e+00
4.383922374040039038e+00
3.849608148432174026e+00
3.954348320981510234e+00
3.836875814508549976e+00
3.867784400362984876e+00
3.717846299505369156e+00
3.856677057269012110e+00
4.048829654663127720e+00
4.268254764356433917e+00
3.974486550210151847e+00
3.752838168824542908e+00
4.997653124490358145e+00
4.223121752782903471e+00
4.261395456537408144e+00
5.925842874401133997e+00
4.490721303817351462e+00
4.079994505375945657e+00
4.199716633311011194e+00
3.957980979142798894e+00
3.981891145349303773e+00
4.065538518649595368e+00
4.357326897910336783e+00
4.612334967848210177e+00
4.009170015878140703e+00
4.198471760132255426e+00
4.007517941949013007e+00
4.404570075201058366e+00
4.088284741341017714e+00
4.363585375871743111e+00
4.271739920401497415e+00
4.237230496351209297e+00
4.240899331207121925e+00
3.934489885355600958e+00
4.101286480247285482e+00
4.040191564042151739e+00
4.405242682202495708e+00
4.313914547312420744e+00
4.558072487453142863e+00
3.989525681211715913e+00
4.266596859453779977e+00
4.292865643722459268e+00
4.413147479773238402e+00
3.784281573194333781e+00
4.052521583866570687e+00
4.170805765737799042e+00
4.245325188984041986e+00
4.358893070507645184e+00
4.014530543540788976e+00
4.685725115845642996e+00
4.042832433653061663e+00
4.374960466231523348e+00
4.380065040937542342e+00
4.081256942899593732e+00
4.586811385532976182e+00
4.201302602755191629e+00
4.378568948864280053e+00
4.673039508605801196e+00
4.088022775777047535e+00
4.450604688614125948e+00
4.421070417175503309e+00
4.435422460241246867e+00
4.420283513915149953e+00
4.743850481349314308e+00
4.651251090404761257e+00
4.158184967523516740e+00
4.160978331916100004e+00
4.492147008839181055e+00
4.209603708154000756e+00
4.545525905733923899e+00
4.472606837261302815e+00
5.310929497698499091e+00
5.515229399778898589e+00
4.738761195858939956e+00
4.030332668566181553e+00
4.161245465654695330e+00
4.178523448082673397e+00
4.157940152753039520e+00
4.691006261353346751e+00
4.984051810957236484e+00
4.413010741964299655e+00
4.884331952823792733e+00
5.692858203413381446e+00
4.135750286265077236e+00
4.131380616642610804e+00
4.020772272567176842e+00
4.063852366707156882e+00
4.029866954908322363e+00
3.729842234202582762e+00
3.949837591619862032e+00
4.098777196481552920e+00
3.858312774101489762e+00
4.527396081263370675e+00
3.789076843716578047e+00
3.902915376692837057e+00
4.202364341327667674e+00
4.082280563789632666e+00
4.100568112959273037e+00
4.159949108858349121e+00
4.244479154577660118e+00
4.247932840833994028e+00
4.935649781468788078e+00
4.118510880072967062e+00
3.996887172002442146e+00
3.908192410333901190e+00
3.942683638163174020e+00
5.108614899901430029e+00
4.325181758777068453e+00
3.923813449846248247e+00
3.805942162431396714e+00
3.722237802504071436e+00
5.219548440256550847e+00
4.111370463457064695e+00
3.777059551831016826e+00
3.904280388383563061e+00
5.427838390362059506e+00
4.173291945756223420e+00
4.410441192969198454e+00
3.892852141884810990e+00
4.176753839044207162e+00
3.642883804502910383e+00
4.701612972859595452e+00
4.496370318662546772e+00
4.330001930994045622e+00
4.055237310855742017e+00
3.816279717693010998e+00
3.844614759027768169e+00
4.118092782698914434e+00
5.416833103687241469e+00
4.729441258493760181e+00
3.950915459061850932e+00
4.712817727609300178e+00
5.022198761248388266e+00
4.852838980438147765e+00
4.377239214971445413e+00
4.247994773458679596e+00
4.133837505425664638e+00
5.313126453082518630e+00
4.441753526462071555e+00
4.310312371870696602e+00
4.629579899848788926e+00
4.227738095013184427e+00
4.573185560734155608e+00
5.356782522323477735e+00
5.476025274953173927e+00
4.489813665944565102e+00
4.939916748453478057e+00
4.401707470243371390e+00
3.866283969353843997e+00
4.081339111040199974e+00
4.317633511759517262e+00
4.156208564231073765e+00
4.404582452278115845e+00
3.755257064269569067e+00
4.274966360882549665e+00
5.889156108725511096e+00
4.015402019082675800e+00
4.216613070728703505e+00
5.203775904537662811e+00
4.378455969308364892e+00
5.190822998645026942e+00
5.494491922040644738e+00
4.817769683244341294e+00
3.993714462827439249e+00
4.360536613715008336e+00
4.040588500251195647e+00
4.673951450507543015e+00
4.040914949501130060e+00
5.134790281971604919e+00
5.158255701468683618e+00
3.980631776110911790e+00
5.593165945318002485e+00
4.574212139837364077e+00
5.548342231562465088e+00
3.939607461710947778e+00
4.361530217815551502e+00
4.022865978273073573e+00
3.786362318669111549e+00
3.767063012864529714e+00
3.901162082911394879e+00
4.122594037952108437e+00
4.164739597072887989e+00
4.134321355050882829e+00
3.938243887162911960e+00
3.845472854362628201e+00
3.901859709053769443e+00
3.843653314932255149e+00
3.943531297879299569e+00
3.918053491187869497e+00
4.332152838811959228e+00
3.943428803258334447e+00
4.327107881283313695e+00
4.224529876299144782e+00
4.155346701261855458e+00
3.697511211533055953e+00
3.791603726749243286e+00
3.796351245574480782e+00
3.862065119480542652e+00
4.184041735287893360e+00
3.943656157081242952e+00
4.002284247648752569e+00
4.862516838674518560e+00
3.937035854626118603e+00
4.491908954278388322e+00
4.430273674331352218e+00
4.052084996381270621e+00
3.815570134126109458e+00
3.888742261370410791e+00
4.273240723658617846e+00
3.894723141921788034e+00
3.797618314367866788e+00
4.100665448912495847e+00
4.025160672525808891e+00
4.096328294214541366e+00
3.862996689504919257e+00
3.816771021136343922e+00
4.328684988268395095e+00
5.173878123934430917e+00
3.658314561792741504e+00
5.595689504628202471e+00
3.818354457996383289e+00
4.191953519899144887e+00
3.955524615515055409e+00
4.737335211793243239e+00
3.543611291033526012e+00
3.936241779813429265e+00
4.098869164092948658e+00
3.967585758584666333e+00
4.321642242420135283e+00
3.984229210897139772e+00
3.974622858827888905e+00
3.991621963217545144e+00
4.065285092591231830e+00
4.038953622031623780e+00
4.118717166254027617e+00
5.709460423915603045e+00
3.766206465656931179e+00
3.950119846037696281e+00
3.712989351268049631e+00
3.625124069072950483e+00
3.711755868237828437e+00
3.942711063155172280e+00
3.651904069079948911e+00
4.347002636595052039e+00
4.398530004830237594e+00
3.993903684599962034e+00
4.318232168827060846e+00
3.620475073139728828e+00
3.627433073566420418e+00
4.297170120239805158e+00
3.989566264768903192e+00
3.927787775532080250e+00
4.110925110510660119e+00
3.891223216453480571e+00
5.664400801839743593e+00
3.851128603755339608e+00
4.110738801616261817e+00
3.906385611352999998e+00
3.805015332543603357e+00
3.699135467113931597e+00
3.729281419246004869e+00
3.913571965916712969e+00
3.708429255604291708e+00
4.110441614291203472e+00
3.904081932086908235e+00
4.111581706756855858e+00
4.596160464382031741e+00
4.214946872119401000e+00
4.035058801066852219e+00
3.966333373051456945e+00
4.368738491835717497e+00
4.172987497872078677e+00
4.441843207458846976e+00
4.160162530185871788e+00
3.714933951263338141e+00
5.466744831381810776e+00
4.297091817932543911e+00
3.925432063982970288e+00
3.825413902156246770e+00
4.053620362428842050e+00
4.283814761544823213e+00
3.828447645985617154e+00
3.726461238963346911e+00
4.194925684627040852e+00
4.021073895364472683e+00
3.746910015483422285e+00
3.789847721399493885e+00
3.776118058036743719e+00
4.072244910177660771e+00
4.050904521971685490e+00
3.838902909694581034e+00
3.883128081556161071e+00
4.011732854847895879e+00
3.771401367882791344e+00
4.133733961253161837e+00
4.264305058746495014e+00
4.074378037638888728e+00
3.708585014352800524e+00
4.778433318433478405e+00
4.046986836857591641e+00
3.998543310399369499e+00
3.932932996969282335e+00
3.669489342792939812e+00
3.759247825902179763e+00
3.719888832812876078e+00
3.713849241434552084e+00
4.036911751567743067e+00
4.785160499234372367e+00
3.747366569997929719e+00
4.033932402975285214e+00
5.187027514459215283e+00
4.090684779532692161e+00
3.808527224089315322e+00
4.189761442972558925e+00
4.222858528870299111e+00
3.990296911992112783e+00
3.797628718732537045e+00
3.999415904706105973e+00
4.035457491379845330e+00
5.050162280882267929e+00
3.428952371705677571e+00
3.936391889404970534e+00
5.210138467167352516e+00
4.276860072396520884e+00
4.696759448140544357e+00
3.744912665995788981e+00
4.247086611279856427e+00
4.105530688891509072e+00
3.820983237044695890e+00
4.104311221197348480e+00
3.729312276105907653e+00
4.047348142783227409e+00
3.573301854402620048e+00
3.868442145412849253e+00
3.812141027385252290e+00
3.637675925905851759e+00
3.817395586259591411e+00
4.137532294063980487e+00
3.720342681183646416e+00
4.496938971581095679e+00
6.128228646072987118e+00
5.738288777035431387e+00
5.833569322465053553e+00
5.904992668399343891e+00
5.899222030562418340e+00
6.205223935501812171e+00
5.963378813960980018e+00
6.180289159651145781e+00
6.112951226242068437e+00
5.998567557054609978e+00
6.427764313367275051e+00
6.464524225411289571e+00
6.655682866871567072e+00
6.119682086959022271e+00
5.995429864746548709e+00
5.371186399915397480e+00
6.871196614553797488e+00
6.273728626079861925e+00
6.144918738108993139e+00
5.889366704485903270e+00
6.091041806304605011e+00
4.547157852453924676e+00
3.974814647048902749e+00
4.135402355941877772e+00
4.110563627988974567e+00
4.908499318988877036e+00
4.975159819046264253e+00
4.603402155289647801e+00
4.565136790352629426e+00
3.747652297087912032e+00
3.711466155373440490e+00
4.117201941894445660e+00
3.757560372271203430e+00
5.829329687968961338e+00
5.849232681588389937e+00
6.896889174950440626e+00
5.926192012547107701e+00
4.450237087236295963e+00
5.843695157209899627e+00
3.942671546062983978e+00
3.841564527490506364e+00
3.777169581534925769e+00
4.607176654087320244e+00
5.657493724502685950e+00
5.758500929876019470e+00
5.803208612402577238e+00
5.320669709822947624e+00
5.531899123691359499e+00
3.857767433014159586e+00
4.392686649578228852e+00
3.820369211555535216e+00
5.476034563691561274e+00
5.758129512549355233e+00
3.812206328207057293e+00
3.904753831759309346e+00
4.097842662600813313e+00
4.134879880017223286e+00
5.403657981209647687e+00
5.507765675452668930e+00
4.938336099403245250e+00
3.855113696747714869e+00
3.934711197359036294e+00
4.026695686001592556e+00
3.841054144671516291e+00
3.903432679696865026e+00
3.849398233930950930e+00
4.101345925784868562e+00
4.068082117846514301e+00
3.892290322733034102e+00
4.190994584542249157e+00
4.442722582548677579e+00
3.879652483091302173e+00
4.143224398098881878e+00
4.344203421833021217e+00
4.178741359553452384e+00
3.576654080591336715e+00
4.093490067764319562e+00
4.233091163414871794e+00
4.374431884108405555e+00
4.226078493810280001e+00
4.490917919575367456e+00
4.047274545409964119e+00
3.705969904220103750e+00
3.650306691465408093e+00
4.167477239142941770e+00
4.166886374469221721e+00
3.825665685785971881e+00
4.015710473974632322e+00
4.014283871373624635e+00
3.816329847477845760e+00
4.190633424751822211e+00
3.888115679504233757e+00
4.419802760816398113e+00
3.935666589631664714e+00
3.637546287650878618e+00
3.652048595019345534e+00
3.930250121540154407e+00
4.953950553154157888e+00
4.063885177130422299e+00
3.861933310849373857e+00
3.936522369771056518e+00
4.648347384540190141e+00
3.967895558062925154e+00
3.833992624505886404e+00
4.129153430749170184e+00
4.136499563777579880e+00
4.361099326660679232e+00
4.735939428915860283e+00
4.081687103648439674e+00
4.730750331015707744e+00
4.025296825749883567e+00
5.656949069363189864e+00
4.191510873172004104e+00
4.197300120008821800e+00
4.359061357691336624e+00
4.127132005147092109e+00
3.733923831279935879e+00
4.545328389773028555e+00
3.868017577122892625e+00
4.173628590645676262e+00
4.094805651174202588e+00
4.079956778145097829e+00
3.802489368831178940e+00
3.718284049127016377e+00
4.823921623550408100e+00
4.726442296464674619e+00
4.262753046682911773e+00
4.572794124393674942e+00
3.910970580322233214e+00
4.351764659783742495e+00
5.421740822636204271e+00
4.409378656378272865e+00
4.701999855835079956e+00
4.179661467087675497e+00
3.861894067704955358e+00
4.864538154101235357e+00
5.505271987634088759e+00
4.806187639791615673e+00
3.831309875240371809e+00
4.234099099990331183e+00
4.417588280951721735e+00
3.918382832076447997e+00
3.926430056874711916e+00
3.706185989378875778e+00
4.006137774720830436e+00
3.666645061106865722e+00
3.886931067098259085e+00
3.890367104624888661e+00
3.835534226413804593e+00
3.701037737428040764e+00
3.938308139484178128e+00
4.044409049553262747e+00
3.970837993736964666e+00
4.250616724502330079e+00
4.465845506634822826e+00
5.917540287781244857e+00
3.754015153191461618e+00
3.959703390639741194e+00
4.469636684785031733e+00
4.240854045229326630e+00
4.029954080147919449e+00
3.956811775864267133e+00
3.706004877390332908e+00
4.013057360145133146e+00
4.290432597898679923e+00
4.105865621477282623e+00
3.966152656322502690e+00
4.388567906506525951e+00
4.194266425386932617e+00
3.831530576995868298e+00
3.794281789350427037e+00
4.034829441604808942e+00
3.721963313268487727e+00
4.627268961431867389e+00
3.927156491422437945e+00
4.122509614834459768e+00
3.917972328098675128e+00
4.910224177437844340e+00
4.085099792255919127e+00
4.027695358245564350e+00
3.980288746732154603e+00
4.015360004260855931e+00
4.063086933293748260e+00
4.004439467425608967e+00
5.163897906186888598e+00
5.170205919209490908e+00
4.382257792037216326e+00
4.469483968930555662e+00
4.606748239360435093e+00
4.513756637875427025e+00
4.318224757827387350e+00
4.772890253796665760e+00
3.940881913316249374e+00
3.843756209417036551e+00
4.834499165827675249e+00
3.892851807708960887e+00
3.997508443134196288e+00
4.029434642801176025e+00
4.270951487814066638e+00
3.889578483242199347e+00
4.503503817409394649e+00
3.965496689617663328e+00
3.812181113817011635e+00
4.780924377068382469e+00
5.010741712671267223e+00
4.363917785565345930e+00
3.871240873350987322e+00
3.887858672318808217e+00
4.294505622324130023e+00
4.049185678253421017e+00
4.874990084100774723e+00
3.822691450192371221e+00
4.162391389639686246e+00
5.697519818401998393e+00
3.934351244101383038e+00
3.906531108033300281e+00
4.229557601530733457e+00
4.104991211605345747e+00
3.793300237515977447e+00
4.130734766899275989e+00
4.031485719339753970e+00
4.170817768186324770e+00
5.166492064107833571e+00
5.224022517767291873e+00
3.960707884036776871e+00
4.234182498261350069e+00
4.341366068647518617e+00
4.430739954940825953e+00
3.844490799231345513e+00
5.203789307586653479e+00
4.414595055780458743e+00
4.014529168151505623e+00
3.865743896223524878e+00
5.137474962554853697e+00
4.531329997361594586e+00
4.261397760205603902e+00
3.736207739533655037e+00
3.943042139840532645e+00
4.056840488622238894e+00
4.518910980932664856e+00
4.012652525177661467e+00
4.356439359524052257e+00
5.460366120974578408e+00
4.153265147615493369e+00
4.641330559929503607e+00
4.090320629421344556e+00
4.494404384357275184e+00
4.543994324802052454e+00
3.993050987760767168e+00
3.706840120703188468e+00
4.008627001157904601e+00
3.973128343093100590e+00
3.994741106061274305e+00
3.950944582556895845e+00
3.694784996050945569e+00
4.051897268161568810e+00
4.282442311040636440e+00
4.775684570849490385e+00
5.720471609771796473e+00
5.512891177609023252e+00
5.934017823711602801e+00
5.119072298048121361e+00
5.061272531601549218e+00
3.963265577587730792e+00
3.820796777519530174e+00
4.367219334937161968e+00
4.436950531190249514e+00
3.938854042135919720e+00
4.504523682824915554e+00
4.519906755170678636e+00
4.085541394731871279e+00
3.586370222454891454e+00
3.878190257162288823e+00
3.979863397915811341e+00
4.025518099129309135e+00
4.013367667359193369e+00
4.526134431848148232e+00
4.296345611878083837e+00
4.357975631339957800e+00
4.294712990692158172e+00
3.972666877690454346e+00
3.824812000289168790e+00
4.106143343940923174e+00
4.252970565316014806e+00
4.403179556600018252e+00
4.187868762768532704e+00
4.096238614317870841e+00
3.951279139645770044e+00
4.768066453575935171e+00
3.991131270532429554e+00
4.033818251280457012e+00
3.899105408622230318e+00
3.705477493154278879e+00
4.989745389534770759e+00
5.542115243883456444e+00
5.204140174628714810e+00
5.315380925399321832e+00
3.855378886630680402e+00
3.922666026930420990e+00
3.790595260158606816e+00
3.996873859935759832e+00
4.150219853216606580e+00
4.098306916443942072e+00
4.645512008305027862e+00
4.136240844722288479e+00
4.080585914565642902e+00
4.085174116411656620e+00
4.103724718368877866e+00
4.091823349769736495e+00
4.234720920648205045e+00
3.894749301092306659e+00
4.346439241848703894e+00
4.263831974255400503e+00
3.651660847273281885e+00
4.344054665867951748e+00
4.694192561770279326e+00
4.400699781877402295e+00
3.841778694078335388e+00
4.127514036998673141e+00
4.051359421544201922e+00
3.965215968358494436e+00
4.398356019153755625e+00
3.869536998910116932e+00
3.493411805211016574e+00
5.847446566303680093e+00
4.124063981211207874e+00
4.199994835689744299e+00
4.314802872348977303e+00
4.256624893913766527e+00
3.798151092057610256e+00
4.061636919279536073e+00
4.010211944841636011e+00
4.228331503932472479e+00
5.376165290835989374e+00
4.342881843400697939e+00
3.936511071190757161e+00
3.937234771515866871e+00
3.901559546825573932e+00
4.004960170111529827e+00
5.526606100016302925e+00
4.103359063605146240e+00
3.963904442236694692e+00
4.100110460906565280e+00
5.310010723386776377e+00
4.193886309242655486e+00
4.131068091704246825e+00
4.852978356738681498e+00
3.704136109509795993e+00
4.048409621780218792e+00
4.157549205848898310e+00
4.199344880349413778e+00
4.125752444335585523e+00
4.025423619946917775e+00
4.597345587764312569e+00
3.712917765240483448e+00
4.097182699526802807e+00
3.907293463715471038e+00
4.241154143579737301e+00
4.126950220013687165e+00
4.232811226134754357e+00
4.376987658531588998e+00
4.563297027649714899e+00
3.973514804184899329e+00
3.948989856009516686e+00
3.952863761958118616e+00
4.477956872523447096e+00
4.292378361350079885e+00
4.418538774784871670e+00
4.816703816915794967e+00
4.076946377822239675e+00
3.811295596584880929e+00
3.986099536347983197e+00
4.441855826775830351e+00
4.215479061244222336e+00
4.195584847606856904e+00
3.882520657426887567e+00
4.132134103539744530e+00
4.072572426883080965e+00
3.800839605996739312e+00
3.877409802949171258e+00
4.061327112763933656e+00
3.952009634933414617e+00
4.798309673113835494e+00
4.026886862267179623e+00
4.274961351762961215e+00
4.208366702546113558e+00
3.835321889221569691e+00
4.108272258764377405e+00
4.150367797239263190e+00
3.847844100641060194e+00
4.371456763453760885e+00
3.940564828062202984e+00
3.962628353315722052e+00
4.983354746188862094e+00
3.907548175085439723e+00
4.078951687676047655e+00
4.037992578755623896e+00
4.212983118186905074e+00
4.150520965337087809e+00
3.979513061818829911e+00
4.296192504453475003e+00
4.129001382747764737e+00
4.176259360537736498e+00
4.284342554247242418e+00
3.915704366634889411e+00
3.909641852580179044e+00
6.291188735964424517e+00
5.637914741147975306e+00
5.844512041173377526e+00
4.143815181575956963e+00
4.536920246350047314e+00
4.090786728387642235e+00
4.049702233375127136e+00
4.166911585574489152e+00
4.259524237244238343e+00
4.426555820529645580e+00
4.050897793329728103e+00
3.623481044026206632e+00
3.727302324984604009e+00
4.159227666412737001e+00
3.988737742565888311e+00
4.097325788840535665e+00
3.843217265165461693e+00
4.096798739600337136e+00
3.993075107118233547e+00
4.018376926382804193e+00
3.863983356217116416e+00
4.473325829978063162e+00
4.046000511423186730e+00
4.506997084815838051e+00
4.700708582417465031e+00
3.855659483412999133e+00
3.673415148544250997e+00
3.770578635415094304e+00
3.859647695483420460e+00
3.542666995446703382e+00
3.583841594023228883e+00
5.392945771974404501e+00
3.745969970775739899e+00
3.861754786966278274e+00
4.143499496788156655e+00
3.907350285169958415e+00
4.406454721205752101e+00
3.850496338243066585e+00
5.567411243937584686e+00
5.923150792436796763e+00
4.764265419547693448e+00
5.627596007615213836e+00
6.394129029276659715e+00
6.279061621218695599e+00
6.512956569620640401e+00
5.727104325348379987e+00
5.985642188846184375e+00
5.173124922537714276e+00
5.986163924916894530e+00
5.518560752992713425e+00
6.186708741376644838e+00
6.171114642639285108e+00
5.991650871835148884e+00
4.993345274545723633e+00
4.209613931730194381e+00
5.383431767962878034e+00
4.566450248464302142e+00
6.063247862870419169e+00
5.822713553294542876e+00
5.189353484327583033e+00
5.404964461650643592e+00
4.820642514257088784e+00
4.049332465205558229e+00
3.673417989929628202e+00
4.248977141701297811e+00
3.570778218528715797e+00
4.169601833016781889e+00
6.407673647599755995e+00
4.209527203569070508e+00
3.999188107160115635e+00
6.222882559329664609e+00
5.171693101340898657e+00
3.808477346917884532e+00
4.502048340036989060e+00
3.851147253508989454e+00
4.282126030011387918e+00
4.447397312309868234e+00
4.858892228296311622e+00
4.132805966518780849e+00
4.094804348835186403e+00
4.310882744640154307e+00
4.061080972576040615e+00
4.660036595931564385e+00
3.688775387771933811e+00
4.353637780060144458e+00
5.015360951714812110e+00
4.798193374296154445e+00
4.874168691330366343e+00
5.168688942516574514e+00
4.941938536808083704e+00
6.342962557890544417e+00
5.727638516855283690e+00
5.908520519331141863e+00
5.608432138156147495e+00
5.819756637333596494e+00
6.836016113980400988e+00
7.132553930018495691e+00
6.966507088115086788e+00
6.812431194334177320e+00
4.175137063971718909e+00
5.257326129792874170e+00
4.854945315241502080e+00
6.302557009031334978e+00
5.422014728923294058e+00
6.271509946107138411e+00
5.762524732783283810e+00
4.893450908173504921e+00
4.587482680536083102e+00
5.601930047095871501e+00
4.338420478378502310e+00
4.733555391814901370e+00
5.589610027240741630e+00
4.780190040709428878e+00
5.691709987537238113e+00
5.636744890274809627e+00
4.358007612693628907e+00
5.590138610882440240e+00
6.265766156122103858e+00
5.893581593677530428e+00
5.531558510679309038e+00
4.282448062343413575e+00
6.561431346112329699e+00
5.603675589009861291e+00
5.637450516959801483e+00
5.421046196596934763e+00
5.481982643472341543e+00
6.699620844022741828e+00
6.159177492309875213e+00
5.367144930884130360e+00
6.469615954218198794e+00
4.138872416157424183e+00
5.827718678085767934e+00
6.028473465614418103e+00
6.557233442782715471e+00
6.020451641337236204e+00
5.277365013846848640e+00
6.283153911325761953e+00
5.947816456244730432e+00
4.909795987528772443e+00
5.490926358778087213e+00
5.048207557779345933e+00
5.415310037269378540e+00
5.231196301986030583e+00
5.649169874095166577e+00
4.892285045598688598e+00
5.638108445081219777e+00
5.441785402786102566e+00
5.677769321693008742e+00
4.032567406458707815e+00
4.043962825745012424e+00
4.044572182807051774e+00
4.032368819407111893e+00
3.834897970769158171e+00
3.787882241073797118e+00
3.726281229541262618e+00
3.977762903943454553e+00
4.004443648698710057e+00
6.049015194555357411e+00
5.974437798373496200e+00
5.236006803931124942e+00
6.487663580264960927e+00
5.968837834486565797e+00
5.870117401193445161e+00
6.867900209459995686e+00
6.032234970844138289e+00
5.871916516171905798e+00
4.682281368913322694e+00
5.911212935050675021e+00
5.272513214759633193e+00
5.371287757511681527e+00
6.269180916825013661e+00
6.398152122599476854e+00
5.679129823582562686e+00
5.999766520256845759e+00
6.162440011042077614e+00
6.233745972461028018e+00
6.217986991274869979e+00
5.867370188986411605e+00
5.333437308341230754e+00
3.817626010753940591e+00
5.878144580694271149e+00
5.958472915573813644e+00
5.201499338437267639e+00
5.473024107494905977e+00
4.504627676875212039e+00
5.522369546497142956e+00
5.596476652931778872e+00
5.215486000000944422e+00
5.492889781885627265e+00
4.568334533611585258e+00
6.081066225007579540e+00
5.999176319049908557e+00
4.638769210852706770e+00
5.568717943029376727e+00
5.702626638344214349e+00
4.099443424294879179e+00
5.966424391906302027e+00
5.686328448311292583e+00
5.898674049846238887e+00
5.858748406570253309e+00
4.102934324817814726e+00
5.362324256392865252e+00
4.750019731868087902e+00
5.536559241032145806e+00
4.681277053089414331e+00
4.237083833716287273e+00
3.784487110613679040e+00
5.041990253392952148e+00
5.612535646188364424e+00
3.416852692504560363e+00
4.875639350521886684e+00
3.675731905961498569e+00
4.175902504153051531e+00
3.800537287785146656e+00
3.713174694717116253e+00
3.426311879952862238e+00
4.345845534859715364e+00
5.057140654075213071e+00
4.087883635353430023e+00
4.363890730112151672e+00
4.600251024749629103e+00
5.173792866575135818e+00
3.465384020546822708e+00
3.560176862092362615e+00
5.330645549605118383e+00
3.711613125492970511e+00
5.425109339025472543e+00
4.053698367255939239e+00
5.374339946079575547e+00
3.594753485820917138e+00
3.885832142740686113e+00
3.351084329571167419e+00
4.304421811216479377e+00
3.765584656767300142e+00
3.815872110854411137e+00
5.759867304586450132e+00
4.063223427335863391e+00
5.385194198550600220e+00
5.246937475976404919e+00
5.766506554577445876e+00
4.018595711548649696e+00
3.973004905082735405e+00
4.973121290447243048e+00
5.127722081119841846e+00
5.535873128913083363e+00
4.014542982576067232e+00
5.712997683963039641e+00
6.086392581151228498e+00
5.129467720563319233e+00
5.470733999635739586e+00
5.617004048221462931e+00
5.687473995906326962e+00
4.007458392648516998e+00
5.821554589076444408e+00
5.212608527236946010e+00
3.344695265325543065e+00
5.185758206081484190e+00
4.151789989882360921e+00
5.645124826521870531e+00
5.633971272139798536e+00
5.318009375747089429e+00
5.763548496068594318e+00
5.243476096573843392e+00
4.953060359090187603e+00
4.111991161434164432e+00
4.614318098763245501e+00
4.237114630788245684e+00
3.870149944142366571e+00
4.310752443110555276e+00
4.615441877078021449e+00
3.530701261381997025e+00
3.861723821682423452e+00
3.503315355188789226e+00
5.455021668361993648e+00
4.312285855670894286e+00
5.608257289171437954e+00
5.213834371110592336e+00
4.470418430950807931e+00
3.806997330408718572e+00
5.828702636201387399e+00
5.492811187705290976e+00
5.252381255436814556e+00
5.462830063758127075e+00
5.543321705929805887e+00
5.522156972146595955e+00
5.427846405660716300e+00
5.123653062252867763e+00
5.824394264491137285e+00
4.193524631265482583e+00
4.958664568325626298e+00
5.536257901448287555e+00
4.810707859504150363e+00
4.958599185700944822e+00
5.843909610659911102e+00
3.993779241583848894e+00
3.947012575514061261e+00
5.449190144231914168e+00
5.224616078977475375e+00
5.584886241197148493e+00
5.713284161867713706e+00
4.768232085526411979e+00
5.345646958878991661e+00
3.980497888981599175e+00
5.059138597114738012e+00
5.446894257735410250e+00
5.648744745616871121e+00
6.315722987344260630e+00
5.692879916237265192e+00
5.655892697224484067e+00
6.405582274783776064e+00
5.837790878806737638e+00
5.975479439465376963e+00
5.801970011833097907e+00
5.372647176493278387e+00
5.246398025460599968e+00
6.720962535237259949e+00
6.572450949906790463e+00
6.782139008738623964e+00
7.448485204904696566e+00
6.396923163578298599e+00
6.200932996792192675e+00
6.865618591552912875e+00
4.909436010159849317e+00
6.587984555213232341e+00
6.952206051593278424e+00
4.099263784682342759e+00
3.934440481357391661e+00
3.776082709157296158e+00
3.895730993750958326e+00
4.134646691193665902e+00
3.500355898691261736e+00
3.842606839432577637e+00
5.332357006859363757e+00
4.057296677984131072e+00
5.516660624949017766e+00
3.798999853944883487e+00
3.400081357470160714e+00
3.636152178563245130e+00
4.111561877738718174e+00
3.454298607038896574e+00
3.478465147956252501e+00
3.748354412961529825e+00
4.146593904571856726e+00
4.706975763263644197e+00
3.398227857087383175e+00
5.637299785797633689e+00
4.037307540995029420e+00
5.663483160014940232e+00
6.246990666905495537e+00
3.817008918978059384e+00
3.995690266596595208e+00
4.506956315285202130e+00
4.121871556005644699e+00
4.464934610686586147e+00
4.059280941020491085e+00
3.832686637128940532e+00
4.761272855350607180e+00
5.632742860112974981e+00
4.568112737357032493e+00
5.397627921141712193e+00
4.480219714309498613e+00
3.877247521794668472e+00
5.528759037711568958e+00
3.843687643388531416e+00
6.848577163320928918e+00
7.950650964244987406e+00
6.230386068918498665e+00
6.258949921755994517e+00
6.142329015136479775e+00
6.258022361246177390e+00
6.674353528312575001e+00
5.881011822252085075e+00
5.890778466247387435e+00
5.710824850369406569e+00
6.139732681501762102e+00
5.320470836845071716e+00
6.422593583603511291e+00
5.588380503014170664e+00
5.733711351543076873e+00
6.005453456949311430e+00
5.699873400714847271e+00
5.874731438495534697e+00
5.721129529837472916e+00
5.942764988856087172e+00
6.235403719777329989e+00
5.988467978373352096e+00
5.867610619014731022e+00
5.447752675297850011e+00
6.047090797064814005e+00
5.918491293817921495e+00
5.360062242527304122e+00
5.634280648109472267e+00
5.865336939882680234e+00
5.475125427994319338e+00
6.149629878784964809e+00
6.215126102590110335e+00
5.616703956003144427e+00
6.255956899036044128e+00
6.266973872344861363e+00
5.719490219591975233e+00
6.056282242165049290e+00
6.580980891184829318e+00
6.226120405182661521e+00
5.041180921362532708e+00
6.032536622839063334e+00
6.266683134008084188e+00
5.155214536103000178e+00
5.571280050328373257e+00
5.090499624528737499e+00
4.728650509139391112e+00
5.703806429039677717e+00
5.180336036129722821e+00
3.452543126609914914e+00
3.417069476549440044e+00
3.258749339734857475e+00
5.791705167830548007e+00
5.807406077371096487e+00
5.832682743606043552e+00
5.481105347292147378e+00
4.968569314073297605e+00
5.080675731737871459e+00
5.479270172113263726e+00
5.434228775008578260e+00
5.675637450631256797e+00
5.887079881134146042e+00
5.271041558575491948e+00
5.883676469980841262e+00
6.234055088785560805e+00
5.717741342934177240e+00
6.743461676130113602e+00
7.176538530043165665e+00
5.414081020359010843e+00
5.090393007588395413e+00
5.924565281746945189e+00
6.191971529894488846e+00
5.422848002091564368e+00
6.155939368237919318e+00
6.544362910334591277e+00
5.485867695165735469e+00
6.286683370748074040e+00
6.078242383064619503e+00
6.571108177462270383e+00
6.237889698753604328e+00
6.369581254892429101e+00
6.071584124078732714e+00
5.059659966181125235e+00
5.227718804537753172e+00
6.398769348783583943e+00
6.214225799919559812e+00
7.021934046323515588e+00
5.587625633553784610e+00
6.243022108702368733e+00
6.366581061811256603e+00
6.419651296681398556e+00
6.346169629053592054e+00
6.691794985107767602e+00
6.502072992131422424e+00
6.508658689092714056e+00
6.619668820500518969e+00
6.311898780936994413e+00
5.918284049331232310e+00
5.895959932839491380e+00
6.093235868126470223e+00
5.903134502584294729e+00
6.362439008670838447e+00
6.487477941902231926e+00
5.945729167205205279e+00
5.533499213243842973e+00
6.432175690539540192e+00
6.629953616895188695e+00
5.975588266034628226e+00
6.155778852042367966e+00
6.000421229362117970e+00
5.827798708207637013e+00
5.717813316131595158e+00
6.211750367027097930e+00
6.015461571576716793e+00
6.013750042393792405e+00
5.086173492938129925e+00
5.817180901952533567e+00
5.294828792395604111e+00
6.236974535726280244e+00
6.586196479414748062e+00
5.549883442819020907e+00
5.742667863711522713e+00
5.462439728594463695e+00
5.607790613794488621e+00
6.233931884400645274e+00
6.201556880907514113e+00
3.381566038047551626e+00
3.654805309560579918e+00
3.816715660659622866e+00
3.858292226720942519e+00
4.582053434118033231e+00
3.625595105603744983e+00
3.490383957566661088e+00
4.085268124002596757e+00
5.133299942988394982e+00
4.203048927194016571e+00
5.354763677874364802e+00
3.840698335511715911e+00
6.039811053921357420e+00
5.416121471521901931e+00
4.157460765122145574e+00
3.693497808542601568e+00
3.927836172762141587e+00
4.843951183039485464e+00
4.826190538812861419e+00
4.993810157175116338e+00
4.753114159828832896e+00
5.141992658449964892e+00
5.112539411886248608e+00
3.739012787920398484e+00
3.667395374889763637e+00
5.059390864347016681e+00
4.284688853334211345e+00
4.500879551553457425e+00
5.155024112904127875e+00
4.057202320653344962e+00
3.800524088937669465e+00
4.688204855051952613e+00
4.561712948066805495e+00
5.820980163042919209e+00
5.785558862491442689e+00
4.751452123642994074e+00
5.476559577079824770e+00
4.115554108324377403e+00
4.105002092329851138e+00
5.694684155335534292e+00
5.298829079402722186e+00
3.950955901311893559e+00
4.035021691065982630e+00
3.637002362372629527e+00
3.617941459101282398e+00
3.398600155332844430e+00
5.195106459926409848e+00
3.637884120078076933e+00
3.638836004533515744e+00
3.503181558516120564e+00
3.849883482478155372e+00
3.274269321162583957e+00
3.776219756578685693e+00
3.772056284005059545e+00
4.986359826845874643e+00
3.414867723082868789e+00
4.013616598560465043e+00
4.160781069272273314e+00
3.810872249147890578e+00
3.846661990767363370e+00
3.388954377735325707e+00
4.504421067030974335e+00
3.658304790523117855e+00
3.440417701248489113e+00
3.406081920894333148e+00
4.625569189534805226e+00
4.223872228878090773e+00
3.839256831301139261e+00
3.691648337671824986e+00
4.468462024661946863e+00
3.772344279060992900e+00
4.269565252763575458e+00
4.099150712453862866e+00
3.302040663710656965e+00
3.645216885158937270e+00
3.598781907805773006e+00
3.758824033934728526e+00
4.583581027102026084e+00
5.662543113844020759e+00
3.939191738278691624e+00
4.024956589350256131e+00
4.642661075466133269e+00
3.735186959766631620e+00
3.199588196611097946e+00
5.355929927019652759e+00
4.591097703687645470e+00
4.566588655918502937e+00
4.176997472148383572e+00
3.996418347850879016e+00
3.472616657213171365e+00
3.720476647658637059e+00
3.809074857822809523e+00
4.824944924417010839e+00
3.965779938196853038e+00
5.210707906506866216e+00
5.013305883962543952e+00
5.072610895851360269e+00
3.783235916740251614e+00
3.479230382638220931e+00
4.376824808690422230e+00
3.519182850561745735e+00
3.829471201468145125e+00
4.466649723209879852e+00
3.503076520785120440e+00
5.139091993683980952e+00
5.287727999620390307e+00
4.188692284567411939e+00
5.225911843609821084e+00
5.294591401715690537e+00
5.396811541203450524e+00
3.723014666627399549e+00
4.025197804244695199e+00
4.222220896565648474e+00
4.616881773576882786e+00
4.216788096476225434e+00
3.824707082356496812e+00
5.542762272626530873e+00
4.909907387958514668e+00
5.547764677378749454e+00
3.529639997747008096e+00
5.722076089605255156e+00
3.904784149690192496e+00
3.658173299834671877e+00
3.636200346216580392e+00
3.530788340314825913e+00
3.739539377652432606e+00
5.552803242357878588e+00
3.932098600658977983e+00
6.045663842861106474e+00
3.477968337199523141e+00
5.362532314414754531e+00
4.977456298324562489e+00
3.460021664998656377e+00
4.242881082349456712e+00
5.403456143599814077e+00
5.695836194119450191e+00
5.414209968972360620e+00
3.968345481361513105e+00
5.575923645449227806e+00
4.241370379140278146e+00
5.451173439789571695e+00
4.174438479467257324e+00
4.325796621652965079e+00
4.820212193183123439e+00
5.291705735342319805e+00
5.438301567766706590e+00
5.009509178721859080e+00
5.106379058390734471e+00
3.696308872914176202e+00
5.346134726351040811e+00
5.054557019304533938e+00
4.086147645607066892e+00
3.864082084497107328e+00
4.153134626355987180e+00
3.775913925577420116e+00
4.571687925216873616e+00
4.447978028679474782e+00
5.547808111096226291e+00
4.917171344604087224e+00
4.998214109810110273e+00
3.767032470277310363e+00
4.279478867430551503e+00
4.414853317780103481e+00
3.847750218648040121e+00
5.538140192539203532e+00
3.834212895131477339e+00
3.726170301263316276e+00
4.822143082974044148e+00
3.937830288254066335e+00
3.598987470538730360e+00
3.630043966762281027e+00
3.719221671668128781e+00
3.695616514416241394e+00
3.804943862085659045e+00
3.866074432386178650e+00
5.046995455942091979e+00
3.967984956155482745e+00
5.487754489888199139e+00
3.595885795423110931e+00
3.617340135914997035e+00
3.660924084206009788e+00
3.549582220712996339e+00
3.559591699073677784e+00
5.659368262625229740e+00
4.096922529637243571e+00
5.444602864360290617e+00
4.181537413564015537e+00
3.940110392065421685e+00
3.941580934010618709e+00
4.070803794063556857e+00
4.019168004185810439e+00
3.733871598158452709e+00
5.459812884504780861e+00
4.798258287705126079e+00
4.968781469757842295e+00
3.855397556112585278e+00
3.701395576045080293e+00
4.620815071349721137e+00
4.453684684777359237e+00
3.619266341607144444e+00
3.769429065484002361e+00
3.851839419530994402e+00
4.447783660738396705e+00
5.358629225166888332e+00
3.853031096797137067e+00
3.386435534644665513e+00
3.849171579989111969e+00
3.932447740491622934e+00
3.872864311514527813e+00
3.450321612382211356e+00
3.914331128428442774e+00
3.419171223940798310e+00
3.824403305486095750e+00
4.422710159959739151e+00
3.945147145806141342e+00
4.220213081717876236e+00
5.337755744310055839e+00
4.193416054509963686e+00
4.704530393076887584e+00
3.598859095895738491e+00
3.991179838416462733e+00
3.896206408008230593e+00
3.545912347844500268e+00
5.905222314684347218e+00
6.092934736988979694e+00
6.050832733331041879e+00
5.095815776338731951e+00
5.012380663759594235e+00
3.147556226386519551e+00
3.501604877832877882e+00
3.822052919164097950e+00
3.891590770239625741e+00
3.971766915643994533e+00
3.712621941156069028e+00
5.432943886193967842e+00
5.845142209043553194e+00
4.637871094873934119e+00
5.734818192056356345e+00
5.827339589509023199e+00
6.518385170214288316e+00
6.245427393283674355e+00
6.175600185473162362e+00
5.628954473331525321e+00
6.277762664586376218e+00
5.904778931009315279e+00
6.295137669886121223e+00
6.211427240595186028e+00
5.966606672801000322e+00
6.063004084795979409e+00
5.934543416842394059e+00
5.849327967513447746e+00
5.692866962506747619e+00
6.474041205621434258e+00
6.057424780723012603e+00
5.933708222058696968e+00
6.550722311322895841e+00
6.058999667256488308e+00
6.134584931805724395e+00
5.864132211312586662e+00
6.890992407909778628e+00
5.895968553558074809e+00
5.872224551364764622e+00
6.525016742533675362e+00
5.839729338195529529e+00
5.892373001847566627e+00
5.862091838283629563e+00
5.898148740839292969e+00
6.025242928465571524e+00
5.796703785122802266e+00
6.158168237318019322e+00
5.941503466605428940e+00
5.952437916317629529e+00
5.892217372506350692e+00
6.275839658500513174e+00
6.336393634010842213e+00
6.260925681538908272e+00
6.496779113789471261e+00
5.918774499683434165e+00
6.112279650912047835e+00
5.952345133724877613e+00
5.994419037109190995e+00
6.270141573950930081e+00
5.922588178072893506e+00
6.198429844682768142e+00
5.967016693849918063e+00
6.249026222133956310e+00
6.230886060602666809e+00
6.296602801056038423e+00
6.233865801326524014e+00
6.225232434613416466e+00
5.613824922272621087e+00
6.108803122485707782e+00
6.338455655957489832e+00
6.339666035179210013e+00
5.938604198768373976e+00
5.893368771136768380e+00
6.330259468831398451e+00
5.779465622054757112e+00
6.140259509729173004e+00
6.267191975897878464e+00
6.466283956378100939e+00
6.089981599850414540e+00
5.715087336050134859e+00
6.176390144989910347e+00
6.108135890822183889e+00
5.797810086431470111e+00
6.010708819674448478e+00
6.262259495201898396e+00
5.982963933044738170e+00
5.836594107177965007e+00
5.765134340570546634e+00
6.100604577138219575e+00
6.046862745401034189e+00
5.859430602228622220e+00
6.052614535218935110e+00
6.013767312591516756e+00
5.974276639341800532e+00
5.963180176993251536e+00
5.577847429583651540e+00
5.699294556457990879e+00
6.136216524445249121e+00
5.987977467762673811e+00
6.063070322965893766e+00
5.969202254302545363e+00
7.568984764487891148e+00
6.163959864428209201e+00
6.006491288718875943e+00
5.667351802002729144e+00
5.777771780944612523e+00
5.844439609853086637e+00
5.680320693904024942e+00
5.609511236124908429e+00
5.782335591883480674e+00
5.331132463814999944e+00
3.736919290688664130e+00
4.772610251746733034e+00
5.672812831569192582e+00
4.540525059082653136e+00
4.913176424860822955e+00
4.011905021280962380e+00
3.809349820203192127e+00
3.940860244183722383e+00
3.891450901816520869e+00
3.575958836041056355e+00
3.929497721535168520e+00
3.668017299917278873e+00
3.870162734632152546e+00
3.507756164117607600e+00
3.869516112780540418e+00
3.646569045929045849e+00
3.864797275140768651e+00
4.265856459470397155e+00
3.913844533602959253e+00
3.759245858498918569e+00
3.962135110794897219e+00
4.178882153795554721e+00
4.034390369958956057e+00
4.169611809277852466e+00
3.913273758168735572e+00
3.939324389006336968e+00
4.082917690146035561e+00
3.946842098418660516e+00
4.569150774466413267e+00
4.366113299314515750e+00
3.639995451675003935e+00
4.168989984182596586e+00
3.713385175397446059e+00
3.859642788924780632e+00
3.696240048442422044e+00
4.411111213998293756e+00
3.996795396666323885e+00
4.231768400186869172e+00
3.890529371340672338e+00
4.037287713302116110e+00
3.448115451041628532e+00
3.566860298489783254e+00
3.628236359148943269e+00
3.651560171847834546e+00
3.606794006927600549e+00
3.734263287263120290e+00
3.436331698933288159e+00
3.933787607363675498e+00
3.596206223977831407e+00
3.818581871229559166e+00
3.493822022004917205e+00
3.858870276999725402e+00
3.691286533800191894e+00
4.011190795413980936e+00
3.968223391081504126e+00
4.217707882600718605e+00
3.961182193220276648e+00
3.490524597832767029e+00
3.953812152405152602e+00
3.823224797542459363e+00
3.543160294173227420e+00
3.510815491472842442e+00
4.148313011042632503e+00
3.876270361891901217e+00
3.903286552342730253e+00
3.498168244934551918e+00
3.705699331940767838e+00
3.652701068246155369e+00
3.641441360537174265e+00
3.498657805918881980e+00
3.669631346882768153e+00
3.821585737529199722e+00
4.098384261995473565e+00
3.943344492678382274e+00
3.539444200401035356e+00
3.991326728298016935e+00
3.637762334411559717e+00
4.418318199992514295e+00
4.139381498996529629e+00
3.746788780306949729e+00
3.500812821945522568e+00
4.453617439684976809e+00
3.991070423953202440e+00
3.791030794466468290e+00
3.641636957933533925e+00
3.524041506027737913e+00
3.612445021687835656e+00
3.871417389984415980e+00
3.346112389758874706e+00
3.309537991600429052e+00
3.403724406052579976e+00
3.291847897301177550e+00
3.479307147026693858e+00
3.689880331543306635e+00
3.684582798746226295e+00
3.294817217867015646e+00
3.212543464849883623e+00
3.273758423263623207e+00
3.252379873796288567e+00
3.266637937921467838e+00
3.547946111618919485e+00
3.136714011437755634e+00
3.413472373976917940e+00
3.206821954443266787e+00
3.001747196494936709e+00
3.457796032684396614e+00
3.021252895301899333e+00
3.734864875436624931e+00
3.953913595439916939e+00
3.725864856346385867e+00
3.736019351775897057e+00
4.012155487944792931e+00
3.684085865258551085e+00
3.591647611293486531e+00
3.698520168947468267e+00
3.621224657217345211e+00
3.439781062496741093e+00
3.683952397675255064e+00
3.744252488099791609e+00
3.463876996954155629e+00
3.734903263115096461e+00
3.807480655890405963e+00
3.414509986772859218e+00
4.183364190693522389e+00
3.733406820345129162e+00
3.693511402902152518e+00
4.192305220216949735e+00
3.883892023923928960e+00
4.117469056477027323e+00
3.968077474659378101e+00
3.608126546819574454e+00
3.665913442848161896e+00
3.608381483227298681e+00
3.765428158648642221e+00
3.756307152177376096e+00
3.725653880418179131e+00
3.479053929734380546e+00
3.461056900759678978e+00
3.726584381984814343e+00
3.513600145611338821e+00
3.649107953321023334e+00
3.532303904030372532e+00
3.765888404024530622e+00
3.590732934864317993e+00
3.769018308659927818e+00
3.703573576079552065e+00
3.842804043082467924e+00
3.751972543995786502e+00
3.811345692367415161e+00
3.932639607994390385e+00
3.772469189680490498e+00
3.536718236531921633e+00
3.415746182979842782e+00
3.616457144489570119e+00
3.438266355333265079e+00
3.552195478303165732e+00
3.407141449507382625e+00
4.063649266822284112e+00
3.580266437094977938e+00
4.081400808752974285e+00
4.199683635713654439e+00
4.040441097076461929e+00
3.546446501043251320e+00
3.636691093573103828e+00
3.819331176650692328e+00
3.605056098123243125e+00
3.776057807951374912e+00
3.783840805511694327e+00
3.674347165696072892e+00
3.502495694252166558e+00
3.959134996958160624e+00
3.845215284305926406e+00
3.848171779188473973e+00
3.587197273917207330e+00
4.037296550640451009e+00
4.098415944776646391e+00
4.210899269304293036e+00
3.845258702288917085e+00
3.643602553047514903e+00
4.077785810398681932e+00
3.380879937092430065e+00
4.173817255813140115e+00
3.309973048867895340e+00
3.854952651470007208e+00
3.941032856653133631e+00
3.654679532462181690e+00
3.791412994085037180e+00
4.831296803797475725e+00
3.795158241477124772e+00
4.362504855153026107e+00
4.257987641092122466e+00
3.965561486078029496e+00
4.568180136661691648e+00
3.951675685827964912e+00
3.918470165551711570e+00
3.857524163324777433e+00
3.866666872067821892e+00
3.847855968772104784e+00
3.772943702691838208e+00
4.000126409415718953e+00
3.757644412848968773e+00
3.772376844864045342e+00
3.570484560601765889e+00
3.812603248536521772e+00
3.505770327732510960e+00
4.383619743461897755e+00
3.740606052684793514e+00
3.446706854838135659e+00
3.765196383336871122e+00
3.833162020586516228e+00
3.965454172346777995e+00
4.085362379003219857e+00
5.224945571963725222e+00
3.889083084071317753e+00
4.156771175786383665e+00
3.732889386943467169e+00
3.688292513563126374e+00
3.606101781297056164e+00
4.126131025610977332e+00
3.608584171144921360e+00
3.719356067578634129e+00
3.847763845436672714e+00
3.753364148666328504e+00
3.856231328509046818e+00
4.184017492687543083e+00
3.859501886875304155e+00
3.513844493077371123e+00
4.786959807992973381e+00
3.655291856565042519e+00
4.183571887741386774e+00
4.100121769139865258e+00
3.819962697148713726e+00
4.003245216259658790e+00
4.333297464381545616e+00
3.370652688089594395e+00
3.829244388951634992e+00
3.632786459900282150e+00
3.912214500529640482e+00
4.200604435047784690e+00
4.134775555912002076e+00
3.716705557327448783e+00
3.612072453033690955e+00
3.684310216286455830e+00
3.795785011946454013e+00
3.505506107244274361e+00
3.988620470174629506e+00
3.710060786573610603e+00
3.941898252295145788e+00
3.859068508047014401e+00
3.663543844754195700e+00
3.231817785468733550e+00
3.487518795892157630e+00
3.745768190225932770e+00
4.203025090129051122e+00
3.863635750979935946e+00
4.131549985776261202e+00
3.704537498033168674e+00
3.480805346343030848e+00
4.095908382251214341e+00
3.983712140203405916e+00
4.401100630141428383e+00
3.641818991626497137e+00
4.400027139529138154e+00
3.958132051019987330e+00
3.714745913011917811e+00
3.689604336245853045e+00
3.704399294258458486e+00
3.643877090050278600e+00
3.703351501852931271e+00
3.526306978431862582e+00
3.760716507992166058e+00
4.088768725536365167e+00
3.869424779512395496e+00
3.759980780634899933e+00
3.647762920592084512e+00
3.529599040993286252e+00
4.454308033508726616e+00
3.703576597850393171e+00
3.729239417767318709e+00
3.692493200059085989e+00
3.956544952078424604e+00
3.629809139645149951e+00
3.401167133142671606e+00
4.115211440555688327e+00
3.670145969993712676e+00
3.822763873568058912e+00
3.805805746305827242e+00
3.720325619257443872e+00
3.679099308681489156e+00
4.072919192345551664e+00
3.388704610023613562e+00
3.713001147818410619e+00
3.420288376413239462e+00
3.749356252493871722e+00
3.794461325208001501e+00
3.703767803368203992e+00
3.909596604817165311e+00
4.012576325848383973e+00
4.230674339779196380e+00
3.825913357985001095e+00
3.756246997327600923e+00
3.867226100273256417e+00
3.538160433275743699e+00
3.836881471544816069e+00
3.617374396165790706e+00
3.527060768901221000e+00
3.934880891130933644e+00
4.099362702630098276e+00
3.863370628457310385e+00
3.506920746181002357e+00
3.642798498030052734e+00
3.672692874424422271e+00
3.848043880623435165e+00
3.679471758602357756e+00
3.646494441969304834e+00
3.737777840367591864e+00
3.970181321026903021e+00
4.076106678885821566e+00
3.581584852940170816e+00
4.003378079460088834e+00
3.619997360634690242e+00
4.025154346304196551e+00
3.964213704692201024e+00
[truncated: 4,003 more rows]
