# Supplementary material for: Atomistic simulations of the Escherichia coli ribosome provide selection criteria for translationally active substrates
Source: Nat Chem. 2023 Jun 12;15(7):913–21. doi: 10.1038/s41557-023-01226-w (PMC10322701; doi:10.1038/s41557-023-01226-w)
Supplement: Source Data Extended Data Fig. 7 — Data in CSV format for the scatter plots in Extended Data Fig. 7; each column and each monomer’s data are in a separate CSV file, named accordingly. [file 41557_2023_1226_MOESM9_ESM.zip]

Archive with 24 entries (24 files):
- Watson_SourceData_ExtDataFig7_col3_mon2.csv
- Watson_SourceData_ExtDataFig7_col3_mon4.csv
- Watson_SourceData_ExtDataFig7_col3_mon3.csv
- Watson_SourceData_ExtDataFig7_col3_mon1.csv
- Watson_SourceData_ExtDataFig7_col3_mon6.csv
- Watson_SourceData_ExtDataFig7_col3_mon7.csv
- Watson_SourceData_ExtDataFig7_col3_mon8.csv
- Watson_SourceData_ExtDataFig7_col3_mon5.csv
- Watson_SourceData_ExtDataFig7_col2_mon2.csv
- Watson_SourceData_ExtDataFig7_col2_mon4.csv
- Watson_SourceData_ExtDataFig7_col2_mon3.csv
- Watson_SourceData_ExtDataFig7_col2_mon1.csv
- Watson_SourceData_ExtDataFig7_col2_mon6.csv
- Watson_SourceData_ExtDataFig7_col2_mon7.csv
- Watson_SourceData_ExtDataFig7_col2_mon8.csv
- Watson_SourceData_ExtDataFig7_col2_mon5.csv
- Watson_SourceData_ExtDataFig7_col1_mon6.csv
- Watson_SourceData_ExtDataFig7_col1_mon7.csv
- Watson_SourceData_ExtDataFig7_col1_mon8.csv
- Watson_SourceData_ExtDataFig7_col1_mon5.csv
- Watson_SourceData_ExtDataFig7_col1_mon1.csv
- Watson_SourceData_ExtDataFig7_col1_mon2.csv
- Watson_SourceData_ExtDataFig7_col1_mon4.csv
- Watson_SourceData_ExtDataFig7_col1_mon3.csv
