# Supplementary material for: Atomistic simulations of the Escherichia coli ribosome provide selection criteria for translationally active substrates
Source: Nat Chem. 2023 Jun 12;15(7):913–21. doi: 10.1038/s41557-023-01226-w (PMC10322701; doi:10.1038/s41557-023-01226-w)
Supplement: Source Data Extended Data Fig. 7 — Data in CSV format for the scatter plots in Extended Data Fig. 7; each column and each monomer’s data are in a separate CSV file, named accordingly. [file 41557_2023_1226_MOESM9_ESM.zip › Watson_SourceData_ExtDataFig7_col3_mon2.csv]

3.379403468076689876e+01	5.024499325683319029e+01	4.980555800785214871e+01	4.527758877836671303e+01	6.138694032138255352e+01	6.069395393760041912e+01	5.222122755759156121e+01	4.884989975663477679e+01	5.105291402120210620e+01	4.919500214914671687e+01	4.754900411905163082e+01	6.078571055371484277e+01	5.257403434378070273e+01	6.081392637857103978e+01	4.778583351284415670e+01	4.878878444583168772e+01	5.215594117892364778e+01	5.605440086229707930e+01	4.836128299191184254e+01	5.571098686889472873e+01	5.219218879580959225e+01	5.526073801236771033e+01	5.284980895883713714e+01	4.871643136201470980e+01	4.235877664900120720e+01	4.642696079679391374e+01	5.507095180966053505e+01	5.296981121517499247e+01	4.720176719384411967e+01	5.431666459466301689e+01	4.929053881427451955e+01	5.582507466302138255e+01	5.510698476819263902e+01	4.991904736388502073e+01	5.665860376374973839e+01	5.761249592309454925e+01	5.776770955083821946e+01	4.533955463055201562e+01	4.607902724059608346e+01	5.413453941889905963e+01	4.961629105760493275e+01	6.181571268671385155e+01	5.372808707385715365e+01	4.670622368781894096e+01	5.024068407067873210e+01	5.254600838712099176e+01	4.846605573740450268e+01	5.262531415335851648e+01	4.558351867469558982e+01	5.348372209337333061e+01
1.085060405077043271e+02	5.552417953750824609e+01	7.676933639370928120e+01	6.706588264598531168e+01	4.268068115992135603e+01	4.290387306190885397e+01	5.796006283718380558e+01	5.848381840788167096e+01	7.772870503533177100e+01	8.693645901957664535e+01	5.930413087384391702e+01	4.534140158395408093e+01	5.972838416170306886e+01	5.006775012832241600e+01	7.718818583170620684e+01	6.771779600821076883e+01	6.517331211972401661e+01	4.825451138222641845e+01	6.193682415697009702e+01	5.136004705927833669e+01	6.467714287653973315e+01	5.385371955010467104e+01	5.789790573052104605e+01	6.479008056941070492e+01	7.325618029301398337e+01	7.670915408675328706e+01	5.192874666051236687e+01	5.268319647273518314e+01	6.553272311362272262e+01	5.890572973710857241e+01	8.381884754642085511e+01	5.228894824608124026e+01	6.108999643148759873e+01	8.347129799583575505e+01	7.425024352650636672e+01	7.947275916279743058e+01	5.930512778247222627e+01	6.397182584705978314e+01	6.238503745814318791e+01	5.436846294024397963e+01	6.039252449879851525e+01	5.304898720945499235e+01	5.819454937750003154e+01	7.089922188387724589e+01	7.175737020881911121e+01	5.819806492240522289e+01	6.794747330161801813e+01	6.306642025193742285e+01	6.500084594194528620e+01	6.327598953057812281e+01
[truncated: 951 more columns]
