# Supplementary material for: Atomistic simulations of the Escherichia coli ribosome provide selection criteria for translationally active substrates
Source: Nat Chem. 2023 Jun 12;15(7):913–21. doi: 10.1038/s41557-023-01226-w (PMC10322701; doi:10.1038/s41557-023-01226-w)
Supplement: Source Data Extended Data Fig. 7 — Data in CSV format for the scatter plots in Extended Data Fig. 7; each column and each monomer’s data are in a separate CSV file, named accordingly. [file 41557_2023_1226_MOESM9_ESM.zip › Watson_SourceData_ExtDataFig7_col3_mon4.csv]

6.193288277509182649e+01	7.309154323435913625e+01	6.682941331490987125e+01	5.635085524733000284e+01	6.079975132625120438e+01	6.295128959222298448e+01	6.089103333581093835e+01	6.343604563125845885e+01	5.609780284182425447e+01	6.221234650711031833e+01	4.902922200043051504e+01	5.225460737430551461e+01	4.987842052756862898e+01	5.813468389151228166e+01	6.018987550265668318e+01	6.397566202676956237e+01	5.675874413457049172e+01	6.207963187982947062e+01	5.916535617632897726e+01	5.796308329403425574e+01	5.466647740277417000e+01	5.427616040180402024e+01	5.165182772588278226e+01	5.321063379289648054e+01	6.703264850327666124e+01	5.895972974990014137e+01	5.479735421639767878e+01	5.679055065022495086e+01	6.004101717401234595e+01	5.598507711095928840e+01	6.559886917606361578e+01	5.770177646904422630e+01	6.930696175085147104e+01	7.966092529034901304e+01	6.012995541194786853e+01	6.436222529411429605e+01	6.973488247055557565e+01	7.257092125492840751e+01	5.318113068946060906e+01	6.245965612442216042e+01	6.142924658551601169e+01	7.186814640773432927e+01	6.654743404708288779e+01	6.000212535019008442e+01	6.292420915184717956e+01	5.892675025614505557e+01	5.784432295578378813e+01	6.709680830812402519e+01	7.071849672822084187e+01	6.205085231738733142e+01
8.046668877408598064e+01	4.476781418144355484e+01	5.735197696989686733e+01	8.738552429692130374e+01	6.810224481983163969e+01	6.863993357431245101e+01	6.292167078349050513e+01	7.421544744541358796e+01	7.009629904270535405e+01	6.665663318817256311e+01	7.081841052455875740e+01	6.331873111916045360e+01	6.132277423949878425e+01	6.958945297001434938e+01	7.044398169314987967e+01	6.588096738510618877e+01	7.271956234306506417e+01	7.038331760293284844e+01	6.481215755453470706e+01	7.349692012686496412e+01	5.674465428389996902e+01	7.031507778029532574e+01	7.549888261034580239e+01	6.681697186310641712e+01	5.768311862167288240e+01	6.855364726630334360e+01	7.034356563922359840e+01	7.271677254512924549e+01	7.180244260412470680e+01	5.889740631431684648e+01	6.195061465327474792e+01	7.153759517964313375e+01	6.025113958212394749e+01	5.188344575935811775e+01	6.371129335732810972e+01	6.217736239086650585e+01	5.558234788164025275e+01	6.108634102403798494e+01	7.107461093779534167e+01	6.488305207259398344e+01	7.305897320921626203e+01	6.289752454750939847e+01	6.057404296860445925e+01	6.899643723432808429e+01	6.340217204638012305e+01	7.972917342393277806e+01	7.897735864807494011e+01	6.485254515774853701e+01	5.212036191961855280e+01	6.236582383587848000e+01
[truncated: 951 more columns]
