# Supplementary material for: Atomistic simulations of the Escherichia coli ribosome provide selection criteria for translationally active substrates
Source: Nat Chem. 2023 Jun 12;15(7):913–21. doi: 10.1038/s41557-023-01226-w (PMC10322701; doi:10.1038/s41557-023-01226-w)
Supplement: Source Data Extended Data Fig. 7 — Data in CSV format for the scatter plots in Extended Data Fig. 7; each column and each monomer’s data are in a separate CSV file, named accordingly. [file 41557_2023_1226_MOESM9_ESM.zip › Watson_SourceData_ExtDataFig7_col3_mon3.csv]

3.968194819744895341e+01	5.340503603320977533e+01	4.249516466615704502e+01	4.401819250517529980e+01	4.494962688170028287e+01	5.827569284309385012e+01	4.914077603717203147e+01	5.094947810471745697e+01	5.305033913420580660e+01	5.114630414575859874e+01	5.509522494528945202e+01	6.237966925074928781e+01	6.001705329469519512e+01	5.611776355925722015e+01	7.525736554647065191e+01	7.844829255721334960e+01	7.577120092197573342e+01	7.254607131378627116e+01	6.616626191922831879e+01	7.742803429113804725e+01	7.304768964194374803e+01	7.553259329736640382e+01	7.838396449869387084e+01	7.653030334019986469e+01	8.187885409114737456e+01	7.536254654126254593e+01	6.976989213146143243e+01	7.959716171055919176e+01	6.145900582583130500e+01	6.722410625899824765e+01	8.079596955677538972e+01	8.392968608641741923e+01	6.451184602938599255e+01	6.248195455956658151e+01	6.521234754350702190e+01	7.538718501970639352e+01	6.930332750143746523e+01	7.993958034994386708e+01	7.829779326856170485e+01	7.204926522024219082e+01	7.013515499524892505e+01	5.726555543291502914e+01	6.731608877420062242e+01	8.057142022954795380e+01	7.704968017358004317e+01	8.114637160212457445e+01	7.005118383967079865e+01	7.143856591501022990e+01	6.315131350789958020e+01	6.485591162109930963e+01
9.333936068550785592e+01	6.130085753570148199e+01	7.838757642942429982e+01	6.272757254597510013e+01	6.694805050815449476e+01	6.785704467522792527e+01	8.515203557801629586e+01	9.833921932775113817e+01	6.782696419803347965e+01	8.534945495754631395e+01	7.977441033899019374e+01	7.803072197363042051e+01	8.741503851229991540e+01	8.090348865226381747e+01	7.128473069726761935e+01	7.102710720010287559e+01	3.734640186881416213e+01	6.697852711394276071e+01	8.019944251355029508e+01	6.142379413518774101e+01	7.938719580292568878e+01	6.432197160329587859e+01	3.441753355824255323e+01	4.203471134685630517e+01	3.275354200719510800e+01	3.472320834994885530e+01	3.995982962140680428e+01	3.592718560046174758e+01	4.960763827151225058e+01	5.016387059748188193e+01	6.390328908078266323e+01	3.363470099805658009e+01	4.189464676713696889e+01	4.855350153846640637e+01	4.831873297132661804e+01	4.567983553337850822e+01	6.807459052840630420e+01	7.537494085538068589e+01	7.860341554822416299e+01	7.445248754418535952e+01	7.207569530397702806e+01	6.024065844377773971e+01	4.988309332244094207e+01	7.632911854423193176e+01	8.401159759790847659e+01	7.313649287448664893e+01	6.186060100210357149e+01	6.751628247912974246e+01	4.863677887266378974e+01	6.372331034643261916e+01
[truncated: 951 more columns]
