# Supplementary material for: Atomistic simulations of the Escherichia coli ribosome provide selection criteria for translationally active substrates
Source: Nat Chem. 2023 Jun 12;15(7):913–21. doi: 10.1038/s41557-023-01226-w (PMC10322701; doi:10.1038/s41557-023-01226-w)
Supplement: Source Data Extended Data Fig. 7 — Data in CSV format for the scatter plots in Extended Data Fig. 7; each column and each monomer’s data are in a separate CSV file, named accordingly. [file 41557_2023_1226_MOESM9_ESM.zip › Watson_SourceData_ExtDataFig7_col3_mon1.csv]

8.867689721082088283e+01	1.064185299265857765e+02	1.108092137675239996e+02	9.703446333767131193e+01	1.120875029085837724e+02	1.105159729723533673e+02	9.519797490384753758e+01	1.032714495702859523e+02	9.678121541316596677e+01	9.815322384855922166e+01	1.115809520203549852e+02	7.814094112376172063e+01	9.567441888666856187e+01	7.834011041068156089e+01	8.879014038687095933e+01	7.645571932951030192e+01	8.399687018341391820e+01	9.319843822292456537e+01	8.485972168879362698e+01	8.736466262171548181e+01	9.232854924535909902e+01	8.000522622843199372e+01	8.820913537101962731e+01	8.956811344424680499e+01	8.621737768221900922e+01	8.726228674796095675e+01	8.826545495100583594e+01	6.049415858835482140e+01	8.349107744264216535e+01	9.903991704034451971e+01	8.919828209909492500e+01	9.900987787465761869e+01	9.281085780598874635e+01	9.329149935078352485e+01	9.128974535162815584e+01	8.620600107574510673e+01	7.786674856946950740e+01	8.644675767534795341e+01	8.063595095769171905e+01	9.341153196343707066e+01	8.914487371475865984e+01	1.019343902018412251e+02	8.002597524220225012e+01	8.647081136202717744e+01	8.536832545924960414e+01	7.535027334874141047e+01	6.757751350144268088e+01	8.340339460204604904e+01	8.297197638136141506e+01	7.228866517163925209e+01
8.127601450388239002e+00	3.356942803348029969e+01	3.059978421653862313e+01	2.234055304059927494e+01	3.078897496225701502e+01	3.036407643926998290e+01	2.056162452777338601e+01	3.239498386731948898e+01	2.169491322556062940e+01	2.839388409312742922e+01	3.320453788179572285e+01	3.799021352800517093e+01	3.198345889412845722e+01	2.338559869973046190e+01	2.697004355099517525e+01	3.586894988200063494e+01	2.128837463935573737e+01	1.641330881314865664e+01	1.935509063120476014e+01	2.415133848603736055e+01	1.931752247717471604e+01	2.236286043265253909e+01	2.472487950585096428e+01	1.096316517374732236e+01	1.398264624384901289e+01	1.427746886008619320e+01	2.031331443783082236e+01	4.785990696004964917e+01	2.429621141425120356e+01	2.920969735867465999e+01	1.976128375733905074e+01	2.951065671963761972e+01	1.928376079922032105e+01	2.610811240262416888e+01	2.618213766188468128e+01	2.540108451060189410e+01	3.102500348436670663e+01	3.088904350043018709e+01	3.110316744986193171e+01	1.871627023991525363e+01	2.419467261994962826e+01	2.564660752589963977e+01	2.625820136711017838e+01	2.250838158657015242e+01	2.177949138774512150e+01	3.059249520147652035e+01	3.007003135319112630e+01	3.630185552705333407e+01	3.265226563890731626e+01	3.438431472628641927e+01
[truncated: 951 more columns]
