# Supplementary material for: Atomistic simulations of the Escherichia coli ribosome provide selection criteria for translationally active substrates
Source: Nat Chem. 2023 Jun 12;15(7):913–21. doi: 10.1038/s41557-023-01226-w (PMC10322701; doi:10.1038/s41557-023-01226-w)
Supplement: Source Data Extended Data Fig. 7 — Data in CSV format for the scatter plots in Extended Data Fig. 7; each column and each monomer’s data are in a separate CSV file, named accordingly. [file 41557_2023_1226_MOESM9_ESM.zip › Watson_SourceData_ExtDataFig7_col3_mon6.csv]

5.595515748726882777e+01	1.181975144407147837e+02	9.189838138998156580e+01	1.101580520362946203e+02	9.621078145200853271e+01	9.669686568102675039e+01	9.272885997125816004e+01	1.136451081462192150e+02	9.796947801866987504e+01	9.758873358337810089e+01	9.242178676183250730e+01	1.104517820053969217e+02	8.927255909940151923e+01	1.020122679497998348e+02	1.043254579547728582e+02	1.021091189433568616e+02	1.049061070440694721e+02	1.039475437181100546e+02	8.329344585673418067e+01	9.483096229872153060e+01	1.010819107045626453e+02	1.065384768060376501e+02	1.053984723398791203e+02	9.172087268847407415e+01	9.865198095838421466e+01	1.025958942709115576e+02	9.870717128301684795e+01	1.008833909107719506e+02	9.985290151848971618e+01	1.034661317852715143e+02	1.010240077563905032e+02	9.284966521717903731e+01	1.035934227987381746e+02	8.895345740589193895e+01	9.102741849927853934e+01	8.573067067158881116e+01	9.262825696019463351e+01	9.475893385167121608e+01	8.602690925569736180e+01	9.857952801421008360e+01	9.674489977616799763e+01	1.066374485000190475e+02	9.212745806017325378e+01	8.987558172663339917e+01	7.913220021457000541e+01	1.077397848805184566e+02	9.771687628024660910e+01	9.488313034432003690e+01	8.656265460113506549e+01	7.758985104543438638e+01
3.404953333182534436e+01	3.092658685527412743e+01	2.942039636405125336e+01	2.466338799046646102e+01	2.509534730833406968e+01	2.605062584735455289e+01	2.862565650436845033e+01	3.092962747688553193e+01	2.062758370827863530e+01	2.182903929699652323e+01	2.875423239186866908e+01	2.849176661480652584e+01	4.304882113788848841e+01	2.694369193883181879e+01	3.048744259735744322e+01	2.670300246084715567e+01	2.015919945588100859e+01	1.837408461167323992e+01	2.075545279224291306e+01	1.351515420143657842e+01	1.445958979278429979e+01	1.942069070403672626e+01	2.578798216621665418e+01	1.536690486934740818e+01	1.258863750662751180e+01	1.432250979475740849e+01	2.205664810442156920e+01	1.817268540690957224e+01	2.163818666754324127e+01	2.357857053742370468e+01	3.721457167340233951e+01	1.147789621766654555e+01	1.931555835269123733e+01	9.111506982890000828e+00	1.432797999678263068e+01	2.682608660007760548e+01	3.003850263078896532e+01	3.465249500695063745e+01	4.016794102053812310e+01	1.549519457810811751e+01	2.507541667434488986e+01	2.068940856410549145e+01	2.686997766532769560e+01	3.306230991914500095e+01	2.121928729644224987e+01	1.967503021106897165e+01	2.690972304341572752e+01	1.516338551126708900e+01	2.619839892911907953e+01	3.270461025223220730e+01
[truncated: 952 more columns]
