# Supplementary material for: Atomistic simulations of the Escherichia coli ribosome provide selection criteria for translationally active substrates
Source: Nat Chem. 2023 Jun 12;15(7):913–21. doi: 10.1038/s41557-023-01226-w (PMC10322701; doi:10.1038/s41557-023-01226-w)
Supplement: Source Data Extended Data Fig. 7 — Data in CSV format for the scatter plots in Extended Data Fig. 7; each column and each monomer’s data are in a separate CSV file, named accordingly. [file 41557_2023_1226_MOESM9_ESM.zip › Watson_SourceData_ExtDataFig7_col3_mon7.csv]

5.276966693006787068e+01	9.872761775114732075e+01	1.053495578005661883e+02	9.308784772035134836e+01	9.065138017192339248e+01	1.060826405932440792e+02	8.192139115997208876e+01	8.119848448775756822e+01	7.498047420423573328e+01	7.940259535960596793e+01	8.890706339363816824e+01	9.156166557223598090e+01	7.464949413230016262e+01	7.709107369974792334e+01	9.157208669579267735e+01	1.037086212845936615e+02	9.412406741641179053e+01	1.003569733523707015e+02	8.568158761369490151e+01	9.597786681677223442e+01	8.821769535507962701e+01	9.922958553059622488e+01	7.675980979278126881e+01	7.193162079954241506e+01	9.560284445221390115e+01	9.218001389823395186e+01	9.361765759036057943e+01	5.851145317141316582e+01	9.717077139074628178e+01	8.682464698502182898e+01	7.960975974259334009e+01	7.222775780814255597e+01	8.310723278384325852e+01	8.303802394928679576e+01	9.445033196521745822e+01	8.348176859313241494e+01	7.470939915099360462e+01	7.983168099723972944e+01	8.908815871909085615e+01	9.264995230500564105e+01	8.521362713653577714e+01	8.539725969026206087e+01	8.743880963518995486e+01	8.051076684818762885e+01	9.073298930443365862e+01	8.763161043688295138e+01	8.484066590363745775e+01	9.473541446868840410e+01	8.393099727476618455e+01	8.690391959871426764e+01
3.798821465254043517e+01	4.212289977341161062e+01	4.145471964343175131e+01	3.849902441719145685e+01	3.500731498402637243e+01	3.236022533574450222e+01	4.079129275065330518e+01	3.453201451751751705e+01	2.977325157603752359e+01	2.269719189768383671e+01	3.621146010081552902e+01	4.666468242398514832e+01	4.029530287160081770e+01	4.905754643782631774e+01	3.924315242550026284e+01	4.862576553852900219e+01	4.351819316158523776e+01	4.123683675909664714e+01	3.482642936745343576e+01	3.532441707182054103e+01	3.054288103846672087e+01	4.318654382520670509e+01	2.934957378043813847e+01	3.429183817616206653e+01	3.633199259277362358e+01	3.470473097885974312e+01	2.448568649423013355e+01	4.908742377660028211e+01	3.189845672034009283e+01	3.948403855785528549e+01	3.526950281280854682e+01	3.600454669224381377e+01	2.913641030273274168e+01	2.563427475175639003e+01	2.605464591792642537e+01	2.113171867536145143e+01	3.371975652338871043e+01	4.275935301052615500e+01	2.941482882647443375e+01	2.158325301812265806e+01	2.898727263487498362e+01	3.737993612388844866e+01	2.184062668626509662e+01	3.586347040150925380e+01	3.092942818155143314e+01	3.712428159387994953e+01	3.047641876638360259e+01	3.140212549760661531e+01	2.819295275954368662e+01	2.609101966638855785e+01
[truncated: 952 more columns]
