# Supplementary material for: Atomistic simulations of the Escherichia coli ribosome provide selection criteria for translationally active substrates
Source: Nat Chem. 2023 Jun 12;15(7):913–21. doi: 10.1038/s41557-023-01226-w (PMC10322701; doi:10.1038/s41557-023-01226-w)
Supplement: Source Data Extended Data Fig. 7 — Data in CSV format for the scatter plots in Extended Data Fig. 7; each column and each monomer’s data are in a separate CSV file, named accordingly. [file 41557_2023_1226_MOESM9_ESM.zip › Watson_SourceData_ExtDataFig7_col3_mon8.csv]

2.497577933568887332e+01	5.293867522214018351e+01	6.274848037053136096e+01	3.981423804710812675e+01	4.225172047847439671e+01	5.490415601502623844e+01	6.088573036885762946e+01	5.062314442464852249e+01	4.299679108167044461e+01	4.231026613430086059e+01	3.703612896430748691e+01	4.762080136899469807e+01	5.560120423339221674e+01	4.223619266868744404e+01	3.976522410814088460e+01	4.836960517380566671e+01	4.995814335763395064e+01	4.708456485044654727e+01	5.702486154534121710e+01	4.316671469182392684e+01	5.023467304748954376e+01	3.321239964246425558e+01	4.664421441520141798e+01	4.748137542034974246e+01	5.318666445339518845e+01	5.403831622731771489e+01	4.536026723099686819e+01	4.164899176212146159e+01	5.949003203287369956e+01	3.894430801682488408e+01	5.304262621847892234e+01	4.957975186314313731e+01	6.738558255222085336e+01	5.008988132553816541e+01	5.387962195213503236e+01	5.214605336312869355e+01	4.769399440364457377e+01	5.386657532304487717e+01	4.776987089722789648e+01	6.113670633899091200e+01	4.848945431128105810e+01	5.374505555104828858e+01	5.738776369084465045e+01	4.889275150600753506e+01	5.795718597087660129e+01	5.245052824095615307e+01	5.814401312412545764e+01	5.291034069024929209e+01	4.888269155359381557e+01	4.702552877912192031e+01
6.851127728273904438e+01	4.734459378689462739e+01	3.844545687672184187e+01	5.776263120503127624e+01	5.247720188806533059e+01	5.712903691508358150e+01	4.313434172703793479e+01	4.694440594562817637e+01	5.174676208475069217e+01	6.058840156721379344e+01	6.038545054208066176e+01	5.597875354939156978e+01	4.417008956857191748e+01	6.558868667384335538e+01	5.758514318565377010e+01	4.402870597337412306e+01	5.535365725059799757e+01	4.562183708367847856e+01	5.162044255614876676e+01	5.676722986879718746e+01	4.310423411974282004e+01	5.752078712245739922e+01	5.071737963823049000e+01	4.597778972484244520e+01	4.513088595514867762e+01	4.604086081299371358e+01	4.902032190438630010e+01	5.222836451775461342e+01	3.651610724251521134e+01	5.539052706967972739e+01	6.785325738974796650e+01	5.707992809989630700e+01	4.358170667397818221e+01	5.090634883948681733e+01	5.613078919080628992e+01	7.065028585485109147e+01	4.912101586747275661e+01	5.546025163943928504e+01	7.243163310144569778e+01	4.800372846849905528e+01	6.363548459217916076e+01	5.802013475264146791e+01	5.378965664902485599e+01	7.664373885612180004e+01	5.782815297663528753e+01	6.106224435845393828e+01	6.171587870016106336e+01	6.439151557378512791e+01	6.248641056493423207e+01	6.774553024597800288e+01
[truncated: 951 more columns]
