# Supplementary material for: Atomistic simulations of the Escherichia coli ribosome provide selection criteria for translationally active substrates
Source: Nat Chem. 2023 Jun 12;15(7):913–21. doi: 10.1038/s41557-023-01226-w (PMC10322701; doi:10.1038/s41557-023-01226-w)
Supplement: Source Data Extended Data Fig. 7 — Data in CSV format for the scatter plots in Extended Data Fig. 7; each column and each monomer’s data are in a separate CSV file, named accordingly. [file 41557_2023_1226_MOESM9_ESM.zip › Watson_SourceData_ExtDataFig7_col3_mon5.csv]

3.391187525803537994e+01	4.898525083805031954e+01	2.801639236843314507e+01	4.005053333623954614e+01	4.472540423551334499e+01	5.280348875983165868e+01	4.503288559248335332e+01	5.264756374536545280e+01	4.447526741956668417e+01	4.493007067705728019e+01	4.861618582803760091e+01	4.247098443936557288e+01	4.440833699410924140e+01	4.560359936698981187e+01	4.405945055301049962e+01	4.384252441021104119e+01	6.751088112401781416e+01	5.795155847533603577e+01	4.896868933528472922e+01	3.904050966920497245e+01	4.221127537588156287e+01	3.907618657215757452e+01	4.721046372764845245e+01	5.857340689143619983e+01	4.677639313150924494e+01	5.048553287710630144e+01	4.570112803898036447e+01	4.646782999814339377e+01	5.167115151925472816e+01	6.091960860709136227e+01	5.221619164689326453e+01	4.793097000550296372e+01	6.048292145972245493e+01	5.079873399287308899e+01	4.113249907192614785e+01	6.571513690928814810e+01	5.576917797973568014e+01	5.100194372362127382e+01	5.448369530564767160e+01	4.797875819351690296e+01	4.582928156224031113e+01	4.529909526082841609e+01	4.535745210292026286e+01	4.417325030087129534e+01	4.592839936009212920e+01	4.871271940298953496e+01	4.484732630824748156e+01	6.928684886272266397e+01	4.323087900937745331e+01	3.528117033977051165e+01
8.967955677675440995e+01	5.027663151555425003e+01	8.433003362368694411e+01	8.405275923944920180e+01	8.240476959975178772e+01	6.564987446499658574e+01	8.414035224594253748e+01	7.086578868743100657e+01	7.054634893405345508e+01	9.348314538834169696e+01	7.537545014591786696e+01	9.760269208719607548e+01	8.551804990216008662e+01	7.352667588965384482e+01	8.393442781998970759e+01	8.053494719087713349e+01	4.955986305297395944e+01	6.559246266225351008e+01	7.297086372251273190e+01	8.712078958697840392e+01	7.613108007327383575e+01	7.665471570380567812e+01	9.555853446991237377e+01	8.400100625026205137e+01	7.932044377809035041e+01	7.275588822207755868e+01	7.394850233022572183e+01	7.200569283454449021e+01	7.585794447606022572e+01	4.911365239582104891e+01	7.049765219273304240e+01	6.408520049692724285e+01	5.203933677921069290e+01	5.703825599985203354e+01	7.333110280905613365e+01	3.596929334073828954e+01	4.804919525580189088e+01	7.242672429826296820e+01	5.843446195281071454e+01	6.832334871399000065e+01	7.705817025841780321e+01	6.974035865697260306e+01	5.975930974149897423e+01	8.060853986825796369e+01	7.519010386083361652e+01	7.837020585446238385e+01	5.943431931747287678e+01	6.480755325748309303e+01	8.126280624636756045e+01	8.225448290750256319e+01
[truncated: 951 more columns]
