# Supplementary material for: Atomistic simulations of the Escherichia coli ribosome provide selection criteria for translationally active substrates
Source: Nat Chem. 2023 Jun 12;15(7):913–21. doi: 10.1038/s41557-023-01226-w (PMC10322701; doi:10.1038/s41557-023-01226-w)
Supplement: Source Data Extended Data Fig. 7 — Data in CSV format for the scatter plots in Extended Data Fig. 7; each column and each monomer’s data are in a separate CSV file, named accordingly. [file 41557_2023_1226_MOESM9_ESM.zip › Watson_SourceData_ExtDataFig7_col2_mon2.csv]

5.026192521436973593e+00	4.458518605706376370e+00	4.704699324014767647e+00	4.612175371940948843e+00	4.560767755499030685e+00	4.676032278882060744e+00	4.622931457724468451e+00	4.779862230715894000e+00	4.896043352434730878e+00	4.891113278708333567e+00	4.600311554943814052e+00	4.771216989855020074e+00	4.568879429997597441e+00	5.518256502393445118e+00	5.208692080317906203e+00	4.779792148552802544e+00	4.841095394273412289e+00	4.582065271198374923e+00	4.962284338562381159e+00	4.784800226719750249e+00	5.072893816814512569e+00	5.125819264376860751e+00	5.206041347097719374e+00	4.969951756144168620e+00	5.028338357226952660e+00	5.166409045655414367e+00	5.165097838883878190e+00	5.203505740238472121e+00	5.233727560483731445e+00	5.008691783974364320e+00	5.158787722649307739e+00	5.453355055734278700e+00	5.130049903666164646e+00	5.228368552853510209e+00	5.670311911644539293e+00	5.052529596834465231e+00	5.418881407585945276e+00	5.646374216022034709e+00	5.603864243079023311e+00	5.261358889861161181e+00	5.224129640752551929e+00	5.438718693535865789e+00	5.282065046993604795e+00	5.581435360813148172e+00	5.451458194351267217e+00	5.334620073105605265e+00	5.197979187572449256e+00	5.785785357987360378e+00	5.586200693226892611e+00	5.162855623172766251e+00
1.085060405077043271e+02	5.552417953750824609e+01	7.676933639370928120e+01	6.706588264598531168e+01	4.268068115992135603e+01	4.290387306190885397e+01	5.796006283718380558e+01	5.848381840788167096e+01	7.772870503533177100e+01	8.693645901957664535e+01	5.930413087384391702e+01	4.534140158395408093e+01	5.972838416170306886e+01	5.006775012832241600e+01	7.718818583170620684e+01	6.771779600821076883e+01	6.517331211972401661e+01	4.825451138222641845e+01	6.193682415697009702e+01	5.136004705927833669e+01	6.467714287653973315e+01	5.385371955010467104e+01	5.789790573052104605e+01	6.479008056941070492e+01	7.325618029301398337e+01	7.670915408675328706e+01	5.192874666051236687e+01	5.268319647273518314e+01	6.553272311362272262e+01	5.890572973710857241e+01	8.381884754642085511e+01	5.228894824608124026e+01	6.108999643148759873e+01	8.347129799583575505e+01	7.425024352650636672e+01	7.947275916279743058e+01	5.930512778247222627e+01	6.397182584705978314e+01	6.238503745814318791e+01	5.436846294024397963e+01	6.039252449879851525e+01	5.304898720945499235e+01	5.819454937750003154e+01	7.089922188387724589e+01	7.175737020881911121e+01	5.819806492240522289e+01	6.794747330161801813e+01	6.306642025193742285e+01	6.500084594194528620e+01	6.327598953057812281e+01
[truncated: 951 more columns]
