# Supplementary material for: Atomistic simulations of the Escherichia coli ribosome provide selection criteria for translationally active substrates
Source: Nat Chem. 2023 Jun 12;15(7):913–21. doi: 10.1038/s41557-023-01226-w (PMC10322701; doi:10.1038/s41557-023-01226-w)
Supplement: Source Data Extended Data Fig. 7 — Data in CSV format for the scatter plots in Extended Data Fig. 7; each column and each monomer’s data are in a separate CSV file, named accordingly. [file 41557_2023_1226_MOESM9_ESM.zip › Watson_SourceData_ExtDataFig7_col2_mon4.csv]

5.896547507130655674e+00	5.411604726693147960e+00	5.235347372523434295e+00	5.913428575823085787e+00	5.976938871805639764e+00	5.319698431088526469e+00	5.423653106508744770e+00	5.300228355135657488e+00	6.297678528794683928e+00	6.513092474987916880e+00	6.378724880103992412e+00	6.377261718741935148e+00	6.168154802926835600e+00	5.983821493729238661e+00	6.386758108232338138e+00	6.527524930505428813e+00	6.548449434963630189e+00	6.353256555499992686e+00	6.594812418023388467e+00	5.992858559438379196e+00	6.219623389748318409e+00	6.580170582593478201e+00	5.997657702600676544e+00	6.608750986159031449e+00	6.542976855798407598e+00	6.386593066584647538e+00	6.205848981131082631e+00	6.422218863593420757e+00	5.916080811709261589e+00	6.236917128201995730e+00	5.982577340994368775e+00	6.396883029493021233e+00	5.991899906269130049e+00	5.953351489616008685e+00	6.205161335990850624e+00	5.837565629473044915e+00	6.115714850005979031e+00	6.180696465122942129e+00	6.000287706895613304e+00	6.160336284941973162e+00	6.259295547214402511e+00	5.768834997239132178e+00	5.767797812831733317e+00	5.620702488073148650e+00	5.845513931590855528e+00	6.481503762655667522e+00	5.750521228000334162e+00	6.018052219365570998e+00	5.701876902751689791e+00	5.863114229451078963e+00
8.046668877408598064e+01	4.476781418144355484e+01	5.735197696989686733e+01	8.738552429692130374e+01	6.810224481983163969e+01	6.863993357431245101e+01	6.292167078349050513e+01	7.421544744541358796e+01	7.009629904270535405e+01	6.665663318817256311e+01	7.081841052455875740e+01	6.331873111916045360e+01	6.132277423949878425e+01	6.958945297001434938e+01	7.044398169314987967e+01	6.588096738510618877e+01	7.271956234306506417e+01	7.038331760293284844e+01	6.481215755453470706e+01	7.349692012686496412e+01	5.674465428389996902e+01	7.031507778029532574e+01	7.549888261034580239e+01	6.681697186310641712e+01	5.768311862167288240e+01	6.855364726630334360e+01	7.034356563922359840e+01	7.271677254512924549e+01	7.180244260412470680e+01	5.889740631431684648e+01	6.195061465327474792e+01	7.153759517964313375e+01	6.025113958212394749e+01	5.188344575935811775e+01	6.371129335732810972e+01	6.217736239086650585e+01	5.558234788164025275e+01	6.108634102403798494e+01	7.107461093779534167e+01	6.488305207259398344e+01	7.305897320921626203e+01	6.289752454750939847e+01	6.057404296860445925e+01	6.899643723432808429e+01	6.340217204638012305e+01	7.972917342393277806e+01	7.897735864807494011e+01	6.485254515774853701e+01	5.212036191961855280e+01	6.236582383587848000e+01
[truncated: 951 more columns]
