# Supplementary material for: Atomistic simulations of the Escherichia coli ribosome provide selection criteria for translationally active substrates
Source: Nat Chem. 2023 Jun 12;15(7):913–21. doi: 10.1038/s41557-023-01226-w (PMC10322701; doi:10.1038/s41557-023-01226-w)
Supplement: Source Data Extended Data Fig. 7 — Data in CSV format for the scatter plots in Extended Data Fig. 7; each column and each monomer’s data are in a separate CSV file, named accordingly. [file 41557_2023_1226_MOESM9_ESM.zip › Watson_SourceData_ExtDataFig7_col2_mon3.csv]

4.114147742360396265e+00	5.270235839216113050e+00	5.433503982213450989e+00	4.987795761404488992e+00	4.586407999720001349e+00	4.962790171531999306e+00	4.865115816124627734e+00	5.238653016525392836e+00	4.889602578457933113e+00	4.920165320121384411e+00	4.623309451130761083e+00	5.039397710357091498e+00	4.937466132924018147e+00	4.941147086587426074e+00	4.686076821756937072e+00	4.707118111710258290e+00	4.421223760898040922e+00	5.067266913530378503e+00	4.493005800846805897e+00	4.688616115744603796e+00	4.307862284262674812e+00	4.492725199794733726e+00	4.519604383724101559e+00	4.889418483449754937e+00	4.694224060286800615e+00	4.516804032869604413e+00	4.789196649770254055e+00	4.331529244190663874e+00	4.797040595149231201e+00	5.174031270307405173e+00	4.683879738861668862e+00	4.763801440015169142e+00	4.615988526531993763e+00	4.627424753453652784e+00	4.365669393269270948e+00	4.793048269955739293e+00	4.730087702378987125e+00	4.837666383086074440e+00	5.029788634327119645e+00	5.023761433393594267e+00	4.756942717975321422e+00	4.757655208744230535e+00	4.903679634903395090e+00	4.819639843123950662e+00	4.699010664401391146e+00	4.693140114460102374e+00	4.961539147389282256e+00	4.527827999372926904e+00	4.747398640303107875e+00	4.988663399745458804e+00
9.333936068550785592e+01	6.130085753570148199e+01	7.838757642942429982e+01	6.272757254597510013e+01	6.694805050815449476e+01	6.785704467522792527e+01	8.515203557801629586e+01	9.833921932775113817e+01	6.782696419803347965e+01	8.534945495754631395e+01	7.977441033899019374e+01	7.803072197363042051e+01	8.741503851229991540e+01	8.090348865226381747e+01	7.128473069726761935e+01	7.102710720010287559e+01	3.734640186881416213e+01	6.697852711394276071e+01	8.019944251355029508e+01	6.142379413518774101e+01	7.938719580292568878e+01	6.432197160329587859e+01	3.441753355824255323e+01	4.203471134685630517e+01	3.275354200719510800e+01	3.472320834994885530e+01	3.995982962140680428e+01	3.592718560046174758e+01	4.960763827151225058e+01	5.016387059748188193e+01	6.390328908078266323e+01	3.363470099805658009e+01	4.189464676713696889e+01	4.855350153846640637e+01	4.831873297132661804e+01	4.567983553337850822e+01	6.807459052840630420e+01	7.537494085538068589e+01	7.860341554822416299e+01	7.445248754418535952e+01	7.207569530397702806e+01	6.024065844377773971e+01	4.988309332244094207e+01	7.632911854423193176e+01	8.401159759790847659e+01	7.313649287448664893e+01	6.186060100210357149e+01	6.751628247912974246e+01	4.863677887266378974e+01	6.372331034643261916e+01
[truncated: 951 more columns]
