# Supplementary material for: Atomistic simulations of the Escherichia coli ribosome provide selection criteria for translationally active substrates
Source: Nat Chem. 2023 Jun 12;15(7):913–21. doi: 10.1038/s41557-023-01226-w (PMC10322701; doi:10.1038/s41557-023-01226-w)
Supplement: Source Data Extended Data Fig. 7 — Data in CSV format for the scatter plots in Extended Data Fig. 7; each column and each monomer’s data are in a separate CSV file, named accordingly. [file 41557_2023_1226_MOESM9_ESM.zip › Watson_SourceData_ExtDataFig7_col2_mon1.csv]

3.660726346044070212e+00	3.534740460590812372e+00	4.288313776232304697e+00	4.370083984826025336e+00	4.208417278515251603e+00	4.315731466992771992e+00	4.013191222918673695e+00	4.119590886643440975e+00	4.075593470110622896e+00	4.360643397992364889e+00	3.884408744083559739e+00	3.779580666498453478e+00	4.107572360098587616e+00	4.132329617669453725e+00	3.824533359008245981e+00	4.010344045705250160e+00	3.630123314150013769e+00	4.145848766161063459e+00	3.747181673161178228e+00	3.738815160476382626e+00	3.993871990538298888e+00	4.213959474980103259e+00	3.903937421670496288e+00	3.756237068429966630e+00	4.001058144208212930e+00	3.857103328447466506e+00	3.632291198480838812e+00	3.618760343296512971e+00	3.439023179548537090e+00	3.515515487136553485e+00	3.535454548298071487e+00	3.629534088140059733e+00	3.905335538837026998e+00	3.457169761277921527e+00	3.479882056630847487e+00	3.562550683069430235e+00	3.702150432776031952e+00	3.729225491543928683e+00	3.370903185616351383e+00	3.525589965423141070e+00	4.146942587807225244e+00	3.992169312536084202e+00	3.805504878431131832e+00	3.665737200450489564e+00	3.547130614000541637e+00	3.864330296916997032e+00	4.556935665289697290e+00	3.921854149981671700e+00	3.627945249460771127e+00	3.984324027039947591e+00
8.127601450388239002e+00	3.356942803348029969e+01	3.059978421653862313e+01	2.234055304059927494e+01	3.078897496225701502e+01	3.036407643926998290e+01	2.056162452777338601e+01	3.239498386731948898e+01	2.169491322556062940e+01	2.839388409312742922e+01	3.320453788179572285e+01	3.799021352800517093e+01	3.198345889412845722e+01	2.338559869973046190e+01	2.697004355099517525e+01	3.586894988200063494e+01	2.128837463935573737e+01	1.641330881314865664e+01	1.935509063120476014e+01	2.415133848603736055e+01	1.931752247717471604e+01	2.236286043265253909e+01	2.472487950585096428e+01	1.096316517374732236e+01	1.398264624384901289e+01	1.427746886008619320e+01	2.031331443783082236e+01	4.785990696004964917e+01	2.429621141425120356e+01	2.920969735867465999e+01	1.976128375733905074e+01	2.951065671963761972e+01	1.928376079922032105e+01	2.610811240262416888e+01	2.618213766188468128e+01	2.540108451060189410e+01	3.102500348436670663e+01	3.088904350043018709e+01	3.110316744986193171e+01	1.871627023991525363e+01	2.419467261994962826e+01	2.564660752589963977e+01	2.625820136711017838e+01	2.250838158657015242e+01	2.177949138774512150e+01	3.059249520147652035e+01	3.007003135319112630e+01	3.630185552705333407e+01	3.265226563890731626e+01	3.438431472628641927e+01
[truncated: 951 more columns]
