# Supplementary material for: Atomistic simulations of the Escherichia coli ribosome provide selection criteria for translationally active substrates
Source: Nat Chem. 2023 Jun 12;15(7):913–21. doi: 10.1038/s41557-023-01226-w (PMC10322701; doi:10.1038/s41557-023-01226-w)
Supplement: Source Data Extended Data Fig. 7 — Data in CSV format for the scatter plots in Extended Data Fig. 7; each column and each monomer’s data are in a separate CSV file, named accordingly. [file 41557_2023_1226_MOESM9_ESM.zip › Watson_SourceData_ExtDataFig7_col2_mon6.csv]

4.882482144595520879e+00	3.829674194747787919e+00	3.503638195265025956e+00	3.709711790028850320e+00	3.740913939607235061e+00	3.714313484995242387e+00	3.602128302283915673e+00	4.417664441570805955e+00	3.982813575727300215e+00	4.558726450687283993e+00	4.409596862728496269e+00	4.340397079496774779e+00	4.772849454630246235e+00	4.909644581819105902e+00	5.086468624813576866e+00	4.426073486952391001e+00	4.137088820563950442e+00	4.693258621499622585e+00	4.402149832991678835e+00	4.040262511311889959e+00	4.347426658133219490e+00	4.224551993207837697e+00	4.257198049030846754e+00	4.014401738031208033e+00	4.241403041132367768e+00	4.449633362691012728e+00	4.664603669629097560e+00	4.440476036940650850e+00	4.293999317772639657e+00	4.585288558014812388e+00	4.050020376798836530e+00	4.030049679296501708e+00	4.321021761146305984e+00	4.093741691940769201e+00	4.211345918344624017e+00	4.196588838340343131e+00	3.929544226598688628e+00	3.972069555198110891e+00	4.308124758735652371e+00	4.304585213864196014e+00	4.180733261111828192e+00	4.382936296410488985e+00	4.139498143264551899e+00	4.767918543386866936e+00	4.206253611429161765e+00	4.392411116756004041e+00	4.153608265361870444e+00	4.386739670729411955e+00	4.127411770813453451e+00	4.328527829583495468e+00
3.404953333182534436e+01	3.092658685527412743e+01	2.942039636405125336e+01	2.466338799046646102e+01	2.509534730833406968e+01	2.605062584735455289e+01	2.862565650436845033e+01	3.092962747688553193e+01	2.062758370827863530e+01	2.182903929699652323e+01	2.875423239186866908e+01	2.849176661480652584e+01	4.304882113788848841e+01	2.694369193883181879e+01	3.048744259735744322e+01	2.670300246084715567e+01	2.015919945588100859e+01	1.837408461167323992e+01	2.075545279224291306e+01	1.351515420143657842e+01	1.445958979278429979e+01	1.942069070403672626e+01	2.578798216621665418e+01	1.536690486934740818e+01	1.258863750662751180e+01	1.432250979475740849e+01	2.205664810442156920e+01	1.817268540690957224e+01	2.163818666754324127e+01	2.357857053742370468e+01	3.721457167340233951e+01	1.147789621766654555e+01	1.931555835269123733e+01	9.111506982890000828e+00	1.432797999678263068e+01	2.682608660007760548e+01	3.003850263078896532e+01	3.465249500695063745e+01	4.016794102053812310e+01	1.549519457810811751e+01	2.507541667434488986e+01	2.068940856410549145e+01	2.686997766532769560e+01	3.306230991914500095e+01	2.121928729644224987e+01	1.967503021106897165e+01	2.690972304341572752e+01	1.516338551126708900e+01	2.619839892911907953e+01	3.270461025223220730e+01
[truncated: 952 more columns]
