# Supplementary material for: Atomistic simulations of the Escherichia coli ribosome provide selection criteria for translationally active substrates
Source: Nat Chem. 2023 Jun 12;15(7):913–21. doi: 10.1038/s41557-023-01226-w (PMC10322701; doi:10.1038/s41557-023-01226-w)
Supplement: Source Data Extended Data Fig. 7 — Data in CSV format for the scatter plots in Extended Data Fig. 7; each column and each monomer’s data are in a separate CSV file, named accordingly. [file 41557_2023_1226_MOESM9_ESM.zip › Watson_SourceData_ExtDataFig7_col2_mon7.csv]

8.026776561697802848e+00	5.469802515652900432e+00	5.652924221702086527e+00	6.038755250206032876e+00	6.051929904495140455e+00	4.638549876259210336e+00	4.483625404576494056e+00	4.987642802758793792e+00	5.048689052030956859e+00	5.030385786151184035e+00	5.380633483831569031e+00	5.798837701914209219e+00	5.551548651192813821e+00	5.600035623771300486e+00	5.595320226556375509e+00	5.873284176374254706e+00	5.523121157239391010e+00	5.715316866058155476e+00	5.537798645686518917e+00	5.840233538165885641e+00	4.944873085239013477e+00	5.072285738469639149e+00	4.502889275219081888e+00	4.349264144853777658e+00	4.525916448138600501e+00	4.675760320408520521e+00	4.717625257052315391e+00	4.713160045858849401e+00	4.435130132566244221e+00	4.615064774200226871e+00	5.059639407894898078e+00	4.572113111536423524e+00	4.270202524891963058e+00	4.937637416416202463e+00	4.332420006591680028e+00	4.139547029831155633e+00	4.624030101895205469e+00	4.220741121425029441e+00	4.407891416919155425e+00	4.337970805643867500e+00	4.515123207233354030e+00	4.419045767571372352e+00	4.258905267216189117e+00	4.500459655284609894e+00	4.518830626576083809e+00	4.554277251149948746e+00	4.095918557204323740e+00	4.439923425149377323e+00	3.807680386226651503e+00	3.880223112855524903e+00
3.798821465254043517e+01	4.212289977341161062e+01	4.145471964343175131e+01	3.849902441719145685e+01	3.500731498402637243e+01	3.236022533574450222e+01	4.079129275065330518e+01	3.453201451751751705e+01	2.977325157603752359e+01	2.269719189768383671e+01	3.621146010081552902e+01	4.666468242398514832e+01	4.029530287160081770e+01	4.905754643782631774e+01	3.924315242550026284e+01	4.862576553852900219e+01	4.351819316158523776e+01	4.123683675909664714e+01	3.482642936745343576e+01	3.532441707182054103e+01	3.054288103846672087e+01	4.318654382520670509e+01	2.934957378043813847e+01	3.429183817616206653e+01	3.633199259277362358e+01	3.470473097885974312e+01	2.448568649423013355e+01	4.908742377660028211e+01	3.189845672034009283e+01	3.948403855785528549e+01	3.526950281280854682e+01	3.600454669224381377e+01	2.913641030273274168e+01	2.563427475175639003e+01	2.605464591792642537e+01	2.113171867536145143e+01	3.371975652338871043e+01	4.275935301052615500e+01	2.941482882647443375e+01	2.158325301812265806e+01	2.898727263487498362e+01	3.737993612388844866e+01	2.184062668626509662e+01	3.586347040150925380e+01	3.092942818155143314e+01	3.712428159387994953e+01	3.047641876638360259e+01	3.140212549760661531e+01	2.819295275954368662e+01	2.609101966638855785e+01
[truncated: 952 more columns]
