# Supplementary material for: Atomistic simulations of the Escherichia coli ribosome provide selection criteria for translationally active substrates
Source: Nat Chem. 2023 Jun 12;15(7):913–21. doi: 10.1038/s41557-023-01226-w (PMC10322701; doi:10.1038/s41557-023-01226-w)
Supplement: Source Data Extended Data Fig. 7 — Data in CSV format for the scatter plots in Extended Data Fig. 7; each column and each monomer’s data are in a separate CSV file, named accordingly. [file 41557_2023_1226_MOESM9_ESM.zip › Watson_SourceData_ExtDataFig7_col2_mon8.csv]

3.753973180982834723e+00	5.128165387958684818e+00	4.830093604344292579e+00	4.928057913060555073e+00	4.941984448032333610e+00	6.038302712371341308e+00	6.073902711548751832e+00	6.285130500712086565e+00	5.855238532159900977e+00	5.790788292423068917e+00	5.924853533308365172e+00	5.885036570995569427e+00	6.071787496472254908e+00	5.919878133511406126e+00	6.030799375407394081e+00	5.839255802395510564e+00	6.734804433075172625e+00	6.296522351231551795e+00	6.207013349093894128e+00	6.093585364870944154e+00	5.699785371741509898e+00	6.017944806220189236e+00	6.340007307563410244e+00	6.220078117872463785e+00	6.093645418626145727e+00	4.812878069651915780e+00	6.026124928680446580e+00	6.111181378648136153e+00	6.073212825340802645e+00	5.906203467541213392e+00	5.821320447783500107e+00	5.781955847544483440e+00	5.952350786719793341e+00	5.812549867659164704e+00	5.757189682461877567e+00	5.958508196478732977e+00	5.592681172479044172e+00	5.903736252463495759e+00	6.259192054916648651e+00	6.001814562067587566e+00	5.687307260974420409e+00	5.564598479710203272e+00	5.736115181585305756e+00	5.550278132922365160e+00	6.230826658023826958e+00	6.318103081017450329e+00	6.346373861861511756e+00	6.318442399753346983e+00	6.239657211488871980e+00	6.141470978649206991e+00
6.851127728273904438e+01	4.734459378689462739e+01	3.844545687672184187e+01	5.776263120503127624e+01	5.247720188806533059e+01	5.712903691508358150e+01	4.313434172703793479e+01	4.694440594562817637e+01	5.174676208475069217e+01	6.058840156721379344e+01	6.038545054208066176e+01	5.597875354939156978e+01	4.417008956857191748e+01	6.558868667384335538e+01	5.758514318565377010e+01	4.402870597337412306e+01	5.535365725059799757e+01	4.562183708367847856e+01	5.162044255614876676e+01	5.676722986879718746e+01	4.310423411974282004e+01	5.752078712245739922e+01	5.071737963823049000e+01	4.597778972484244520e+01	4.513088595514867762e+01	4.604086081299371358e+01	4.902032190438630010e+01	5.222836451775461342e+01	3.651610724251521134e+01	5.539052706967972739e+01	6.785325738974796650e+01	5.707992809989630700e+01	4.358170667397818221e+01	5.090634883948681733e+01	5.613078919080628992e+01	7.065028585485109147e+01	4.912101586747275661e+01	5.546025163943928504e+01	7.243163310144569778e+01	4.800372846849905528e+01	6.363548459217916076e+01	5.802013475264146791e+01	5.378965664902485599e+01	7.664373885612180004e+01	5.782815297663528753e+01	6.106224435845393828e+01	6.171587870016106336e+01	6.439151557378512791e+01	6.248641056493423207e+01	6.774553024597800288e+01
[truncated: 951 more columns]
