# Supplementary material for: Atomistic simulations of the Escherichia coli ribosome provide selection criteria for translationally active substrates
Source: Nat Chem. 2023 Jun 12;15(7):913–21. doi: 10.1038/s41557-023-01226-w (PMC10322701; doi:10.1038/s41557-023-01226-w)
Supplement: Source Data Extended Data Fig. 7 — Data in CSV format for the scatter plots in Extended Data Fig. 7; each column and each monomer’s data are in a separate CSV file, named accordingly. [file 41557_2023_1226_MOESM9_ESM.zip › Watson_SourceData_ExtDataFig7_col2_mon5.csv]

4.174118458783638630e+00	3.727963556375285759e+00	4.994856756498427863e+00	4.695772415828918689e+00	4.859195204705291538e+00	4.819168763617184048e+00	4.823404782553185832e+00	5.174931847199494506e+00	5.016661518316895219e+00	4.552858950914405511e+00	4.958838456392678395e+00	4.807685036975350990e+00	5.189328732265420463e+00	5.042745562479258759e+00	4.963082607485205244e+00	5.136188202847667306e+00	5.390565539461765532e+00	5.110326293183049984e+00	4.993192296740782687e+00	5.420617377376495405e+00	6.104772727727787007e+00	5.672994025923006056e+00	5.638559390410189387e+00	6.237562203264306326e+00	5.708268356382670383e+00	5.182895074842129191e+00	5.137782184231943994e+00	5.503128024091616055e+00	5.851347904757677298e+00	5.822327569158656679e+00	6.034389427314860832e+00	5.640118214000060526e+00	5.868584966401097169e+00	5.777764013097474560e+00	5.640404337682973335e+00	5.539480266922798712e+00	5.663357248824453904e+00	4.988144110420321908e+00	5.147080794424109484e+00	5.098929633069793077e+00	5.257960016942740289e+00	5.167740159060933536e+00	5.441386756636217292e+00	5.109650380863793195e+00	4.960449698834621834e+00	5.473363101467857206e+00	5.352415203880934946e+00	5.068517722908755907e+00	5.060265741699525144e+00	4.653438050397773473e+00
8.967955677675440995e+01	5.027663151555425003e+01	8.433003362368694411e+01	8.405275923944920180e+01	8.240476959975178772e+01	6.564987446499658574e+01	8.414035224594253748e+01	7.086578868743100657e+01	7.054634893405345508e+01	9.348314538834169696e+01	7.537545014591786696e+01	9.760269208719607548e+01	8.551804990216008662e+01	7.352667588965384482e+01	8.393442781998970759e+01	8.053494719087713349e+01	4.955986305297395944e+01	6.559246266225351008e+01	7.297086372251273190e+01	8.712078958697840392e+01	7.613108007327383575e+01	7.665471570380567812e+01	9.555853446991237377e+01	8.400100625026205137e+01	7.932044377809035041e+01	7.275588822207755868e+01	7.394850233022572183e+01	7.200569283454449021e+01	7.585794447606022572e+01	4.911365239582104891e+01	7.049765219273304240e+01	6.408520049692724285e+01	5.203933677921069290e+01	5.703825599985203354e+01	7.333110280905613365e+01	3.596929334073828954e+01	4.804919525580189088e+01	7.242672429826296820e+01	5.843446195281071454e+01	6.832334871399000065e+01	7.705817025841780321e+01	6.974035865697260306e+01	5.975930974149897423e+01	8.060853986825796369e+01	7.519010386083361652e+01	7.837020585446238385e+01	5.943431931747287678e+01	6.480755325748309303e+01	8.126280624636756045e+01	8.225448290750256319e+01
[truncated: 951 more columns]
