# Supplementary material for: Atomistic simulations of the Escherichia coli ribosome provide selection criteria for translationally active substrates
Source: Nat Chem. 2023 Jun 12;15(7):913–21. doi: 10.1038/s41557-023-01226-w (PMC10322701; doi:10.1038/s41557-023-01226-w)
Supplement: Source Data Extended Data Fig. 7 — Data in CSV format for the scatter plots in Extended Data Fig. 7; each column and each monomer’s data are in a separate CSV file, named accordingly. [file 41557_2023_1226_MOESM9_ESM.zip › Watson_SourceData_ExtDataFig7_col1_mon6.csv]

4.882482144595520879e+00	3.829674194747787919e+00	3.503638195265025956e+00	3.709711790028850320e+00	3.740913939607235061e+00	3.714313484995242387e+00	3.602128302283915673e+00	4.417664441570805955e+00	3.982813575727300215e+00	4.558726450687283993e+00	4.409596862728496269e+00	4.340397079496774779e+00	4.772849454630246235e+00	4.909644581819105902e+00	5.086468624813576866e+00	4.426073486952391001e+00	4.137088820563950442e+00	4.693258621499622585e+00	4.402149832991678835e+00	4.040262511311889959e+00	4.347426658133219490e+00	4.224551993207837697e+00	4.257198049030846754e+00	4.014401738031208033e+00	4.241403041132367768e+00	4.449633362691012728e+00	4.664603669629097560e+00	4.440476036940650850e+00	4.293999317772639657e+00	4.585288558014812388e+00	4.050020376798836530e+00	4.030049679296501708e+00	4.321021761146305984e+00	4.093741691940769201e+00	4.211345918344624017e+00	4.196588838340343131e+00	3.929544226598688628e+00	3.972069555198110891e+00	4.308124758735652371e+00	4.304585213864196014e+00	4.180733261111828192e+00	4.382936296410488985e+00	4.139498143264551899e+00	4.767918543386866936e+00	4.206253611429161765e+00	4.392411116756004041e+00	4.153608265361870444e+00	4.386739670729411955e+00	4.127411770813453451e+00	4.328527829583495468e+00
5.595515748726882777e+01	1.181975144407147837e+02	9.189838138998156580e+01	1.101580520362946203e+02	9.621078145200853271e+01	9.669686568102675039e+01	9.272885997125816004e+01	1.136451081462192150e+02	9.796947801866987504e+01	9.758873358337810089e+01	9.242178676183250730e+01	1.104517820053969217e+02	8.927255909940151923e+01	1.020122679497998348e+02	1.043254579547728582e+02	1.021091189433568616e+02	1.049061070440694721e+02	1.039475437181100546e+02	8.329344585673418067e+01	9.483096229872153060e+01	1.010819107045626453e+02	1.065384768060376501e+02	1.053984723398791203e+02	9.172087268847407415e+01	9.865198095838421466e+01	1.025958942709115576e+02	9.870717128301684795e+01	1.008833909107719506e+02	9.985290151848971618e+01	1.034661317852715143e+02	1.010240077563905032e+02	9.284966521717903731e+01	1.035934227987381746e+02	8.895345740589193895e+01	9.102741849927853934e+01	8.573067067158881116e+01	9.262825696019463351e+01	9.475893385167121608e+01	8.602690925569736180e+01	9.857952801421008360e+01	9.674489977616799763e+01	1.066374485000190475e+02	9.212745806017325378e+01	8.987558172663339917e+01	7.913220021457000541e+01	1.077397848805184566e+02	9.771687628024660910e+01	9.488313034432003690e+01	8.656265460113506549e+01	7.758985104543438638e+01
[truncated: 952 more columns]
