# Supplementary material for: Atomistic simulations of the Escherichia coli ribosome provide selection criteria for translationally active substrates
Source: Nat Chem. 2023 Jun 12;15(7):913–21. doi: 10.1038/s41557-023-01226-w (PMC10322701; doi:10.1038/s41557-023-01226-w)
Supplement: Source Data Extended Data Fig. 7 — Data in CSV format for the scatter plots in Extended Data Fig. 7; each column and each monomer’s data are in a separate CSV file, named accordingly. [file 41557_2023_1226_MOESM9_ESM.zip › Watson_SourceData_ExtDataFig7_col1_mon7.csv]

8.026776561697802848e+00	5.469802515652900432e+00	5.652924221702086527e+00	6.038755250206032876e+00	6.051929904495140455e+00	4.638549876259210336e+00	4.483625404576494056e+00	4.987642802758793792e+00	5.048689052030956859e+00	5.030385786151184035e+00	5.380633483831569031e+00	5.798837701914209219e+00	5.551548651192813821e+00	5.600035623771300486e+00	5.595320226556375509e+00	5.873284176374254706e+00	5.523121157239391010e+00	5.715316866058155476e+00	5.537798645686518917e+00	5.840233538165885641e+00	4.944873085239013477e+00	5.072285738469639149e+00	4.502889275219081888e+00	4.349264144853777658e+00	4.525916448138600501e+00	4.675760320408520521e+00	4.717625257052315391e+00	4.713160045858849401e+00	4.435130132566244221e+00	4.615064774200226871e+00	5.059639407894898078e+00	4.572113111536423524e+00	4.270202524891963058e+00	4.937637416416202463e+00	4.332420006591680028e+00	4.139547029831155633e+00	4.624030101895205469e+00	4.220741121425029441e+00	4.407891416919155425e+00	4.337970805643867500e+00	4.515123207233354030e+00	4.419045767571372352e+00	4.258905267216189117e+00	4.500459655284609894e+00	4.518830626576083809e+00	4.554277251149948746e+00	4.095918557204323740e+00	4.439923425149377323e+00	3.807680386226651503e+00	3.880223112855524903e+00
5.276966693006787068e+01	9.872761775114732075e+01	1.053495578005661883e+02	9.308784772035134836e+01	9.065138017192339248e+01	1.060826405932440792e+02	8.192139115997208876e+01	8.119848448775756822e+01	7.498047420423573328e+01	7.940259535960596793e+01	8.890706339363816824e+01	9.156166557223598090e+01	7.464949413230016262e+01	7.709107369974792334e+01	9.157208669579267735e+01	1.037086212845936615e+02	9.412406741641179053e+01	1.003569733523707015e+02	8.568158761369490151e+01	9.597786681677223442e+01	8.821769535507962701e+01	9.922958553059622488e+01	7.675980979278126881e+01	7.193162079954241506e+01	9.560284445221390115e+01	9.218001389823395186e+01	9.361765759036057943e+01	5.851145317141316582e+01	9.717077139074628178e+01	8.682464698502182898e+01	7.960975974259334009e+01	7.222775780814255597e+01	8.310723278384325852e+01	8.303802394928679576e+01	9.445033196521745822e+01	8.348176859313241494e+01	7.470939915099360462e+01	7.983168099723972944e+01	8.908815871909085615e+01	9.264995230500564105e+01	8.521362713653577714e+01	8.539725969026206087e+01	8.743880963518995486e+01	8.051076684818762885e+01	9.073298930443365862e+01	8.763161043688295138e+01	8.484066590363745775e+01	9.473541446868840410e+01	8.393099727476618455e+01	8.690391959871426764e+01
[truncated: 952 more columns]
