# Supplementary material for: Atomistic simulations of the Escherichia coli ribosome provide selection criteria for translationally active substrates
Source: Nat Chem. 2023 Jun 12;15(7):913–21. doi: 10.1038/s41557-023-01226-w (PMC10322701; doi:10.1038/s41557-023-01226-w)
Supplement: Source Data Extended Data Fig. 7 — Data in CSV format for the scatter plots in Extended Data Fig. 7; each column and each monomer’s data are in a separate CSV file, named accordingly. [file 41557_2023_1226_MOESM9_ESM.zip › Watson_SourceData_ExtDataFig7_col1_mon8.csv]

3.753973180982834723e+00	5.128165387958684818e+00	4.830093604344292579e+00	4.928057913060555073e+00	4.941984448032333610e+00	6.038302712371341308e+00	6.073902711548751832e+00	6.285130500712086565e+00	5.855238532159900977e+00	5.790788292423068917e+00	5.924853533308365172e+00	5.885036570995569427e+00	6.071787496472254908e+00	5.919878133511406126e+00	6.030799375407394081e+00	5.839255802395510564e+00	6.734804433075172625e+00	6.296522351231551795e+00	6.207013349093894128e+00	6.093585364870944154e+00	5.699785371741509898e+00	6.017944806220189236e+00	6.340007307563410244e+00	6.220078117872463785e+00	6.093645418626145727e+00	4.812878069651915780e+00	6.026124928680446580e+00	6.111181378648136153e+00	6.073212825340802645e+00	5.906203467541213392e+00	5.821320447783500107e+00	5.781955847544483440e+00	5.952350786719793341e+00	5.812549867659164704e+00	5.757189682461877567e+00	5.958508196478732977e+00	5.592681172479044172e+00	5.903736252463495759e+00	6.259192054916648651e+00	6.001814562067587566e+00	5.687307260974420409e+00	5.564598479710203272e+00	5.736115181585305756e+00	5.550278132922365160e+00	6.230826658023826958e+00	6.318103081017450329e+00	6.346373861861511756e+00	6.318442399753346983e+00	6.239657211488871980e+00	6.141470978649206991e+00
2.497577933568887332e+01	5.293867522214018351e+01	6.274848037053136096e+01	3.981423804710812675e+01	4.225172047847439671e+01	5.490415601502623844e+01	6.088573036885762946e+01	5.062314442464852249e+01	4.299679108167044461e+01	4.231026613430086059e+01	3.703612896430748691e+01	4.762080136899469807e+01	5.560120423339221674e+01	4.223619266868744404e+01	3.976522410814088460e+01	4.836960517380566671e+01	4.995814335763395064e+01	4.708456485044654727e+01	5.702486154534121710e+01	4.316671469182392684e+01	5.023467304748954376e+01	3.321239964246425558e+01	4.664421441520141798e+01	4.748137542034974246e+01	5.318666445339518845e+01	5.403831622731771489e+01	4.536026723099686819e+01	4.164899176212146159e+01	5.949003203287369956e+01	3.894430801682488408e+01	5.304262621847892234e+01	4.957975186314313731e+01	6.738558255222085336e+01	5.008988132553816541e+01	5.387962195213503236e+01	5.214605336312869355e+01	4.769399440364457377e+01	5.386657532304487717e+01	4.776987089722789648e+01	6.113670633899091200e+01	4.848945431128105810e+01	5.374505555104828858e+01	5.738776369084465045e+01	4.889275150600753506e+01	5.795718597087660129e+01	5.245052824095615307e+01	5.814401312412545764e+01	5.291034069024929209e+01	4.888269155359381557e+01	4.702552877912192031e+01
[truncated: 951 more columns]
