# Supplementary material for: Atomistic simulations of the Escherichia coli ribosome provide selection criteria for translationally active substrates
Source: Nat Chem. 2023 Jun 12;15(7):913–21. doi: 10.1038/s41557-023-01226-w (PMC10322701; doi:10.1038/s41557-023-01226-w)
Supplement: Source Data Extended Data Fig. 7 — Data in CSV format for the scatter plots in Extended Data Fig. 7; each column and each monomer’s data are in a separate CSV file, named accordingly. [file 41557_2023_1226_MOESM9_ESM.zip › Watson_SourceData_ExtDataFig7_col1_mon5.csv]

4.174118458783638630e+00	3.727963556375285759e+00	4.994856756498427863e+00	4.695772415828918689e+00	4.859195204705291538e+00	4.819168763617184048e+00	4.823404782553185832e+00	5.174931847199494506e+00	5.016661518316895219e+00	4.552858950914405511e+00	4.958838456392678395e+00	4.807685036975350990e+00	5.189328732265420463e+00	5.042745562479258759e+00	4.963082607485205244e+00	5.136188202847667306e+00	5.390565539461765532e+00	5.110326293183049984e+00	4.993192296740782687e+00	5.420617377376495405e+00	6.104772727727787007e+00	5.672994025923006056e+00	5.638559390410189387e+00	6.237562203264306326e+00	5.708268356382670383e+00	5.182895074842129191e+00	5.137782184231943994e+00	5.503128024091616055e+00	5.851347904757677298e+00	5.822327569158656679e+00	6.034389427314860832e+00	5.640118214000060526e+00	5.868584966401097169e+00	5.777764013097474560e+00	5.640404337682973335e+00	5.539480266922798712e+00	5.663357248824453904e+00	4.988144110420321908e+00	5.147080794424109484e+00	5.098929633069793077e+00	5.257960016942740289e+00	5.167740159060933536e+00	5.441386756636217292e+00	5.109650380863793195e+00	4.960449698834621834e+00	5.473363101467857206e+00	5.352415203880934946e+00	5.068517722908755907e+00	5.060265741699525144e+00	4.653438050397773473e+00
3.391187525803537994e+01	4.898525083805031954e+01	2.801639236843314507e+01	4.005053333623954614e+01	4.472540423551334499e+01	5.280348875983165868e+01	4.503288559248335332e+01	5.264756374536545280e+01	4.447526741956668417e+01	4.493007067705728019e+01	4.861618582803760091e+01	4.247098443936557288e+01	4.440833699410924140e+01	4.560359936698981187e+01	4.405945055301049962e+01	4.384252441021104119e+01	6.751088112401781416e+01	5.795155847533603577e+01	4.896868933528472922e+01	3.904050966920497245e+01	4.221127537588156287e+01	3.907618657215757452e+01	4.721046372764845245e+01	5.857340689143619983e+01	4.677639313150924494e+01	5.048553287710630144e+01	4.570112803898036447e+01	4.646782999814339377e+01	5.167115151925472816e+01	6.091960860709136227e+01	5.221619164689326453e+01	4.793097000550296372e+01	6.048292145972245493e+01	5.079873399287308899e+01	4.113249907192614785e+01	6.571513690928814810e+01	5.576917797973568014e+01	5.100194372362127382e+01	5.448369530564767160e+01	4.797875819351690296e+01	4.582928156224031113e+01	4.529909526082841609e+01	4.535745210292026286e+01	4.417325030087129534e+01	4.592839936009212920e+01	4.871271940298953496e+01	4.484732630824748156e+01	6.928684886272266397e+01	4.323087900937745331e+01	3.528117033977051165e+01
[truncated: 951 more columns]
