# Supplementary material for: Atomistic simulations of the Escherichia coli ribosome provide selection criteria for translationally active substrates
Source: Nat Chem. 2023 Jun 12;15(7):913–21. doi: 10.1038/s41557-023-01226-w (PMC10322701; doi:10.1038/s41557-023-01226-w)
Supplement: Source Data Extended Data Fig. 7 — Data in CSV format for the scatter plots in Extended Data Fig. 7; each column and each monomer’s data are in a separate CSV file, named accordingly. [file 41557_2023_1226_MOESM9_ESM.zip › Watson_SourceData_ExtDataFig7_col1_mon1.csv]

3.660726346044070212e+00	3.534740460590812372e+00	4.288313776232304697e+00	4.370083984826025336e+00	4.208417278515251603e+00	4.315731466992771992e+00	4.013191222918673695e+00	4.119590886643440975e+00	4.075593470110622896e+00	4.360643397992364889e+00	3.884408744083559739e+00	3.779580666498453478e+00	4.107572360098587616e+00	4.132329617669453725e+00	3.824533359008245981e+00	4.010344045705250160e+00	3.630123314150013769e+00	4.145848766161063459e+00	3.747181673161178228e+00	3.738815160476382626e+00	3.993871990538298888e+00	4.213959474980103259e+00	3.903937421670496288e+00	3.756237068429966630e+00	4.001058144208212930e+00	3.857103328447466506e+00	3.632291198480838812e+00	3.618760343296512971e+00	3.439023179548537090e+00	3.515515487136553485e+00	3.535454548298071487e+00	3.629534088140059733e+00	3.905335538837026998e+00	3.457169761277921527e+00	3.479882056630847487e+00	3.562550683069430235e+00	3.702150432776031952e+00	3.729225491543928683e+00	3.370903185616351383e+00	3.525589965423141070e+00	4.146942587807225244e+00	3.992169312536084202e+00	3.805504878431131832e+00	3.665737200450489564e+00	3.547130614000541637e+00	3.864330296916997032e+00	4.556935665289697290e+00	3.921854149981671700e+00	3.627945249460771127e+00	3.984324027039947591e+00
8.867689721082088283e+01	1.064185299265857765e+02	1.108092137675239996e+02	9.703446333767131193e+01	1.120875029085837724e+02	1.105159729723533673e+02	9.519797490384753758e+01	1.032714495702859523e+02	9.678121541316596677e+01	9.815322384855922166e+01	1.115809520203549852e+02	7.814094112376172063e+01	9.567441888666856187e+01	7.834011041068156089e+01	8.879014038687095933e+01	7.645571932951030192e+01	8.399687018341391820e+01	9.319843822292456537e+01	8.485972168879362698e+01	8.736466262171548181e+01	9.232854924535909902e+01	8.000522622843199372e+01	8.820913537101962731e+01	8.956811344424680499e+01	8.621737768221900922e+01	8.726228674796095675e+01	8.826545495100583594e+01	6.049415858835482140e+01	8.349107744264216535e+01	9.903991704034451971e+01	8.919828209909492500e+01	9.900987787465761869e+01	9.281085780598874635e+01	9.329149935078352485e+01	9.128974535162815584e+01	8.620600107574510673e+01	7.786674856946950740e+01	8.644675767534795341e+01	8.063595095769171905e+01	9.341153196343707066e+01	8.914487371475865984e+01	1.019343902018412251e+02	8.002597524220225012e+01	8.647081136202717744e+01	8.536832545924960414e+01	7.535027334874141047e+01	6.757751350144268088e+01	8.340339460204604904e+01	8.297197638136141506e+01	7.228866517163925209e+01
[truncated: 951 more columns]
