# Supplementary material for: Atomistic simulations of the Escherichia coli ribosome provide selection criteria for translationally active substrates
Source: Nat Chem. 2023 Jun 12;15(7):913–21. doi: 10.1038/s41557-023-01226-w (PMC10322701; doi:10.1038/s41557-023-01226-w)
Supplement: Source Data Extended Data Fig. 7 — Data in CSV format for the scatter plots in Extended Data Fig. 7; each column and each monomer’s data are in a separate CSV file, named accordingly. [file 41557_2023_1226_MOESM9_ESM.zip › Watson_SourceData_ExtDataFig7_col1_mon2.csv]

5.026192521436973593e+00	4.458518605706376370e+00	4.704699324014767647e+00	4.612175371940948843e+00	4.560767755499030685e+00	4.676032278882060744e+00	4.622931457724468451e+00	4.779862230715894000e+00	4.896043352434730878e+00	4.891113278708333567e+00	4.600311554943814052e+00	4.771216989855020074e+00	4.568879429997597441e+00	5.518256502393445118e+00	5.208692080317906203e+00	4.779792148552802544e+00	4.841095394273412289e+00	4.582065271198374923e+00	4.962284338562381159e+00	4.784800226719750249e+00	5.072893816814512569e+00	5.125819264376860751e+00	5.206041347097719374e+00	4.969951756144168620e+00	5.028338357226952660e+00	5.166409045655414367e+00	5.165097838883878190e+00	5.203505740238472121e+00	5.233727560483731445e+00	5.008691783974364320e+00	5.158787722649307739e+00	5.453355055734278700e+00	5.130049903666164646e+00	5.228368552853510209e+00	5.670311911644539293e+00	5.052529596834465231e+00	5.418881407585945276e+00	5.646374216022034709e+00	5.603864243079023311e+00	5.261358889861161181e+00	5.224129640752551929e+00	5.438718693535865789e+00	5.282065046993604795e+00	5.581435360813148172e+00	5.451458194351267217e+00	5.334620073105605265e+00	5.197979187572449256e+00	5.785785357987360378e+00	5.586200693226892611e+00	5.162855623172766251e+00
3.379403468076689876e+01	5.024499325683319029e+01	4.980555800785214871e+01	4.527758877836671303e+01	6.138694032138255352e+01	6.069395393760041912e+01	5.222122755759156121e+01	4.884989975663477679e+01	5.105291402120210620e+01	4.919500214914671687e+01	4.754900411905163082e+01	6.078571055371484277e+01	5.257403434378070273e+01	6.081392637857103978e+01	4.778583351284415670e+01	4.878878444583168772e+01	5.215594117892364778e+01	5.605440086229707930e+01	4.836128299191184254e+01	5.571098686889472873e+01	5.219218879580959225e+01	5.526073801236771033e+01	5.284980895883713714e+01	4.871643136201470980e+01	4.235877664900120720e+01	4.642696079679391374e+01	5.507095180966053505e+01	5.296981121517499247e+01	4.720176719384411967e+01	5.431666459466301689e+01	4.929053881427451955e+01	5.582507466302138255e+01	5.510698476819263902e+01	4.991904736388502073e+01	5.665860376374973839e+01	5.761249592309454925e+01	5.776770955083821946e+01	4.533955463055201562e+01	4.607902724059608346e+01	5.413453941889905963e+01	4.961629105760493275e+01	6.181571268671385155e+01	5.372808707385715365e+01	4.670622368781894096e+01	5.024068407067873210e+01	5.254600838712099176e+01	4.846605573740450268e+01	5.262531415335851648e+01	4.558351867469558982e+01	5.348372209337333061e+01
[truncated: 951 more columns]
