# Supplementary material for: Atomistic simulations of the Escherichia coli ribosome provide selection criteria for translationally active substrates
Source: Nat Chem. 2023 Jun 12;15(7):913–21. doi: 10.1038/s41557-023-01226-w (PMC10322701; doi:10.1038/s41557-023-01226-w)
Supplement: Source Data Extended Data Fig. 7 — Data in CSV format for the scatter plots in Extended Data Fig. 7; each column and each monomer’s data are in a separate CSV file, named accordingly. [file 41557_2023_1226_MOESM9_ESM.zip › Watson_SourceData_ExtDataFig7_col1_mon4.csv]

5.896547507130655674e+00	5.411604726693147960e+00	5.235347372523434295e+00	5.913428575823085787e+00	5.976938871805639764e+00	5.319698431088526469e+00	5.423653106508744770e+00	5.300228355135657488e+00	6.297678528794683928e+00	6.513092474987916880e+00	6.378724880103992412e+00	6.377261718741935148e+00	6.168154802926835600e+00	5.983821493729238661e+00	6.386758108232338138e+00	6.527524930505428813e+00	6.548449434963630189e+00	6.353256555499992686e+00	6.594812418023388467e+00	5.992858559438379196e+00	6.219623389748318409e+00	6.580170582593478201e+00	5.997657702600676544e+00	6.608750986159031449e+00	6.542976855798407598e+00	6.386593066584647538e+00	6.205848981131082631e+00	6.422218863593420757e+00	5.916080811709261589e+00	6.236917128201995730e+00	5.982577340994368775e+00	6.396883029493021233e+00	5.991899906269130049e+00	5.953351489616008685e+00	6.205161335990850624e+00	5.837565629473044915e+00	6.115714850005979031e+00	6.180696465122942129e+00	6.000287706895613304e+00	6.160336284941973162e+00	6.259295547214402511e+00	5.768834997239132178e+00	5.767797812831733317e+00	5.620702488073148650e+00	5.845513931590855528e+00	6.481503762655667522e+00	5.750521228000334162e+00	6.018052219365570998e+00	5.701876902751689791e+00	5.863114229451078963e+00
6.193288277509182649e+01	7.309154323435913625e+01	6.682941331490987125e+01	5.635085524733000284e+01	6.079975132625120438e+01	6.295128959222298448e+01	6.089103333581093835e+01	6.343604563125845885e+01	5.609780284182425447e+01	6.221234650711031833e+01	4.902922200043051504e+01	5.225460737430551461e+01	4.987842052756862898e+01	5.813468389151228166e+01	6.018987550265668318e+01	6.397566202676956237e+01	5.675874413457049172e+01	6.207963187982947062e+01	5.916535617632897726e+01	5.796308329403425574e+01	5.466647740277417000e+01	5.427616040180402024e+01	5.165182772588278226e+01	5.321063379289648054e+01	6.703264850327666124e+01	5.895972974990014137e+01	5.479735421639767878e+01	5.679055065022495086e+01	6.004101717401234595e+01	5.598507711095928840e+01	6.559886917606361578e+01	5.770177646904422630e+01	6.930696175085147104e+01	7.966092529034901304e+01	6.012995541194786853e+01	6.436222529411429605e+01	6.973488247055557565e+01	7.257092125492840751e+01	5.318113068946060906e+01	6.245965612442216042e+01	6.142924658551601169e+01	7.186814640773432927e+01	6.654743404708288779e+01	6.000212535019008442e+01	6.292420915184717956e+01	5.892675025614505557e+01	5.784432295578378813e+01	6.709680830812402519e+01	7.071849672822084187e+01	6.205085231738733142e+01
[truncated: 951 more columns]
