# Supplementary material for: Atomistic simulations of the Escherichia coli ribosome provide selection criteria for translationally active substrates
Source: Nat Chem. 2023 Jun 12;15(7):913–21. doi: 10.1038/s41557-023-01226-w (PMC10322701; doi:10.1038/s41557-023-01226-w)
Supplement: Source Data Extended Data Fig. 7 — Data in CSV format for the scatter plots in Extended Data Fig. 7; each column and each monomer’s data are in a separate CSV file, named accordingly. [file 41557_2023_1226_MOESM9_ESM.zip › Watson_SourceData_ExtDataFig7_col1_mon3.csv]

4.114147742360396265e+00	5.270235839216113050e+00	5.433503982213450989e+00	4.987795761404488992e+00	4.586407999720001349e+00	4.962790171531999306e+00	4.865115816124627734e+00	5.238653016525392836e+00	4.889602578457933113e+00	4.920165320121384411e+00	4.623309451130761083e+00	5.039397710357091498e+00	4.937466132924018147e+00	4.941147086587426074e+00	4.686076821756937072e+00	4.707118111710258290e+00	4.421223760898040922e+00	5.067266913530378503e+00	4.493005800846805897e+00	4.688616115744603796e+00	4.307862284262674812e+00	4.492725199794733726e+00	4.519604383724101559e+00	4.889418483449754937e+00	4.694224060286800615e+00	4.516804032869604413e+00	4.789196649770254055e+00	4.331529244190663874e+00	4.797040595149231201e+00	5.174031270307405173e+00	4.683879738861668862e+00	4.763801440015169142e+00	4.615988526531993763e+00	4.627424753453652784e+00	4.365669393269270948e+00	4.793048269955739293e+00	4.730087702378987125e+00	4.837666383086074440e+00	5.029788634327119645e+00	5.023761433393594267e+00	4.756942717975321422e+00	4.757655208744230535e+00	4.903679634903395090e+00	4.819639843123950662e+00	4.699010664401391146e+00	4.693140114460102374e+00	4.961539147389282256e+00	4.527827999372926904e+00	4.747398640303107875e+00	4.988663399745458804e+00
3.968194819744895341e+01	5.340503603320977533e+01	4.249516466615704502e+01	4.401819250517529980e+01	4.494962688170028287e+01	5.827569284309385012e+01	4.914077603717203147e+01	5.094947810471745697e+01	5.305033913420580660e+01	5.114630414575859874e+01	5.509522494528945202e+01	6.237966925074928781e+01	6.001705329469519512e+01	5.611776355925722015e+01	7.525736554647065191e+01	7.844829255721334960e+01	7.577120092197573342e+01	7.254607131378627116e+01	6.616626191922831879e+01	7.742803429113804725e+01	7.304768964194374803e+01	7.553259329736640382e+01	7.838396449869387084e+01	7.653030334019986469e+01	8.187885409114737456e+01	7.536254654126254593e+01	6.976989213146143243e+01	7.959716171055919176e+01	6.145900582583130500e+01	6.722410625899824765e+01	8.079596955677538972e+01	8.392968608641741923e+01	6.451184602938599255e+01	6.248195455956658151e+01	6.521234754350702190e+01	7.538718501970639352e+01	6.930332750143746523e+01	7.993958034994386708e+01	7.829779326856170485e+01	7.204926522024219082e+01	7.013515499524892505e+01	5.726555543291502914e+01	6.731608877420062242e+01	8.057142022954795380e+01	7.704968017358004317e+01	8.114637160212457445e+01	7.005118383967079865e+01	7.143856591501022990e+01	6.315131350789958020e+01	6.485591162109930963e+01
[truncated: 951 more columns]
