# Supplementary material for: Atomistic simulations of the Escherichia coli ribosome provide selection criteria for translationally active substrates
Source: Nat Chem. 2023 Jun 12;15(7):913–21. doi: 10.1038/s41557-023-01226-w (PMC10322701; doi:10.1038/s41557-023-01226-w)
Supplement: Source Data Extended Data Fig. 8 — Data in CSV format for the FES plots in Extended Data Fig. 8; each monomer’s data are in a separate CSV file, named accordingly. [file 41557_2023_1226_MOESM10_ESM.zip]

Archive with 3 entries (3 files):
- Watson_SourceData_ExtDataFig8_mon4.csv
- Watson_SourceData_ExtDataFig8_mon2.csv
- Watson_SourceData_ExtDataFig8_mon1.csv
