# Supplementary material for: Atomistic simulations of the Escherichia coli ribosome provide selection criteria for translationally active substrates
Source: Nat Chem. 2023 Jun 12;15(7):913–21. doi: 10.1038/s41557-023-01226-w (PMC10322701; doi:10.1038/s41557-023-01226-w)
Supplement: Source Data Extended Data Fig. 8 — Data in CSV format for the FES plots in Extended Data Fig. 8; each monomer’s data are in a separate CSV file, named accordingly. [file 41557_2023_1226_MOESM10_ESM.zip › Watson_SourceData_ExtDataFig8_mon4.csv]

3.184067503396026844e+00	3.184067503396026844e+00	3.184067503396026844e+00	3.184067503396026844e+00	3.184067503396026844e+00	3.184067503396026844e+00	3.184067503396026844e+00	3.184067503396026844e+00	3.184067503396026844e+00	3.184067503396026844e+00	3.184067503396026844e+00	3.184067503396026844e+00	3.184067503396026844e+00	3.184067503396026844e+00	3.184067503396026844e+00	3.184067503396026844e+00	3.184067503396026844e+00	3.184067503396026844e+00	3.184067503396026844e+00	3.184067503396026844e+00	3.184067503396026844e+00	3.184067503396026844e+00	3.184067503396026844e+00	3.184067503396026844e+00	3.184067503396026844e+00	3.184067503396026844e+00	3.184067503396026844e+00	3.184067503396026844e+00	3.184067503396026844e+00	3.184067503396026844e+00	3.184067503396026844e+00	3.184067503396026844e+00	3.184067503396026844e+00	3.184067503396026844e+00	3.184067503396026844e+00	3.184067503396026844e+00	3.184067503396026844e+00	3.184067503396026844e+00	3.184067503396026844e+00	3.184067503396026844e+00	3.184067503396026844e+00	3.184067503396026844e+00	3.184067503396026844e+00	3.184067503396026844e+00	3.184067503396026844e+00	3.184067503396026844e+00	3.184067503396026844e+00	3.184067503396026844e+00	3.184067503396026844e+00	3.184067503396026844e+00
0.000000000000000000e+00	3.600000000000000089e+00	7.200000000000000178e+00	1.080000000000000071e+01	1.440000000000000036e+01	1.800000000000000000e+01	2.160000000000000142e+01	2.520000000000000284e+01	2.880000000000000071e+01	3.239999999999999858e+01	3.600000000000000000e+01	3.960000000000000142e+01	4.320000000000000284e+01	4.680000000000000426e+01	5.040000000000000568e+01	5.400000000000000711e+01	5.760000000000000142e+01	6.120000000000000995e+01	6.479999999999999716e+01	6.840000000000000568e+01	7.200000000000000000e+01	7.560000000000000853e+01	7.920000000000000284e+01	8.279999999999999716e+01	8.640000000000000568e+01	9.000000000000001421e+01	9.360000000000000853e+01	9.720000000000000284e+01	1.008000000000000114e+02	1.044000000000000057e+02	1.080000000000000142e+02	1.116000000000000085e+02	1.152000000000000028e+02	1.188000000000000114e+02	1.224000000000000199e+02	1.260000000000000000e+02	1.295999999999999943e+02	1.332000000000000171e+02	1.368000000000000114e+02	1.404000000000000057e+02	1.440000000000000000e+02	1.475999999999999943e+02	1.512000000000000171e+02	1.548000000000000114e+02	1.584000000000000057e+02	1.620000000000000284e+02	1.655999999999999943e+02	1.692000000000000171e+02	1.728000000000000114e+02	1.764000000000000057e+02
6.571742972255384174e+00	6.571742972255384174e+00	6.571742972254262405e+00	6.571742970572678644e+00	6.571742587802450686e+00	6.571729761488269261e+00	6.571667741256220552e+00	6.571550738010776271e+00	6.571251182912993372e+00	6.570632570012520546e+00	6.568122382702018314e+00	6.563111140950378619e+00	6.549871482690734936e+00	6.513086050409837569e+00	6.466968622196874072e+00	6.385936368916768302e+00	6.298009694327643793e+00	6.276449092989762946e+00	6.260720629198578635e+00	6.269011623260897892e+00	6.293229679306707069e+00	6.325137676425567790e+00	6.347574692996829526e+00	6.361820496511355394e+00	6.383834833531450315e+00	6.389473718640225286e+00	6.391428335629171897e+00	6.368173242233200249e+00	6.372935225180407670e+00	6.378158844925006399e+00	6.396726401265245165e+00	6.398236873622996868e+00	6.392587718760831095e+00	6.397444808825247797e+00	6.419215506662910187e+00	6.464006539611935054e+00	6.497299301005329042e+00	6.514196081799671134e+00	6.524369927575457417e+00	6.538639099013796141e+00	6.553777933869088912e+00	6.561952696808008412e+00	6.563961763962355533e+00	6.567940919358797203e+00	6.570689554355547912e+00	6.571593887783259369e+00	6.571737299805692878e+00	6.571742864666084927e+00	6.571742971212754192e+00	6.571742972253703741e+00
[truncated: 2,551 more columns]
