# Supplementary material for: Atomistic simulations of the Escherichia coli ribosome provide selection criteria for translationally active substrates
Source: Nat Chem. 2023 Jun 12;15(7):913–21. doi: 10.1038/s41557-023-01226-w (PMC10322701; doi:10.1038/s41557-023-01226-w)
Supplement: Source Data Extended Data Fig. 8 — Data in CSV format for the FES plots in Extended Data Fig. 8; each monomer’s data are in a separate CSV file, named accordingly. [file 41557_2023_1226_MOESM10_ESM.zip › Watson_SourceData_ExtDataFig8_mon2.csv]

3.082947127110585051e+00	3.082947127110585051e+00	3.082947127110585051e+00	3.082947127110585051e+00	3.082947127110585051e+00	3.082947127110585051e+00	3.082947127110585051e+00	3.082947127110585051e+00	3.082947127110585051e+00	3.082947127110585051e+00	3.082947127110585051e+00	3.082947127110585051e+00	3.082947127110585051e+00	3.082947127110585051e+00	3.082947127110585051e+00	3.082947127110585051e+00	3.082947127110585051e+00	3.082947127110585051e+00	3.082947127110585051e+00	3.082947127110585051e+00	3.082947127110585051e+00	3.082947127110585051e+00	3.082947127110585051e+00	3.082947127110585051e+00	3.082947127110585051e+00	3.082947127110585051e+00	3.082947127110585051e+00	3.082947127110585051e+00	3.082947127110585051e+00	3.082947127110585051e+00	3.082947127110585051e+00	3.082947127110585051e+00	3.082947127110585051e+00	3.082947127110585051e+00	3.082947127110585051e+00	3.082947127110585051e+00	3.082947127110585051e+00	3.082947127110585051e+00	3.082947127110585051e+00	3.082947127110585051e+00	3.082947127110585051e+00	3.082947127110585051e+00	3.082947127110585051e+00	3.082947127110585051e+00	3.082947127110585051e+00	3.082947127110585051e+00	3.082947127110585051e+00	3.082947127110585051e+00	3.082947127110585051e+00	3.082947127110585051e+00
0.000000000000000000e+00	3.600000000000000089e+00	7.200000000000000178e+00	1.080000000000000071e+01	1.440000000000000036e+01	1.800000000000000000e+01	2.160000000000000142e+01	2.520000000000000284e+01	2.880000000000000071e+01	3.239999999999999858e+01	3.600000000000000000e+01	3.960000000000000142e+01	4.320000000000000284e+01	4.680000000000000426e+01	5.040000000000000568e+01	5.400000000000000711e+01	5.760000000000000142e+01	6.120000000000000995e+01	6.479999999999999716e+01	6.840000000000000568e+01	7.200000000000000000e+01	7.560000000000000853e+01	7.920000000000000284e+01	8.279999999999999716e+01	8.640000000000000568e+01	9.000000000000001421e+01	9.360000000000000853e+01	9.720000000000000284e+01	1.008000000000000114e+02	1.044000000000000057e+02	1.080000000000000142e+02	1.116000000000000085e+02	1.152000000000000028e+02	1.188000000000000114e+02	1.224000000000000199e+02	1.260000000000000000e+02	1.295999999999999943e+02	1.332000000000000171e+02	1.368000000000000114e+02	1.404000000000000057e+02	1.440000000000000000e+02	1.475999999999999943e+02	1.512000000000000171e+02	1.548000000000000114e+02	1.584000000000000057e+02	1.620000000000000284e+02	1.655999999999999943e+02	1.692000000000000171e+02	1.728000000000000114e+02	1.764000000000000057e+02
7.829595084727902332e+00	7.829595084727499099e+00	7.829595084512027015e+00	7.829595063650052644e+00	7.829594417415334462e+00	7.829585849997593883e+00	7.829533937797766185e+00	7.829353019080326881e+00	7.828723031250175879e+00	7.825953036880926028e+00	7.819124645578966692e+00	7.807668656583540034e+00	7.780811873834230674e+00	7.724905053696431878e+00	7.650302089176774345e+00	7.559647942879989202e+00	7.445216091306509298e+00	7.308872971788799688e+00	7.176373403553364838e+00	7.074170339856891587e+00	6.972948440624000099e+00	6.885533453879717491e+00	6.855779226925751146e+00	6.871854010211464470e+00	6.886196430618095832e+00	6.909654164798475051e+00	6.960444708018060922e+00	7.045730955232228254e+00	7.103225774390930169e+00	7.201758100476709501e+00	7.318284804695784018e+00	7.414223295431336958e+00	7.501785224785756157e+00	7.601406127613326902e+00	7.699123210412761154e+00	7.754752052755419456e+00	7.780987077327985446e+00	7.796915765891505146e+00	7.808268570380443307e+00	7.819722279332659731e+00	7.824677709116517832e+00	7.827572985165812902e+00	7.829163778494683257e+00	7.829448627669831851e+00	7.829541793733220345e+00	7.829590682666660584e+00	7.829595023200027981e+00	7.829595084520257764e+00	7.829595084727168697e+00	7.829595084727900556e+00
[truncated: 2,551 more columns]
