# Supplementary material for: Atomistic simulations of the Escherichia coli ribosome provide selection criteria for translationally active substrates
Source: Nat Chem. 2023 Jun 12;15(7):913–21. doi: 10.1038/s41557-023-01226-w (PMC10322701; doi:10.1038/s41557-023-01226-w)
Supplement: Source Data Extended Data Fig. 8 — Data in CSV format for the FES plots in Extended Data Fig. 8; each monomer’s data are in a separate CSV file, named accordingly. [file 41557_2023_1226_MOESM10_ESM.zip › Watson_SourceData_ExtDataFig8_mon1.csv]

3.059223687951885928e+00	3.059223687951885928e+00	3.059223687951885928e+00	3.059223687951885928e+00	3.059223687951885928e+00	3.059223687951885928e+00	3.059223687951885928e+00	3.059223687951885928e+00	3.059223687951885928e+00	3.059223687951885928e+00	3.059223687951885928e+00	3.059223687951885928e+00	3.059223687951885928e+00	3.059223687951885928e+00	3.059223687951885928e+00	3.059223687951885928e+00	3.059223687951885928e+00	3.059223687951885928e+00	3.059223687951885928e+00	3.059223687951885928e+00	3.059223687951885928e+00	3.059223687951885928e+00	3.059223687951885928e+00	3.059223687951885928e+00	3.059223687951885928e+00	3.059223687951885928e+00	3.059223687951885928e+00	3.059223687951885928e+00	3.059223687951885928e+00	3.059223687951885928e+00	3.059223687951885928e+00	3.059223687951885928e+00	3.059223687951885928e+00	3.059223687951885928e+00	3.059223687951885928e+00	3.059223687951885928e+00	3.059223687951885928e+00	3.059223687951885928e+00	3.059223687951885928e+00	3.059223687951885928e+00	3.059223687951885928e+00	3.059223687951885928e+00	3.059223687951885928e+00	3.059223687951885928e+00	3.059223687951885928e+00	3.059223687951885928e+00	3.059223687951885928e+00	3.059223687951885928e+00	3.059223687951885928e+00	3.059223687951885928e+00
0.000000000000000000e+00	3.600000000000000089e+00	7.200000000000000178e+00	1.080000000000000071e+01	1.440000000000000036e+01	1.800000000000000000e+01	2.160000000000000142e+01	2.520000000000000284e+01	2.880000000000000071e+01	3.239999999999999858e+01	3.600000000000000000e+01	3.960000000000000142e+01	4.320000000000000284e+01	4.680000000000000426e+01	5.040000000000000568e+01	5.400000000000000711e+01	5.760000000000000142e+01	6.120000000000000995e+01	6.479999999999999716e+01	6.840000000000000568e+01	7.200000000000000000e+01	7.560000000000000853e+01	7.920000000000000284e+01	8.279999999999999716e+01	8.640000000000000568e+01	9.000000000000001421e+01	9.360000000000000853e+01	9.720000000000000284e+01	1.008000000000000114e+02	1.044000000000000057e+02	1.080000000000000142e+02	1.116000000000000085e+02	1.152000000000000028e+02	1.188000000000000114e+02	1.224000000000000199e+02	1.260000000000000000e+02	1.295999999999999943e+02	1.332000000000000171e+02	1.368000000000000114e+02	1.404000000000000057e+02	1.440000000000000000e+02	1.475999999999999943e+02	1.512000000000000171e+02	1.548000000000000114e+02	1.584000000000000057e+02	1.620000000000000284e+02	1.655999999999999943e+02	1.692000000000000171e+02	1.728000000000000114e+02	1.764000000000000057e+02
6.873541846415873735e+00	6.873541846414379819e+00	6.873541845575582343e+00	6.873541785632772516e+00	6.873541025255785364e+00	6.873529177864631912e+00	6.873430388575677341e+00	6.873154188567415446e+00	6.872273180925387415e+00	6.868894198820398422e+00	6.859703704905008692e+00	6.839744256885905926e+00	6.796728708693454912e+00	6.723703734726602654e+00	6.618075602914965216e+00	6.500513641747977189e+00	6.420668422351634597e+00	6.349757449418991229e+00	6.271608541977874651e+00	6.229951147407536638e+00	6.212321905146453993e+00	6.186386667614752533e+00	6.169477314977296345e+00	6.118396987711379964e+00	6.071417931035231419e+00	6.059792470169275802e+00	5.990294629562899154e+00	5.968072235920010904e+00	5.926913493109603692e+00	5.922917979226854257e+00	5.978259832771962046e+00	6.020189101736553638e+00	6.072180083117348914e+00	6.181088300302345573e+00	6.308949504180571211e+00	6.405532531485798486e+00	6.514314339328768355e+00	6.636445334539571306e+00	6.713203806365616089e+00	6.771439202404859969e+00	6.818033057508584349e+00	6.847769684377116306e+00	6.857373452974496075e+00	6.864191786451557142e+00	6.870249473274569141e+00	6.873194410213455896e+00	6.873531093386980650e+00	6.873541712056178810e+00	6.873541845989030286e+00	6.873541846415622381e+00
[truncated: 2,551 more columns]
